# Supplementary material for: Altered APE1 activity on abasic ribonucleotides is mediated by changes in the nucleoside sugar pucker
Source: Comput Struct Biotechnol J. 2021 May 25;19:3293–302. doi: 10.1016/j.csbj.2021.05.035 (PMC8207216; doi:10.1016/j.csbj.2021.05.035)
Supplement: Supplementary data 2 [file mmc2.zip › 7LPG.cif]

data_rAPproduct_121417_refine
_cell.volume                      191342.531
_cell.length_a                    44.118
_cell.length_b                    61.077
_cell.length_c                    73.039
_cell.angle_beta                  78.066
_cell.angle_gamma                 87.491
_cell.angle_alpha                 83.682
_space_group.name_H-M_alt         'P 1'
_space_group.name_Hall            ' P 1'
_space_group.IT_number            1
_space_group.crystal_system       triclinic
_symmetry.Int_Tables_number       1
_symmetry.space_group_name_H-M    'P 1'
_symmetry.space_group_name_Hall   ' P 1'
_reflns.B_iso_Wilson_estimate     38.64
_refine.ls_percent_reflns_R_free  4.58
_refine.pdbx_overall_phase_error  33.0759
_refine.solvent_model_details     'FLAT BULK SOLVENT MODEL'
_refine.pdbx_ls_cross_valid_method 'FREE R-VALUE'
_refine.pdbx_refine_id            'X-RAY DIFFRACTION'
_refine.ls_R_factor_obs           0.2214
_refine.B_iso_mean                46.64
_refine.ls_number_reflns_R_free   3446
_refine.ls_percent_reflns_obs     84.40
_refine.ls_R_factor_R_work        0.2194
_refine.pdbx_solvent_shrinkage_radii 0.9000
_refine.ls_d_res_high             2.08
_refine.ls_number_reflns_obs      75243
_refine.pdbx_ls_sigma_F           1.96
_refine.ls_number_reflns_R_work   71797
_refine.ls_d_res_low              23.69
_refine.pdbx_stereochemistry_target_values 'GeoStd + Monomer Library + CDL v1.2'
_refine.ls_R_factor_R_free        0.2627
_refine.overall_SU_ML             0.3053
_refine.pdbx_solvent_vdw_probe_radii 1.1100
_exptl.method                     'X-RAY DIFFRACTION'
loop_
  _space_group_symop.id
  _space_group_symop.operation_xyz
   1 x,y,z

loop_
  _software.pdbx_ordinal
  _software.name
  _software.version
  _software.type
  _software.contact_author
  _software.contact_author_email
  _software.location
  _software.classification
  _software.citation_id
  _software.language
   1 phenix.refine 1.17.1_3660 program 'Paul D. Adams' pdadams@lbl.gov https://www.phenix-online.org/ refinement phenix.refine Python/C++
   2 Phenix 1.17.1_3660 program 'Paul D. Adams' pdadams@lbl.gov https://www.phenix-online.org/ refinement phenix Python/C++

loop_
  _citation.id
  _citation.title
  _citation.journal_abbrev
  _citation.journal_volume
  _citation.page_first
  _citation.page_last
  _citation.year
  _citation.journal_id_ASTM
  _citation.journal_id_ISSN
  _citation.journal_id_CSD
   phenix.refine 'Towards automated crystallographic structure refinement with phenix.refine.' 'Acta Crystallogr., Sect. D: Biol. Crystallogr.' 68 352 67 2012 ABCRE6 0907-4449 0766
   phenix 'Macromolecular structure determination using X-rays, neutrons and electrons: recent developments in Phenix' 'Acta Crystallogr., Sect. D: Biol. Crystallogr.' 75 861 877 2019 ABCRE6 0907-4449 0766

loop_
  _refine_ls_restr.pdbx_refine_id
  _refine_ls_restr.type
  _refine_ls_restr.number
  _refine_ls_restr.dev_ideal
  _refine_ls_restr.weight
  _refine_ls_restr.pdbx_restraint_function
   'X-RAY DIFFRACTION' f_bond_d 5385 0.0089 ? ?
   'X-RAY DIFFRACTION' f_angle_d 7479 1.1098 ? ?
   'X-RAY DIFFRACTION' f_chiral_restr 803 0.0607 ? ?
   'X-RAY DIFFRACTION' f_plane_restr 821 0.0062 ? ?
   'X-RAY DIFFRACTION' f_dihedral_angle_d 2070 27.2217 ? ?

loop_
  _refine_ls_shell.pdbx_refine_id
  _refine_ls_shell.d_res_high
  _refine_ls_shell.d_res_low
  _refine_ls_shell.number_reflns_R_work
  _refine_ls_shell.R_factor_R_work
  _refine_ls_shell.percent_reflns_obs
  _refine_ls_shell.R_factor_R_free
  _refine_ls_shell.number_reflns_R_free
   'X-RAY DIFFRACTION' 6.05 23.69 2922 0.1624 85.37 0.1661 131
   'X-RAY DIFFRACTION' 4.81 6.04 2968 0.1678 87.68 0.2477 141
   'X-RAY DIFFRACTION' 4.21 4.81 3014 0.1567 87.47 0.1906 142
   'X-RAY DIFFRACTION' 3.82 4.21 2932 0.1860 86.58 0.2130 145
   'X-RAY DIFFRACTION' 3.55 3.82 3057 0.1832 89.08 0.2006 148
   'X-RAY DIFFRACTION' 3.34 3.55 2955 0.1969 88.71 0.2280 148
   'X-RAY DIFFRACTION' 3.18 3.34 3020 0.2202 88.15 0.2481 143
   'X-RAY DIFFRACTION' 3.04 3.18 2957 0.2742 87.18 0.4082 145
   'X-RAY DIFFRACTION' 2.92 3.04 2885 0.2970 86.00 0.3585 137
   'X-RAY DIFFRACTION' 2.82 2.92 3031 0.2862 86.28 0.3287 146
   'X-RAY DIFFRACTION' 2.73 2.82 2845 0.2796 85.59 0.4018 142
   'X-RAY DIFFRACTION' 2.65 2.73 2983 0.2821 87.20 0.3734 144
   'X-RAY DIFFRACTION' 2.58 2.65 2934 0.2777 85.90 0.3066 148
   'X-RAY DIFFRACTION' 2.52 2.58 2899 0.2792 85.50 0.3190 138
   'X-RAY DIFFRACTION' 2.46 2.52 2937 0.2836 86.07 0.3253 141
   'X-RAY DIFFRACTION' 2.41 2.46 2938 0.2877 85.28 0.3649 132
   'X-RAY DIFFRACTION' 2.36 2.41 2906 0.2913 85.88 0.3810 134
   'X-RAY DIFFRACTION' 2.32 2.36 2842 0.2825 84.23 0.3263 128
   'X-RAY DIFFRACTION' 2.28 2.32 2884 0.2796 84.71 0.2865 140
   'X-RAY DIFFRACTION' 2.24 2.28 2867 0.2806 83.56 0.3206 143
   'X-RAY DIFFRACTION' 2.20 2.24 2738 0.3034 82.73 0.3592 126
   'X-RAY DIFFRACTION' 2.17 2.20 2854 0.2967 82.13 0.3680 147
   'X-RAY DIFFRACTION' 2.14 2.17 2818 0.3077 82.12 0.3137 135
   'X-RAY DIFFRACTION' 2.11 2.14 2682 0.3162 81.25 0.3618 131
   'X-RAY DIFFRACTION' 2.08 2.11 1929 0.3370 55.83 0.3424 91

loop_
  _struct_asym.id
   A
   B
   C
   D
   E
   F

loop_
  _atom_type.symbol
  _atom_type.scat_dispersion_real
  _atom_type.scat_dispersion_imag
  _atom_type.scat_Cromer_Mann_a1
  _atom_type.scat_Cromer_Mann_a2
  _atom_type.scat_Cromer_Mann_a3
  _atom_type.scat_Cromer_Mann_a4
  _atom_type.scat_Cromer_Mann_b1
  _atom_type.scat_Cromer_Mann_b2
  _atom_type.scat_Cromer_Mann_b3
  _atom_type.scat_Cromer_Mann_b4
  _atom_type.scat_Cromer_Mann_c
  _atom_type.scat_source
  _atom_type.scat_dispersion_source
   P . . 9.51135 5.44231 . . 1.42069 35.72801 . . 0.0 
;
2-Gaussian fit: Grosse-Kunstleve RW, Sauter NK, Adams PD:
Newsletter of the IUCr Commission on Crystallographic Computing 2004, 3, 22-31.
;
 .
   C . . 3.54356 2.42580 . . 25.62398 1.50364 . . 0.0 
;
2-Gaussian fit: Grosse-Kunstleve RW, Sauter NK, Adams PD:
Newsletter of the IUCr Commission on Crystallographic Computing 2004, 3, 22-31.
;
 .
   S . . 9.55732 6.39887 . . 1.23737 29.19336 . . 0.0 
;
2-Gaussian fit: Grosse-Kunstleve RW, Sauter NK, Adams PD:
Newsletter of the IUCr Commission on Crystallographic Computing 2004, 3, 22-31.
;
 .
   O . . 4.49882 3.47563 . . 15.80542 1.70748 . . 0.0 
;
2-Gaussian fit: Grosse-Kunstleve RW, Sauter NK, Adams PD:
Newsletter of the IUCr Commission on Crystallographic Computing 2004, 3, 22-31.
;
 .
   N . . 4.01032 2.96436 . . 19.97189 1.75589 . . 0.0 
;
2-Gaussian fit: Grosse-Kunstleve RW, Sauter NK, Adams PD:
Newsletter of the IUCr Commission on Crystallographic Computing 2004, 3, 22-31.
;
 .

loop_
  _chem_comp.id
   A
   ALA
   ARG
   ASN
   ASP
   C
   CYS
   G
   GLN
   GLU
   GLY
   HIS
   HOH
   ILE
   LEU
   LYS
   MET
   PHE
   PRO
   SER
   T
   THR
   TRP
   TYR
   VAL
   XZY

loop_
  _atom_site.group_PDB
  _atom_site.id
  _atom_site.label_atom_id
  _atom_site.label_alt_id
  _atom_site.label_comp_id
  _atom_site.auth_asym_id
  _atom_site.auth_seq_id
  _atom_site.pdbx_PDB_ins_code
  _atom_site.Cartn_x
  _atom_site.Cartn_y
  _atom_site.Cartn_z
  _atom_site.occupancy
  _atom_site.B_iso_or_equiv
  _atom_site.type_symbol
  _atom_site.pdbx_formal_charge
  _atom_site.label_asym_id
  _atom_site.label_entity_id
  _atom_site.label_seq_id
  _atom_site.pdbx_PDB_model_num
   ATOM 1 N . ALA B 43 ? -140.21500 -18.33300 -87.45900 1.000 70.15348 N ? A ? 1 1
   ATOM 2 CA . ALA B 43 ? -141.39900 -18.02000 -88.24100 1.000 64.12743 C ? A ? 1 1
   ATOM 3 C . ALA B 43 ? -141.33200 -18.76200 -89.56400 1.000 67.51194 C ? A ? 1 1
   ATOM 4 O . ALA B 43 ? -142.34200 -19.24600 -90.06600 1.000 68.24504 O ? A ? 1 1
   ATOM 5 CB . ALA B 43 ? -141.51900 -16.52000 -88.47300 1.000 63.63771 C ? A ? 1 1
   ATOM 6 N . LEU B 44 ? -140.13300 -18.85300 -90.12800 1.000 68.30213 N ? A ? 2 1
   ATOM 7 CA . LEU B 44 ? -139.97000 -19.54800 -91.39300 1.000 65.09962 C ? A ? 2 1
   ATOM 8 C . LEU B 44 ? -140.01100 -21.06000 -91.16800 1.000 68.08468 C ? A ? 2 1
   ATOM 9 O . LEU B 44 ? -140.06500 -21.55100 -90.03300 1.000 65.60769 O ? A ? 2 1
   ATOM 10 CB . LEU B 44 ? -138.66700 -19.12700 -92.07300 1.000 65.04571 C ? A ? 2 1
   ATOM 11 N . TYR B 45 ? -140.00000 -21.80200 -92.27600 1.000 65.89067 N ? A ? 3 1
   ATOM 12 CA . TYR B 45 ? -140.12500 -23.25100 -92.22600 1.000 58.14207 C ? A ? 3 1
   ATOM 13 C . TYR B 45 ? -139.34000 -23.87500 -93.37300 1.000 56.64343 C ? A ? 3 1
   ATOM 14 O . TYR B 45 ? -139.36800 -23.37900 -94.50200 1.000 58.92545 O ? A ? 3 1
   ATOM 15 CB . TYR B 45 ? -141.59800 -23.67200 -92.28400 1.000 53.62772 C ? A ? 3 1
   ATOM 16 CG . TYR B 45 ? -141.80700 -25.15400 -92.47300 1.000 56.83103 C ? A ? 3 1
   ATOM 17 CD1 . TYR B 45 ? -141.73400 -26.03700 -91.39000 1.000 50.95348 C ? A ? 3 1
   ATOM 18 CD2 . TYR B 45 ? -142.09600 -25.67500 -93.73600 1.000 49.96106 C ? A ? 3 1
   ATOM 19 CE1 . TYR B 45 ? -141.93000 -27.40300 -91.56900 1.000 48.45811 C ? A ? 3 1
   ATOM 20 CE2 . TYR B 45 ? -142.28900 -27.02700 -93.92400 1.000 48.31473 C ? A ? 3 1
   ATOM 21 CZ . TYR B 45 ? -142.20800 -27.89000 -92.84600 1.000 53.41708 C ? A ? 3 1
   ATOM 22 OH . TYR B 45 ? -142.39900 -29.23600 -93.05600 1.000 53.13808 O ? A ? 3 1
   ATOM 23 N . GLU B 46 ? -138.63000 -24.95700 -93.06600 1.000 56.79758 N ? A ? 4 1
   ATOM 24 CA . GLU B 46 ? -137.86000 -25.70900 -94.04600 1.000 57.95403 C ? A ? 4 1
   ATOM 25 C . GLU B 46 ? -138.33500 -27.15300 -93.97400 1.000 61.16673 C ? A ? 4 1
   ATOM 26 O . GLU B 46 ? -138.13400 -27.82400 -92.95500 1.000 58.53527 O ? A ? 4 1
   ATOM 27 CB . GLU B 46 ? -136.35700 -25.59600 -93.77500 1.000 63.41493 C ? A ? 4 1
   ATOM 28 CG . GLU B 46 ? -135.60700 -24.69900 -94.76000 1.000 66.96160 C ? A ? 4 1
   ATOM 29 CD . GLU B 46 ? -136.01400 -24.93500 -96.22000 1.000 76.79725 C ? A ? 4 1
   ATOM 30 OE1 . GLU B 46 ? -136.50900 -23.98000 -96.86300 1.000 81.71990 O ? A ? 4 1
   ATOM 31 OE2 . GLU B 46 ? -135.83500 -26.07000 -96.73000 1.000 76.16961 O ? A ? 4 1
   ATOM 32 N . ASP B 47 ? -138.97800 -27.62300 -95.04600 1.000 57.24089 N ? A ? 5 1
   ATOM 33 CA . ASP B 47 ? -139.58100 -28.95100 -95.04000 1.000 49.08664 C ? A ? 5 1
   ATOM 34 C . ASP B 47 ? -138.49100 -30.01600 -94.98400 1.000 49.45292 C ? A ? 5 1
   ATOM 35 O . ASP B 47 ? -137.52700 -29.95100 -95.75900 1.000 54.15847 O ? A ? 5 1
   ATOM 36 CB . ASP B 47 ? -140.46100 -29.13000 -96.28700 1.000 53.29148 C ? A ? 5 1
   ATOM 37 CG . ASP B 47 ? -141.39500 -30.32400 -96.18600 1.000 48.18929 C ? A ? 5 1
   ATOM 38 OD1 . ASP B 47 ? -141.50700 -31.08000 -97.17900 1.000 48.47107 O ? A ? 5 1
   ATOM 39 OD2 . ASP B 47 ? -142.01700 -30.50100 -95.11400 1.000 50.38749 O ? A ? 5 1
   ATOM 40 N . PRO B 48 ? -138.59900 -30.99600 -94.09000 1.000 50.10810 N ? A ? 6 1
   ATOM 41 CA . PRO B 48 ? -137.55300 -32.02600 -93.96000 1.000 52.08494 C ? A ? 6 1
   ATOM 42 C . PRO B 48 ? -137.30800 -32.74500 -95.27600 1.000 54.97872 C ? A ? 6 1
   ATOM 43 O . PRO B 48 ? -138.14100 -32.69100 -96.19500 1.000 52.14891 O ? A ? 6 1
   ATOM 44 CB . PRO B 48 ? -138.12700 -32.98000 -92.89700 1.000 46.94004 C ? A ? 6 1
   ATOM 45 CG . PRO B 48 ? -139.58900 -32.65300 -92.81600 1.000 50.71551 C ? A ? 6 1
   ATOM 46 CD . PRO B 48 ? -139.70500 -31.20400 -93.13700 1.000 49.18425 C ? A ? 6 1
   ATOM 47 N . PRO B 49 ? -136.17700 -33.43300 -95.41000 1.000 53.30554 N ? A ? 7 1
   ATOM 48 CA . PRO B 49 ? -135.88400 -34.13400 -96.66600 1.000 51.13284 C ? A ? 7 1
   ATOM 49 C . PRO B 49 ? -136.79900 -35.33300 -96.86300 1.000 46.80640 C ? A ? 7 1
   ATOM 50 O . PRO B 49 ? -137.33300 -35.90800 -95.91400 1.000 51.03511 O ? A ? 7 1
   ATOM 51 CB . PRO B 49 ? -134.41900 -34.57900 -96.51500 1.000 48.78747 C ? A ? 7 1
   ATOM 52 CG . PRO B 49 ? -133.96300 -34.09600 -95.15300 1.000 48.32245 C ? A ? 7 1
   ATOM 53 CD . PRO B 49 ? -135.16700 -33.69000 -94.37000 1.000 54.61614 C ? A ? 7 1
   ATOM 54 N . ASP B 50 ? -136.98600 -35.71300 -98.13200 1.000 45.45258 N ? A ? 8 1
   ATOM 55 CA . ASP B 50 ? -137.95300 -36.79200 -98.47400 1.000 49.86880 C ? A ? 8 1
   ATOM 56 C . ASP B 50 ? -137.53400 -38.15100 -97.91700 1.000 50.36233 C ? A ? 8 1
   ATOM 57 O . ASP B 50 ? -136.44600 -38.63000 -98.28500 1.000 49.06410 O ? A ? 8 1
   ATOM 58 CB . ASP B 50 ? -138.13700 -36.91600 -99.98800 1.000 47.83063 C ? A ? 8 1
   ATOM 59 CG . ASP B 50 ? -138.44700 -35.60600 -100.68700 1.000 49.12797 C ? A ? 8 1
   ATOM 60 OD1 . ASP B 50 ? -138.34500 -35.56800 -101.92700 1.000 55.15686 O ? A ? 8 1
   ATOM 61 OD2 . ASP B 50 ? -138.78700 -34.63700 -99.99000 1.000 50.62519 O ? A ? 8 1
   ATOM 62 N . GLN B 51 ? -138.38000 -38.75100 -97.07900 1.000 46.24189 N ? A ? 9 1
   ATOM 63 CA . GLN B 51 ? -138.10700 -40.13100 -96.60800 1.000 51.45027 C ? A ? 9 1
   ATOM 64 C . GLN B 51 ? -138.75800 -41.06400 -97.63100 1.000 47.58348 C ? A ? 9 1
   ATOM 65 O . GLN B 51 ? -139.99200 -41.06900 -97.71300 1.000 45.19429 O ? A ? 9 1
   ATOM 66 CB . GLN B 51 ? -138.61200 -40.33000 -95.17800 1.000 48.62704 C ? A ? 9 1
   ATOM 67 CG . GLN B 51 ? -138.40000 -41.73700 -94.64000 1.000 52.84026 C ? A ? 9 1
   ATOM 68 CD . GLN B 51 ? -136.94200 -42.10200 -94.50800 1.000 49.00691 C ? A ? 9 1
   ATOM 69 OE1 . GLN B 51 ? -136.16800 -41.41700 -93.84400 1.000 55.31075 O ? A ? 9 1
   ATOM 70 NE2 . GLN B 51 ? -136.55700 -43.20000 -95.13700 1.000 52.59143 N ? A ? 9 1
   ATOM 71 N . LYS B 52 ? -137.95400 -41.76700 -98.42500 1.000 46.26209 N ? A ? 10 1
   ATOM 72 CA . LYS B 52 ? -138.46000 -42.63300 -99.47400 1.000 47.86045 C ? A ? 10 1
   ATOM 73 C . LYS B 52 ? -138.46300 -44.10200 -99.06500 1.000 52.61490 C ? A ? 10 1
   ATOM 74 O . LYS B 52 ? -138.50300 -44.98500 -99.93500 1.000 47.56777 O ? A ? 10 1
   ATOM 75 CB . LYS B 52 ? -137.65300 -42.40100 -100.74600 1.000 42.10071 C ? A ? 10 1
   ATOM 76 CG . LYS B 52 ? -137.59000 -40.93400 -101.10100 1.000 39.83576 C ? A ? 10 1
   ATOM 77 CD . LYS B 52 ? -137.50700 -40.73700 -102.61600 1.000 50.50180 C ? A ? 10 1
   ATOM 78 CE . LYS B 52 ? -136.90000 -39.37900 -102.94900 1.000 53.52739 C ? A ? 10 1
   ATOM 79 NZ . LYS B 52 ? -136.82000 -39.10700 -104.41500 1.000 55.13654 N ? A ? 10 1
   ATOM 80 N . THR B 53 ? -138.44400 -44.37700 -97.75400 1.000 51.43844 N ? A ? 11 1
   ATOM 81 CA . THR B 53 ? -138.52100 -45.72800 -97.21600 1.000 51.19828 C ? A ? 11 1
   ATOM 82 C . THR B 53 ? -139.52200 -45.75700 -96.06900 1.000 46.53222 C ? A ? 11 1
   ATOM 83 O . THR B 53 ? -139.59200 -44.82300 -95.26700 1.000 48.84033 O ? A ? 11 1
   ATOM 84 CB . THR B 53 ? -137.14800 -46.22300 -96.72800 1.000 54.36422 C ? A ? 11 1
   ATOM 85 OG1 . THR B 53 ? -136.12600 -45.73100 -97.59900 1.000 58.38083 O ? A ? 11 1
   ATOM 86 CG2 . THR B 53 ? -137.09400 -47.73400 -96.73700 1.000 56.74174 C ? A ? 11 1
   ATOM 87 N . SER B 54 ? -140.30400 -46.82300 -96.00800 1.000 47.95189 N ? A ? 12 1
   ATOM 88 CA . SER B 54 ? -141.33500 -46.96700 -94.99800 1.000 48.36890 C ? A ? 12 1
   ATOM 89 C . SER B 54 ? -140.70000 -47.40700 -93.68300 1.000 52.76895 C ? A ? 12 1
   ATOM 90 O . SER B 54 ? -139.51700 -47.78700 -93.64300 1.000 43.92009 O ? A ? 12 1
   ATOM 91 CB . SER B 54 ? -142.38000 -47.96500 -95.48200 1.000 49.23759 C ? A ? 12 1
   ATOM 92 OG . SER B 54 ? -141.94800 -49.28700 -95.23500 1.000 47.58946 O ? A ? 12 1
   ATOM 93 N . PRO B 55 ? -141.40300 -47.34100 -92.50800 1.000 53.93025 N ? A ? 13 1
   ATOM 94 CA . PRO B 55 ? -140.84800 -47.87200 -91.25000 1.000 49.19698 C ? A ? 13 1
   ATOM 95 C . PRO B 55 ? -140.49300 -49.35700 -91.37900 1.000 53.92214 C ? A ? 13 1
   ATOM 96 O . PRO B 55 ? -139.44900 -49.74600 -90.89300 1.000 53.07118 O ? A ? 13 1
   ATOM 97 CB . PRO B 55 ? -141.99700 -47.75900 -90.24000 1.000 52.08619 C ? A ? 13 1
   ATOM 98 CG . PRO B 55 ? -142.73800 -46.54000 -90.69300 1.000 56.85143 C ? A ? 13 1
   ATOM 99 CD . PRO B 55 ? -142.71200 -46.68000 -92.19700 1.000 55.63087 C ? A ? 13 1
   ATOM 100 N . SER B 56 ? -141.35700 -50.13700 -92.03600 1.000 56.14266 N ? A ? 14 1
   ATOM 101 CA . SER B 56 ? -141.08200 -51.58000 -92.26000 1.000 49.52829 C ? A ? 14 1
   ATOM 102 C . SER B 56 ? -139.81500 -51.71300 -93.10500 1.000 51.39941 C ? A ? 14 1
   ATOM 103 O . SER B 56 ? -139.13800 -52.75200 -93.00200 1.000 52.90464 O ? A ? 14 1
   ATOM 104 CB . SER B 56 ? -142.25900 -52.24700 -92.91700 1.000 55.54243 C ? A ? 14 1
   ATOM 105 OG . SER B 56 ? -143.39000 -52.24000 -92.06100 1.000 67.50946 O ? A ? 14 1
   ATOM 106 N . GLY B 57 ? -139.51200 -50.69600 -93.91200 1.000 52.25455 N ? A ? 15 1
   ATOM 107 CA . GLY B 57 ? -138.26500 -50.70600 -94.69300 1.000 54.17848 C ? A ? 15 1
   ATOM 108 C . GLY B 57 ? -138.52300 -50.90600 -96.17100 1.000 55.68577 C ? A ? 15 1
   ATOM 109 O . GLY B 57 ? -137.60400 -51.40500 -96.84900 1.000 52.04538 O ? A ? 15 1
   ATOM 110 N . LYS B 58 ? -139.70900 -50.54000 -96.67700 1.000 53.79151 N ? A ? 16 1
   ATOM 111 CA . LYS B 58 ? -139.87700 -50.78200 -98.10200 1.000 54.64696 C ? A ? 16 1
   ATOM 112 C . LYS B 58 ? -139.65600 -49.49900 -98.89800 1.000 50.47303 C ? A ? 16 1
   ATOM 113 O . LYS B 58 ? -139.92600 -48.39700 -98.41700 1.000 51.82276 O ? A ? 16 1
   ATOM 114 CB . LYS B 58 ? -141.27100 -51.33600 -98.41900 1.000 48.21600 C ? A ? 16 1
   ATOM 115 CG . LYS B 58 ? -141.81700 -52.36100 -97.42800 1.000 54.81356 C ? A ? 16 1
   ATOM 116 CD . LYS B 58 ? -140.81300 -53.45100 -97.07900 1.000 58.72034 C ? A ? 16 1
   ATOM 117 CE . LYS B 58 ? -140.45100 -54.31600 -98.27200 1.000 63.62280 C ? A ? 16 1
   ATOM 118 NZ . LYS B 58 ? -139.36700 -55.28100 -97.90000 1.000 65.56572 N ? A ? 16 1
   ATOM 119 N . PRO B 59 ? -139.15000 -49.59900 -100.11700 1.000 51.72873 N ? A ? 17 1
   ATOM 120 CA . PRO B 59 ? -139.03400 -48.39900 -100.95200 1.000 54.18282 C ? A ? 17 1
   ATOM 121 C . PRO B 59 ? -140.40700 -47.90400 -101.39600 1.000 51.89622 C ? A ? 17 1
   ATOM 122 O . PRO B 59 ? -141.29600 -48.69300 -101.73700 1.000 47.18546 O ? A ? 17 1
   ATOM 123 CB . PRO B 59 ? -138.19000 -48.87000 -102.14200 1.000 51.00964 C ? A ? 17 1
   ATOM 124 CG . PRO B 59 ? -137.62600 -50.20700 -101.73200 1.000 51.25614 C ? A ? 17 1
   ATOM 125 CD . PRO B 59 ? -138.59000 -50.79300 -100.76600 1.000 51.01900 C ? A ? 17 1
   ATOM 126 N . ALA B 60 ? -140.58000 -46.58300 -101.34200 1.000 49.09998 N ? A ? 18 1
   ATOM 127 CA . ALA B 60 ? -141.78500 -45.95600 -101.86700 1.000 44.77547 C ? A ? 18 1
   ATOM 128 C . ALA B 60 ? -141.98400 -46.34500 -103.32500 1.000 43.87132 C ? A ? 18 1
   ATOM 129 O . ALA B 60 ? -141.05300 -46.30800 -104.12600 1.000 42.18320 O ? A ? 18 1
   ATOM 130 CB . ALA B 60 ? -141.69400 -44.43600 -101.73400 1.000 41.07860 C ? A ? 18 1
   ATOM 131 N . THR B 61 ? -143.19800 -46.75100 -103.66100 1.000 45.88665 N ? A ? 19 1
   ATOM 132 CA . THR B 61 ? -143.52300 -47.10800 -105.02400 1.000 48.29663 C ? A ? 19 1
   ATOM 133 C . THR B 61 ? -144.52100 -46.16100 -105.66100 1.000 48.41440 C ? A ? 19 1
   ATOM 134 O . THR B 61 ? -144.71700 -46.22900 -106.87500 1.000 45.91215 O ? A ? 19 1
   ATOM 135 CB . THR B 61 ? -144.08300 -48.53500 -105.08500 1.000 46.84036 C ? A ? 19 1
   ATOM 136 OG1 . THR B 61 ? -145.26000 -48.61000 -104.27700 1.000 49.75716 O ? A ? 19 1
   ATOM 137 CG2 . THR B 61 ? -143.05300 -49.52300 -104.57100 1.000 49.23839 C ? A ? 19 1
   ATOM 138 N . LEU B 62 ? -145.16300 -45.29600 -104.88700 1.000 44.47507 N ? A ? 20 1
   ATOM 139 CA . LEU B 62 ? -146.15000 -44.38000 -105.43000 1.000 39.80898 C ? A ? 20 1
   ATOM 140 C . LEU B 62 ? -145.90600 -42.99800 -104.85200 1.000 41.46680 C ? A ? 20 1
   ATOM 141 O . LEU B 62 ? -145.68500 -42.85100 -103.64100 1.000 40.67865 O ? A ? 20 1
   ATOM 142 CB . LEU B 62 ? -147.57200 -44.85200 -105.13400 1.000 39.30322 C ? A ? 20 1
   ATOM 143 CG . LEU B 62 ? -148.69500 -43.96800 -105.64900 1.000 40.21775 C ? A ? 20 1
   ATOM 144 CD1 . LEU B 62 ? -148.86700 -44.16400 -107.14600 1.000 38.88198 C ? A ? 20 1
   ATOM 145 CD2 . LEU B 62 ? -149.96100 -44.33400 -104.94000 1.000 42.94866 C ? A ? 20 1
   ATOM 146 N . LYS B 63 ? -145.94300 -42.00100 -105.73600 1.000 40.96754 N ? A ? 21 1
   ATOM 147 CA . LYS B 63 ? -145.70600 -40.59700 -105.42200 1.000 38.37397 C ? A ? 21 1
   ATOM 148 C . LYS B 63 ? -146.90000 -39.80600 -105.95000 1.000 40.86421 C ? A ? 21 1
   ATOM 149 O . LYS B 63 ? -147.11400 -39.73600 -107.16600 1.000 38.60044 O ? A ? 21 1
   ATOM 150 CB . LYS B 63 ? -144.39300 -40.12300 -106.05600 1.000 37.28817 C ? A ? 21 1
   ATOM 151 CG . LYS B 63 ? -143.97400 -38.70000 -105.73700 1.000 36.81365 C ? A ? 21 1
   ATOM 152 CD . LYS B 63 ? -142.59500 -38.39900 -106.34400 1.000 38.08309 C ? A ? 21 1
   ATOM 153 CE . LYS B 63 ? -142.04700 -37.03500 -105.91100 1.000 35.54832 C ? A ? 21 1
   ATOM 154 NZ . LYS B 63 ? -140.64200 -36.84500 -106.34900 1.000 39.65194 N ? A ? 21 1
   ATOM 155 N . ILE B 64 ? -147.68600 -39.23600 -105.04000 1.000 33.85708 N ? A ? 22 1
   ATOM 156 CA . ILE B 64 ? -148.85900 -38.43300 -105.36700 1.000 38.45150 C ? A ? 22 1
   ATOM 157 C . ILE B 64 ? -148.57000 -36.98400 -104.99800 1.000 37.64845 C ? A ? 22 1
   ATOM 158 O . ILE B 64 ? -148.12900 -36.70100 -103.88000 1.000 36.87058 O ? A ? 22 1
   ATOM 159 CB . ILE B 64 ? -150.11200 -38.93000 -104.62000 1.000 35.27562 C ? A ? 22 1
   ATOM 160 CG1 . ILE B 64 ? -150.27100 -40.44800 -104.75300 1.000 34.08704 C ? A ? 22 1
   ATOM 161 CG2 . ILE B 64 ? -151.34300 -38.18500 -105.10800 1.000 32.18242 C ? A ? 22 1
   ATOM 162 CD1 . ILE B 64 ? -151.48400 -40.99100 -104.01200 1.000 38.98263 C ? A ? 22 1
   ATOM 163 N . CYS B 65 ? -148.83800 -36.06800 -105.92000 1.000 31.91610 N ? A ? 23 1
   ATOM 164 CA . CYS B 65 ? -148.71900 -34.64400 -105.66500 1.000 32.04727 C ? A ? 23 1
   ATOM 165 C . CYS B 65 ? -150.09900 -34.01500 -105.78900 1.000 34.93683 C ? A ? 23 1
   ATOM 166 O . CYS B 65 ? -150.84400 -34.32400 -106.72500 1.000 41.88939 O ? A ? 23 1
   ATOM 167 CB . CYS B 65 ? -147.72900 -34.01000 -106.64300 1.000 34.54263 C ? A ? 23 1
   ATOM 168 SG . CYS B 65 ? -147.51500 -32.24400 -106.44100 1.000 41.71203 S ? A ? 23 1
   ATOM 169 N . SER B 66 ? -150.45200 -33.16400 -104.83800 1.000 32.24364 N ? A ? 24 1
   ATOM 170 CA . SER B 66 ? -151.70400 -32.41900 -104.86400 1.000 34.33465 C ? A ? 24 1
   ATOM 171 C . SER B 66 ? -151.38100 -30.93200 -104.86200 1.000 37.50977 C ? A ? 24 1
   ATOM 172 O . SER B 66 ? -150.47700 -30.49400 -104.14200 1.000 36.25675 O ? A ? 24 1
   ATOM 173 CB . SER B 66 ? -152.58900 -32.78600 -103.64700 1.000 36.58341 C ? A ? 24 1
   ATOM 174 OG . SER B 66 ? -153.79300 -32.02900 -103.62500 1.000 36.67978 O ? A ? 24 1
   ATOM 175 N . TRP B 67 ? -152.11600 -30.14100 -105.64800 1.000 35.14331 N ? A ? 25 1
   ATOM 176 CA . TRP B 67 ? -151.77200 -28.72500 -105.76000 1.000 34.80693 C ? A ? 25 1
   ATOM 177 C . TRP B 67 ? -153.02100 -27.92200 -106.07100 1.000 30.55308 C ? A ? 25 1
   ATOM 178 O . TRP B 67 ? -153.67500 -28.17300 -107.08700 1.000 36.28346 O ? A ? 25 1
   ATOM 179 CB . TRP B 67 ? -150.70200 -28.51800 -106.83900 1.000 33.56884 C ? A ? 25 1
   ATOM 180 CG . TRP B 67 ? -149.95900 -27.20200 -106.79800 1.000 38.27508 C ? A ? 25 1
   ATOM 181 CD1 . TRP B 67 ? -150.26600 -26.09600 -106.05500 1.000 38.19446 C ? A ? 25 1
   ATOM 182 CD2 . TRP B 67 ? -148.77000 -26.86400 -107.54700 1.000 41.07680 C ? A ? 25 1
   ATOM 183 NE1 . TRP B 67 ? -149.34500 -25.09000 -106.29400 1.000 38.35585 N ? A ? 25 1
   ATOM 184 CE2 . TRP B 67 ? -148.41700 -25.53600 -107.19800 1.000 37.12450 C ? A ? 25 1
   ATOM 185 CE3 . TRP B 67 ? -147.97700 -27.55500 -108.47400 1.000 34.82010 C ? A ? 25 1
   ATOM 186 CZ2 . TRP B 67 ? -147.29800 -24.87700 -107.75300 1.000 39.66406 C ? A ? 25 1
   ATOM 187 CZ3 . TRP B 67 ? -146.85600 -26.90600 -109.01800 1.000 38.79931 C ? A ? 25 1
   ATOM 188 CH2 . TRP B 67 ? -146.52900 -25.57800 -108.64800 1.000 37.80946 C ? A ? 25 1
   ATOM 189 N . ASN B 68 ? -153.35800 -26.96300 -105.21000 1.000 31.34651 N ? A ? 26 1
   ATOM 190 CA . ASN B 68 ? -154.34500 -25.95300 -105.57900 1.000 33.88831 C ? A ? 26 1
   ATOM 191 C . ASN B 68 ? -153.62200 -24.93000 -106.44500 1.000 36.95980 C ? A ? 26 1
   ATOM 192 O . ASN B 68 ? -152.78900 -24.16600 -105.95200 1.000 38.44005 O ? A ? 26 1
   ATOM 193 CB . ASN B 68 ? -154.99900 -25.29700 -104.36500 1.000 35.99279 C ? A ? 26 1
   ATOM 194 CG . ASN B 68 ? -156.15200 -24.33000 -104.75300 1.000 39.47804 C ? A ? 26 1
   ATOM 195 OD1 . ASN B 68 ? -156.05900 -23.56900 -105.73100 1.000 39.40869 O ? A ? 26 1
   ATOM 196 ND2 . ASN B 68 ? -157.23200 -24.35400 -103.97500 1.000 38.34013 N ? A ? 26 1
   ATOM 197 N . VAL B 69 ? -153.91600 -24.94400 -107.75100 1.000 38.00842 N ? A ? 27 1
   ATOM 198 CA . VAL B 69 ? -153.24700 -24.05700 -108.69500 1.000 34.93316 C ? A ? 27 1
   ATOM 199 C . VAL B 69 ? -153.92300 -22.70200 -108.77300 1.000 35.98256 C ? A ? 27 1
   ATOM 200 O . VAL B 69 ? -153.34800 -21.76700 -109.35400 1.000 33.09084 O ? A ? 27 1
   ATOM 201 CB . VAL B 69 ? -153.19400 -24.73600 -110.07400 1.000 30.87385 C ? A ? 27 1
   ATOM 202 CG1 . VAL B 69 ? -152.41300 -26.02400 -109.95400 1.000 33.41685 C ? A ? 27 1
   ATOM 203 CG2 . VAL B 69 ? -154.61700 -25.03700 -110.56300 1.000 32.67655 C ? A ? 27 1
   ATOM 204 N . ASP B 70 ? -155.12700 -22.56900 -108.21300 1.000 35.59623 N ? A ? 28 1
   ATOM 205 CA . ASP B 70 ? -155.85800 -21.29900 -108.14400 1.000 39.62429 C ? A ? 28 1
   ATOM 206 C . ASP B 70 ? -155.85500 -20.57800 -109.49700 1.000 37.84464 C ? A ? 28 1
   ATOM 207 O . ASP B 70 ? -155.40700 -19.43800 -109.63400 1.000 38.51683 O ? A ? 28 1
   ATOM 208 CB . ASP B 70 ? -155.28000 -20.40700 -107.04200 1.000 38.53776 C ? A ? 28 1
   ATOM 209 CG . ASP B 70 ? -156.25200 -19.34400 -106.59100 1.000 37.93059 C ? A ? 28 1
   ATOM 210 OD1 . ASP B 70 ? -157.29000 -19.16600 -107.25200 1.000 43.00377 O ? A ? 28 1
   ATOM 211 OD2 . ASP B 70 ? -155.97300 -18.68400 -105.57000 1.000 47.66145 O ? A ? 28 1
   ATOM 212 N . GLY B 71 ? -156.38200 -21.26700 -110.49900 1.000 41.06801 N ? A ? 29 1
   ATOM 213 CA . GLY B 71 ? -156.39300 -20.74100 -111.84800 1.000 41.66128 C ? A ? 29 1
   ATOM 214 C . GLY B 71 ? -155.37500 -21.51000 -112.64500 1.000 36.02655 C ? A ? 29 1
   ATOM 215 O . GLY B 71 ? -154.19400 -21.15100 -112.67800 1.000 33.47596 O ? A ? 29 1
   ATOM 216 N . LEU B 72 ? -155.83700 -22.60800 -113.25000 1.000 38.01500 N ? A ? 30 1
   ATOM 217 CA . LEU B 72 ? -154.94500 -23.51400 -113.96500 1.000 34.23546 C ? A ? 30 1
   ATOM 218 C . LEU B 72 ? -154.18500 -22.78900 -115.07800 1.000 38.81931 C ? A ? 30 1
   ATOM 219 O . LEU B 72 ? -152.97100 -22.99200 -115.26300 1.000 36.16036 O ? A ? 30 1
   ATOM 220 CB . LEU B 72 ? -155.77100 -24.66800 -114.51500 1.000 35.15687 C ? A ? 30 1
   ATOM 221 CG . LEU B 72 ? -155.08000 -25.66300 -115.42900 1.000 40.08949 C ? A ? 30 1
   ATOM 222 CD1 . LEU B 72 ? -154.24400 -26.60100 -114.61200 1.000 38.82795 C ? A ? 30 1
   ATOM 223 CD2 . LEU B 72 ? -156.11700 -26.44300 -116.21600 1.000 41.01971 C ? A ? 30 1
   ATOM 224 N . ARG B 73 ? -154.86100 -21.89900 -115.79700 1.000 40.08670 N ? A ? 31 1
   ATOM 225 CA . ARG B 73 ? -154.20600 -21.29600 -116.95300 1.000 45.93546 C ? A ? 31 1
   ATOM 226 C . ARG B 73 ? -153.09000 -20.35300 -116.51600 1.000 44.18698 C ? A ? 31 1
   ATOM 227 O . ARG B 73 ? -152.00400 -20.36000 -117.10700 1.000 39.70209 O ? A ? 31 1
   ATOM 228 CB . ARG B 73 ? -155.24000 -20.60300 -117.84200 1.000 46.59640 C ? A ? 31 1
   ATOM 229 CG . ARG B 73 ? -156.06500 -21.61400 -118.66400 1.000 43.75083 C ? A ? 31 1
   ATOM 230 CD . ARG B 73 ? -157.27400 -20.99200 -119.34000 1.000 42.04951 C ? A ? 31 1
   ATOM 231 NE . ARG B 73 ? -158.39300 -20.89500 -118.41100 1.000 49.59678 N ? A ? 31 1
   ATOM 232 CZ . ARG B 73 ? -159.45200 -20.12000 -118.59500 1.000 48.01331 C ? A ? 31 1
   ATOM 233 NH1 . ARG B 73 ? -159.54000 -19.37300 -119.68200 1.000 48.64116 N ? A ? 31 1
   ATOM 234 NH2 . ARG B 73 ? -160.42300 -20.09800 -117.69600 1.000 48.71357 N ? A ? 31 1
   ATOM 235 N . ALA B 74 ? -153.31700 -19.57300 -115.44900 1.000 41.80563 N ? A ? 32 1
   ATOM 236 CA . ALA B 74 ? -152.26100 -18.69900 -114.94400 1.000 38.80203 C ? A ? 32 1
   ATOM 237 C . ALA B 74 ? -151.12500 -19.51000 -114.34900 1.000 38.42258 C ? A ? 32 1
   ATOM 238 O . ALA B 74 ? -149.94600 -19.21800 -114.59000 1.000 43.39430 O ? A ? 32 1
   ATOM 239 CB . ALA B 74 ? -152.81900 -17.72400 -113.91400 1.000 39.50242 C ? A ? 32 1
   ATOM 240 N . TRP B 75 ? -151.46600 -20.52800 -113.56500 1.000 41.40358 N ? A ? 33 1
   ATOM 241 CA . TRP B 75 ? -150.46700 -21.44800 -113.03600 1.000 40.37259 C ? A ? 33 1
   ATOM 242 C . TRP B 75 ? -149.61200 -22.03400 -114.16000 1.000 38.77283 C ? A ? 33 1
   ATOM 243 O . TRP B 75 ? -148.38200 -22.13400 -114.03600 1.000 40.27482 O ? A ? 33 1
   ATOM 244 CB . TRP B 75 ? -151.20000 -22.52900 -112.22400 1.000 34.59828 C ? A ? 33 1
   ATOM 245 CG . TRP B 75 ? -150.37800 -23.68200 -111.76300 1.000 33.49894 C ? A ? 33 1
   ATOM 246 CD1 . TRP B 75 ? -149.52500 -23.71500 -110.69300 1.000 35.89966 C ? A ? 33 1
   ATOM 247 CD2 . TRP B 75 ? -150.34400 -24.99000 -112.34400 1.000 39.09074 C ? A ? 33 1
   ATOM 248 NE1 . TRP B 75 ? -148.95000 -24.95900 -110.58500 1.000 35.31562 N ? A ? 33 1
   ATOM 249 CE2 . TRP B 75 ? -149.44100 -25.76200 -111.58500 1.000 38.84766 C ? A ? 33 1
   ATOM 250 CE3 . TRP B 75 ? -150.98900 -25.58500 -113.43700 1.000 39.53267 C ? A ? 33 1
   ATOM 251 CZ2 . TRP B 75 ? -149.17100 -27.10000 -111.88500 1.000 39.36663 C ? A ? 33 1
   ATOM 252 CZ3 . TRP B 75 ? -150.71100 -26.90400 -113.73300 1.000 37.89602 C ? A ? 33 1
   ATOM 253 CH2 . TRP B 75 ? -149.81500 -27.64800 -112.96400 1.000 35.41401 C ? A ? 33 1
   ATOM 254 N . ILE B 76 ? -150.24300 -22.39100 -115.28200 1.000 39.46892 N ? A ? 34 1
   ATOM 255 CA . ILE B 76 ? -149.49600 -22.92400 -116.42100 1.000 42.43925 C ? A ? 34 1
   ATOM 256 C . ILE B 76 ? -148.53600 -21.87300 -116.96500 1.000 43.35843 C ? A ? 34 1
   ATOM 257 O . ILE B 76 ? -147.38200 -22.17800 -117.28600 1.000 44.68133 O ? A ? 34 1
   ATOM 258 CB . ILE B 76 ? -150.45500 -23.43600 -117.51200 1.000 42.00478 C ? A ? 34 1
   ATOM 259 CG1 . ILE B 76 ? -151.02200 -24.80500 -117.14800 1.000 40.13594 C ? A ? 34 1
   ATOM 260 CG2 . ILE B 76 ? -149.74300 -23.52100 -118.86300 1.000 45.59280 C ? A ? 34 1
   ATOM 261 CD1 . ILE B 76 ? -152.07400 -25.29800 -118.13800 1.000 39.19717 C ? A ? 34 1
   ATOM 262 N . LYS B 77 ? -148.98300 -20.61300 -117.04800 1.000 40.63393 N ? A ? 35 1
   ATOM 263 CA . LYS B 77 ? -148.07500 -19.55200 -117.48800 1.000 40.57927 C ? A ? 35 1
   ATOM 264 C . LYS B 77 ? -146.96800 -19.28500 -116.47100 1.000 50.99961 C ? A ? 35 1
   ATOM 265 O . LYS B 77 ? -145.87700 -18.84500 -116.85600 1.000 49.97365 O ? A ? 35 1
   ATOM 266 CB . LYS B 77 ? -148.85500 -18.26800 -117.77200 1.000 45.69539 C ? A ? 35 1
   ATOM 267 CG . LYS B 77 ? -150.10400 -18.49800 -118.61600 1.000 48.77621 C ? A ? 35 1
   ATOM 268 CD . LYS B 77 ? -150.25900 -17.49200 -119.73800 1.000 49.02798 C ? A ? 35 1
   ATOM 269 CE . LYS B 77 ? -151.62300 -16.80900 -119.71700 1.000 42.51782 C ? A ? 35 1
   ATOM 270 NZ . LYS B 77 ? -151.63000 -15.66300 -120.68900 1.000 59.24218 N ? A ? 35 1
   ATOM 271 N . LYS B 78 ? -147.19900 -19.54300 -115.17800 1.000 47.77896 N ? A ? 36 1
   ATOM 272 CA . LYS B 78 ? -146.14000 -19.32000 -114.19400 1.000 42.73437 C ? A ? 36 1
   ATOM 273 C . LYS B 78 ? -145.24700 -20.54300 -114.01200 1.000 41.45651 C ? A ? 36 1
   ATOM 274 O . LYS B 78 ? -144.52500 -20.63500 -113.01300 1.000 48.12305 O ? A ? 36 1
   ATOM 275 CB . LYS B 78 ? -146.73500 -18.87100 -112.85500 1.000 40.64537 C ? A ? 36 1
   ATOM 276 CG . LYS B 78 ? -147.48800 -17.53600 -112.96000 1.000 42.04903 C ? A ? 36 1
   ATOM 277 CD . LYS B 78 ? -148.14000 -17.15200 -111.65500 1.000 42.38552 C ? A ? 36 1
   ATOM 278 CE . LYS B 78 ? -149.51300 -17.79800 -111.52000 1.000 41.45788 C ? A ? 36 1
   ATOM 279 NZ . LYS B 78 ? -150.32000 -17.05600 -110.53100 1.000 42.39243 N ? A ? 36 1
   ATOM 280 N . LYS B 79 ? -145.31100 -21.48300 -114.95100 1.000 39.85202 N ? A ? 37 1
   ATOM 281 CA . LYS B 79 ? -144.38100 -22.59900 -115.10000 1.000 44.47511 C ? A ? 37 1
   ATOM 282 C . LYS B 79 ? -144.70500 -23.73200 -114.13600 1.000 41.23903 C ? A ? 37 1
   ATOM 283 O . LYS B 79 ? -143.81100 -24.46800 -113.70200 1.000 45.36781 O ? A ? 37 1
   ATOM 284 CB . LYS B 79 ? -142.93100 -22.13100 -114.92500 1.000 46.95913 C ? A ? 37 1
   ATOM 285 CG . LYS B 79 ? -142.50400 -21.02100 -115.89100 1.000 49.75330 C ? A ? 37 1
   ATOM 286 CD . LYS B 79 ? -143.07500 -21.22600 -117.28100 1.000 46.24831 C ? A ? 37 1
   ATOM 287 CE . LYS B 79 ? -142.68100 -20.08100 -118.19800 1.000 61.19395 C ? A ? 37 1
   ATOM 288 NZ . LYS B 79 ? -143.25900 -20.23000 -119.56900 1.000 62.24936 N ? A ? 37 1
   ATOM 289 N . GLY B 80 ? -145.98300 -23.88900 -113.80200 1.000 42.16849 N ? A ? 38 1
   ATOM 290 CA . GLY B 80 ? -146.36400 -24.96300 -112.90200 1.000 40.53497 C ? A ? 38 1
   ATOM 291 C . GLY B 80 ? -146.06100 -26.33600 -113.47000 1.000 40.86092 C ? A ? 38 1
   ATOM 292 O . GLY B 80 ? -145.58200 -27.22200 -112.75100 1.000 39.49398 O ? A ? 38 1
   ATOM 293 N . LEU B 81 ? -146.32400 -26.52700 -114.77400 1.000 38.74284 N ? A ? 39 1
   ATOM 294 CA . LEU B 81 ? -146.04400 -27.80700 -115.42000 1.000 38.95058 C ? A ? 39 1
   ATOM 295 C . LEU B 81 ? -144.55200 -28.10300 -115.44300 1.000 42.14283 C ? A ? 39 1
   ATOM 296 O . LEU B 81 ? -144.15300 -29.27400 -115.43100 1.000 43.62687 O ? A ? 39 1
   ATOM 297 CB . LEU B 81 ? -146.59800 -27.82700 -116.85500 1.000 37.00922 C ? A ? 39 1
   ATOM 298 CG . LEU B 81 ? -148.11700 -27.86800 -117.03800 1.000 46.52800 C ? A ? 39 1
   ATOM 299 CD1 . LEU B 81 ? -148.46700 -28.22300 -118.49100 1.000 47.30682 C ? A ? 39 1
   ATOM 300 CD2 . LEU B 81 ? -148.76000 -28.85600 -116.08200 1.000 41.70234 C ? A ? 39 1
   ATOM 301 N . ASP B 82 ? -143.71300 -27.07000 -115.50900 1.000 42.68756 N ? A ? 40 1
   ATOM 302 CA . ASP B 82 ? -142.28200 -27.30200 -115.36700 1.000 42.37633 C ? A ? 40 1
   ATOM 303 C . ASP B 82 ? -141.96800 -27.86800 -113.98700 1.000 40.40311 C ? A ? 40 1
   ATOM 304 O . ASP B 82 ? -141.20100 -28.83100 -113.85200 1.000 41.91223 O ? A ? 40 1
   ATOM 305 CB . ASP B 82 ? -141.52100 -26.00200 -115.61700 1.000 42.58873 C ? A ? 40 1
   ATOM 306 CG . ASP B 82 ? -141.61600 -25.54200 -117.06300 1.000 51.47280 C ? A ? 40 1
   ATOM 307 OD1 . ASP B 82 ? -141.53500 -24.31400 -117.30600 1.000 51.63503 O ? A ? 40 1
   ATOM 308 OD2 . ASP B 82 ? -141.77300 -26.41400 -117.95100 1.000 46.48875 O ? A ? 40 1
   ATOM 309 N . TRP B 83 ? -142.58100 -27.31200 -112.95100 1.000 41.31996 N ? A ? 41 1
   ATOM 310 CA . TRP B 83 ? -142.36400 -27.87400 -111.62400 1.000 43.01414 C ? A ? 41 1
   ATOM 311 C . TRP B 83 ? -142.81400 -29.33100 -111.58000 1.000 40.82638 C ? A ? 41 1
   ATOM 312 O . TRP B 83 ? -142.06400 -30.21300 -111.15500 1.000 42.78463 O ? A ? 41 1
   ATOM 313 CB . TRP B 83 ? -143.07600 -27.03900 -110.56700 1.000 38.75154 C ? A ? 41 1
   ATOM 314 CG . TRP B 83 ? -142.63900 -27.44400 -109.20500 1.000 46.89564 C ? A ? 41 1
   ATOM 315 CD1 . TRP B 83 ? -141.57600 -26.95300 -108.50000 1.000 44.97804 C ? A ? 41 1
   ATOM 316 CD2 . TRP B 83 ? -143.21900 -28.47500 -108.39700 1.000 44.41048 C ? A ? 41 1
   ATOM 317 NE1 . TRP B 83 ? -141.47000 -27.60900 -107.29000 1.000 49.12855 N ? A ? 41 1
   ATOM 318 CE2 . TRP B 83 ? -142.47200 -28.54200 -107.20300 1.000 44.25878 C ? A ? 41 1
   ATOM 319 CE3 . TRP B 83 ? -144.30800 -29.33300 -108.56000 1.000 44.65851 C ? A ? 41 1
   ATOM 320 CZ2 . TRP B 83 ? -142.77400 -29.44200 -106.18700 1.000 44.39893 C ? A ? 41 1
   ATOM 321 CZ3 . TRP B 83 ? -144.60900 -30.22000 -107.54800 1.000 42.54998 C ? A ? 41 1
   ATOM 322 CH2 . TRP B 83 ? -143.84200 -30.27200 -106.37600 1.000 44.90025 C ? A ? 41 1
   ATOM 323 N . VAL B 84 ? -144.00800 -29.61200 -112.09100 1.000 42.52112 N ? A ? 42 1
   ATOM 324 CA . VAL B 84 ? -144.56200 -30.96200 -112.00600 1.000 39.71675 C ? A ? 42 1
   ATOM 325 C . VAL B 84 ? -143.66000 -31.96700 -112.71600 1.000 38.48226 C ? A ? 42 1
   ATOM 326 O . VAL B 84 ? -143.38700 -33.05900 -112.20100 1.000 37.13536 O ? A ? 42 1
   ATOM 327 CB . VAL B 84 ? -145.98900 -30.97500 -112.57700 1.000 38.19955 C ? A ? 42 1
   ATOM 328 CG1 . VAL B 84 ? -146.39900 -32.38500 -112.94700 1.000 36.16805 C ? A ? 42 1
   ATOM 329 CG2 . VAL B 84 ? -146.96300 -30.34100 -111.56900 1.000 38.79731 C ? A ? 42 1
   ATOM 330 N . LYS B 85 ? -143.21200 -31.62400 -113.92700 1.000 34.83353 N ? A ? 43 1
   ATOM 331 CA . LYS B 85 ? -142.31000 -32.49700 -114.66300 1.000 38.97425 C ? A ? 43 1
   ATOM 332 C . LYS B 85 ? -141.06500 -32.81900 -113.85000 1.000 38.12605 C ? A ? 43 1
   ATOM 333 O . LYS B 85 ? -140.57700 -33.95300 -113.87700 1.000 37.82180 O ? A ? 43 1
   ATOM 334 CB . LYS B 85 ? -141.91700 -31.84100 -115.99200 1.000 46.69817 C ? A ? 43 1
   ATOM 335 CG . LYS B 85 ? -143.05300 -31.71700 -117.00700 1.000 47.92627 C ? A ? 43 1
   ATOM 336 CD . LYS B 85 ? -142.64700 -30.77200 -118.14800 1.000 51.69680 C ? A ? 43 1
   ATOM 337 CE . LYS B 85 ? -143.85600 -30.12100 -118.81500 1.000 53.78788 C ? A ? 43 1
   ATOM 338 NZ . LYS B 85 ? -143.80100 -30.25600 -120.30400 1.000 59.89988 N ? A ? 43 1
   ATOM 339 N . GLU B 86 ? -140.53200 -31.83000 -113.13000 1.000 41.31156 N ? A ? 44 1
   ATOM 340 CA . GLU B 86 ? -139.39300 -32.07000 -112.24200 1.000 45.44617 C ? A ? 44 1
   ATOM 341 C . GLU B 86 ? -139.78400 -32.93600 -111.04500 1.000 41.14745 C ? A ? 44 1
   ATOM 342 O . GLU B 86 ? -139.05800 -33.86600 -110.68300 1.000 40.20904 O ? A ? 44 1
   ATOM 343 CB . GLU B 86 ? -138.80300 -30.73700 -111.77800 1.000 41.19917 C ? A ? 44 1
   ATOM 344 CG . GLU B 86 ? -137.86300 -30.09100 -112.80700 1.000 54.66389 C ? A ? 44 1
   ATOM 345 CD . GLU B 86 ? -137.57100 -28.62100 -112.51400 1.000 61.93480 C ? A ? 44 1
   ATOM 346 OE1 . GLU B 86 ? -136.97500 -27.94300 -113.38100 1.000 64.13369 O ? A ? 44 1
   ATOM 347 OE2 . GLU B 86 ? -137.94000 -28.14400 -111.41700 1.000 61.27837 O ? A ? 44 1
   ATOM 348 N . GLU B 87 ? -140.92700 -32.65300 -110.42100 1.000 41.63547 N ? A ? 45 1
   ATOM 349 CA . GLU B 87 ? -141.37300 -33.47900 -109.29800 1.000 40.91297 C ? A ? 45 1
   ATOM 350 C . GLU B 87 ? -141.65600 -34.91000 -109.74400 1.000 43.63235 C ? A ? 45 1
   ATOM 351 O . GLU B 87 ? -141.40600 -35.85900 -108.99100 1.000 45.78147 O ? A ? 45 1
   ATOM 352 CB . GLU B 87 ? -142.61000 -32.85100 -108.65800 1.000 38.33086 C ? A ? 45 1
   ATOM 353 CG . GLU B 87 ? -143.14700 -33.56700 -107.40900 1.000 39.57244 C ? A ? 45 1
   ATOM 354 CD . GLU B 87 ? -142.37200 -33.23400 -106.12400 1.000 41.67298 C ? A ? 45 1
   ATOM 355 OE1 . GLU B 87 ? -141.19000 -32.83400 -106.19100 1.000 39.65250 O ? A ? 45 1
   ATOM 356 OE2 . GLU B 87 ? -142.95100 -33.39400 -105.03500 1.000 41.57680 O ? A ? 45 1
   ATOM 357 N . ALA B 88 ? -142.15800 -35.07400 -110.97000 1.000 42.74591 N ? A ? 46 1
   ATOM 358 CA . ALA B 88 ? -142.41500 -36.37600 -111.57500 1.000 42.14988 C ? A ? 46 1
   ATOM 359 C . ALA B 88 ? -143.29700 -37.29000 -110.71900 1.000 36.12585 C ? A ? 46 1
   ATOM 360 O . ALA B 88 ? -142.93500 -38.44000 -110.45700 1.000 36.93647 O ? A ? 46 1
   ATOM 361 CB . ALA B 88 ? -141.10200 -37.07100 -111.90600 1.000 41.47030 C ? A ? 46 1
   ATOM 362 N . PRO B 89 ? -144.46500 -36.82000 -110.28800 1.000 32.61629 N ? A ? 47 1
   ATOM 363 CA . PRO B 89 ? -145.36200 -37.69300 -109.52300 1.000 35.68030 C ? A ? 47 1
   ATOM 364 C . PRO B 89 ? -146.01100 -38.74700 -110.41000 1.000 37.18241 C ? A ? 47 1
   ATOM 365 O . PRO B 89 ? -146.18800 -38.55000 -111.61400 1.000 37.46518 O ? A ? 47 1
   ATOM 366 CB . PRO B 89 ? -146.41800 -36.72500 -108.98300 1.000 34.28026 C ? A ? 47 1
   ATOM 367 CG . PRO B 89 ? -146.47800 -35.64500 -110.02000 1.000 32.00814 C ? A ? 47 1
   ATOM 368 CD . PRO B 89 ? -145.06500 -35.48700 -110.51000 1.000 34.12086 C ? A ? 47 1
   ATOM 369 N . ASP B 90 ? -146.37800 -39.87600 -109.79300 1.000 36.51935 N ? A ? 48 1
   ATOM 370 CA . ASP B 90 ? -147.21700 -40.85000 -110.48100 1.000 40.76245 C ? A ? 48 1
   ATOM 371 C . ASP B 90 ? -148.63100 -40.33600 -110.67200 1.000 36.19699 C ? A ? 48 1
   ATOM 372 O . ASP B 90 ? -149.30000 -40.71000 -111.64700 1.000 37.91858 O ? A ? 48 1
   ATOM 373 CB . ASP B 90 ? -147.26200 -42.15900 -109.70600 1.000 42.33118 C ? A ? 48 1
   ATOM 374 CG . ASP B 90 ? -145.92200 -42.78800 -109.60300 1.000 40.27478 C ? A ? 48 1
   ATOM 375 OD1 . ASP B 90 ? -145.48700 -43.06900 -108.46900 1.000 43.50562 O ? A ? 48 1
   ATOM 376 OD2 . ASP B 90 ? -145.30000 -42.97800 -110.66600 1.000 41.76620 O ? A ? 48 1
   ATOM 377 N . ILE B 91 ? -149.12000 -39.52400 -109.73700 1.000 33.15421 N ? A ? 49 1
   ATOM 378 CA . ILE B 91 ? -150.46700 -38.97100 -109.80100 1.000 31.67445 C ? A ? 49 1
   ATOM 379 C . ILE B 91 ? -150.39700 -37.51700 -109.37200 1.000 38.47540 C ? A ? 49 1
   ATOM 380 O . ILE B 91 ? -149.73200 -37.18800 -108.37800 1.000 33.08540 O ? A ? 49 1
   ATOM 381 CB . ILE B 91 ? -151.45100 -39.75800 -108.91600 1.000 33.22811 C ? A ? 49 1
   ATOM 382 CG1 . ILE B 91 ? -151.39100 -41.25300 -109.23600 1.000 30.80304 C ? A ? 49 1
   ATOM 383 CG2 . ILE B 91 ? -152.90000 -39.22800 -109.07400 1.000 35.47507 C ? A ? 49 1
   ATOM 384 CD1 . ILE B 91 ? -152.18700 -42.10400 -108.25100 1.000 36.71624 C ? A ? 49 1
   ATOM 385 N . LEU B 92 ? -151.08600 -36.64700 -110.12100 1.000 34.35610 N ? A ? 50 1
   ATOM 386 CA . LEU B 92 ? -151.18200 -35.22300 -109.81500 1.000 33.77656 C ? A ? 50 1
   ATOM 387 C . LEU B 92 ? -152.64800 -34.83500 -109.66900 1.000 33.93463 C ? A ? 50 1
   ATOM 388 O . LEU B 92 ? -153.45100 -35.07900 -110.57800 1.000 35.17471 O ? A ? 50 1
   ATOM 389 CB . LEU B 92 ? -150.51300 -34.37500 -110.90700 1.000 33.65048 C ? A ? 50 1
   ATOM 390 CG . LEU B 92 ? -150.65500 -32.84800 -110.79400 1.000 32.96853 C ? A ? 50 1
   ATOM 391 CD1 . LEU B 92 ? -149.80600 -32.29700 -109.65100 1.000 34.71771 C ? A ? 50 1
   ATOM 392 CD2 . LEU B 92 ? -150.32800 -32.12700 -112.14400 1.000 33.72087 C ? A ? 50 1
   ATOM 393 N . CYS B 93 ? -152.99700 -34.23500 -108.53000 1.000 31.72823 N ? A ? 51 1
   ATOM 394 CA . CYS B 93 ? -154.34600 -33.73200 -108.28500 1.000 36.92550 C ? A ? 51 1
   ATOM 395 C . CYS B 93 ? -154.30900 -32.21400 -108.20000 1.000 35.67191 C ? A ? 51 1
   ATOM 396 O . CYS B 93 ? -153.39400 -31.64000 -107.60300 1.000 34.38036 O ? A ? 51 1
   ATOM 397 CB . CYS B 93 ? -154.95900 -34.31200 -106.99300 1.000 39.03812 C ? A ? 51 1
   ATOM 398 SG . CYS B 93 ? -154.92200 -36.13800 -106.81800 1.000 40.07716 S ? A ? 51 1
   ATOM 399 N . LEU B 94 ? -155.31000 -31.56300 -108.78800 1.000 33.82443 N ? A ? 52 1
   ATOM 400 CA . LEU B 94 ? -155.33700 -30.11400 -108.89900 1.000 34.37108 C ? A ? 52 1
   ATOM 401 C . LEU B 94 ? -156.69700 -29.61100 -108.46200 1.000 34.00359 C ? A ? 52 1
   ATOM 402 O . LEU B 94 ? -157.71700 -30.23200 -108.76100 1.000 36.01750 O ? A ? 52 1
   ATOM 403 CB . LEU B 94 ? -155.05500 -29.64500 -110.34400 1.000 31.25167 C ? A ? 52 1
   ATOM 404 CG . LEU B 94 ? -153.80500 -30.22500 -110.98500 1.000 39.96197 C ? A ? 52 1
   ATOM 405 CD1 . LEU B 94 ? -153.67900 -29.76500 -112.44000 1.000 38.02146 C ? A ? 52 1
   ATOM 406 CD2 . LEU B 94 ? -152.58700 -29.80500 -110.16400 1.000 32.25833 C ? A ? 52 1
   ATOM 407 N . GLN B 95 ? -156.71200 -28.47500 -107.77300 1.000 34.92836 N ? A ? 53 1
   ATOM 408 CA . GLN B 95 ? -157.94800 -27.91000 -107.25800 1.000 36.45063 C ? A ? 53 1
   ATOM 409 C . GLN B 95 ? -158.01500 -26.43700 -107.62900 1.000 35.34892 C ? A ? 53 1
   ATOM 410 O . GLN B 95 ? -156.98900 -25.78300 -107.83600 1.000 33.36051 O ? A ? 53 1
   ATOM 411 CB . GLN B 95 ? -158.06000 -28.08300 -105.72600 1.000 35.29365 C ? A ? 53 1
   ATOM 412 CG . GLN B 95 ? -157.95200 -29.53500 -105.21900 1.000 31.90776 C ? A ? 53 1
   ATOM 413 CD . GLN B 95 ? -156.50200 -29.98500 -105.04700 1.000 34.44423 C ? A ? 53 1
   ATOM 414 OE1 . GLN B 95 ? -155.62500 -29.17800 -104.76700 1.000 36.89960 O ? A ? 53 1
   ATOM 415 NE2 . GLN B 95 ? -156.25200 -31.28100 -105.20500 1.000 33.63976 N ? A ? 53 1
   ATOM 416 N . GLU B 96 ? -159.24900 -25.92400 -107.68500 1.000 35.68824 N ? A ? 54 1
   ATOM 417 CA . GLU B 96 ? -159.52900 -24.55000 -108.10000 1.000 36.53803 C ? A ? 54 1
   ATOM 418 C . GLU B 96 ? -158.91300 -24.25600 -109.47400 1.000 41.66247 C ? A ? 54 1
   ATOM 419 O . GLU B 96 ? -158.17200 -23.28900 -109.67200 1.000 38.06620 O ? A ? 54 1
   ATOM 420 CB . GLU B 96 ? -159.05400 -23.54800 -107.04600 1.000 33.36606 C ? A ? 54 1
   ATOM 421 CG . GLU B 96 ? -159.87300 -22.26600 -107.03400 1.000 36.50311 C ? A ? 54 1
   ATOM 422 CD . GLU B 96 ? -159.48300 -21.31200 -105.91100 1.000 37.91562 C ? A ? 54 1
   ATOM 423 OE1 . GLU B 96 ? -158.66900 -21.69800 -105.04400 1.000 40.56736 O ? A ? 54 1
   ATOM 424 OE2 . GLU B 96 ? -160.01800 -20.18100 -105.87700 1.000 42.08584 O ? A ? 54 1
   ATOM 425 N . THR B 97 ? -159.23800 -25.11300 -110.44300 1.000 38.95876 N ? A ? 55 1
   ATOM 426 CA . THR B 97 ? -158.69100 -24.92300 -111.78100 1.000 34.94515 C ? A ? 55 1
   ATOM 427 C . THR B 97 ? -159.25000 -23.66200 -112.43300 1.000 37.65080 C ? A ? 55 1
   ATOM 428 O . THR B 97 ? -158.51300 -22.93400 -113.10800 1.000 42.55476 O ? A ? 55 1
   ATOM 429 CB . THR B 97 ? -158.97000 -26.15900 -112.63900 1.000 35.42603 C ? A ? 55 1
   ATOM 430 OG1 . THR B 97 ? -160.35400 -26.54200 -112.49700 1.000 32.72723 O ? A ? 55 1
   ATOM 431 CG2 . THR B 97 ? -158.06400 -27.31500 -112.20400 1.000 28.28247 C ? A ? 55 1
   ATOM 432 N . LYS B 98 ? -160.53300 -23.36100 -112.20700 1.000 39.20115 N ? A ? 56 1
   ATOM 433 CA . LYS B 98 ? -161.19700 -22.19800 -112.79400 1.000 40.52555 C ? A ? 56 1
   ATOM 434 C . LYS B 98 ? -160.98900 -22.17900 -114.31000 1.000 48.26439 C ? A ? 56 1
   ATOM 435 O . LYS B 98 ? -160.60600 -21.17200 -114.91100 1.000 51.55551 O ? A ? 56 1
   ATOM 436 CB . LYS B 98 ? -160.71600 -20.90100 -112.13700 1.000 44.67000 C ? A ? 56 1
   ATOM 437 CG . LYS B 98 ? -160.32500 -21.08200 -110.66500 1.000 45.02426 C ? A ? 56 1
   ATOM 438 CD . LYS B 98 ? -160.63700 -19.88200 -109.79100 1.000 50.80600 C ? A ? 56 1
   ATOM 439 CE . LYS B 98 ? -160.32200 -18.55800 -110.46900 1.000 49.91946 C ? A ? 56 1
   ATOM 440 NZ . LYS B 98 ? -160.22900 -17.47100 -109.42500 1.000 56.36635 N ? A ? 56 1
   ATOM 441 N . CYS B 99 ? -161.22900 -23.33200 -114.92700 1.000 44.88012 N ? A ? 57 1
   ATOM 442 CA . CYS B 99 ? -161.05900 -23.50300 -116.36500 1.000 45.36811 C ? A ? 57 1
   ATOM 443 C . CYS B 99 ? -162.02400 -24.58700 -116.81100 1.000 47.84889 C ? A ? 57 1
   ATOM 444 O . CYS B 99 ? -161.99200 -25.69900 -116.26800 1.000 45.84752 O ? A ? 57 1
   ATOM 445 CB . CYS B 99 ? -159.62100 -23.88800 -116.70400 1.000 43.44061 C ? A ? 57 1
   ATOM 446 SG . CYS B 99 ? -159.25800 -24.01800 -118.49200 1.000 48.28044 S ? A ? 57 1
   ATOM 447 N . SER B 100 ? -162.89100 -24.26500 -117.77000 1.000 51.27022 N ? A ? 58 1
   ATOM 448 CA . SER B 100 ? -163.82900 -25.25400 -118.28200 1.000 47.39900 C ? A ? 58 1
   ATOM 449 C . SER B 100 ? -163.08200 -26.34000 -119.04400 1.000 48.12022 C ? A ? 58 1
   ATOM 450 O . SER B 100 ? -161.94000 -26.15900 -119.47200 1.000 49.99767 O ? A ? 58 1
   ATOM 451 CB . SER B 100 ? -164.87700 -24.59500 -119.17800 1.000 54.71507 C ? A ? 58 1
   ATOM 452 OG . SER B 100 ? -164.26100 -23.85600 -120.22300 1.000 58.71172 O ? A ? 58 1
   ATOM 453 N . GLU B 101 ? -163.74100 -27.49300 -119.19600 1.000 52.30450 N ? A ? 59 1
   ATOM 454 CA . GLU B 101 ? -163.13300 -28.62600 -119.89100 1.000 54.73159 C ? A ? 59 1
   ATOM 455 C . GLU B 101 ? -162.64700 -28.26000 -121.29200 1.000 53.92430 C ? A ? 59 1
   ATOM 456 O . GLU B 101 ? -161.66100 -28.82800 -121.77500 1.000 56.65933 O ? A ? 59 1
   ATOM 457 CB . GLU B 101 ? -164.13600 -29.77900 -119.97200 1.000 61.20799 C ? A ? 59 1
   ATOM 458 CG . GLU B 101 ? -164.26200 -30.63200 -118.70300 1.000 59.88255 C ? A ? 59 1
   ATOM 459 CD . GLU B 101 ? -163.88400 -32.08700 -118.96100 1.000 60.36926 C ? A ? 59 1
   ATOM 460 OE1 . GLU B 101 ? -164.36900 -32.98900 -118.23300 1.000 54.07837 O ? A ? 59 1
   ATOM 461 OE2 . GLU B 101 ? -163.09400 -32.32100 -119.90700 1.000 61.32646 O ? A ? 59 1
   ATOM 462 N . ASN B 102 ? -163.29700 -27.30000 -121.94600 1.000 52.40110 N ? A ? 60 1
   ATOM 463 CA . ASN B 102 ? -163.00400 -26.98600 -123.33800 1.000 58.30713 C ? A ? 60 1
   ATOM 464 C . ASN B 102 ? -161.88900 -25.96300 -123.51300 1.000 58.17151 C ? A ? 60 1
   ATOM 465 O . ASN B 102 ? -161.33000 -25.86600 -124.60800 1.000 58.81766 O ? A ? 60 1
   ATOM 466 CB . ASN B 102 ? -164.27000 -26.48000 -124.03900 1.000 63.85766 C ? A ? 60 1
   ATOM 467 CG . ASN B 102 ? -164.99800 -25.41400 -123.23100 1.000 64.45598 C ? A ? 60 1
   ATOM 468 OD1 . ASN B 102 ? -164.72400 -24.21900 -123.37200 1.000 66.43165 O ? A ? 60 1
   ATOM 469 ND2 . ASN B 102 ? -165.93100 -25.84300 -122.37800 1.000 66.39224 N ? A ? 60 1
   ATOM 470 N . LYS B 103 ? -161.55300 -25.19700 -122.47600 1.000 54.01254 N ? A ? 61 1
   ATOM 471 CA . LYS B 103 ? -160.46500 -24.23100 -122.53500 1.000 53.57682 C ? A ? 61 1
   ATOM 472 C . LYS B 103 ? -159.18400 -24.76600 -121.90000 1.000 51.88141 C ? A ? 61 1
   ATOM 473 O . LYS B 103 ? -158.30000 -23.98200 -121.54200 1.000 49.31298 O ? A ? 61 1
   ATOM 474 CB . LYS B 103 ? -160.88500 -22.91600 -121.86600 1.000 54.72513 C ? A ? 61 1
   ATOM 475 CG . LYS B 103 ? -162.07100 -22.20400 -122.53800 1.000 57.88286 C ? A ? 61 1
   ATOM 476 CD . LYS B 103 ? -161.57500 -21.06300 -123.44600 1.000 62.12592 C ? A ? 61 1
   ATOM 477 CE . LYS B 103 ? -162.56500 -20.73300 -124.56200 1.000 66.54822 C ? A ? 61 1
   ATOM 478 NZ . LYS B 103 ? -161.92600 -20.67000 -125.92100 1.000 64.08011 N ? A ? 61 1
   ATOM 479 N . LEU B 104 ? -159.07100 -26.08200 -121.75000 1.000 49.65985 N ? A ? 62 1
   ATOM 480 CA . LEU B 104 ? -157.90700 -26.68000 -121.10100 1.000 46.78024 C ? A ? 62 1
   ATOM 481 C . LEU B 104 ? -156.71200 -26.62900 -122.04200 1.000 50.55226 C ? A ? 62 1
   ATOM 482 O . LEU B 104 ? -156.75400 -27.25900 -123.10600 1.000 56.74793 O ? A ? 62 1
   ATOM 483 CB . LEU B 104 ? -158.20000 -28.12900 -120.70200 1.000 44.92398 C ? A ? 62 1
   ATOM 484 CG . LEU B 104 ? -159.16800 -28.46100 -119.56300 1.000 43.49851 C ? A ? 62 1
   ATOM 485 CD1 . LEU B 104 ? -159.42200 -29.94800 -119.50900 1.000 43.08111 C ? A ? 62 1
   ATOM 486 CD2 . LEU B 104 ? -158.61800 -27.99100 -118.23800 1.000 39.91685 C ? A ? 62 1
   ATOM 487 N . PRO B 105 ? -155.63100 -25.93400 -121.69400 1.000 50.82857 N ? A ? 63 1
   ATOM 488 CA . PRO B 105 ? -154.51600 -25.78800 -122.63800 1.000 51.47133 C ? A ? 63 1
   ATOM 489 C . PRO B 105 ? -153.91900 -27.14100 -123.00000 1.000 55.53070 C ? A ? 63 1
   ATOM 490 O . PRO B 105 ? -153.62200 -27.96200 -122.12600 1.000 49.81943 O ? A ? 63 1
   ATOM 491 CB . PRO B 105 ? -153.51900 -24.91000 -121.87500 1.000 52.51491 C ? A ? 63 1
   ATOM 492 CG . PRO B 105 ? -154.31300 -24.29000 -120.75900 1.000 51.43876 C ? A ? 63 1
   ATOM 493 CD . PRO B 105 ? -155.33900 -25.30800 -120.39800 1.000 51.39139 C ? A ? 63 1
   ATOM 494 N . ALA B 106 ? -153.75700 -27.37300 -124.31100 1.000 53.16296 N ? A ? 64 1
   ATOM 495 CA . ALA B 106 ? -153.20500 -28.63300 -124.80100 1.000 51.03111 C ? A ? 64 1
   ATOM 496 C . ALA B 106 ? -151.76800 -28.86400 -124.35000 1.000 50.84146 C ? A ? 64 1
   ATOM 497 O . ALA B 106 ? -151.24000 -29.95400 -124.58700 1.000 60.56402 O ? A ? 64 1
   ATOM 498 CB . ALA B 106 ? -153.27000 -28.70300 -126.32700 1.000 57.80486 C ? A ? 64 1
   ATOM 499 N . GLU B 107 ? -151.12500 -27.88100 -123.71400 1.000 47.63414 N ? A ? 65 1
   ATOM 500 CA . GLU B 107 ? -149.85400 -28.13100 -123.04200 1.000 46.64227 C ? A ? 65 1
   ATOM 501 C . GLU B 107 ? -149.96300 -29.18400 -121.93500 1.000 50.43526 C ? A ? 65 1
   ATOM 502 O . GLU B 107 ? -148.95700 -29.81700 -121.60500 1.000 41.25552 O ? A ? 65 1
   ATOM 503 CB . GLU B 107 ? -149.32800 -26.83200 -122.45800 1.000 52.62071 C ? A ? 65 1
   ATOM 504 CG . GLU B 107 ? -147.84900 -26.82100 -122.16300 1.000 56.29720 C ? A ? 65 1
   ATOM 505 CD . GLU B 107 ? -147.41400 -25.45800 -121.68900 1.000 58.39420 C ? A ? 65 1
   ATOM 506 OE1 . GLU B 107 ? -146.40300 -25.36800 -120.95100 1.000 60.75758 O ? A ? 65 1
   ATOM 507 OE2 . GLU B 107 ? -148.11800 -24.48100 -122.05000 1.000 53.75140 O ? A ? 65 1
   ATOM 508 N . LEU B 108 ? -151.15400 -29.38500 -121.35400 1.000 45.34075 N ? A ? 66 1
   ATOM 509 CA . LEU B 108 ? -151.34400 -30.50900 -120.44300 1.000 47.85562 C ? A ? 66 1
   ATOM 510 C . LEU B 108 ? -151.20500 -31.84100 -121.16600 1.000 51.87096 C ? A ? 66 1
   ATOM 511 O . LEU B 108 ? -150.76600 -32.82300 -120.56100 1.000 57.83334 O ? A ? 66 1
   ATOM 512 CB . LEU B 108 ? -152.70700 -30.43000 -119.75900 1.000 43.64137 C ? A ? 66 1
   ATOM 513 CG . LEU B 108 ? -152.99700 -29.23400 -118.84600 1.000 49.60781 C ? A ? 66 1
   ATOM 514 CD1 . LEU B 108 ? -154.47500 -28.87400 -118.96800 1.000 44.57341 C ? A ? 66 1
   ATOM 515 CD2 . LEU B 108 ? -152.60100 -29.48800 -117.36400 1.000 41.70728 C ? A ? 66 1
   ATOM 516 N . GLN B 109 ? -151.56400 -31.89800 -122.45300 1.000 52.38610 N ? A ? 67 1
   ATOM 517 CA . GLN B 109 ? -151.28500 -33.09500 -123.23700 1.000 54.59052 C ? A ? 67 1
   ATOM 518 C . GLN B 109 ? -149.78900 -33.40000 -123.31300 1.000 58.01321 C ? A ? 67 1
   ATOM 519 O . GLN B 109 ? -149.41500 -34.55000 -123.58400 1.000 55.73513 O ? A ? 67 1
   ATOM 520 CB . GLN B 109 ? -151.85500 -32.94700 -124.64500 1.000 58.16846 C ? A ? 67 1
   ATOM 521 CG . GLN B 109 ? -153.36800 -33.13700 -124.73400 1.000 63.00300 C ? A ? 67 1
   ATOM 522 CD . GLN B 109 ? -153.80500 -33.53700 -126.12100 1.000 62.41690 C ? A ? 67 1
   ATOM 523 OE1 . GLN B 109 ? -153.00100 -34.03300 -126.91800 1.000 59.36468 O ? A ? 67 1
   ATOM 524 NE2 . GLN B 109 ? -155.08400 -33.32600 -126.42600 1.000 65.59665 N ? A ? 67 1
   ATOM 525 N . GLU B 110 ? -148.92300 -32.39900 -123.07300 1.000 54.10465 N ? A ? 68 1
   ATOM 526 CA . GLU B 110 ? -147.47000 -32.57000 -123.10200 1.000 52.29509 C ? A ? 68 1
   ATOM 527 C . GLU B 110 ? -146.91700 -33.18900 -121.83400 1.000 55.84334 C ? A ? 68 1
   ATOM 528 O . GLU B 110 ? -145.70600 -33.09900 -121.58900 1.000 51.57473 O ? A ? 68 1
   ATOM 529 CB . GLU B 110 ? -146.77800 -31.23200 -123.36600 1.000 50.26054 C ? A ? 68 1
   ATOM 530 CG . GLU B 110 ? -147.32500 -30.50000 -124.57500 1.000 51.24314 C ? A ? 68 1
   ATOM 531 CD . GLU B 110 ? -146.29700 -29.61300 -125.20400 1.000 55.82315 C ? A ? 68 1
   ATOM 532 OE1 . GLU B 110 ? -145.59800 -28.90500 -124.44600 1.000 62.11411 O ? A ? 68 1
   ATOM 533 OE2 . GLU B 110 ? -146.17200 -29.64500 -126.44800 1.000 60.75930 O ? A ? 68 1
   ATOM 534 N . LEU B 111 ? -147.77100 -33.81000 -121.02700 1.000 54.49128 N ? A ? 69 1
   ATOM 535 CA . LEU B 111 ? -147.32900 -34.63100 -119.91200 1.000 54.96964 C ? A ? 69 1
   ATOM 536 C . LEU B 111 ? -147.64700 -36.09100 -120.22500 1.000 52.75530 C ? A ? 69 1
   ATOM 537 O . LEU B 111 ? -148.64200 -36.61700 -119.71300 1.000 56.42585 O ? A ? 69 1
   ATOM 538 CB . LEU B 111 ? -148.01600 -34.20800 -118.60600 1.000 56.73425 C ? A ? 69 1
   ATOM 539 CG . LEU B 111 ? -147.90800 -32.77600 -118.05800 1.000 53.39192 C ? A ? 69 1
   ATOM 540 CD1 . LEU B 111 ? -148.90400 -32.56300 -116.92000 1.000 52.03070 C ? A ? 69 1
   ATOM 541 CD2 . LEU B 111 ? -146.49900 -32.46900 -117.58100 1.000 54.99475 C ? A ? 69 1
   ATOM 542 N . PRO B 112 ? -146.88100 -36.77100 -121.09100 1.000 57.99832 N ? A ? 70 1
   ATOM 543 CA . PRO B 112 ? -147.11900 -38.21100 -121.28000 1.000 49.61948 C ? A ? 70 1
   ATOM 544 C . PRO B 112 ? -146.79200 -39.05500 -120.05400 1.000 50.92087 C ? A ? 70 1
   ATOM 545 O . PRO B 112 ? -147.28700 -40.18900 -119.98400 1.000 52.29033 O ? A ? 70 1
   ATOM 546 CB . PRO B 112 ? -146.21500 -38.56600 -122.47600 1.000 45.32677 C ? A ? 70 1
   ATOM 547 CG . PRO B 112 ? -146.07900 -37.31000 -123.21700 1.000 45.57075 C ? A ? 70 1
   ATOM 548 CD . PRO B 112 ? -145.96700 -36.25800 -122.12800 1.000 52.77166 C ? A ? 70 1
   ATOM 549 N . GLY B 113 ? -145.97800 -38.55600 -119.10300 1.000 45.33774 N ? A ? 71 1
   ATOM 550 CA . GLY B 113 ? -145.82400 -39.21000 -117.80600 1.000 45.61313 C ? A ? 71 1
   ATOM 551 C . GLY B 113 ? -147.07700 -39.17600 -116.93600 1.000 43.69685 C ? A ? 71 1
   ATOM 552 O . GLY B 113 ? -147.16800 -39.93000 -115.96600 1.000 42.58133 O ? A ? 71 1
   ATOM 553 N . LEU B 114 ? -148.04500 -38.31800 -117.26800 1.000 40.46286 N ? A ? 72 1
   ATOM 554 CA . LEU B 114 ? -149.33800 -38.24000 -116.58100 1.000 37.36860 C ? A ? 72 1
   ATOM 555 C . LEU B 114 ? -150.41800 -38.10900 -117.65400 1.000 35.10256 C ? A ? 72 1
   ATOM 556 O . LEU B 114 ? -151.12400 -37.11200 -117.76400 1.000 35.31693 O ? A ? 72 1
   ATOM 557 CB . LEU B 114 ? -149.39700 -37.06700 -115.60200 1.000 39.02675 C ? A ? 72 1
   ATOM 558 CG . LEU B 114 ? -148.39700 -36.98300 -114.44300 1.000 37.01917 C ? A ? 72 1
   ATOM 559 CD1 . LEU B 114 ? -148.31200 -35.56200 -113.93500 1.000 32.79664 C ? A ? 72 1
   ATOM 560 CD2 . LEU B 114 ? -148.80200 -37.92900 -113.33200 1.000 31.71902 C ? A ? 72 1
   ATOM 561 N . SER B 115 ? -150.53500 -39.13200 -118.49600 1.000 36.79218 N ? A ? 73 1
   ATOM 562 CA . SER B 115 ? -151.30600 -38.97500 -119.72000 1.000 32.91379 C ? A ? 73 1
   ATOM 563 C . SER B 115 ? -152.80300 -39.21300 -119.52900 1.000 34.64337 C ? A ? 73 1
   ATOM 564 O . SER B 115 ? -153.58400 -38.81200 -120.39200 1.000 33.26454 O ? A ? 73 1
   ATOM 565 CB . SER B 115 ? -150.77200 -39.91600 -120.79200 1.000 31.70289 C ? A ? 73 1
   ATOM 566 OG . SER B 115 ? -151.03000 -41.26200 -120.43200 1.000 32.20157 O ? A ? 73 1
   ATOM 567 N . HIS B 116 ? -153.22400 -39.85600 -118.44000 1.000 32.43180 N ? A ? 74 1
   ATOM 568 CA . HIS B 116 ? -154.64700 -40.10400 -118.19800 1.000 30.52970 C ? A ? 74 1
   ATOM 569 C . HIS B 116 ? -155.16400 -38.97000 -117.33500 1.000 33.91422 C ? A ? 74 1
   ATOM 570 O . HIS B 116 ? -154.78200 -38.84900 -116.16500 1.000 38.63191 O ? A ? 74 1
   ATOM 571 CB . HIS B 116 ? -154.86700 -41.45000 -117.52700 1.000 28.24403 C ? A ? 74 1
   ATOM 572 CG . HIS B 116 ? -154.38300 -42.60400 -118.33900 1.000 36.51771 C ? A ? 74 1
   ATOM 573 ND1 . HIS B 116 ? -155.16600 -43.21900 -119.29800 1.000 31.18569 N ? A ? 74 1
   ATOM 574 CD2 . HIS B 116 ? -153.19300 -43.25400 -118.34400 1.000 28.25894 C ? A ? 74 1
   ATOM 575 CE1 . HIS B 116 ? -154.47900 -44.20400 -119.85200 1.000 33.47884 C ? A ? 74 1
   ATOM 576 NE2 . HIS B 116 ? -153.28000 -44.24400 -119.29500 1.000 29.94850 N ? A ? 74 1
   ATOM 577 N . GLN B 117 ? -156.00700 -38.12700 -117.91500 1.000 30.51243 N ? A ? 75 1
   ATOM 578 CA . GLN B 117 ? -156.38000 -36.85900 -117.31000 1.000 37.39605 C ? A ? 75 1
   ATOM 579 C . GLN B 117 ? -157.89900 -36.79400 -117.18500 1.000 38.07898 C ? A ? 75 1
   ATOM 580 O . GLN B 117 ? -158.62200 -37.05100 -118.15300 1.000 33.10425 O ? A ? 75 1
   ATOM 581 CB . GLN B 117 ? -155.80300 -35.68900 -118.12700 1.000 34.15430 C ? A ? 75 1
   ATOM 582 CG . GLN B 117 ? -154.28700 -35.90600 -118.38500 1.000 38.40834 C ? A ? 75 1
   ATOM 583 CD . GLN B 117 ? -153.54400 -34.70900 -118.95200 1.000 38.51574 C ? A ? 75 1
   ATOM 584 OE1 . GLN B 117 ? -154.14200 -33.70000 -119.31400 1.000 41.09655 O ? A ? 75 1
   ATOM 585 NE2 . GLN B 117 ? -152.21000 -34.82800 -119.03500 1.000 40.21601 N ? A ? 75 1
   ATOM 586 N . TYR B 118 ? -158.36900 -36.49400 -115.98000 1.000 33.63632 N ? A ? 76 1
   ATOM 587 CA . TYR B 118 ? -159.78700 -36.42700 -115.66100 1.000 38.25961 C ? A ? 76 1
   ATOM 588 C . TYR B 118 ? -160.08600 -35.06700 -115.05900 1.000 36.74337 C ? A ? 76 1
   ATOM 589 O . TYR B 118 ? -159.28600 -34.52900 -114.29000 1.000 40.55377 O ? A ? 76 1
   ATOM 590 CB . TYR B 118 ? -160.18500 -37.55300 -114.70500 1.000 35.39013 C ? A ? 76 1
   ATOM 591 CG . TYR B 118 ? -159.74600 -38.88900 -115.24200 1.000 38.67312 C ? A ? 76 1
   ATOM 592 CD1 . TYR B 118 ? -158.46700 -39.36100 -114.98700 1.000 36.25923 C ? A ? 76 1
   ATOM 593 CD2 . TYR B 118 ? -160.58500 -39.65300 -116.06500 1.000 38.11021 C ? A ? 76 1
   ATOM 594 CE1 . TYR B 118 ? -158.02800 -40.55900 -115.50000 1.000 39.11710 C ? A ? 76 1
   ATOM 595 CE2 . TYR B 118 ? -160.15600 -40.86900 -116.57800 1.000 37.46442 C ? A ? 76 1
   ATOM 596 CZ . TYR B 118 ? -158.86200 -41.30400 -116.29200 1.000 36.29230 C ? A ? 76 1
   ATOM 597 OH . TYR B 118 ? -158.38400 -42.49800 -116.76100 1.000 43.07001 O ? A ? 76 1
   ATOM 598 N . TRP B 119 ? -161.22400 -34.50200 -115.42500 1.000 34.08777 N ? A ? 77 1
   ATOM 599 CA . TRP B 119 ? -161.51500 -33.12700 -115.06600 1.000 40.35977 C ? A ? 77 1
   ATOM 600 C . TRP B 119 ? -162.94900 -33.03900 -114.59400 1.000 46.94730 C ? A ? 77 1
   ATOM 601 O . TRP B 119 ? -163.82600 -33.76200 -115.07400 1.000 43.10573 O ? A ? 77 1
   ATOM 602 CB . TRP B 119 ? -161.27100 -32.16400 -116.23700 1.000 41.59040 C ? A ? 77 1
   ATOM 603 CG . TRP B 119 ? -159.86700 -32.26100 -116.75800 1.000 42.76870 C ? A ? 77 1
   ATOM 604 CD1 . TRP B 119 ? -159.44500 -32.99800 -117.82400 1.000 39.29801 C ? A ? 77 1
   ATOM 605 CD2 . TRP B 119 ? -158.69900 -31.62400 -116.22000 1.000 36.99295 C ? A ? 77 1
   ATOM 606 NE1 . TRP B 119 ? -158.09700 -32.85400 -117.99100 1.000 38.08807 N ? A ? 77 1
   ATOM 607 CE2 . TRP B 119 ? -157.60800 -32.01600 -117.02000 1.000 38.79342 C ? A ? 77 1
   ATOM 608 CE3 . TRP B 119 ? -158.47100 -30.75700 -115.14000 1.000 40.80636 C ? A ? 77 1
   ATOM 609 CZ2 . TRP B 119 ? -156.29600 -31.57300 -116.78200 1.000 37.82416 C ? A ? 77 1
   ATOM 610 CZ3 . TRP B 119 ? -157.16600 -30.31500 -114.89900 1.000 38.66800 C ? A ? 77 1
   ATOM 611 CH2 . TRP B 119 ? -156.09600 -30.72400 -115.72000 1.000 39.06989 C ? A ? 77 1
   ATOM 612 N . SER B 120 ? -163.15400 -32.14500 -113.63100 1.000 44.67169 N ? A ? 78 1
   ATOM 613 CA . SER B 120 ? -164.42100 -31.94500 -112.93300 1.000 47.02953 C ? A ? 78 1
   ATOM 614 C . SER B 120 ? -164.60200 -30.43400 -112.87300 1.000 53.88274 C ? A ? 78 1
   ATOM 615 O . SER B 120 ? -164.02800 -29.76900 -112.00100 1.000 46.33987 O ? A ? 78 1
   ATOM 616 CB . SER B 120 ? -164.38400 -32.55900 -111.53600 1.000 47.67073 C ? A ? 78 1
   ATOM 617 OG . SER B 120 ? -165.67000 -32.83300 -111.00800 1.000 54.94723 O ? A ? 78 1
   ATOM 618 N . ALA B 121 ? -165.35400 -29.90300 -113.81200 1.000 57.90005 N ? A ? 79 1
   ATOM 619 CA . ALA B 121 ? -165.66900 -28.48000 -113.83900 1.000 64.74600 C ? A ? 79 1
   ATOM 620 C . ALA B 121 ? -167.08600 -28.23700 -113.32300 1.000 60.54520 C ? A ? 79 1
   ATOM 621 O . ALA B 121 ? -167.94400 -29.12200 -113.40800 1.000 61.71971 O ? A ? 79 1
   ATOM 622 CB . ALA B 121 ? -165.53600 -27.92500 -115.26400 1.000 63.97832 C ? A ? 79 1
   ATOM 623 N . PRO B 122 ? -167.46400 -27.06600 -112.73000 1.000 64.05686 N ? A ? 80 1
   ATOM 624 CA . PRO B 122 ? -168.85800 -26.87400 -112.29800 1.000 65.27460 C ? A ? 80 1
   ATOM 625 C . PRO B 122 ? -169.87000 -26.69000 -113.43600 1.000 66.96673 C ? A ? 80 1
   ATOM 626 O . PRO B 122 ? -169.47200 -26.35000 -114.53500 1.000 71.73770 O ? A ? 80 1
   ATOM 627 CB . PRO B 122 ? -168.83300 -25.58700 -111.46600 1.000 68.90647 C ? A ? 80 1
   ATOM 628 CG . PRO B 122 ? -167.70600 -24.80900 -112.06900 1.000 72.94031 C ? A ? 80 1
   ATOM 629 CD . PRO B 122 ? -166.66500 -25.87000 -112.34500 1.000 62.57452 C ? A ? 80 1
   ATOM 630 N . SER B 123 ? -171.15300 -26.91800 -113.15100 1.000 70.45873 N ? A ? 81 1
   ATOM 631 CA . SER B 123 ? -172.20700 -26.67700 -114.17000 1.000 69.99510 C ? A ? 81 1
   ATOM 632 C . SER B 123 ? -172.59600 -25.20000 -114.10600 1.000 71.50770 C ? A ? 81 1
   ATOM 633 O . SER B 123 ? -172.96900 -24.63900 -115.15200 1.000 64.54249 O ? A ? 81 1
   ATOM 634 CB . SER B 123 ? -173.39600 -27.55700 -113.91000 1.000 73.01618 C ? A ? 81 1
   ATOM 635 OG . SER B 123 ? -173.87000 -27.37800 -112.58300 1.000 78.40357 O ? A ? 81 1
   ATOM 636 N . ASP B 124 ? -172.42800 -24.54100 -112.96600 1.000 76.09868 N ? A ? 82 1
   ATOM 637 CA . ASP B 124 ? -172.92000 -23.14500 -112.83800 1.000 81.19853 C ? A ? 82 1
   ATOM 638 C . ASP B 124 ? -171.83000 -22.12900 -113.17900 1.000 83.93069 C ? A ? 82 1
   ATOM 639 O . ASP B 124 ? -171.94200 -21.48200 -114.23800 1.000 77.07776 O ? A ? 82 1
   ATOM 640 CB . ASP B 124 ? -173.40300 -22.87200 -111.41400 1.000 84.10206 C ? A ? 82 1
   ATOM 641 CG . ASP B 124 ? -172.30300 -23.06500 -110.38200 1.000 87.89362 C ? A ? 82 1
   ATOM 642 OD1 . ASP B 124 ? -171.93600 -24.23000 -110.12300 1.000 82.33957 O ? A ? 82 1
   ATOM 643 OD2 . ASP B 124 ? -171.80000 -22.04800 -109.86600 1.000 88.58048 O ? A ? 82 1
   ATOM 644 N . LYS B 125 ? -170.85400 -21.95500 -112.28400 1.000 84.06944 N ? A ? 83 1
   ATOM 645 CA . LYS B 125 ? -169.81400 -20.91500 -112.49800 1.000 83.50894 C ? A ? 83 1
   ATOM 646 C . LYS B 125 ? -169.75200 -20.56400 -113.98700 1.000 81.47813 C ? A ? 83 1
   ATOM 647 O . LYS B 125 ? -169.38400 -21.46300 -114.76000 1.000 85.42277 O ? A ? 83 1
   ATOM 648 CB . LYS B 125 ? -168.46400 -21.36100 -111.92600 1.000 77.06512 C ? A ? 83 1
   ATOM 649 N . GLY B 127 ? -165.40700 -19.57600 -114.27000 1.000 68.11251 N ? A ? 84 1
   ATOM 650 CA . GLY B 127 ? -164.28000 -20.13600 -113.50000 1.000 61.34696 C ? A ? 84 1
   ATOM 651 C . GLY B 127 ? -164.32600 -19.71500 -112.04100 1.000 65.89481 C ? A ? 84 1
   ATOM 652 O . GLY B 127 ? -163.84500 -18.60800 -111.73600 1.000 67.39601 O ? A ? 84 1
   ATOM 653 N . TYR B 128 ? -164.87400 -20.56800 -111.17100 1.000 67.69517 N ? A ? 85 1
   ATOM 654 CA . TYR B 128 ? -164.99400 -20.23900 -109.72600 1.000 65.04182 C ? A ? 85 1
   ATOM 655 C . TYR B 128 ? -164.49300 -21.41900 -108.89100 1.000 65.18091 C ? A ? 85 1
   ATOM 656 O . TYR B 128 ? -164.19500 -21.22100 -107.69600 1.000 60.89786 O ? A ? 85 1
   ATOM 657 CB . TYR B 128 ? -166.45100 -19.93000 -109.37900 1.000 65.89727 C ? A ? 85 1
   ATOM 658 N . SER B 129 ? -164.39000 -22.59900 -109.50500 1.000 62.36353 N ? A ? 86 1
   ATOM 659 CA . SER B 129 ? -163.97300 -23.82500 -108.77800 1.000 52.04181 C ? A ? 86 1
   ATOM 660 C . SER B 129 ? -163.36300 -24.77400 -109.80400 1.000 49.16723 C ? A ? 86 1
   ATOM 661 O . SER B 129 ? -162.82000 -24.27000 -110.78900 1.000 48.48229 O ? A ? 86 1
   ATOM 662 CB . SER B 129 ? -165.19100 -24.45600 -108.13900 1.000 55.34290 C ? A ? 86 1
   ATOM 663 OG . SER B 129 ? -164.85400 -25.54500 -107.29500 1.000 57.46689 O ? A ? 86 1
   ATOM 664 N . GLY B 130 ? -163.40100 -26.08200 -109.55900 1.000 43.15199 N ? A ? 87 1
   ATOM 665 CA . GLY B 130 ? -162.98700 -27.05900 -110.56000 1.000 38.09810 C ? A ? 87 1
   ATOM 666 C . GLY B 130 ? -161.73700 -27.78800 -110.10000 1.000 34.19011 C ? A ? 87 1
   ATOM 667 O . GLY B 130 ? -160.84800 -27.19700 -109.47800 1.000 32.82332 O ? A ? 87 1
   ATOM 668 N . VAL B 131 ? -161.64600 -29.08000 -110.43600 1.000 32.44876 N ? A ? 88 1
   ATOM 669 CA . VAL B 131 ? -160.56200 -29.94100 -109.96500 1.000 32.72113 C ? A ? 88 1
   ATOM 670 C . VAL B 131 ? -160.15700 -30.90600 -111.07000 1.000 38.95642 C ? A ? 88 1
   ATOM 671 O . VAL B 131 ? -160.90200 -31.14900 -112.02100 1.000 37.83276 O ? A ? 88 1
   ATOM 672 CB . VAL B 131 ? -160.93200 -30.75600 -108.69500 1.000 37.51665 C ? A ? 88 1
   ATOM 673 CG1 . VAL B 131 ? -161.34300 -29.84300 -107.54400 1.000 34.99993 C ? A ? 88 1
   ATOM 674 CG2 . VAL B 131 ? -162.04100 -31.73600 -108.98300 1.000 39.69965 C ? A ? 88 1
   ATOM 675 N . GLY B 132 ? -158.96100 -31.47100 -110.92300 1.000 36.66894 N ? A ? 89 1
   ATOM 676 CA . GLY B 132 ? -158.44800 -32.40500 -111.90400 1.000 34.77824 C ? A ? 89 1
   ATOM 677 C . GLY B 132 ? -157.55700 -33.45200 -111.27400 1.000 39.65784 C ? A ? 89 1
   ATOM 678 O . GLY B 132 ? -157.01900 -33.27600 -110.17300 1.000 35.27171 O ? A ? 89 1
   ATOM 679 N . LEU B 133 ? -157.41800 -34.56400 -111.98900 1.000 35.90890 N ? A ? 90 1
   ATOM 680 CA . LEU B 133 ? -156.61500 -35.69300 -111.53500 1.000 34.19801 C ? A ? 90 1
   ATOM 681 C . LEU B 133 ? -155.92500 -36.28800 -112.74400 1.000 38.54495 C ? A ? 90 1
   ATOM 682 O . LEU B 133 ? -156.59500 -36.72900 -113.67900 1.000 37.25281 O ? A ? 90 1
   ATOM 683 CB . LEU B 133 ? -157.48200 -36.74600 -110.83500 1.000 35.64152 C ? A ? 90 1
   ATOM 684 CG . LEU B 133 ? -156.81000 -37.95500 -110.18400 1.000 37.57886 C ? A ? 90 1
   ATOM 685 CD1 . LEU B 133 ? -157.63000 -38.42300 -108.98500 1.000 42.84942 C ? A ? 90 1
   ATOM 686 CD2 . LEU B 133 ? -156.66900 -39.08300 -111.17500 1.000 37.23060 C ? A ? 90 1
   ATOM 687 N . LEU B 134 ? -154.59900 -36.32000 -112.72200 1.000 37.55819 N ? A ? 91 1
   ATOM 688 CA . LEU B 134 ? -153.81300 -36.85700 -113.82700 1.000 37.42056 C ? A ? 91 1
   ATOM 689 C . LEU B 134 ? -152.97100 -37.99100 -113.26500 1.000 35.88543 C ? A ? 91 1
   ATOM 690 O . LEU B 134 ? -152.36300 -37.83400 -112.20200 1.000 35.43681 O ? A ? 91 1
   ATOM 691 CB . LEU B 134 ? -152.92600 -35.76200 -114.46200 1.000 34.53971 C ? A ? 91 1
   ATOM 692 CG . LEU B 134 ? -153.53600 -34.43800 -114.97500 1.000 38.64604 C ? A ? 91 1
   ATOM 693 CD1 . LEU B 134 ? -154.03800 -33.53700 -113.84700 1.000 39.61527 C ? A ? 91 1
   ATOM 694 CD2 . LEU B 134 ? -152.55900 -33.64000 -115.87000 1.000 35.75297 C ? A ? 91 1
   ATOM 695 N . SER B 135 ? -152.94300 -39.13700 -113.94700 1.000 31.99234 N ? A ? 92 1
   ATOM 696 CA . SER B 135 ? -152.13300 -40.23600 -113.43900 1.000 36.59609 C ? A ? 92 1
   ATOM 697 C . SER B 135 ? -151.37200 -40.93000 -114.55900 1.000 37.89416 C ? A ? 92 1
   ATOM 698 O . SER B 135 ? -151.77200 -40.91700 -115.73100 1.000 33.53483 O ? A ? 92 1
   ATOM 699 CB . SER B 135 ? -152.95200 -41.28300 -112.65200 1.000 32.85215 C ? A ? 92 1
   ATOM 700 OG . SER B 135 ? -153.93200 -41.85800 -113.45900 1.000 45.30334 O ? A ? 92 1
   ATOM 701 N . ARG B 136 ? -150.24000 -41.51700 -114.15800 1.000 37.28031 N ? A ? 93 1
   ATOM 702 CA . ARG B 136 ? -149.42400 -42.30700 -115.06600 1.000 37.54396 C ? A ? 93 1
   ATOM 703 C . ARG B 136 ? -150.20600 -43.49800 -115.60900 1.000 40.36612 C ? A ? 93 1
   ATOM 704 O . ARG B 136 ? -150.16200 -43.77400 -116.81200 1.000 35.03583 O ? A ? 93 1
   ATOM 705 CB . ARG B 136 ? -148.16200 -42.76600 -114.33500 1.000 43.13818 C ? A ? 93 1
   ATOM 706 CG . ARG B 136 ? -147.00100 -43.22600 -115.19200 1.000 44.71188 C ? A ? 93 1
   ATOM 707 CD . ARG B 136 ? -145.94400 -43.87300 -114.28200 1.000 48.45192 C ? A ? 93 1
   ATOM 708 NE . ARG B 136 ? -145.90200 -45.32800 -114.45600 1.000 58.09746 N ? A ? 93 1
   ATOM 709 CZ . ARG B 136 ? -146.39500 -46.22000 -113.59900 1.000 54.47756 C ? A ? 93 1
   ATOM 710 NH1 . ARG B 136 ? -146.97900 -45.82700 -112.47300 1.000 53.79165 N ? A ? 93 1
   ATOM 711 NH2 . ARG B 136 ? -146.29600 -47.51900 -113.86800 1.000 54.16379 N ? A ? 93 1
   ATOM 712 N . GLN B 137 ? -150.93600 -44.20400 -114.74500 1.000 32.56500 N ? A ? 94 1
   ATOM 713 CA . GLN B 137 ? -151.74900 -45.34000 -115.14200 1.000 37.95441 C ? A ? 94 1
   ATOM 714 C . GLN B 137 ? -153.22600 -44.99200 -115.05800 1.000 40.98256 C ? A ? 94 1
   ATOM 715 O . GLN B 137 ? -153.65000 -44.25100 -114.16700 1.000 40.86763 O ? A ? 94 1
   ATOM 716 CB . GLN B 137 ? -151.49100 -46.54600 -114.25100 1.000 39.35243 C ? A ? 94 1
   ATOM 717 CG . GLN B 137 ? -150.09700 -47.03600 -114.27000 1.000 46.73492 C ? A ? 94 1
   ATOM 718 CD . GLN B 137 ? -149.96200 -48.30400 -113.47900 1.000 52.10877 C ? A ? 94 1
   ATOM 719 OE1 . GLN B 137 ? -150.69200 -48.51700 -112.50700 1.000 51.66814 O ? A ? 94 1
   ATOM 720 NE2 . GLN B 137 ? -149.03300 -49.16400 -113.88700 1.000 52.40346 N ? A ? 94 1
   ATOM 721 N . ALA B 138 ? -154.01700 -45.55300 -115.97200 1.000 39.89441 N ? A ? 95 1
   ATOM 722 CA . ALA B 138 ? -155.46300 -45.37800 -115.87800 1.000 36.44198 C ? A ? 95 1
   ATOM 723 C . ALA B 138 ? -155.99300 -45.91000 -114.54300 1.000 39.02967 C ? A ? 95 1
   ATOM 724 O . ALA B 138 ? -155.64100 -47.02500 -114.12800 1.000 37.74096 O ? A ? 95 1
   ATOM 725 CB . ALA B 138 ? -156.17400 -46.07700 -117.03300 1.000 35.12562 C ? A ? 95 1
   ATOM 726 N . PRO B 139 ? -156.82700 -45.15600 -113.84700 1.000 40.48654 N ? A ? 96 1
   ATOM 727 CA . PRO B 139 ? -157.57500 -45.73700 -112.72500 1.000 40.62524 C ? A ? 96 1
   ATOM 728 C . PRO B 139 ? -158.52700 -46.81500 -113.22400 1.000 45.03885 C ? A ? 96 1
   ATOM 729 O . PRO B 139 ? -158.98300 -46.78600 -114.36800 1.000 42.88719 O ? A ? 96 1
   ATOM 730 CB . PRO B 139 ? -158.33900 -44.54300 -112.14000 1.000 42.02660 C ? A ? 96 1
   ATOM 731 CG . PRO B 139 ? -157.71800 -43.31000 -112.74600 1.000 43.70936 C ? A ? 96 1
   ATOM 732 CD . PRO B 139 ? -157.03300 -43.70600 -114.01000 1.000 38.14956 C ? A ? 96 1
   ATOM 733 N . LEU B 140 ? -158.82200 -47.78700 -112.35700 1.000 43.18995 N ? A ? 97 1
   ATOM 734 CA . LEU B 140 ? -159.81500 -48.80300 -112.71400 1.000 46.89542 C ? A ? 97 1
   ATOM 735 C . LEU B 140 ? -161.19200 -48.18500 -112.97100 1.000 45.01482 C ? A ? 97 1
   ATOM 736 O . LEU B 140 ? -161.92700 -48.65700 -113.84300 1.000 48.52211 O ? A ? 97 1
   ATOM 737 CB . LEU B 140 ? -159.90900 -49.86000 -111.61000 1.000 45.87783 C ? A ? 97 1
   ATOM 738 CG . LEU B 140 ? -158.62000 -50.59200 -111.19700 1.000 48.38433 C ? A ? 97 1
   ATOM 739 CD1 . LEU B 140 ? -158.87600 -51.57600 -110.05500 1.000 52.66513 C ? A ? 97 1
   ATOM 740 CD2 . LEU B 140 ? -158.01500 -51.32300 -112.38300 1.000 50.42140 C ? A ? 97 1
   ATOM 741 N . LYS B 141 ? -161.54400 -47.12500 -112.24400 1.000 45.05089 N ? A ? 98 1
   ATOM 742 CA . LYS B 141 ? -162.82700 -46.44300 -112.36000 1.000 43.53408 C ? A ? 98 1
   ATOM 743 C . LYS B 141 ? -162.66000 -45.01800 -111.85000 1.000 44.78341 C ? A ? 98 1
   ATOM 744 O . LYS B 141 ? -161.96000 -44.78400 -110.86200 1.000 46.10951 O ? A ? 98 1
   ATOM 745 CB . LYS B 141 ? -163.92800 -47.15600 -111.55500 1.000 51.66180 C ? A ? 98 1
   ATOM 746 CG . LYS B 141 ? -165.26700 -47.28700 -112.29100 1.000 56.01607 C ? A ? 98 1
   ATOM 747 CD . LYS B 141 ? -166.18400 -48.34800 -111.65600 1.000 64.52484 C ? A ? 98 1
   ATOM 748 CE . LYS B 141 ? -167.21000 -48.88200 -112.66800 1.000 68.50533 C ? A ? 98 1
   ATOM 749 NZ . LYS B 141 ? -168.49500 -49.27600 -112.01400 1.000 66.86164 N ? A ? 98 1
   ATOM 750 N . VAL B 142 ? -163.29800 -44.07300 -112.52400 1.000 42.16115 N ? A ? 99 1
   ATOM 751 CA . VAL B 142 ? -163.24600 -42.66800 -112.15100 1.000 42.33450 C ? A ? 99 1
   ATOM 752 C . VAL B 142 ? -164.67800 -42.18400 -112.00400 1.000 41.94585 C ? A ? 99 1
   ATOM 753 O . VAL B 142 ? -165.51300 -42.46200 -112.86600 1.000 39.86711 O ? A ? 99 1
   ATOM 754 CB . VAL B 142 ? -162.49700 -41.83000 -113.20700 1.000 38.61468 C ? A ? 99 1
   ATOM 755 CG1 . VAL B 142 ? -162.63200 -40.34000 -112.92000 1.000 37.66216 C ? A ? 99 1
   ATOM 756 CG2 . VAL B 142 ? -161.03000 -42.23100 -113.25600 1.000 38.57546 C ? A ? 99 1
   ATOM 757 N . SER B 143 ? -164.96800 -41.48200 -110.91400 1.000 38.78780 N ? A ? 100 1
   ATOM 758 CA . SER B 143 ? -166.27400 -40.86400 -110.74000 1.000 41.90511 C ? A ? 100 1
   ATOM 759 C . SER B 143 ? -166.08600 -39.43200 -110.25100 1.000 40.95034 C ? A ? 100 1
   ATOM 760 O . SER B 143 ? -164.99000 -39.02000 -109.84600 1.000 40.74570 O ? A ? 100 1
   ATOM 761 CB . SER B 143 ? -167.16900 -41.67800 -109.78200 1.000 38.85928 C ? A ? 100 1
   ATOM 762 OG . SER B 143 ? -166.61700 -41.74800 -108.47500 1.000 49.49977 O ? A ? 100 1
   ATOM 763 N . TYR B 144 ? -167.17700 -38.67100 -110.30500 1.000 36.50939 N ? A ? 101 1
   ATOM 764 CA . TYR B 144 ? -167.17900 -37.24200 -110.04300 1.000 39.50786 C ? A ? 101 1
   ATOM 765 C . TYR B 144 ? -168.33300 -36.90000 -109.12000 1.000 43.18638 C ? A ? 101 1
   ATOM 766 O . TYR B 144 ? -169.44200 -37.39900 -109.30500 1.000 43.18324 O ? A ? 101 1
   ATOM 767 CB . TYR B 144 ? -167.31900 -36.44600 -111.33500 1.000 41.63348 C ? A ? 101 1
   ATOM 768 CG . TYR B 144 ? -166.36600 -36.85000 -112.42400 1.000 40.03638 C ? A ? 101 1
   ATOM 769 CD1 . TYR B 144 ? -166.67100 -37.89000 -113.30300 1.000 42.53101 C ? A ? 101 1
   ATOM 770 CD2 . TYR B 144 ? -165.16400 -36.18900 -112.58700 1.000 39.65498 C ? A ? 101 1
   ATOM 771 CE1 . TYR B 144 ? -165.79200 -38.24900 -114.30900 1.000 38.53729 C ? A ? 101 1
   ATOM 772 CE2 . TYR B 144 ? -164.28500 -36.53900 -113.58700 1.000 40.96278 C ? A ? 101 1
   ATOM 773 CZ . TYR B 144 ? -164.59700 -37.56900 -114.44100 1.000 39.98197 C ? A ? 101 1
   ATOM 774 OH . TYR B 144 ? -163.69200 -37.89900 -115.42700 1.000 39.74982 O ? A ? 101 1
   ATOM 775 N . GLY B 145 ? -168.07200 -36.05300 -108.12600 1.000 42.01827 N ? A ? 102 1
   ATOM 776 CA . GLY B 145 ? -169.11800 -35.61300 -107.23200 1.000 43.81405 C ? A ? 102 1
   ATOM 777 C . GLY B 145 ? -169.24400 -36.50300 -106.01700 1.000 45.92309 C ? A ? 102 1
   ATOM 778 O . GLY B 145 ? -168.45000 -37.41300 -105.77200 1.000 46.94997 O ? A ? 102 1
   ATOM 779 N . ILE B 146 ? -170.27400 -36.22200 -105.22900 1.000 50.62467 N ? A ? 103 1
   ATOM 780 CA . ILE B 146 ? -170.47100 -36.95400 -103.98300 1.000 48.64376 C ? A ? 103 1
   ATOM 781 C . ILE B 146 ? -171.92400 -37.40700 -103.84700 1.000 53.31611 C ? A ? 103 1
   ATOM 782 O . ILE B 146 ? -172.37800 -37.72100 -102.74300 1.000 54.88147 O ? A ? 103 1
   ATOM 783 CB . ILE B 146 ? -170.04800 -36.10100 -102.77300 1.000 46.60885 C ? A ? 103 1
   ATOM 784 CG1 . ILE B 146 ? -170.82700 -34.78200 -102.75200 1.000 46.64369 C ? A ? 103 1
   ATOM 785 CG2 . ILE B 146 ? -168.55300 -35.85400 -102.77900 1.000 41.73766 C ? A ? 103 1
   ATOM 786 CD1 . ILE B 146 ? -170.63900 -33.96200 -101.46700 1.000 51.04344 C ? A ? 103 1
   ATOM 787 N . GLY B 147 ? -172.67500 -37.42900 -104.95500 1.000 58.48800 N ? A ? 104 1
   ATOM 788 CA . GLY B 147 ? -173.96800 -38.08600 -105.01700 1.000 63.25143 C ? A ? 104 1
   ATOM 789 C . GLY B 147 ? -175.16600 -37.15900 -105.16100 1.000 71.29650 C ? A ? 104 1
   ATOM 790 O . GLY B 147 ? -176.21100 -37.59300 -105.66800 1.000 79.01042 O ? A ? 104 1
   ATOM 791 N . ASP B 148 ? -175.05200 -35.90500 -104.72500 1.000 67.90692 N ? A ? 105 1
   ATOM 792 CA . ASP B 148 ? -176.18100 -34.97100 -104.75300 1.000 71.52929 C ? A ? 105 1
   ATOM 793 C . ASP B 148 ? -176.09700 -33.99000 -105.91200 1.000 75.51366 C ? A ? 105 1
   ATOM 794 O . ASP B 148 ? -176.39600 -32.80200 -105.75200 1.000 76.38918 O ? A ? 105 1
   ATOM 795 CB . ASP B 148 ? -176.27100 -34.21500 -103.43400 1.000 76.28107 C ? A ? 105 1
   ATOM 796 CG . ASP B 148 ? -175.94800 -35.08800 -102.24900 1.000 76.41136 C ? A ? 105 1
   ATOM 797 OD1 . ASP B 148 ? -176.73700 -36.02500 -101.98400 1.000 79.75795 O ? A ? 105 1
   ATOM 798 OD2 . ASP B 148 ? -174.90300 -34.84500 -101.59700 1.000 75.09227 O ? A ? 105 1
   ATOM 799 N . GLU B 149 ? -175.69900 -34.46800 -107.09400 1.000 78.32038 N ? A ? 106 1
   ATOM 800 CA . GLU B 149 ? -175.52200 -33.62200 -108.27200 1.000 78.07781 C ? A ? 106 1
   ATOM 801 C . GLU B 149 ? -176.84100 -33.10600 -108.84300 1.000 78.32397 C ? A ? 106 1
   ATOM 802 O . GLU B 149 ? -176.81800 -32.36600 -109.83700 1.000 71.22805 O ? A ? 106 1
   ATOM 803 CB . GLU B 149 ? -174.74300 -34.39300 -109.34000 1.000 72.45146 C ? A ? 106 1
   ATOM 804 CG . GLU B 149 ? -173.33000 -34.79000 -108.91100 1.000 74.27931 C ? A ? 106 1
   ATOM 805 CD . GLU B 149 ? -172.43700 -33.59000 -108.58000 1.000 75.59928 C ? A ? 106 1
   ATOM 806 OE1 . GLU B 149 ? -171.56500 -33.25300 -109.41800 1.000 71.25783 O ? A ? 106 1
   ATOM 807 OE2 . GLU B 149 ? -172.58800 -32.99800 -107.48200 1.000 73.77437 O ? A ? 106 1
   ATOM 808 N . GLU B 150 ? -177.97600 -33.48600 -108.24900 1.000 81.52565 N ? A ? 107 1
   ATOM 809 CA . GLU B 150 ? -179.26100 -32.88600 -108.59000 1.000 79.17185 C ? A ? 107 1
   ATOM 810 C . GLU B 150 ? -179.30000 -31.45500 -108.06000 1.000 79.71545 C ? A ? 107 1
   ATOM 811 O . GLU B 150 ? -179.12800 -31.22500 -106.85400 1.000 82.05308 O ? A ? 107 1
   ATOM 812 CB . GLU B 150 ? -180.41600 -33.70600 -108.00800 1.000 75.24182 C ? A ? 107 1
   ATOM 813 CG . GLU B 150 ? -180.33300 -35.21000 -108.25600 1.000 77.05608 C ? A ? 107 1
   ATOM 814 CD . GLU B 150 ? -179.86000 -35.97600 -107.03300 1.000 75.95755 C ? A ? 107 1
   ATOM 815 OE1 . GLU B 150 ? -179.22100 -37.04000 -107.20300 1.000 76.50828 O ? A ? 107 1
   ATOM 816 OE2 . GLU B 150 ? -180.12800 -35.51300 -105.90200 1.000 78.51615 O ? A ? 107 1
   ATOM 817 N . HIS B 151 ? -179.51700 -30.50100 -108.96700 1.000 73.47543 N ? A ? 108 1
   ATOM 818 CA . HIS B 151 ? -179.60900 -29.06800 -108.69100 1.000 74.05345 C ? A ? 108 1
   ATOM 819 C . HIS B 151 ? -178.27300 -28.43400 -108.29300 1.000 77.99231 C ? A ? 108 1
   ATOM 820 O . HIS B 151 ? -178.25100 -27.25300 -107.92700 1.000 84.34222 O ? A ? 108 1
   ATOM 821 CB . HIS B 151 ? -180.66100 -28.74800 -107.61100 1.000 68.07093 C ? A ? 108 1
   ATOM 822 CG . HIS B 151 ? -181.92500 -29.55600 -107.70900 1.000 64.36660 C ? A ? 108 1
   ATOM 823 ND1 . HIS B 151 ? -182.88800 -29.32900 -108.67300 1.000 61.24669 N ? A ? 108 1
   ATOM 824 CD2 . HIS B 151 ? -182.39600 -30.57300 -106.94200 1.000 55.47489 C ? A ? 108 1
   ATOM 825 CE1 . HIS B 151 ? -183.88900 -30.17700 -108.50200 1.000 51.80341 C ? A ? 108 1
   ATOM 826 NE2 . HIS B 151 ? -183.61600 -30.94300 -107.45800 1.000 51.56633 N ? A ? 108 1
   ATOM 827 N . ASP B 152 ? -177.15100 -29.16000 -108.37500 1.000 77.23574 N ? A ? 109 1
   ATOM 828 CA . ASP B 152 ? -175.88300 -28.63300 -107.86500 1.000 80.23227 C ? A ? 109 1
   ATOM 829 C . ASP B 152 ? -174.71200 -28.85400 -108.82200 1.000 75.25214 C ? A ? 109 1
   ATOM 830 O . ASP B 152 ? -174.47000 -28.03100 -109.71200 1.000 79.65849 O ? A ? 109 1
   ATOM 831 CB . ASP B 152 ? -175.55400 -29.26400 -106.50800 1.000 80.47013 C ? A ? 109 1
   ATOM 832 N . GLN B 153 ? -173.97200 -29.95300 -108.62800 1.000 74.98292 N ? A ? 110 1
   ATOM 833 CA . GLN B 153 ? -172.83900 -30.32900 -109.47100 1.000 71.08257 C ? A ? 110 1
   ATOM 834 C . GLN B 153 ? -171.73100 -29.28800 -109.49100 1.000 70.44349 C ? A ? 110 1
   ATOM 835 O . GLN B 153 ? -171.51900 -28.62500 -110.51400 1.000 72.38416 O ? A ? 110 1
   ATOM 836 CB . GLN B 153 ? -173.29500 -30.61800 -110.90800 1.000 71.26013 C ? A ? 110 1
   ATOM 837 N . GLU B 154 ? -171.00500 -29.15200 -108.38100 1.000 59.44333 N ? A ? 111 1
   ATOM 838 CA . GLU B 154 ? -170.12000 -28.01800 -108.15900 1.000 58.86344 C ? A ? 111 1
   ATOM 839 C . GLU B 154 ? -168.70600 -28.22200 -108.70300 1.000 56.70880 C ? A ? 111 1
   ATOM 840 O . GLU B 154 ? -167.93000 -27.26500 -108.71300 1.000 51.90023 O ? A ? 111 1
   ATOM 841 CB . GLU B 154 ? -170.06100 -27.69800 -106.65200 1.000 60.31206 C ? A ? 111 1
   ATOM 842 CG . GLU B 154 ? -171.14100 -26.70900 -106.13900 1.000 59.43236 C ? A ? 111 1
   ATOM 843 CD . GLU B 154 ? -170.59500 -25.68600 -105.12900 1.000 59.29297 C ? A ? 111 1
   ATOM 844 OE1 . GLU B 154 ? -169.99500 -26.10500 -104.11800 1.000 58.08123 O ? A ? 111 1
   ATOM 845 OE2 . GLU B 154 ? -170.76200 -24.46300 -105.34400 1.000 61.02549 O ? A ? 111 1
   ATOM 846 N . GLY B 155 ? -168.34800 -29.42600 -109.14100 1.000 55.19195 N ? A ? 112 1
   ATOM 847 CA . GLY B 155 ? -167.01900 -29.67200 -109.68900 1.000 49.94081 C ? A ? 112 1
   ATOM 848 C . GLY B 155 ? -165.88800 -29.68100 -108.68000 1.000 42.94022 C ? A ? 112 1
   ATOM 849 O . GLY B 155 ? -164.82300 -29.10200 -108.93900 1.000 42.03443 O ? A ? 112 1
   ATOM 850 N . ARG B 156 ? -166.08600 -30.32600 -107.53400 1.000 42.58557 N ? A ? 113 1
   ATOM 851 CA . ARG B 156 ? -165.14000 -30.24400 -106.44000 1.000 37.54152 C ? A ? 113 1
   ATOM 852 C . ARG B 156 ? -164.45900 -31.55300 -106.11000 1.000 39.88157 C ? A ? 113 1
   ATOM 853 O . ARG B 156 ? -163.44000 -31.52900 -105.40600 1.000 36.85377 O ? A ? 113 1
   ATOM 854 CB . ARG B 156 ? -165.83400 -29.73200 -105.17000 1.000 39.86989 C ? A ? 113 1
   ATOM 855 CG . ARG B 156 ? -166.37500 -28.33400 -105.32600 1.000 43.00130 C ? A ? 113 1
   ATOM 856 CD . ARG B 156 ? -166.96800 -27.80000 -104.04400 1.000 45.45335 C ? A ? 113 1
   ATOM 857 NE . ARG B 156 ? -167.32300 -26.40400 -104.24600 1.000 44.88617 N ? A ? 113 1
   ATOM 858 CZ . ARG B 156 ? -166.49700 -25.38500 -104.04500 1.000 44.87378 C ? A ? 113 1
   ATOM 859 NH1 . ARG B 156 ? -165.25900 -25.59000 -103.60000 1.000 41.92170 N ? A ? 113 1
   ATOM 860 NH2 . ARG B 156 ? -166.91900 -24.15400 -104.27700 1.000 43.81525 N ? A ? 113 1
   ATOM 861 N . VAL B 157 ? -164.97300 -32.68800 -106.58500 1.000 33.59591 N ? A ? 114 1
   ATOM 862 CA . VAL B 157 ? -164.46500 -33.98100 -106.14500 1.000 38.51854 C ? A ? 114 1
   ATOM 863 C . VAL B 157 ? -164.34200 -34.91300 -107.33600 1.000 38.39697 C ? A ? 114 1
   ATOM 864 O . VAL B 157 ? -165.26000 -35.00600 -108.15600 1.000 39.79584 O ? A ? 114 1
   ATOM 865 CB . VAL B 157 ? -165.36500 -34.61900 -105.07000 1.000 36.68219 C ? A ? 114 1
   ATOM 866 CG1 . VAL B 157 ? -164.87000 -36.01700 -104.76400 1.000 40.91291 C ? A ? 114 1
   ATOM 867 CG2 . VAL B 157 ? -165.38200 -33.76300 -103.82500 1.000 31.52126 C ? A ? 114 1
   ATOM 868 N . ILE B 158 ? -163.19700 -35.58200 -107.43800 1.000 35.02163 N ? A ? 115 1
   ATOM 869 CA . ILE B 158 ? -163.01400 -36.73200 -108.30500 1.000 39.89258 C ? A ? 115 1
   ATOM 870 C . ILE B 158 ? -162.63000 -37.91500 -107.43000 1.000 37.47121 C ? A ? 115 1
   ATOM 871 O . ILE B 158 ? -161.78700 -37.78200 -106.54100 1.000 40.05767 O ? A ? 115 1
   ATOM 872 CB . ILE B 158 ? -161.92700 -36.49600 -109.37700 1.000 40.24069 C ? A ? 115 1
   ATOM 873 CG1 . ILE B 158 ? -162.19300 -35.22200 -110.18200 1.000 39.92327 C ? A ? 115 1
   ATOM 874 CG2 . ILE B 158 ? -161.85500 -37.69100 -110.26900 1.000 38.51670 C ? A ? 115 1
   ATOM 875 CD1 . ILE B 158 ? -161.05900 -34.85500 -111.17400 1.000 32.80596 C ? A ? 115 1
   ATOM 876 N . VAL B 159 ? -163.24300 -39.06500 -107.68800 1.000 40.86481 N ? A ? 116 1
   ATOM 877 CA . VAL B 159 ? -162.91000 -40.32700 -107.03200 1.000 37.58201 C ? A ? 116 1
   ATOM 878 C . VAL B 159 ? -162.27300 -41.22900 -108.08500 1.000 41.95964 C ? A ? 116 1
   ATOM 879 O . VAL B 159 ? -162.86900 -41.48200 -109.13400 1.000 43.16797 O ? A ? 116 1
   ATOM 880 CB . VAL B 159 ? -164.15400 -40.99100 -106.41600 1.000 39.41096 C ? A ? 116 1
   ATOM 881 CG1 . VAL B 159 ? -163.80500 -42.32900 -105.75800 1.000 39.70289 C ? A ? 116 1
   ATOM 882 CG2 . VAL B 159 ? -164.82000 -40.06100 -105.41500 1.000 37.37916 C ? A ? 116 1
   ATOM 883 N . ALA B 160 ? -161.06300 -41.70400 -107.82500 1.000 39.08439 N ? A ? 117 1
   ATOM 884 CA . ALA B 160 ? -160.37700 -42.58900 -108.74900 1.000 40.60382 C ? A ? 117 1
   ATOM 885 C . ALA B 160 ? -160.00700 -43.85300 -107.99300 1.000 42.23643 C ? A ? 117 1
   ATOM 886 O . ALA B 160 ? -159.33900 -43.79000 -106.95300 1.000 39.16507 O ? A ? 117 1
   ATOM 887 CB . ALA B 160 ? -159.13800 -41.91600 -109.35400 1.000 38.29247 C ? A ? 117 1
   ATOM 888 N . GLU B 161 ? -160.47500 -44.99200 -108.49400 1.000 44.54680 N ? A ? 118 1
   ATOM 889 CA . GLU B 161 ? -160.19500 -46.28000 -107.87900 1.000 43.58898 C ? A ? 118 1
   ATOM 890 C . GLU B 161 ? -158.98300 -46.89000 -108.56700 1.000 46.19663 C ? A ? 118 1
   ATOM 891 O . GLU B 161 ? -158.97900 -47.04600 -109.79100 1.000 47.56556 O ? A ? 118 1
   ATOM 892 CB . GLU B 161 ? -161.40500 -47.20500 -107.99100 1.000 47.96171 C ? A ? 118 1
   ATOM 893 CG . GLU B 161 ? -161.05300 -48.68700 -107.94100 1.000 53.20912 C ? A ? 118 1
   ATOM 894 CD . GLU B 161 ? -162.25000 -49.55300 -107.59500 1.000 58.54581 C ? A ? 118 1
   ATOM 895 OE1 . GLU B 161 ? -162.04100 -50.73600 -107.24200 1.000 59.48027 O ? A ? 118 1
   ATOM 896 OE2 . GLU B 161 ? -163.39100 -49.04100 -107.66300 1.000 56.15314 O ? A ? 118 1
   ATOM 897 N . PHE B 162 ? -157.96000 -47.22400 -107.79000 1.000 43.46900 N ? A ? 119 1
   ATOM 898 CA . PHE B 162 ? -156.77400 -47.87000 -108.31300 1.000 46.08000 C ? A ? 119 1
   ATOM 899 C . PHE B 162 ? -156.74400 -49.32200 -107.86300 1.000 50.57321 C ? A ? 119 1
   ATOM 900 O . PHE B 162 ? -157.70300 -49.83900 -107.27500 1.000 52.52018 O ? A ? 119 1
   ATOM 901 CB . PHE B 162 ? -155.51900 -47.11700 -107.87800 1.000 42.31707 C ? A ? 119 1
   ATOM 902 CG . PHE B 162 ? -155.30800 -45.82800 -108.61600 1.000 45.56741 C ? A ? 119 1
   ATOM 903 CD1 . PHE B 162 ? -155.75300 -44.62400 -108.07600 1.000 40.95130 C ? A ? 119 1
   ATOM 904 CD2 . PHE B 162 ? -154.67900 -45.81800 -109.85600 1.000 44.10206 C ? A ? 119 1
   ATOM 905 CE1 . PHE B 162 ? -155.56800 -43.43000 -108.74600 1.000 39.30455 C ? A ? 119 1
   ATOM 906 CE2 . PHE B 162 ? -154.47000 -44.62100 -110.54400 1.000 42.61344 C ? A ? 119 1
   ATOM 907 CZ . PHE B 162 ? -154.91500 -43.42300 -109.99200 1.000 44.54326 C ? A ? 119 1
   ATOM 908 N . ASP B 163 ? -155.62600 -49.98400 -108.14600 1.000 52.50041 N ? A ? 120 1
   ATOM 909 CA . ASP B 163 ? -155.52500 -51.41300 -107.89300 1.000 56.33637 C ? A ? 120 1
   ATOM 910 C . ASP B 163 ? -155.69700 -51.72700 -106.41300 1.000 59.64299 C ? A ? 120 1
   ATOM 911 O . ASP B 163 ? -156.47400 -52.61400 -106.04200 1.000 61.17888 O ? A ? 120 1
   ATOM 912 CB . ASP B 163 ? -154.18200 -51.93100 -108.40000 1.000 58.43448 C ? A ? 120 1
   ATOM 913 CG . ASP B 163 ? -153.99100 -53.39500 -108.11700 1.000 64.32747 C ? A ? 120 1
   ATOM 914 OD1 . ASP B 163 ? -155.00900 -54.12400 -108.07000 1.000 67.93571 O ? A ? 120 1
   ATOM 915 OD2 . ASP B 163 ? -152.82700 -53.81400 -107.92900 1.000 68.88299 O ? A ? 120 1
   ATOM 916 N . SER B 164 ? -154.99000 -50.99700 -105.54900 1.000 57.39963 N ? A ? 121 1
   ATOM 917 CA . SER B 164 ? -154.94100 -51.33300 -104.13600 1.000 57.22144 C ? A ? 121 1
   ATOM 918 C . SER B 164 ? -155.48600 -50.25500 -103.20200 1.000 56.06158 C ? A ? 121 1
   ATOM 919 O . SER B 164 ? -155.42900 -50.43900 -101.98300 1.000 51.36858 O ? A ? 121 1
   ATOM 920 CB . SER B 164 ? -153.49800 -51.66900 -103.73700 1.000 52.83424 C ? A ? 121 1
   ATOM 921 OG . SER B 164 ? -152.80300 -50.50300 -103.34500 1.000 53.35351 O ? A ? 121 1
   ATOM 922 N . PHE B 165 ? -156.01700 -49.15000 -103.71700 1.000 52.78720 N ? A ? 122 1
   ATOM 923 CA . PHE B 165 ? -156.54900 -48.10200 -102.85600 1.000 46.12578 C ? A ? 122 1
   ATOM 924 C . PHE B 165 ? -157.51200 -47.25800 -103.67400 1.000 45.92412 C ? A ? 122 1
   ATOM 925 O . PHE B 165 ? -157.62500 -47.42100 -104.88900 1.000 48.60073 O ? A ? 122 1
   ATOM 926 CB . PHE B 165 ? -155.42900 -47.24400 -102.25200 1.000 45.36267 C ? A ? 122 1
   ATOM 927 CG . PHE B 165 ? -154.73400 -46.36700 -103.25600 1.000 49.28906 C ? A ? 122 1
   ATOM 928 CD1 . PHE B 165 ? -155.04800 -45.01900 -103.35800 1.000 45.69165 C ? A ? 122 1
   ATOM 929 CD2 . PHE B 165 ? -153.77600 -46.89300 -104.10300 1.000 47.81938 C ? A ? 122 1
   ATOM 930 CE1 . PHE B 165 ? -154.41300 -44.21600 -104.27600 1.000 46.57736 C ? A ? 122 1
   ATOM 931 CE2 . PHE B 165 ? -153.14000 -46.09100 -105.04300 1.000 48.15185 C ? A ? 122 1
   ATOM 932 CZ . PHE B 165 ? -153.46300 -44.75000 -105.13100 1.000 46.61184 C ? A ? 122 1
   ATOM 933 N . VAL B 166 ? -158.23100 -46.37000 -102.99000 1.000 41.77400 N ? A ? 123 1
   ATOM 934 CA . VAL B 166 ? -159.10600 -45.40100 -103.63800 1.000 39.81081 C ? A ? 123 1
   ATOM 935 C . VAL B 166 ? -158.61000 -44.01100 -103.27700 1.000 39.75162 C ? A ? 123 1
   ATOM 936 O . VAL B 166 ? -158.42400 -43.69700 -102.09600 1.000 42.14968 O ? A ? 123 1
   ATOM 937 CB . VAL B 166 ? -160.58700 -45.57500 -103.24200 1.000 39.82162 C ? A ? 123 1
   ATOM 938 CG1 . VAL B 166 ? -161.43400 -44.45700 -103.85100 1.000 38.42487 C ? A ? 123 1
   ATOM 939 CG2 . VAL B 166 ? -161.11300 -46.92500 -103.70100 1.000 37.26750 C ? A ? 123 1
   ATOM 940 N . LEU B 167 ? -158.38700 -43.18800 -104.29500 1.000 38.81228 N ? A ? 124 1
   ATOM 941 CA . LEU B 167 ? -157.92600 -41.81800 -104.12800 1.000 36.05314 C ? A ? 124 1
   ATOM 942 C . LEU B 167 ? -159.09700 -40.87300 -104.36200 1.000 35.25764 C ? A ? 124 1
   ATOM 943 O . LEU B 167 ? -159.80900 -40.99300 -105.36300 1.000 38.00868 O ? A ? 124 1
   ATOM 944 CB . LEU B 167 ? -156.77800 -41.51900 -105.10600 1.000 42.35486 C ? A ? 124 1
   ATOM 945 CG . LEU B 167 ? -156.20500 -40.10500 -105.23000 1.000 38.18601 C ? A ? 124 1
   ATOM 946 CD1 . LEU B 167 ? -155.64400 -39.64800 -103.89500 1.000 32.93747 C ? A ? 124 1
   ATOM 947 CD2 . LEU B 167 ? -155.12500 -40.01900 -106.33100 1.000 35.26074 C ? A ? 124 1
   ATOM 948 N . VAL B 168 ? -159.31600 -39.95900 -103.43000 1.000 33.95912 N ? A ? 125 1
   ATOM 949 CA . VAL B 168 ? -160.28300 -38.88400 -103.59100 1.000 35.61169 C ? A ? 125 1
   ATOM 950 C . VAL B 168 ? -159.50500 -37.57800 -103.58100 1.000 37.05017 C ? A ? 125 1
   ATOM 951 O . VAL B 168 ? -158.66500 -37.36200 -102.70300 1.000 34.63430 O ? A ? 125 1
   ATOM 952 CB . VAL B 168 ? -161.35000 -38.90300 -102.47900 1.000 32.05607 C ? A ? 125 1
   ATOM 953 CG1 . VAL B 168 ? -162.26400 -37.70200 -102.57200 1.000 32.11643 C ? A ? 125 1
   ATOM 954 CG2 . VAL B 168 ? -162.16400 -40.17500 -102.52700 1.000 36.35545 C ? A ? 125 1
   ATOM 955 N . THR B 169 ? -159.73300 -36.72400 -104.57000 1.000 37.31431 N ? A ? 126 1
   ATOM 956 CA . THR B 169 ? -159.24500 -35.36300 -104.44600 1.000 38.14897 C ? A ? 126 1
   ATOM 957 C . THR B 169 ? -160.44900 -34.44900 -104.35300 1.000 39.15888 C ? A ? 126 1
   ATOM 958 O . THR B 169 ? -161.50500 -34.73500 -104.93000 1.000 36.48058 O ? A ? 126 1
   ATOM 959 CB . THR B 169 ? -158.28700 -34.95900 -105.57800 1.000 36.55480 C ? A ? 126 1
   ATOM 960 OG1 . THR B 169 ? -157.67900 -33.68900 -105.25600 1.000 36.67946 O ? A ? 126 1
   ATOM 961 CG2 . THR B 169 ? -158.98000 -34.89500 -106.94300 1.000 35.32402 C ? A ? 126 1
   ATOM 962 N . ALA B 170 ? -160.30500 -33.39700 -103.54900 1.000 38.79170 N ? A ? 127 1
   ATOM 963 CA . ALA B 170 ? -161.43100 -32.54900 -103.20900 1.000 35.80368 C ? A ? 127 1
   ATOM 964 C . ALA B 170 ? -160.96300 -31.11200 -103.05500 1.000 34.06763 C ? A ? 127 1
   ATOM 965 O . ALA B 170 ? -159.85600 -30.83800 -102.58300 1.000 36.03302 O ? A ? 127 1
   ATOM 966 CB . ALA B 170 ? -162.13000 -33.02100 -101.91500 1.000 41.87133 C ? A ? 127 1
   ATOM 967 N . TYR B 171 ? -161.83800 -30.19900 -103.44400 1.000 35.25369 N ? A ? 128 1
   ATOM 968 CA . TYR B 171 ? -161.66900 -28.77000 -103.24700 1.000 33.84357 C ? A ? 128 1
   ATOM 969 C . TYR B 171 ? -162.88100 -28.37000 -102.42400 1.000 38.47126 C ? A ? 128 1
   ATOM 970 O . TYR B 171 ? -163.95000 -28.08000 -102.97200 1.000 36.51490 O ? A ? 128 1
   ATOM 971 CB . TYR B 171 ? -161.58800 -28.04300 -104.57600 1.000 36.94977 C ? A ? 128 1
   ATOM 972 CG . TYR B 171 ? -161.57600 -26.54600 -104.48000 1.000 38.39071 C ? A ? 128 1
   ATOM 973 CD1 . TYR B 171 ? -162.31400 -25.78100 -105.36800 1.000 40.10156 C ? A ? 128 1
   ATOM 974 CD2 . TYR B 171 ? -160.82100 -25.89100 -103.51300 1.000 37.16085 C ? A ? 128 1
   ATOM 975 CE1 . TYR B 171 ? -162.31000 -24.40300 -105.29300 1.000 40.71521 C ? A ? 128 1
   ATOM 976 CE2 . TYR B 171 ? -160.80300 -24.51700 -103.43800 1.000 38.61818 C ? A ? 128 1
   ATOM 977 CZ . TYR B 171 ? -161.55200 -23.77600 -104.33100 1.000 41.98814 C ? A ? 128 1
   ATOM 978 OH . TYR B 171 ? -161.55500 -22.40200 -104.26800 1.000 40.74554 O ? A ? 128 1
   ATOM 979 N . VAL B 172 ? -162.71700 -28.41500 -101.10300 1.000 38.96315 N ? A ? 129 1
   ATOM 980 CA . VAL B 172 ? -163.84100 -28.22300 -100.18000 1.000 35.72488 C ? A ? 129 1
   ATOM 981 C . VAL B 172 ? -164.31500 -26.77700 -100.27200 1.000 34.71143 C ? A ? 129 1
   ATOM 982 O . VAL B 172 ? -163.47900 -25.87100 -100.41200 1.000 39.99512 O ? A ? 129 1
   ATOM 983 CB . VAL B 172 ? -163.40900 -28.58100 -98.74400 1.000 36.58590 C ? A ? 129 1
   ATOM 984 CG1 . VAL B 172 ? -164.54700 -28.38100 -97.75200 1.000 37.64622 C ? A ? 129 1
   ATOM 985 CG2 . VAL B 172 ? -162.89100 -30.01100 -98.68500 1.000 34.62770 C ? A ? 129 1
   ATOM 986 N . PRO B 173 ? -165.62300 -26.50900 -100.21800 1.000 37.92752 N ? A ? 130 1
   ATOM 987 CA . PRO B 173 ? -166.11100 -25.12200 -100.28000 1.000 41.13928 C ? A ? 130 1
   ATOM 988 C . PRO B 173 ? -165.56600 -24.24900 -99.15700 1.000 47.20882 C ? A ? 130 1
   ATOM 989 O . PRO B 173 ? -165.69700 -24.56700 -97.97000 1.000 45.82042 O ? A ? 130 1
   ATOM 990 CB . PRO B 173 ? -167.63000 -25.27700 -100.16100 1.000 47.12831 C ? A ? 130 1
   ATOM 991 CG . PRO B 173 ? -167.91800 -26.65300 -100.61300 1.000 48.43125 C ? A ? 130 1
   ATOM 992 CD . PRO B 173 ? -166.72200 -27.48700 -100.26500 1.000 43.07602 C ? A ? 130 1
   ATOM 993 N . ASN B 174 ? -164.97500 -23.12500 -99.54700 1.000 46.04473 N ? A ? 131 1
   ATOM 994 CA . ASN B 174 ? -164.57200 -22.11000 -98.58700 1.000 46.00380 C ? A ? 131 1
   ATOM 995 C . ASN B 174 ? -165.80800 -21.48200 -97.95600 1.000 44.14604 C ? A ? 131 1
   ATOM 996 O . ASN B 174 ? -166.78100 -21.16700 -98.64400 1.000 43.69352 O ? A ? 131 1
   ATOM 997 CB . ASN B 174 ? -163.72400 -21.04600 -99.28700 1.000 47.65116 C ? A ? 131 1
   ATOM 998 CG . ASN B 174 ? -162.97600 -20.16300 -98.32800 1.000 46.83697 C ? A ? 131 1
   ATOM 999 OD1 . ASN B 174 ? -163.55200 -19.24500 -97.74700 1.000 54.39778 O ? A ? 131 1
   ATOM 1000 ND2 . ASN B 174 ? -161.67400 -20.41000 -98.17500 1.000 50.88478 N ? A ? 131 1
   ATOM 1001 N . ALA B 175 ? -165.77400 -21.30700 -96.63400 1.000 52.37540 N ? A ? 132 1
   ATOM 1002 CA . ALA B 175 ? -166.93200 -20.75000 -95.94400 1.000 49.84436 C ? A ? 132 1
   ATOM 1003 C . ALA B 175 ? -167.14200 -19.27500 -96.26300 1.000 52.47640 C ? A ? 132 1
   ATOM 1004 O . ALA B 175 ? -168.19000 -18.72600 -95.91100 1.000 52.83685 O ? A ? 132 1
   ATOM 1005 CB . ALA B 175 ? -166.79700 -20.95700 -94.43200 1.000 47.43385 C ? A ? 132 1
   ATOM 1006 N . GLY B 176 ? -166.18000 -18.62700 -96.91600 1.000 54.87373 N ? A ? 133 1
   ATOM 1007 CA . GLY B 176 ? -166.37400 -17.30500 -97.47300 1.000 53.63153 C ? A ? 133 1
   ATOM 1008 C . GLY B 176 ? -166.00900 -16.19000 -96.50800 1.000 56.96835 C ? A ? 133 1
   ATOM 1009 O . GLY B 176 ? -165.91400 -16.37500 -95.29400 1.000 57.58311 O ? A ? 133 1
   ATOM 1010 N . ARG B 177 ? -165.79500 -15.00500 -97.08000 1.000 53.75980 N ? A ? 134 1
   ATOM 1011 CA . ARG B 177 ? -165.54600 -13.81900 -96.27500 1.000 54.51551 C ? A ? 134 1
   ATOM 1012 C . ARG B 177 ? -166.77900 -13.48900 -95.44200 1.000 58.68758 C ? A ? 134 1
   ATOM 1013 O . ARG B 177 ? -167.90200 -13.46600 -95.95600 1.000 58.79377 O ? A ? 134 1
   ATOM 1014 CB . ARG B 177 ? -165.17000 -12.64300 -97.17200 1.000 54.56557 C ? A ? 134 1
   ATOM 1015 CG . ARG B 177 ? -164.45100 -11.52800 -96.43600 1.000 58.14417 C ? A ? 134 1
   ATOM 1016 CD . ARG B 177 ? -163.15200 -11.15700 -97.12700 1.000 60.12514 C ? A ? 134 1
   ATOM 1017 NE . ARG B 177 ? -162.17400 -12.23500 -97.05300 1.000 64.17598 N ? A ? 134 1
   ATOM 1018 CZ . ARG B 177 ? -160.89300 -12.10700 -97.38700 1.000 63.60647 C ? A ? 134 1
   ATOM 1019 NH1 . ARG B 177 ? -160.07400 -13.15400 -97.28900 1.000 61.26016 N ? A ? 134 1
   ATOM 1020 NH2 . ARG B 177 ? -160.43800 -10.93500 -97.82300 1.000 55.39035 N ? A ? 134 1
   ATOM 1021 N . GLY B 178 ? -166.56800 -13.24400 -94.15100 1.000 59.49292 N ? A ? 135 1
   ATOM 1022 CA . GLY B 178 ? -167.69400 -13.06300 -93.24700 1.000 62.27176 C ? A ? 135 1
   ATOM 1023 C . GLY B 178 ? -168.63600 -14.24800 -93.20200 1.000 61.95234 C ? A ? 135 1
   ATOM 1024 O . GLY B 178 ? -169.84000 -14.06900 -92.99600 1.000 62.02204 O ? A ? 135 1
   ATOM 1025 N . LEU B 179 ? -168.11600 -15.45700 -93.43600 1.000 64.24370 N ? A ? 136 1
   ATOM 1026 CA . LEU B 179 ? -168.84400 -16.71900 -93.27600 1.000 57.16998 C ? A ? 136 1
   ATOM 1027 C . LEU B 179 ? -170.14900 -16.76400 -94.06400 1.000 56.25626 C ? A ? 136 1
   ATOM 1028 O . LEU B 179 ? -171.07500 -17.49600 -93.69900 1.000 58.24085 O ? A ? 136 1
   ATOM 1029 CB . LEU B 179 ? -169.11100 -17.01000 -91.80400 1.000 58.38658 C ? A ? 136 1
   ATOM 1030 CG . LEU B 179 ? -167.91100 -16.78900 -90.88900 1.000 57.10414 C ? A ? 136 1
   ATOM 1031 CD1 . LEU B 179 ? -168.31000 -17.11400 -89.47300 1.000 50.63964 C ? A ? 136 1
   ATOM 1032 CD2 . LEU B 179 ? -166.71500 -17.62700 -91.33600 1.000 55.36126 C ? A ? 136 1
   ATOM 1033 N . VAL B 180 ? -170.22800 -16.01400 -95.16500 1.000 55.86031 N ? A ? 137 1
   ATOM 1034 CA . VAL B 180 ? -171.46400 -15.94500 -95.93400 1.000 58.50311 C ? A ? 137 1
   ATOM 1035 C . VAL B 180 ? -171.86900 -17.30300 -96.49300 1.000 56.35800 C ? A ? 137 1
   ATOM 1036 O . VAL B 180 ? -173.05900 -17.54600 -96.73300 1.000 49.35760 O ? A ? 137 1
   ATOM 1037 CB . VAL B 180 ? -171.31700 -14.89800 -97.06000 1.000 62.43814 C ? A ? 137 1
   ATOM 1038 CG1 . VAL B 180 ? -170.24800 -15.33700 -98.07200 1.000 59.99277 C ? A ? 137 1
   ATOM 1039 CG2 . VAL B 180 ? -172.67000 -14.63500 -97.74200 1.000 59.96260 C ? A ? 137 1
   ATOM 1040 N . ARG B 181 ? -170.90900 -18.20800 -96.67600 1.000 54.20294 N ? A ? 138 1
   ATOM 1041 CA . ARG B 181 ? -171.16600 -19.55000 -97.17900 1.000 55.08351 C ? A ? 138 1
   ATOM 1042 C . ARG B 181 ? -170.91900 -20.62700 -96.12800 1.000 57.18087 C ? A ? 138 1
   ATOM 1043 O . ARG B 181 ? -170.84100 -21.80900 -96.47900 1.000 54.16214 O ? A ? 138 1
   ATOM 1044 CB . ARG B 181 ? -170.29900 -19.82300 -98.41300 1.000 54.54895 C ? A ? 138 1
   ATOM 1045 CG . ARG B 181 ? -170.95200 -19.44300 -99.71000 1.000 52.92335 C ? A ? 138 1
   ATOM 1046 CD . ARG B 181 ? -170.42200 -20.28500 -100.85900 1.000 54.72589 C ? A ? 138 1
   ATOM 1047 NE . ARG B 181 ? -171.52400 -20.74000 -101.70000 1.000 58.80892 N ? A ? 138 1
   ATOM 1048 CZ . ARG B 181 ? -171.50500 -21.83200 -102.45800 1.000 55.24132 C ? A ? 138 1
   ATOM 1049 NH1 . ARG B 181 ? -170.43000 -22.60600 -102.51400 1.000 50.52002 N ? A ? 138 1
   ATOM 1050 NH2 . ARG B 181 ? -172.57100 -22.14500 -103.16800 1.000 58.99172 N ? A ? 138 1
   ATOM 1051 N . LEU B 182 ? -170.79200 -20.24800 -94.85100 1.000 54.31060 N ? A ? 139 1
   ATOM 1052 CA . LEU B 182 ? -170.50700 -21.23200 -93.81000 1.000 55.46918 C ? A ? 139 1
   ATOM 1053 C . LEU B 182 ? -171.62500 -22.25700 -93.68400 1.000 55.41382 C ? A ? 139 1
   ATOM 1054 O . LEU B 182 ? -171.36100 -23.44300 -93.46100 1.000 55.97415 O ? A ? 139 1
   ATOM 1055 CB . LEU B 182 ? -170.28000 -20.54100 -92.46600 1.000 54.87608 C ? A ? 139 1
   ATOM 1056 CG . LEU B 182 ? -170.13300 -21.54100 -91.32500 1.000 58.03140 C ? A ? 139 1
   ATOM 1057 CD1 . LEU B 182 ? -168.74100 -22.16800 -91.36300 1.000 56.34006 C ? A ? 139 1
   ATOM 1058 CD2 . LEU B 182 ? -170.42300 -20.90000 -89.96800 1.000 60.75250 C ? A ? 139 1
   ATOM 1059 N . GLU B 183 ? -172.88100 -21.82200 -93.81300 1.000 54.79040 N ? A ? 140 1
   ATOM 1060 CA . GLU B 183 ? -173.98500 -22.77500 -93.72600 1.000 57.70562 C ? A ? 140 1
   ATOM 1061 C . GLU B 183 ? -173.90900 -23.80300 -94.84600 1.000 56.37071 C ? A ? 140 1
   ATOM 1062 O . GLU B 183 ? -174.12700 -24.99600 -94.61300 1.000 56.55203 O ? A ? 140 1
   ATOM 1063 CB . GLU B 183 ? -175.33800 -22.05600 -93.75200 1.000 58.04925 C ? A ? 140 1
   ATOM 1064 CG . GLU B 183 ? -175.38800 -20.73800 -92.97100 1.000 68.80460 C ? A ? 140 1
   ATOM 1065 CD . GLU B 183 ? -174.92700 -20.86800 -91.51900 1.000 71.74176 C ? A ? 140 1
   ATOM 1066 OE1 . GLU B 183 ? -174.25000 -19.93200 -91.02000 1.000 69.22648 O ? A ? 140 1
   ATOM 1067 OE2 . GLU B 183 ? -175.24800 -21.89700 -90.87500 1.000 73.07403 O ? A ? 140 1
   ATOM 1068 N . TYR B 184 ? -173.60200 -23.35900 -96.07300 1.000 56.39259 N ? A ? 141 1
   ATOM 1069 CA . TYR B 184 ? -173.37400 -24.30600 -97.15800 1.000 50.89571 C ? A ? 141 1
   ATOM 1070 C . TYR B 184 ? -172.19000 -25.21700 -96.84800 1.000 50.70151 C ? A ? 141 1
   ATOM 1071 O . TYR B 184 ? -172.22200 -26.41400 -97.14600 1.000 52.93125 O ? A ? 141 1
   ATOM 1072 CB . TYR B 184 ? -173.15100 -23.56000 -98.47600 1.000 52.78058 C ? A ? 141 1
   ATOM 1073 CG . TYR B 184 ? -172.83400 -24.47300 -99.63900 1.000 50.26988 C ? A ? 141 1
   ATOM 1074 CD1 . TYR B 184 ? -171.52500 -24.69800 -100.04300 1.000 50.97241 C ? A ? 141 1
   ATOM 1075 CD2 . TYR B 184 ? -173.84400 -25.12000 -100.32600 1.000 54.79279 C ? A ? 141 1
   ATOM 1076 CE1 . TYR B 184 ? -171.23700 -25.54200 -101.09900 1.000 49.71046 C ? A ? 141 1
   ATOM 1077 CE2 . TYR B 184 ? -173.56900 -25.96200 -101.37700 1.000 51.77563 C ? A ? 141 1
   ATOM 1078 CZ . TYR B 184 ? -172.26700 -26.17200 -101.76100 1.000 53.42956 C ? A ? 141 1
   ATOM 1079 OH . TYR B 184 ? -172.01100 -27.01300 -102.81900 1.000 55.31784 O ? A ? 141 1
   ATOM 1080 N . ARG B 185 ? -171.14000 -24.67000 -96.23200 1.000 49.32865 N ? A ? 142 1
   ATOM 1081 CA . ARG B 185 ? -169.95400 -25.46700 -95.94500 1.000 46.91693 C ? A ? 142 1
   ATOM 1082 C . ARG B 185 ? -170.26700 -26.60300 -94.97400 1.000 52.68150 C ? A ? 142 1
   ATOM 1083 O . ARG B 185 ? -169.77900 -27.72800 -95.14800 1.000 48.38035 O ? A ? 142 1
   ATOM 1084 CB . ARG B 185 ? -168.85400 -24.55500 -95.40300 1.000 45.74539 C ? A ? 142 1
   ATOM 1085 CG . ARG B 185 ? -167.71500 -25.26200 -94.69800 1.000 47.00709 C ? A ? 142 1
   ATOM 1086 CD . ARG B 185 ? -166.97400 -26.23200 -95.60700 1.000 38.32245 C ? A ? 142 1
   ATOM 1087 NE . ARG B 185 ? -165.88200 -26.87100 -94.89200 1.000 37.26605 N ? A ? 142 1
   ATOM 1088 CZ . ARG B 185 ? -164.66900 -26.35000 -94.78800 1.000 45.40809 C ? A ? 142 1
   ATOM 1089 NH1 . ARG B 185 ? -164.40800 -25.19000 -95.37200 1.000 43.13305 N ? A ? 142 1
   ATOM 1090 NH2 . ARG B 185 ? -163.72300 -26.97600 -94.10100 1.000 46.13484 N ? A ? 142 1
   ATOM 1091 N . GLN B 186 ? -171.08200 -26.31100 -93.95600 1.000 52.90416 N ? A ? 143 1
   ATOM 1092 CA . GLN B 186 ? -171.40200 -27.32600 -92.91500 1.000 58.32140 C ? A ? 143 1
   ATOM 1093 C . GLN B 186 ? -172.19300 -28.47900 -93.53800 1.000 50.68659 C ? A ? 143 1
   ATOM 1094 O . GLN B 186 ? -171.92100 -29.63700 -93.18600 1.000 52.05813 O ? A ? 143 1
   ATOM 1095 CB . GLN B 186 ? -172.19400 -26.68400 -91.77700 1.000 53.14840 C ? A ? 143 1
   ATOM 1096 CG . GLN B 186 ? -171.36500 -25.74900 -90.91100 1.000 57.62162 C ? A ? 143 1
   ATOM 1097 CD . GLN B 186 ? -172.23800 -24.86600 -90.05500 1.000 65.75315 C ? A ? 143 1
   ATOM 1098 OE1 . GLN B 186 ? -172.68300 -23.80200 -90.47600 1.000 67.98516 O ? A ? 143 1
   ATOM 1099 NE2 . GLN B 186 ? -172.50000 -25.31200 -88.83800 1.000 53.93290 N ? A ? 143 1
   ATOM 1100 N . ARG B 187 ? -173.14100 -28.15300 -94.41700 1.000 52.53383 N ? A ? 144 1
   ATOM 1101 CA . ARG B 187 ? -173.98000 -29.19200 -95.06800 1.000 52.91983 C ? A ? 144 1
   ATOM 1102 C . ARG B 187 ? -173.09700 -30.01500 -96.01000 1.000 55.39820 C ? A ? 144 1
   ATOM 1103 O . ARG B 187 ? -173.31800 -31.23600 -96.11000 1.000 49.96872 O ? A ? 144 1
   ATOM 1104 CB . ARG B 187 ? -175.13600 -28.52600 -95.81600 1.000 56.49234 C ? A ? 144 1
   ATOM 1105 CG . ARG B 187 ? -176.36300 -29.41000 -95.98400 1.000 68.05198 C ? A ? 144 1
   ATOM 1106 CD . ARG B 187 ? -176.81200 -29.47100 -97.43100 1.000 75.05349 C ? A ? 144 1
   ATOM 1107 NE . ARG B 187 ? -177.15300 -28.15700 -97.95800 1.000 74.59836 N ? A ? 144 1
   ATOM 1108 CZ . ARG B 187 ? -176.61200 -27.61800 -99.04400 1.000 76.89906 C ? A ? 144 1
   ATOM 1109 NH1 . ARG B 187 ? -176.99000 -26.41600 -99.44400 1.000 71.55202 N ? A ? 144 1
   ATOM 1110 NH2 . ARG B 187 ? -175.69500 -28.28200 -99.72400 1.000 74.38027 N ? A ? 144 1
   ATOM 1111 N . TRP B 188 ? -172.13000 -29.36400 -96.66000 1.000 49.58317 N ? A ? 145 1
   ATOM 1112 CA . TRP B 188 ? -171.21000 -30.08700 -97.57400 1.000 52.70634 C ? A ? 145 1
   ATOM 1113 C . TRP B 188 ? -170.35200 -31.03800 -96.74000 1.000 46.31286 C ? A ? 145 1
   ATOM 1114 O . TRP B 188 ? -170.20700 -32.19200 -97.15600 1.000 46.57856 O ? A ? 145 1
   ATOM 1115 CB . TRP B 188 ? -170.34800 -29.10100 -98.36800 1.000 51.90692 C ? A ? 145 1
   ATOM 1116 CG . TRP B 188 ? -169.77600 -29.67800 -99.62500 1.000 49.46752 C ? A ? 145 1
   ATOM 1117 CD1 . TRP B 188 ? -170.33800 -29.65900 -100.86900 1.000 52.70763 C ? A ? 145 1
   ATOM 1118 CD2 . TRP B 188 ? -168.51900 -30.36300 -99.76400 1.000 42.80536 C ? A ? 145 1
   ATOM 1119 NE1 . TRP B 188 ? -169.51600 -30.27800 -101.77100 1.000 45.33564 N ? A ? 145 1
   ATOM 1120 CE2 . TRP B 188 ? -168.39200 -30.71800 -101.12400 1.000 44.97355 C ? A ? 145 1
   ATOM 1121 CE3 . TRP B 188 ? -167.48600 -30.69600 -98.88200 1.000 43.46625 C ? A ? 145 1
   ATOM 1122 CZ2 . TRP B 188 ? -167.27900 -31.39700 -101.61400 1.000 49.26677 C ? A ? 145 1
   ATOM 1123 CZ3 . TRP B 188 ? -166.38600 -31.36200 -99.37000 1.000 46.28359 C ? A ? 145 1
   ATOM 1124 CH2 . TRP B 188 ? -166.28700 -31.71000 -100.71600 1.000 43.28389 C ? A ? 145 1
   ATOM 1125 N . ASP B 189 ? -169.80900 -30.55800 -95.61700 1.000 47.00999 N ? A ? 146 1
   ATOM 1126 CA . ASP B 189 ? -169.02500 -31.41800 -94.73000 1.000 49.19511 C ? A ? 146 1
   ATOM 1127 C . ASP B 189 ? -169.79000 -32.68800 -94.38300 1.000 48.34735 C ? A ? 146 1
   ATOM 1128 O . ASP B 189 ? -169.23500 -33.79100 -94.42900 1.000 43.93019 O ? A ? 146 1
   ATOM 1129 CB . ASP B 189 ? -168.65300 -30.66600 -93.45000 1.000 50.27933 C ? A ? 146 1
   ATOM 1130 CG . ASP B 189 ? -167.36000 -29.89400 -93.57900 1.000 52.23489 C ? A ? 146 1
   ATOM 1131 OD1 . ASP B 189 ? -166.89400 -29.34700 -92.54300 1.000 47.29142 O ? A ? 146 1
   ATOM 1132 OD2 . ASP B 189 ? -166.81200 -29.83500 -94.70900 1.000 41.06502 O ? A ? 146 1
   ATOM 1133 N . GLU B 190 ? -171.06500 -32.52400 -94.01400 1.000 51.85136 N ? A ? 147 1
   ATOM 1134 CA . GLU B 190 ? -171.90800 -33.68400 -93.61300 1.000 50.92694 C ? A ? 147 1
   ATOM 1135 C . GLU B 190 ? -172.01500 -34.66200 -94.77900 1.000 45.76202 C ? A ? 147 1
   ATOM 1136 O . GLU B 190 ? -171.68500 -35.84500 -94.58500 1.000 46.18430 O ? A ? 147 1
   ATOM 1137 CB . GLU B 190 ? -173.30500 -33.20600 -93.22300 1.000 52.58317 C ? A ? 147 1
   ATOM 1138 CG . GLU B 190 ? -173.35600 -32.50600 -91.88100 1.000 59.91277 C ? A ? 147 1
   ATOM 1139 CD . GLU B 190 ? -174.66700 -32.68800 -91.13900 1.000 68.31315 C ? A ? 147 1
   ATOM 1140 OE1 . GLU B 190 ? -175.63500 -33.16300 -91.76300 1.000 66.14347 O ? A ? 147 1
   ATOM 1141 OE2 . GLU B 190 ? -174.71900 -32.34400 -89.94300 1.000 82.45003 O ? A ? 147 1
   ATOM 1142 N . ALA B 191 ? -172.48400 -34.18000 -95.93000 1.000 46.98901 N ? A ? 148 1
   ATOM 1143 CA . ALA B 191 ? -172.60000 -35.03000 -97.11200 1.000 43.52752 C ? A ? 148 1
   ATOM 1144 C . ALA B 191 ? -171.27900 -35.71800 -97.44100 1.000 46.37395 C ? A ? 148 1
   ATOM 1145 O . ALA B 191 ? -171.25400 -36.92000 -97.73100 1.000 48.25575 O ? A ? 148 1
   ATOM 1146 CB . ALA B 191 ? -173.09600 -34.20200 -98.29400 1.000 46.06327 C ? A ? 148 1
   ATOM 1147 N . PHE B 192 ? -170.17500 -34.96500 -97.39200 1.000 46.42430 N ? A ? 149 1
   ATOM 1148 CA . PHE B 192 ? -168.84800 -35.52700 -97.76400 1.000 41.22870 C ? A ? 149 1
   ATOM 1149 C . PHE B 192 ? -168.48900 -36.68900 -96.83900 1.000 44.91388 C ? A ? 149 1
   ATOM 1150 O . PHE B 192 ? -168.07600 -37.73500 -97.34700 1.000 44.04219 O ? A ? 149 1
   ATOM 1151 CB . PHE B 192 ? -167.75700 -34.45800 -97.68900 1.000 42.55544 C ? A ? 149 1
   ATOM 1152 CG . PHE B 192 ? -166.50200 -34.79700 -98.45100 1.000 44.94627 C ? A ? 149 1
   ATOM 1153 CD1 . PHE B 192 ? -166.56800 -35.45500 -99.66800 1.000 50.18708 C ? A ? 149 1
   ATOM 1154 CD2 . PHE B 192 ? -165.25500 -34.45500 -97.95300 1.000 44.05692 C ? A ? 149 1
   ATOM 1155 CE1 . PHE B 192 ? -165.41600 -35.76300 -100.37100 1.000 45.34176 C ? A ? 149 1
   ATOM 1156 CE2 . PHE B 192 ? -164.10400 -34.75900 -98.66100 1.000 47.94506 C ? A ? 149 1
   ATOM 1157 CZ . PHE B 192 ? -164.18600 -35.41500 -99.86600 1.000 41.09131 C ? A ? 149 1
   ATOM 1158 N . ARG B 193 ? -168.62600 -36.49200 -95.52700 1.000 49.80982 N ? A ? 150 1
   ATOM 1159 CA . ARG B 193 ? -168.32200 -37.56800 -94.54900 1.000 47.19330 C ? A ? 150 1
   ATOM 1160 C . ARG B 193 ? -169.17300 -38.79300 -94.88400 1.000 43.81958 C ? A ? 150 1
   ATOM 1161 O . ARG B 193 ? -168.60200 -39.88600 -94.99600 1.000 51.11081 O ? A ? 150 1
   ATOM 1162 CB . ARG B 193 ? -168.63300 -37.09600 -93.12800 1.000 48.85038 C ? A ? 150 1
   ATOM 1163 CG . ARG B 193 ? -167.69300 -36.01600 -92.61700 1.000 50.27220 C ? A ? 150 1
   ATOM 1164 CD . ARG B 193 ? -167.85000 -35.82500 -91.12400 1.000 49.85419 C ? A ? 150 1
   ATOM 1165 NE . ARG B 193 ? -169.19000 -35.36400 -90.80200 1.000 49.36346 N ? A ? 150 1
   ATOM 1166 CZ . ARG B 193 ? -169.56100 -34.09200 -90.80900 1.000 53.17161 C ? A ? 150 1
   ATOM 1167 NH1 . ARG B 193 ? -168.68200 -33.15300 -91.11200 1.000 53.12865 N ? A ? 150 1
   ATOM 1168 NH2 . ARG B 193 ? -170.80100 -33.76200 -90.50000 1.000 54.95594 N ? A ? 150 1
   ATOM 1169 N . LYS B 194 ? -170.48600 -38.60100 -95.02700 1.000 43.84636 N ? A ? 151 1
   ATOM 1170 CA . LYS B 194 ? -171.39700 -39.71600 -95.38800 1.000 52.21025 C ? A ? 151 1
   ATOM 1171 C . LYS B 194 ? -170.89700 -40.37000 -96.68100 1.000 56.40240 C ? A ? 151 1
   ATOM 1172 O . LYS B 194 ? -170.77800 -41.61000 -96.70000 1.000 56.67679 O ? A ? 151 1
   ATOM 1173 CB . LYS B 194 ? -172.82500 -39.18800 -95.55500 1.000 51.74697 C ? A ? 151 1
   ATOM 1174 CG . LYS B 194 ? -173.88700 -40.23600 -95.85800 1.000 60.53716 C ? A ? 151 1
   ATOM 1175 CD . LYS B 194 ? -175.28800 -39.66900 -95.96600 1.000 63.44298 C ? A ? 151 1
   ATOM 1176 CE . LYS B 194 ? -176.33700 -40.71100 -96.29100 1.000 70.79532 C ? A ? 151 1
   ATOM 1177 NZ . LYS B 194 ? -177.69100 -40.11800 -96.38800 1.000 59.12166 N ? A ? 151 1
   ATOM 1178 N . PHE B 195 ? -170.62600 -39.56900 -97.71800 1.000 50.23620 N ? A ? 152 1
   ATOM 1179 CA . PHE B 195 ? -170.20100 -40.15000 -98.99100 1.000 48.16937 C ? A ? 152 1
   ATOM 1180 C . PHE B 195 ? -168.91000 -40.94700 -98.82800 1.000 47.17290 C ? A ? 152 1
   ATOM 1181 O . PHE B 195 ? -168.79300 -42.06900 -99.33600 1.000 52.86544 O ? A ? 152 1
   ATOM 1182 CB . PHE B 195 ? -170.04300 -39.04700 -100.04500 1.000 49.78232 C ? A ? 152 1
   ATOM 1183 CG . PHE B 195 ? -169.36400 -39.50400 -101.31800 1.000 47.41402 C ? A ? 152 1
   ATOM 1184 CD1 . PHE B 195 ? -170.08000 -40.16500 -102.30800 1.000 48.02309 C ? A ? 152 1
   ATOM 1185 CD2 . PHE B 195 ? -168.02000 -39.25500 -101.52800 1.000 47.58334 C ? A ? 152 1
   ATOM 1186 CE1 . PHE B 195 ? -169.46600 -40.58300 -103.47700 1.000 50.00118 C ? A ? 152 1
   ATOM 1187 CE2 . PHE B 195 ? -167.39300 -39.66800 -102.69800 1.000 47.15444 C ? A ? 152 1
   ATOM 1188 CZ . PHE B 195 ? -168.11700 -40.33500 -103.67000 1.000 50.67818 C ? A ? 152 1
   ATOM 1189 N . LEU B 196 ? -167.93200 -40.39100 -98.11000 1.000 45.04411 N ? A ? 153 1
   ATOM 1190 CA . LEU B 196 ? -166.66600 -41.09800 -97.93900 1.000 53.04923 C ? A ? 153 1
   ATOM 1191 C . LEU B 196 ? -166.83400 -42.36600 -97.11200 1.000 59.43205 C ? A ? 153 1
   ATOM 1192 O . LEU B 196 ? -166.09800 -43.34000 -97.31900 1.000 59.49728 O ? A ? 153 1
   ATOM 1193 CB . LEU B 196 ? -165.62200 -40.19000 -97.28300 1.000 51.12149 C ? A ? 153 1
   ATOM 1194 CG . LEU B 196 ? -165.01500 -39.08000 -98.14300 1.000 49.12629 C ? A ? 153 1
   ATOM 1195 CD1 . LEU B 196 ? -164.09800 -38.22900 -97.29200 1.000 48.05361 C ? A ? 153 1
   ATOM 1196 CD2 . LEU B 196 ? -164.28200 -39.64800 -99.36400 1.000 44.78291 C ? A ? 153 1
   ATOM 1197 N . LYS B 197 ? -167.77500 -42.36900 -96.16000 1.000 60.17767 N ? A ? 154 1
   ATOM 1198 CA . LYS B 197 ? -167.98600 -43.55900 -95.34500 1.000 59.62672 C ? A ? 154 1
   ATOM 1199 C . LYS B 197 ? -168.36000 -44.74600 -96.22000 1.000 60.02266 C ? A ? 154 1
   ATOM 1200 O . LYS B 197 ? -167.72400 -45.80400 -96.15500 1.000 63.22885 O ? A ? 154 1
   ATOM 1201 CB . LYS B 197 ? -169.05700 -43.29300 -94.28800 1.000 62.54479 C ? A ? 154 1
   ATOM 1202 CG . LYS B 197 ? -168.49400 -42.84800 -92.94700 1.000 55.21348 C ? A ? 154 1
   ATOM 1203 CD . LYS B 197 ? -169.53500 -42.95400 -91.83700 1.000 56.90672 C ? A ? 154 1
   ATOM 1204 CE . LYS B 197 ? -169.48700 -44.31800 -91.15800 1.000 56.95111 C ? A ? 154 1
   ATOM 1205 NZ . LYS B 197 ? -168.50700 -44.34300 -90.04500 1.000 57.72907 N ? A ? 154 1
   ATOM 1206 N . GLY B 198 ? -169.36000 -44.56900 -97.08400 1.000 63.03838 N ? A ? 155 1
   ATOM 1207 CA . GLY B 198 ? -169.73200 -45.58800 -98.05400 1.000 70.56233 C ? A ? 155 1
   ATOM 1208 C . GLY B 198 ? -168.78800 -45.77300 -99.23300 1.000 66.47243 C ? A ? 155 1
   ATOM 1209 O . GLY B 198 ? -169.16300 -46.38400 -100.23800 1.000 70.79585 O ? A ? 155 1
   ATOM 1210 N . LEU B 199 ? -167.57000 -45.25000 -99.13200 1.000 67.85350 N ? A ? 156 1
   ATOM 1211 CA . LEU B 199 ? -166.53500 -45.41200 -100.15100 1.000 68.02593 C ? A ? 156 1
   ATOM 1212 C . LEU B 199 ? -165.36600 -46.25800 -99.67400 1.000 71.97002 C ? A ? 156 1
   ATOM 1213 O . LEU B 199 ? -164.90000 -47.13700 -100.40500 1.000 74.42335 O ? A ? 156 1
   ATOM 1214 CB . LEU B 199 ? -165.98900 -44.04400 -100.58200 1.000 62.00943 C ? A ? 156 1
   ATOM 1215 CG . LEU B 199 ? -166.36100 -43.35800 -101.89200 1.000 57.72274 C ? A ? 156 1
   ATOM 1216 CD1 . LEU B 199 ? -165.21900 -42.42300 -102.25200 1.000 53.17906 C ? A ? 156 1
   ATOM 1217 CD2 . LEU B 199 ? -166.66100 -44.33700 -103.02100 1.000 57.39383 C ? A ? 156 1
   ATOM 1218 N . ALA B 200 ? -164.88500 -46.00800 -98.45500 1.000 72.56451 N ? A ? 157 1
   ATOM 1219 CA . ALA B 200 ? -163.65200 -46.59000 -97.94900 1.000 72.63947 C ? A ? 157 1
   ATOM 1220 C . ALA B 200 ? -163.87800 -47.86700 -97.15200 1.000 78.51187 C ? A ? 157 1
   ATOM 1221 O . ALA B 200 ? -162.97400 -48.30300 -96.42700 1.000 74.74241 O ? A ? 157 1
   ATOM 1222 CB . ALA B 200 ? -162.90400 -45.56800 -97.09200 1.000 67.85925 C ? A ? 157 1
   ATOM 1223 N . SER B 201 ? -165.09400 -48.41400 -97.24300 1.000 74.56386 N ? A ? 158 1
   ATOM 1224 CA . SER B 201 ? -165.39200 -49.70400 -96.57000 1.000 80.51404 C ? A ? 158 1
   ATOM 1225 C . SER B 201 ? -165.00200 -50.82400 -97.53500 1.000 83.56292 C ? A ? 158 1
   ATOM 1226 O . SER B 201 ? -165.04900 -52.00100 -97.13100 1.000 88.34821 O ? A ? 158 1
   ATOM 1227 CB . SER B 201 ? -166.84100 -49.78900 -96.18100 1.000 73.79234 C ? A ? 158 1
   ATOM 1228 OG . SER B 201 ? -167.67200 -49.78100 -97.33100 1.000 75.50169 O ? A ? 158 1
   ATOM 1229 N . ARG B 202 ? -164.63600 -50.46000 -98.76700 1.000 76.48656 N ? A ? 159 1
   ATOM 1230 CA . ARG B 202 ? -164.18900 -51.47600 -99.75600 1.000 71.15846 C ? A ? 159 1
   ATOM 1231 C . ARG B 202 ? -162.66100 -51.52400 -99.75800 1.000 70.62065 C ? A ? 159 1
   ATOM 1232 O . ARG B 202 ? -162.10600 -52.55700 -99.33800 1.000 69.57691 O ? A ? 159 1
   ATOM 1233 CB . ARG B 202 ? -164.71400 -51.14000 -101.15300 1.000 72.13288 C ? A ? 159 1
   ATOM 1234 CG . ARG B 202 ? -165.82800 -52.06200 -101.62500 1.000 83.02443 C ? A ? 159 1
   ATOM 1235 CD . ARG B 202 ? -167.19100 -51.54400 -101.20900 1.000 79.50975 C ? A ? 159 1
   ATOM 1236 NE . ARG B 202 ? -167.52600 -50.33600 -101.94400 1.000 81.27394 N ? A ? 159 1
   ATOM 1237 CZ . ARG B 202 ? -167.70100 -49.14200 -101.39300 1.000 77.13143 C ? A ? 159 1
   ATOM 1238 NH1 . ARG B 202 ? -167.57600 -48.98900 -100.08600 1.000 71.91675 N ? A ? 159 1
   ATOM 1239 NH2 . ARG B 202 ? -167.99800 -48.10500 -102.15600 1.000 75.58337 N ? A ? 159 1
   ATOM 1240 N . LYS B 203 ? -162.01400 -50.44500 -100.21000 1.000 70.34475 N ? A ? 160 1
   ATOM 1241 CA . LYS B 203 ? -160.53200 -50.44800 -100.31900 1.000 62.40726 C ? A ? 160 1
   ATOM 1242 C . LYS B 203 ? -159.93000 -49.36400 -99.40300 1.000 48.77164 C ? A ? 160 1
   ATOM 1243 O . LYS B 203 ? -160.70300 -48.45400 -99.04500 1.000 51.39278 O ? A ? 160 1
   ATOM 1244 CB . LYS B 203 ? -160.11300 -50.20900 -101.77300 1.000 57.62817 C ? A ? 160 1
   ATOM 1245 CG . LYS B 203 ? -160.46600 -51.31900 -102.75300 1.000 64.27927 C ? A ? 160 1
   ATOM 1246 CD . LYS B 203 ? -160.04500 -51.00500 -104.16600 1.000 61.01637 C ? A ? 160 1
   ATOM 1247 CE . LYS B 203 ? -160.37500 -52.11900 -105.13300 1.000 67.14549 C ? A ? 160 1
   ATOM 1248 NZ . LYS B 203 ? -159.97100 -51.76900 -106.51500 1.000 65.75765 N ? A ? 160 1
   ATOM 1249 N . PRO B 204 ? -158.62300 -49.37300 -98.99100 1.000 48.36431 N ? A ? 161 1
   ATOM 1250 CA . PRO B 204 ? -158.09800 -48.25400 -98.20100 1.000 43.66996 C ? A ? 161 1
   ATOM 1251 C . PRO B 204 ? -158.16400 -46.96400 -99.00600 1.000 49.56187 C ? A ? 161 1
   ATOM 1252 O . PRO B 204 ? -158.13500 -46.97100 -100.24100 1.000 44.60595 O ? A ? 161 1
   ATOM 1253 CB . PRO B 204 ? -156.65300 -48.67100 -97.90500 1.000 44.87994 C ? A ? 161 1
   ATOM 1254 CG . PRO B 204 ? -156.31100 -49.66700 -98.99600 1.000 47.51851 C ? A ? 161 1
   ATOM 1255 CD . PRO B 204 ? -157.59600 -50.40200 -99.25200 1.000 47.49764 C ? A ? 161 1
   ATOM 1256 N . LEU B 205 ? -158.26300 -45.84400 -98.29900 1.000 47.11038 N ? A ? 162 1
   ATOM 1257 CA . LEU B 205 ? -158.50400 -44.55800 -98.93700 1.000 42.99302 C ? A ? 162 1
   ATOM 1258 C . LEU B 205 ? -157.32800 -43.61300 -98.72600 1.000 47.12919 C ? A ? 162 1
   ATOM 1259 O . LEU B 205 ? -156.78700 -43.51500 -97.61900 1.000 40.35165 O ? A ? 162 1
   ATOM 1260 CB . LEU B 205 ? -159.79400 -43.92900 -98.40100 1.000 46.12691 C ? A ? 162 1
   ATOM 1261 CG . LEU B 205 ? -160.09100 -42.44400 -98.59400 1.000 41.78973 C ? A ? 162 1
   ATOM 1262 CD1 . LEU B 205 ? -160.35200 -42.15000 -100.04000 1.000 42.75424 C ? A ? 162 1
   ATOM 1263 CD2 . LEU B 205 ? -161.31400 -42.07300 -97.77000 1.000 48.18247 C ? A ? 162 1
   ATOM 1264 N . VAL B 206 ? -156.92900 -42.93000 -99.80100 1.000 39.58748 N ? A ? 163 1
   ATOM 1265 CA . VAL B 206 ? -156.17300 -41.68500 -99.71100 1.000 38.64577 C ? A ? 163 1
   ATOM 1266 C . VAL B 206 ? -157.10300 -40.55500 -100.13000 1.000 39.35118 C ? A ? 163 1
   ATOM 1267 O . VAL B 206 ? -157.80600 -40.66100 -101.14000 1.000 40.43108 O ? A ? 163 1
   ATOM 1268 CB . VAL B 206 ? -154.91200 -41.71500 -100.58900 1.000 39.73596 C ? A ? 163 1
   ATOM 1269 CG1 . VAL B 206 ? -154.13100 -40.41900 -100.43800 1.000 37.18522 C ? A ? 163 1
   ATOM 1270 CG2 . VAL B 206 ? -154.04600 -42.92200 -100.24000 1.000 39.86294 C ? A ? 163 1
   ATOM 1271 N . LEU B 207 ? -157.13100 -39.48600 -99.35600 1.000 37.51051 N ? A ? 164 1
   ATOM 1272 CA . LEU B 207 ? -157.89300 -38.30100 -99.71900 1.000 35.93151 C ? A ? 164 1
   ATOM 1273 C . LEU B 207 ? -156.95000 -37.11400 -99.68100 1.000 40.69356 C ? A ? 164 1
   ATOM 1274 O . LEU B 207 ? -156.25700 -36.90800 -98.68100 1.000 39.67611 O ? A ? 164 1
   ATOM 1275 CB . LEU B 207 ? -159.07800 -38.07200 -98.77600 1.000 37.79380 C ? A ? 164 1
   ATOM 1276 CG . LEU B 207 ? -159.63600 -36.64500 -98.69100 1.000 37.33309 C ? A ? 164 1
   ATOM 1277 CD1 . LEU B 207 ? -160.37900 -36.28500 -99.92700 1.000 41.69581 C ? A ? 164 1
   ATOM 1278 CD2 . LEU B 207 ? -160.55300 -36.49800 -97.45800 1.000 45.76572 C ? A ? 164 1
   ATOM 1279 N . CYS B 208 ? -156.89500 -36.35000 -100.76600 1.000 34.98979 N ? A ? 165 1
   ATOM 1280 CA . CYS B 208 ? -156.02600 -35.18600 -100.78400 1.000 34.47576 C ? A ? 165 1
   ATOM 1281 C . CYS B 208 ? -156.79800 -33.98600 -101.31300 1.000 38.03736 C ? A ? 165 1
   ATOM 1282 O . CYS B 208 ? -157.91200 -34.10700 -101.84100 1.000 38.63550 O ? A ? 165 1
   ATOM 1283 CB . CYS B 208 ? -154.77400 -35.44900 -101.62400 1.000 34.68427 C ? A ? 165 1
   ATOM 1284 SG . CYS B 208 ? -155.14900 -35.62000 -103.39800 1.000 38.94086 S ? A ? 165 1
   ATOM 1285 N . GLY B 209 ? -156.20000 -32.81600 -101.15700 1.000 40.80593 N ? A ? 166 1
   ATOM 1286 CA . GLY B 209 ? -156.75200 -31.63300 -101.76800 1.000 37.94931 C ? A ? 166 1
   ATOM 1287 C . GLY B 209 ? -156.75800 -30.46900 -100.80800 1.000 39.49267 C ? A ? 166 1
   ATOM 1288 O . GLY B 209 ? -156.17000 -30.51500 -99.72800 1.000 39.51786 O ? A ? 166 1
   ATOM 1289 N . ASP B 210 ? -157.43100 -29.41100 -101.24200 1.000 35.81777 N ? A ? 167 1
   ATOM 1290 CA . ASP B 210 ? -157.62900 -28.20600 -100.44900 1.000 37.17716 C ? A ? 167 1
   ATOM 1291 C . ASP B 210 ? -158.87100 -28.44300 -99.61300 1.000 37.70111 C ? A ? 167 1
   ATOM 1292 O . ASP B 210 ? -159.99300 -28.37000 -100.11200 1.000 39.06215 O ? A ? 167 1
   ATOM 1293 CB . ASP B 210 ? -157.76500 -26.98800 -101.35500 1.000 36.43621 C ? A ? 167 1
   ATOM 1294 CG . ASP B 210 ? -157.86000 -25.69000 -100.58700 1.000 42.47877 C ? A ? 167 1
   ATOM 1295 OD1 . ASP B 210 ? -158.00000 -24.63100 -101.25500 1.000 34.88766 O ? A ? 167 1
   ATOM 1296 OD2 . ASP B 210 ? -157.79800 -25.72000 -99.32800 1.000 39.01612 O ? A ? 167 1
   ATOM 1297 N . LEU B 211 ? -158.67200 -28.76900 -98.33500 1.000 46.76081 N ? A ? 168 1
   ATOM 1298 CA . LEU B 211 ? -159.80100 -29.04900 -97.46400 1.000 39.22807 C ? A ? 168 1
   ATOM 1299 C . LEU B 211 ? -160.34000 -27.79100 -96.79700 1.000 39.53914 C ? A ? 168 1
   ATOM 1300 O . LEU B 211 ? -161.37100 -27.85800 -96.11500 1.000 42.04163 O ? A ? 168 1
   ATOM 1301 CB . LEU B 211 ? -159.41100 -30.09900 -96.41500 1.000 39.82650 C ? A ? 168 1
   ATOM 1302 CG . LEU B 211 ? -159.00800 -31.48900 -96.93100 1.000 38.93335 C ? A ? 168 1
   ATOM 1303 CD1 . LEU B 211 ? -159.00300 -32.53700 -95.80600 1.000 39.89536 C ? A ? 168 1
   ATOM 1304 CD2 . LEU B 211 ? -159.86400 -31.95800 -98.12400 1.000 39.46731 C ? A ? 168 1
   ATOM 1305 N . ASN B 212 ? -159.66600 -26.65900 -96.98700 1.000 36.78559 N ? A ? 169 1
   ATOM 1306 CA . ASN B 212 ? -160.13800 -25.34800 -96.53300 1.000 40.97351 C ? A ? 169 1
   ATOM 1307 C . ASN B 212 ? -160.39000 -25.32000 -95.02500 1.000 39.90306 C ? A ? 169 1
   ATOM 1308 O . ASN B 212 ? -161.33800 -24.70500 -94.53900 1.000 39.58965 O ? A ? 169 1
   ATOM 1309 CB . ASN B 212 ? -161.37800 -24.90600 -97.31000 1.000 35.85695 C ? A ? 169 1
   ATOM 1310 CG . ASN B 212 ? -161.02500 -23.91900 -98.43500 1.000 47.66664 C ? A ? 169 1
   ATOM 1311 OD1 . ASN B 212 ? -160.45500 -22.85700 -98.16800 1.000 44.99321 O ? A ? 169 1
   ATOM 1312 ND2 . ASN B 212 ? -161.34100 -24.28000 -99.69600 1.000 37.53417 N ? A ? 169 1
   ATOM 1313 N . VAL B 213 ? -159.51400 -25.96800 -94.27200 1.000 45.06811 N ? A ? 170 1
   ATOM 1314 CA . VAL B 213 ? -159.58300 -25.86100 -92.82400 1.000 43.03342 C ? A ? 170 1
   ATOM 1315 C . VAL B 213 ? -158.19800 -26.07300 -92.24500 1.000 42.93970 C ? A ? 170 1
   ATOM 1316 O . VAL B 213 ? -157.46900 -26.98800 -92.64300 1.000 44.58172 O ? A ? 170 1
   ATOM 1317 CB . VAL B 213 ? -160.59500 -26.85600 -92.22300 1.000 45.59846 C ? A ? 170 1
   ATOM 1318 CG1 . VAL B 213 ? -160.22800 -28.29400 -92.61000 1.000 41.61788 C ? A ? 170 1
   ATOM 1319 CG2 . VAL B 213 ? -160.66700 -26.66700 -90.70100 1.000 45.82277 C ? A ? 170 1
   ATOM 1320 N . ALA B 214 ? -157.82400 -25.21400 -91.31100 1.000 47.76353 N ? A ? 171 1
   ATOM 1321 CA . ALA B 214 ? -156.68200 -25.49100 -90.45900 1.000 43.21926 C ? A ? 171 1
   ATOM 1322 C . ALA B 214 ? -157.22400 -26.23800 -89.24500 1.000 47.66156 C ? A ? 171 1
   ATOM 1323 O . ALA B 214 ? -158.07300 -25.71100 -88.51500 1.000 44.52328 O ? A ? 171 1
   ATOM 1324 CB . ALA B 214 ? -155.95800 -24.20300 -90.08000 1.000 46.78202 C ? A ? 171 1
   ATOM 1325 N . HIS B 215 ? -156.78200 -27.48600 -89.07200 1.000 44.51867 N ? A ? 172 1
   ATOM 1326 CA . HIS B 215 ? -157.36800 -28.35400 -88.05600 1.000 47.88221 C ? A ? 172 1
   ATOM 1327 C . HIS B 215 ? -157.14400 -27.78600 -86.65300 1.000 50.12483 C ? A ? 172 1
   ATOM 1328 O . HIS B 215 ? -158.09500 -27.39800 -85.96300 1.000 51.30114 O ? A ? 172 1
   ATOM 1329 CB . HIS B 215 ? -156.77300 -29.75600 -88.19500 1.000 46.72126 C ? A ? 172 1
   ATOM 1330 CG . HIS B 215 ? -157.31900 -30.75500 -87.22500 1.000 45.82434 C ? A ? 172 1
   ATOM 1331 ND1 . HIS B 215 ? -158.58800 -30.66600 -86.69100 1.000 52.17037 N ? A ? 172 1
   ATOM 1332 CD2 . HIS B 215 ? -156.77300 -31.88400 -86.71400 1.000 45.66348 C ? A ? 172 1
   ATOM 1333 CE1 . HIS B 215 ? -158.80000 -31.69600 -85.89100 1.000 46.68156 C ? A ? 172 1
   ATOM 1334 NE2 . HIS B 215 ? -157.71600 -32.45300 -85.89100 1.000 46.87935 N ? A ? 172 1
   ATOM 1335 N . GLU B 216 ? -155.88500 -27.69800 -86.23300 1.000 48.89726 N ? A ? 173 1
   ATOM 1336 CA . GLU B 216 ? -155.50800 -27.18000 -84.92400 1.000 53.76843 C ? A ? 173 1
   ATOM 1337 C . GLU B 216 ? -154.77400 -25.85100 -85.06500 1.000 52.82146 C ? A ? 173 1
   ATOM 1338 O . GLU B 216 ? -154.36100 -25.43800 -86.15300 1.000 49.54015 O ? A ? 173 1
   ATOM 1339 CB . GLU B 216 ? -154.63400 -28.19200 -84.16300 1.000 45.57096 C ? A ? 173 1
   ATOM 1340 CG . GLU B 216 ? -155.37000 -29.47800 -83.74600 1.000 50.15345 C ? A ? 173 1
   ATOM 1341 CD . GLU B 216 ? -156.75000 -29.22800 -83.12000 1.000 56.23930 C ? A ? 173 1
   ATOM 1342 OE1 . GLU B 216 ? -157.72500 -29.89600 -83.53400 1.000 57.07524 O ? A ? 173 1
   ATOM 1343 OE2 . GLU B 216 ? -156.86700 -28.37900 -82.20300 1.000 61.16079 O ? A ? 173 1
   ATOM 1344 N . GLU B 217 ? -154.61600 -25.18300 -83.92200 1.000 51.80628 N ? A ? 174 1
   ATOM 1345 CA . GLU B 217 ? -153.87200 -23.92600 -83.86300 1.000 52.99516 C ? A ? 174 1
   ATOM 1346 C . GLU B 217 ? -152.45200 -24.07800 -84.40500 1.000 44.07602 C ? A ? 174 1
   ATOM 1347 O . GLU B 217 ? -151.87500 -23.11400 -84.92000 1.000 50.30568 O ? A ? 174 1
   ATOM 1348 CB . GLU B 217 ? -153.88100 -23.40700 -82.40900 1.000 52.87618 C ? A ? 174 1
   ATOM 1349 CG . GLU B 217 ? -155.26200 -23.60300 -81.73200 1.000 50.89914 C ? A ? 174 1
   ATOM 1350 CD . GLU B 217 ? -155.52000 -22.72800 -80.49500 1.000 65.70555 C ? A ? 174 1
   ATOM 1351 OE1 . GLU B 217 ? -154.55900 -22.15700 -79.92600 1.000 62.81946 O ? A ? 174 1
   ATOM 1352 OE2 . GLU B 217 ? -156.70700 -22.62200 -80.09500 1.000 62.16547 O ? A ? 174 1
   ATOM 1353 N . ILE B 218 ? -151.88300 -25.28500 -84.34400 1.000 43.20976 N ? A ? 175 1
   ATOM 1354 CA . ILE B 218 ? -150.49600 -25.53100 -84.85600 1.000 46.61296 C ? A ? 175 1
   ATOM 1355 C . ILE B 218 ? -150.52200 -25.54800 -86.39100 1.000 50.34642 C ? A ? 175 1
   ATOM 1356 O . ILE B 218 ? -149.45000 -25.72400 -87.00600 1.000 50.91937 O ? A ? 175 1
   ATOM 1357 CB . ILE B 218 ? -149.95500 -26.85200 -84.26200 1.000 50.37598 C ? A ? 175 1
   ATOM 1358 CG1 . ILE B 218 ? -148.48600 -27.11500 -84.61300 1.000 51.51107 C ? A ? 175 1
   ATOM 1359 CG2 . ILE B 218 ? -150.85300 -28.02800 -84.61800 1.000 48.10665 C ? A ? 175 1
   ATOM 1360 CD1 . ILE B 218 ? -147.84700 -28.21900 -83.80600 1.000 58.49270 C ? A ? 175 1
   ATOM 1361 N . ASP B 219 ? -151.67700 -25.27900 -87.00000 1.000 46.72823 N ? A ? 176 1
   ATOM 1362 CA . ASP B 219 ? -151.81700 -25.41800 -88.45100 1.000 50.10318 C ? A ? 176 1
   ATOM 1363 C . ASP B 219 ? -151.89600 -24.09500 -89.20400 1.000 50.83669 C ? A ? 176 1
   ATOM 1364 O . ASP B 219 ? -151.99000 -24.10600 -90.43800 1.000 50.12322 O ? A ? 176 1
   ATOM 1365 CB . ASP B 219 ? -153.05500 -26.25100 -88.77400 1.000 40.17203 C ? A ? 176 1
   ATOM 1366 CG . ASP B 219 ? -152.84600 -27.70700 -88.49100 1.000 42.70918 C ? A ? 176 1
   ATOM 1367 OD1 . ASP B 219 ? -151.83200 -28.25400 -88.95600 1.000 47.58202 O ? A ? 176 1
   ATOM 1368 OD2 . ASP B 219 ? -153.66500 -28.30300 -87.77700 1.000 46.29829 O ? A ? 176 1
   ATOM 1369 N . LEU B 220 ? -151.87200 -22.97800 -88.46600 1.000 52.89519 N ? A ? 177 1
   ATOM 1370 CA . LEU B 220 ? -151.92100 -21.62400 -89.08800 1.000 48.36882 C ? A ? 177 1
   ATOM 1371 C . LEU B 220 ? -151.09500 -20.64400 -88.24600 1.000 57.19035 C ? A ? 177 1
   ATOM 1372 O . LEU B 220 ? -150.73500 -21.01300 -87.11200 1.000 58.42507 O ? A ? 177 1
   ATOM 1373 CB . LEU B 220 ? -153.37100 -21.16900 -89.29100 1.000 49.92956 C ? A ? 177 1
   ATOM 1374 CG . LEU B 220 ? -154.07100 -20.55600 -88.08300 1.000 55.02073 C ? A ? 177 1
   ATOM 1375 CD1 . LEU B 220 ? -155.24600 -19.70300 -88.52700 1.000 44.84820 C ? A ? 177 1
   ATOM 1376 CD2 . LEU B 220 ? -154.54300 -21.64200 -87.13900 1.000 50.35721 C ? A ? 177 1
   ATOM 1377 N . ARG B 221 ? -150.78800 -19.45600 -88.77900 1.000 56.61560 N ? A ? 178 1
   ATOM 1378 CA . ARG B 221 ? -149.88900 -18.50900 -88.06100 1.000 63.08305 C ? A ? 178 1
   ATOM 1379 C . ARG B 221 ? -150.66800 -17.63600 -87.07400 1.000 59.97898 C ? A ? 178 1
   ATOM 1380 O . ARG B 221 ? -150.08400 -17.26700 -86.03800 1.000 59.41780 O ? A ? 178 1
   ATOM 1381 CB . ARG B 221 ? -149.11700 -17.63300 -89.05000 1.000 57.02640 C ? A ? 178 1
   ATOM 1382 CG . ARG B 221 ? -148.23200 -16.59200 -88.38400 1.000 60.18294 C ? A ? 178 1
   ATOM 1383 CD . ARG B 221 ? -147.11700 -17.19500 -87.55700 1.000 68.64936 C ? A ? 178 1
   ATOM 1384 NE . ARG B 221 ? -146.28900 -16.17500 -86.93300 1.000 80.62899 N ? A ? 178 1
   ATOM 1385 CZ . ARG B 221 ? -146.56000 -15.60200 -85.76700 1.000 79.49551 C ? A ? 178 1
   ATOM 1386 NH1 . ARG B 221 ? -147.64000 -15.95500 -85.09300 1.000 74.53087 N ? A ? 178 1
   ATOM 1387 NH2 . ARG B 221 ? -145.74600 -14.68600 -85.27600 1.000 78.70849 N ? A ? 178 1
   ATOM 1388 N . ASN B 222 ? -151.92000 -17.30000 -87.39100 1.000 54.19829 N ? A ? 179 1
   ATOM 1389 CA . ASN B 222 ? -152.71300 -16.40300 -86.50900 1.000 52.23047 C ? A ? 179 1
   ATOM 1390 C . ASN B 222 ? -153.92400 -17.16100 -85.93100 1.000 47.61398 C ? A ? 179 1
   ATOM 1391 O . ASN B 222 ? -155.03600 -16.72600 -86.26300 1.000 51.23247 O ? A ? 179 1
   ATOM 1392 CB . ASN B 222 ? -153.16100 -15.14100 -87.24600 1.000 56.60842 C ? A ? 179 1
   ATOM 1393 CG . ASN B 222 ? -151.99900 -14.33900 -87.78900 1.000 62.31774 C ? A ? 179 1
   ATOM 1394 OD1 . ASN B 222 ? -150.99200 -14.16100 -87.11000 1.000 67.80069 O ? A ? 179 1
   ATOM 1395 ND2 . ASN B 222 ? -152.12900 -13.85300 -89.01200 1.000 60.52814 N ? A ? 179 1
   ATOM 1396 N . PRO B 223 ? -153.82600 -18.23200 -85.08400 1.000 46.67737 N ? A ? 180 1
   ATOM 1397 CA . PRO B 223 ? -155.05600 -18.88700 -84.59500 1.000 49.17687 C ? A ? 180 1
   ATOM 1398 C . PRO B 223 ? -156.04200 -17.93600 -83.95000 1.000 52.14082 C ? A ? 180 1
   ATOM 1399 O . PRO B 223 ? -157.24900 -17.99900 -84.23200 1.000 52.89127 O ? A ? 180 1
   ATOM 1400 CB . PRO B 223 ? -154.52700 -19.90300 -83.57600 1.000 51.10510 C ? A ? 180 1
   ATOM 1401 CG . PRO B 223 ? -153.11900 -20.13400 -83.96100 1.000 55.29585 C ? A ? 180 1
   ATOM 1402 CD . PRO B 223 ? -152.61300 -18.85900 -84.53800 1.000 48.51770 C ? A ? 180 1
   ATOM 1403 N . LYS B 224 ? -155.55500 -17.04600 -83.08100 1.000 54.67102 N ? A ? 181 1
   ATOM 1404 CA . LYS B 224 ? -156.47000 -16.30700 -82.22000 1.000 56.95558 C ? A ? 181 1
   ATOM 1405 C . LYS B 224 ? -157.12800 -15.14100 -82.95100 1.000 59.20195 C ? A ? 181 1
   ATOM 1406 O . LYS B 224 ? -158.28800 -14.81300 -82.66600 1.000 59.99752 O ? A ? 181 1
   ATOM 1407 CB . LYS B 224 ? -155.73500 -15.86500 -80.95200 1.000 57.02755 C ? A ? 181 1
   ATOM 1408 CG . LYS B 224 ? -155.29400 -17.06200 -80.08600 1.000 63.75560 C ? A ? 181 1
   ATOM 1409 CD . LYS B 224 ? -155.84300 -16.99700 -78.65500 1.000 69.71635 C ? A ? 181 1
   ATOM 1410 CE . LYS B 224 ? -156.08400 -18.39600 -78.05100 1.000 72.02535 C ? A ? 181 1
   ATOM 1411 NZ . LYS B 224 ? -157.35200 -19.05500 -78.53300 1.000 64.23351 N ? A ? 181 1
   ATOM 1412 N . GLY B 225 ? -156.44100 -14.53800 -83.92300 1.000 52.91395 N ? A ? 182 1
   ATOM 1413 CA . GLY B 225 ? -157.12800 -13.57400 -84.76300 1.000 58.39942 C ? A ? 182 1
   ATOM 1414 C . GLY B 225 ? -158.01900 -14.16400 -85.84200 1.000 61.95317 C ? A ? 182 1
   ATOM 1415 O . GLY B 225 ? -158.65900 -13.42100 -86.59700 1.000 58.15821 O ? A ? 182 1
   ATOM 1416 N . ASN B 226 ? -158.09300 -15.49200 -85.93500 1.000 59.97202 N ? A ? 183 1
   ATOM 1417 CA . ASN B 226 ? -158.80500 -16.13600 -87.02400 1.000 58.00489 C ? A ? 183 1
   ATOM 1418 C . ASN B 226 ? -159.91700 -17.07900 -86.58800 1.000 58.29943 C ? A ? 183 1
   ATOM 1419 O . ASN B 226 ? -160.54200 -17.69700 -87.46000 1.000 56.03784 O ? A ? 183 1
   ATOM 1420 CB . ASN B 226 ? -157.81700 -16.90500 -87.91500 1.000 54.18561 C ? A ? 183 1
   ATOM 1421 CG . ASN B 226 ? -157.25900 -16.04700 -89.01700 1.000 47.35028 C ? A ? 183 1
   ATOM 1422 OD1 . ASN B 226 ? -157.97900 -15.25100 -89.60900 1.000 47.14868 O ? A ? 183 1
   ATOM 1423 ND2 . ASN B 226 ? -155.96800 -16.17300 -89.27600 1.000 47.75109 N ? A ? 183 1
   ATOM 1424 N . LYS B 227 ? -160.19800 -17.21300 -85.28400 1.000 56.99137 N ? A ? 184 1
   ATOM 1425 CA . LYS B 227 ? -161.20100 -18.18900 -84.87400 1.000 56.58363 C ? A ? 184 1
   ATOM 1426 C . LYS B 227 ? -162.56400 -17.89200 -85.47800 1.000 49.29917 C ? A ? 184 1
   ATOM 1427 O . LYS B 227 ? -163.38200 -18.80400 -85.59700 1.000 63.49499 O ? A ? 184 1
   ATOM 1428 CB . LYS B 227 ? -161.30300 -18.28100 -83.34600 1.000 56.57838 C ? A ? 184 1
   ATOM 1429 CG . LYS B 227 ? -162.04300 -19.55400 -82.85600 1.000 68.04252 C ? A ? 184 1
   ATOM 1430 CD . LYS B 227 ? -163.33300 -19.28100 -82.01600 1.000 56.04058 C ? A ? 184 1
   ATOM 1431 CE . LYS B 227 ? -164.46200 -18.68500 -82.87000 1.000 61.98346 C ? A ? 184 1
   ATOM 1432 NZ . LYS B 227 ? -165.85700 -18.85600 -82.37000 1.000 60.34838 N ? A ? 184 1
   ATOM 1433 N . LYS B 228 ? -162.83000 -16.66000 -85.90200 1.000 54.05368 N ? A ? 185 1
   ATOM 1434 CA . LYS B 228 ? -164.09500 -16.35400 -86.56800 1.000 56.88403 C ? A ? 185 1
   ATOM 1435 C . LYS B 228 ? -163.92400 -16.12700 -88.07300 1.000 53.79616 C ? A ? 185 1
   ATOM 1436 O . LYS B 228 ? -164.71600 -15.41000 -88.69200 1.000 52.61600 O ? A ? 185 1
   ATOM 1437 CB . LYS B 228 ? -164.76900 -15.14400 -85.92200 1.000 58.72538 C ? A ? 185 1
   ATOM 1438 CG . LYS B 228 ? -165.28100 -15.40100 -84.50700 1.000 63.54017 C ? A ? 185 1
   ATOM 1439 CD . LYS B 228 ? -166.46300 -14.50100 -84.16000 1.000 63.79190 C ? A ? 185 1
   ATOM 1440 CE . LYS B 228 ? -166.21900 -13.74700 -82.85100 1.000 66.79407 C ? A ? 185 1
   ATOM 1441 NZ . LYS B 228 ? -167.07700 -14.25100 -81.74400 1.000 66.80616 N ? A ? 185 1
   ATOM 1442 N . ASN B 229 ? -162.90700 -16.73700 -88.67900 1.000 52.92109 N ? A ? 186 1
   ATOM 1443 CA . ASN B 229 ? -162.65200 -16.60200 -90.11000 1.000 50.99097 C ? A ? 186 1
   ATOM 1444 C . ASN B 229 ? -162.75000 -17.95700 -90.80200 1.000 53.27486 C ? A ? 186 1
   ATOM 1445 O . ASN B 229 ? -162.40200 -18.99500 -90.22200 1.000 49.34042 O ? A ? 186 1
   ATOM 1446 CB . ASN B 229 ? -161.27100 -15.99800 -90.37400 1.000 46.60102 C ? A ? 186 1
   ATOM 1447 CG . ASN B 229 ? -161.21800 -14.51100 -90.07200 1.000 51.13292 C ? A ? 186 1
   ATOM 1448 OD1 . ASN B 229 ? -162.24600 -13.83300 -90.03600 1.000 50.24110 O ? A ? 186 1
   ATOM 1449 ND2 . ASN B 229 ? -160.01700 -14.00000 -89.84400 1.000 53.36956 N ? A ? 186 1
   ATOM 1450 N . ALA B 230 ? -163.22600 -17.93500 -92.05200 1.000 52.48499 N ? A ? 187 1
   ATOM 1451 CA . ALA B 230 ? -163.31400 -19.15700 -92.84000 1.000 46.77086 C ? A ? 187 1
   ATOM 1452 C . ALA B 230 ? -161.98300 -19.88800 -92.79900 1.000 43.52866 C ? A ? 187 1
   ATOM 1453 O . ALA B 230 ? -160.91800 -19.27500 -92.88700 1.000 47.54746 O ? A ? 187 1
   ATOM 1454 CB . ALA B 230 ? -163.70500 -18.83900 -94.28600 1.000 55.68119 C ? A ? 187 1
   ATOM 1455 N . GLY B 231 ? -162.04600 -21.20000 -92.60700 1.000 47.23612 N ? A ? 188 1
   ATOM 1456 CA . GLY B 231 ? -160.87400 -22.01100 -92.37300 1.000 46.62564 C ? A ? 188 1
   ATOM 1457 C . GLY B 231 ? -160.55300 -22.29200 -90.91000 1.000 47.82098 C ? A ? 188 1
   ATOM 1458 O . GLY B 231 ? -159.83000 -23.25800 -90.62700 1.000 44.43647 O ? A ? 188 1
   ATOM 1459 N . PHE B 232 ? -161.03500 -21.47300 -89.96700 1.000 50.03690 N ? A ? 189 1
   ATOM 1460 CA . PHE B 232 ? -160.70100 -21.75800 -88.57300 1.000 49.30499 C ? A ? 189 1
   ATOM 1461 C . PHE B 232 ? -161.87200 -21.50400 -87.62800 1.000 55.20298 C ? A ? 189 1
   ATOM 1462 O . PHE B 232 ? -161.65500 -21.29500 -86.42600 1.000 53.32557 O ? A ? 189 1
   ATOM 1463 CB . PHE B 232 ? -159.47100 -20.95600 -88.12300 1.000 46.70020 C ? A ? 189 1
   ATOM 1464 CG . PHE B 232 ? -158.67700 -21.61300 -87.01200 1.000 53.24598 C ? A ? 189 1
   ATOM 1465 CD1 . PHE B 232 ? -158.10200 -22.85900 -87.19300 1.000 47.82711 C ? A ? 189 1
   ATOM 1466 CD2 . PHE B 232 ? -158.50000 -20.97100 -85.78300 1.000 52.56056 C ? A ? 189 1
   ATOM 1467 CE1 . PHE B 232 ? -157.37000 -23.46400 -86.17400 1.000 50.41647 C ? A ? 189 1
   ATOM 1468 CE2 . PHE B 232 ? -157.77700 -21.56700 -84.76500 1.000 48.34439 C ? A ? 189 1
   ATOM 1469 CZ . PHE B 232 ? -157.20300 -22.81300 -84.95900 1.000 51.15402 C ? A ? 189 1
   ATOM 1470 N . THR B 233 ? -163.10200 -21.52700 -88.12800 1.000 56.32961 N ? A ? 190 1
   ATOM 1471 CA . THR B 233 ? -164.25100 -21.43900 -87.25100 1.000 56.07886 C ? A ? 190 1
   ATOM 1472 C . THR B 233 ? -164.33400 -22.69700 -86.38400 1.000 55.57951 C ? A ? 190 1
   ATOM 1473 O . THR B 233 ? -163.69800 -23.71300 -86.68300 1.000 57.02471 O ? A ? 190 1
   ATOM 1474 CB . THR B 233 ? -165.52500 -21.25300 -88.07100 1.000 51.89427 C ? A ? 190 1
   ATOM 1475 OG1 . THR B 233 ? -165.80500 -22.44400 -88.80900 1.000 52.37595 O ? A ? 190 1
   ATOM 1476 CG2 . THR B 233 ? -165.36600 -20.09600 -89.01200 1.000 51.78430 C ? A ? 190 1
   ATOM 1477 N . PRO B 234 ? -165.07600 -22.64800 -85.27500 1.000 59.00522 N ? A ? 191 1
   ATOM 1478 CA . PRO B 234 ? -165.23100 -23.88500 -84.49400 1.000 57.87121 C ? A ? 191 1
   ATOM 1479 C . PRO B 234 ? -165.99000 -24.95500 -85.26200 1.000 50.50998 C ? A ? 191 1
   ATOM 1480 O . PRO B 234 ? -165.66000 -26.14200 -85.14600 1.000 48.27414 O ? A ? 191 1
   ATOM 1481 CB . PRO B 234 ? -165.97400 -23.42100 -83.22800 1.000 55.48198 C ? A ? 191 1
   ATOM 1482 CG . PRO B 234 ? -166.65500 -22.15800 -83.62300 1.000 59.70875 C ? A ? 191 1
   ATOM 1483 CD . PRO B 234 ? -165.76900 -21.50600 -84.64900 1.000 57.99974 C ? A ? 191 1
   ATOM 1484 N . GLN B 235 ? -166.97900 -24.55900 -86.07100 1.000 48.72659 N ? A ? 192 1
   ATOM 1485 CA . GLN B 235 ? -167.76100 -25.52600 -86.84200 1.000 51.57249 C ? A ? 192 1
   ATOM 1486 C . GLN B 235 ? -166.90600 -26.25200 -87.88100 1.000 55.16023 C ? A ? 192 1
   ATOM 1487 O . GLN B 235 ? -167.03700 -27.47100 -88.05700 1.000 54.18589 O ? A ? 192 1
   ATOM 1488 CB . GLN B 235 ? -168.93400 -24.81900 -87.51800 1.000 50.44186 C ? A ? 192 1
   ATOM 1489 CG . GLN B 235 ? -169.90200 -24.15600 -86.55300 1.000 55.87038 C ? A ? 192 1
   ATOM 1490 CD . GLN B 235 ? -169.65900 -22.66400 -86.38400 1.000 59.02073 C ? A ? 192 1
   ATOM 1491 OE1 . GLN B 235 ? -168.51200 -22.20700 -86.31200 1.000 54.72870 O ? A ? 192 1
   ATOM 1492 NE2 . GLN B 235 ? -170.74700 -21.89500 -86.31100 1.000 55.16322 N ? A ? 192 1
   ATOM 1493 N . GLU B 236 ? -166.03400 -25.51700 -88.59000 1.000 53.90808 N ? A ? 193 1
   ATOM 1494 CA . GLU B 236 ? -165.18500 -26.12900 -89.61200 1.000 53.96170 C ? A ? 193 1
   ATOM 1495 C . GLU B 236 ? -164.13100 -27.03200 -88.98700 1.000 50.94763 C ? A ? 193 1
   ATOM 1496 O . GLU B 236 ? -163.86800 -28.13000 -89.49200 1.000 47.23865 O ? A ? 193 1
   ATOM 1497 CB . GLU B 236 ? -164.50000 -25.05200 -90.46300 1.000 54.12242 C ? A ? 193 1
   ATOM 1498 CG . GLU B 236 ? -165.39700 -24.29700 -91.43100 1.000 50.31999 C ? A ? 193 1
   ATOM 1499 CD . GLU B 236 ? -164.71900 -23.06100 -92.00100 1.000 53.70245 C ? A ? 193 1
   ATOM 1500 OE1 . GLU B 236 ? -164.31700 -22.16500 -91.22400 1.000 56.37342 O ? A ? 193 1
   ATOM 1501 OE2 . GLU B 236 ? -164.57300 -22.98500 -93.23300 1.000 52.95962 O ? A ? 193 1
   ATOM 1502 N . ARG B 237 ? -163.49100 -26.57200 -87.90700 1.000 52.02963 N ? A ? 194 1
   ATOM 1503 CA . ARG B 237 ? -162.56900 -27.43300 -87.16900 1.000 52.93375 C ? A ? 194 1
   ATOM 1504 C . ARG B 237 ? -163.26800 -28.68400 -86.64500 1.000 50.14133 C ? A ? 194 1
   ATOM 1505 O . ARG B 237 ? -162.66100 -29.76300 -86.60100 1.000 48.32224 O ? A ? 194 1
   ATOM 1506 CB . ARG B 237 ? -161.93700 -26.65300 -86.01800 1.000 57.33193 C ? A ? 194 1
   ATOM 1507 CG . ARG B 237 ? -161.01000 -25.53900 -86.45900 1.000 53.15049 C ? A ? 194 1
   ATOM 1508 CD . ARG B 237 ? -160.53700 -24.72600 -85.26800 1.000 50.24881 C ? A ? 194 1
   ATOM 1509 NE . ARG B 237 ? -159.56100 -25.45600 -84.46400 1.000 58.79850 N ? A ? 194 1
   ATOM 1510 CZ . ARG B 237 ? -159.08200 -25.02600 -83.29600 1.000 53.24160 C ? A ? 194 1
   ATOM 1511 NH1 . ARG B 237 ? -159.48600 -23.86600 -82.79900 1.000 51.59195 N ? A ? 194 1
   ATOM 1512 NH2 . ARG B 237 ? -158.19100 -25.74600 -82.63500 1.000 50.44148 N ? A ? 194 1
   ATOM 1513 N . GLN B 238 ? -164.54700 -28.55900 -86.27300 1.000 48.49711 N ? A ? 195 1
   ATOM 1514 CA . GLN B 238 ? -165.33200 -29.70200 -85.81700 1.000 54.09345 C ? A ? 195 1
   ATOM 1515 C . GLN B 238 ? -165.57600 -30.69400 -86.94900 1.000 49.98017 C ? A ? 195 1
   ATOM 1516 O . GLN B 238 ? -165.46200 -31.91200 -86.74700 1.000 45.59497 O ? A ? 195 1
   ATOM 1517 CB . GLN B 238 ? -166.66200 -29.21500 -85.23600 1.000 54.91022 C ? A ? 195 1
   ATOM 1518 CG . GLN B 238 ? -167.47400 -30.26700 -84.49900 1.000 60.54369 C ? A ? 195 1
   ATOM 1519 CD . GLN B 238 ? -168.42000 -29.65200 -83.48300 1.000 64.31276 C ? A ? 195 1
   ATOM 1520 OE1 . GLN B 238 ? -168.00300 -28.87000 -82.61900 1.000 65.78811 O ? A ? 195 1
   ATOM 1521 NE2 . GLN B 238 ? -169.70500 -29.98800 -83.59200 1.000 65.02336 N ? A ? 195 1
   ATOM 1522 N . GLY B 239 ? -165.91300 -30.18900 -88.14500 1.000 50.32598 N ? A ? 196 1
   ATOM 1523 CA . GLY B 239 ? -166.13900 -31.07400 -89.28400 1.000 46.35853 C ? A ? 196 1
   ATOM 1524 C . GLY B 239 ? -164.91600 -31.89400 -89.65100 1.000 43.23749 C ? A ? 196 1
   ATOM 1525 O . GLY B 239 ? -165.02600 -33.07600 -89.99100 1.000 46.14094 O ? A ? 196 1
   ATOM 1526 N . PHE B 240 ? -163.73500 -31.27900 -89.58400 1.000 43.06339 N ? A ? 197 1
   ATOM 1527 CA . PHE B 240 ? -162.49800 -31.98800 -89.88100 1.000 42.51571 C ? A ? 197 1
   ATOM 1528 C . PHE B 240 ? -162.22800 -33.05700 -88.83300 1.000 48.12209 C ? A ? 197 1
   ATOM 1529 O . PHE B 240 ? -161.86100 -34.19200 -89.16900 1.000 47.64781 O ? A ? 197 1
   ATOM 1530 CB . PHE B 240 ? -161.34200 -30.98800 -89.96200 1.000 43.97528 C ? A ? 197 1
   ATOM 1531 CG . PHE B 240 ? -160.03800 -31.57700 -90.42500 1.000 45.19489 C ? A ? 197 1
   ATOM 1532 CD1 . PHE B 240 ? -159.71000 -31.60400 -91.77600 1.000 46.84804 C ? A ? 197 1
   ATOM 1533 CD2 . PHE B 240 ? -159.13100 -32.07700 -89.51900 1.000 43.29978 C ? A ? 197 1
   ATOM 1534 CE1 . PHE B 240 ? -158.50400 -32.13000 -92.20800 1.000 45.64206 C ? A ? 197 1
   ATOM 1535 CE2 . PHE B 240 ? -157.91800 -32.60200 -89.94000 1.000 48.85068 C ? A ? 197 1
   ATOM 1536 CZ . PHE B 240 ? -157.60500 -32.62800 -91.29300 1.000 49.58427 C ? A ? 197 1
   ATOM 1537 N . GLY B 241 ? -162.39100 -32.70700 -87.55000 1.000 48.34900 N ? A ? 198 1
   ATOM 1538 CA . GLY B 241 ? -162.33200 -33.72200 -86.51100 1.000 45.92993 C ? A ? 198 1
   ATOM 1539 C . GLY B 241 ? -163.29200 -34.86500 -86.77300 1.000 41.77101 C ? A ? 198 1
   ATOM 1540 O . GLY B 241 ? -162.91700 -36.03600 -86.70700 1.000 41.48954 O ? A ? 198 1
   ATOM 1541 N . GLU B 242 ? -164.54600 -34.53800 -87.09100 1.000 44.16356 N ? A ? 199 1
   ATOM 1542 CA . GLU B 242 ? -165.52500 -35.57400 -87.41200 1.000 44.36897 C ? A ? 199 1
   ATOM 1543 C . GLU B 242 ? -165.09900 -36.39200 -88.63200 1.000 52.01834 C ? A ? 199 1
   ATOM 1544 O . GLU B 242 ? -165.35400 -37.60400 -88.69400 1.000 47.64130 O ? A ? 199 1
   ATOM 1545 CB . GLU B 242 ? -166.89700 -34.94200 -87.64900 1.000 48.70120 C ? A ? 199 1
   ATOM 1546 CG . GLU B 242 ? -167.67100 -34.57200 -86.38700 1.000 53.40632 C ? A ? 199 1
   ATOM 1547 CD . GLU B 242 ? -168.67600 -33.45600 -86.62500 1.000 56.51633 C ? A ? 199 1
   ATOM 1548 OE1 . GLU B 242 ? -168.92300 -33.11000 -87.80300 1.000 53.41682 O ? A ? 199 1
   ATOM 1549 OE2 . GLU B 242 ? -169.21600 -32.91900 -85.63000 1.000 61.00222 O ? A ? 199 1
   ATOM 1550 N . LEU B 243 ? -164.47100 -35.74200 -89.62600 1.000 47.50678 N ? A ? 200 1
   ATOM 1551 CA . LEU B 243 ? -163.96300 -36.47100 -90.78600 1.000 45.49270 C ? A ? 200 1
   ATOM 1552 C . LEU B 243 ? -162.95000 -37.52200 -90.36300 1.000 44.19697 C ? A ? 200 1
   ATOM 1553 O . LEU B 243 ? -163.06700 -38.69400 -90.73900 1.000 42.15027 O ? A ? 200 1
   ATOM 1554 CB . LEU B 243 ? -163.33300 -35.50900 -91.80400 1.000 46.67026 C ? A ? 200 1
   ATOM 1555 CG . LEU B 243 ? -162.77100 -36.14900 -93.08300 1.000 45.64792 C ? A ? 200 1
   ATOM 1556 CD1 . LEU B 243 ? -163.90600 -36.64200 -93.97300 1.000 38.79875 C ? A ? 200 1
   ATOM 1557 CD2 . LEU B 243 ? -161.89300 -35.18300 -93.85300 1.000 39.13283 C ? A ? 200 1
   ATOM 1558 N . LEU B 244 ? -161.94500 -37.12100 -89.57100 1.000 46.08271 N ? A ? 201 1
   ATOM 1559 CA . LEU B 244 ? -160.93400 -38.07800 -89.12900 1.000 46.36639 C ? A ? 201 1
   ATOM 1560 C . LEU B 244 ? -161.56700 -39.19900 -88.30500 1.000 47.74507 C ? A ? 201 1
   ATOM 1561 O . LEU B 244 ? -161.19600 -40.37000 -88.44200 1.000 43.32432 O ? A ? 201 1
   ATOM 1562 CB . LEU B 244 ? -159.84500 -37.37100 -88.31900 1.000 46.47973 C ? A ? 201 1
   ATOM 1563 CG . LEU B 244 ? -158.75600 -36.46200 -88.90300 1.000 46.27353 C ? A ? 201 1
   ATOM 1564 CD1 . LEU B 244 ? -157.62700 -36.29000 -87.89000 1.000 50.21325 C ? A ? 201 1
   ATOM 1565 CD2 . LEU B 244 ? -158.20300 -36.97500 -90.23200 1.000 47.61670 C ? A ? 201 1
   ATOM 1566 N . GLN B 245 ? -162.54100 -38.85600 -87.45500 1.000 55.72402 N ? A ? 202 1
   ATOM 1567 CA . GLN B 245 ? -163.18200 -39.84900 -86.59100 1.000 45.65095 C ? A ? 202 1
   ATOM 1568 C . GLN B 245 ? -163.98800 -40.85700 -87.39900 1.000 47.36773 C ? A ? 202 1
   ATOM 1569 O . GLN B 245 ? -163.78700 -42.07200 -87.27500 1.000 50.86312 O ? A ? 202 1
   ATOM 1570 CB . GLN B 245 ? -164.08000 -39.14300 -85.57900 1.000 48.88158 C ? A ? 202 1
   ATOM 1571 CG . GLN B 245 ? -163.46500 -39.00800 -84.20800 1.000 55.10222 C ? A ? 202 1
   ATOM 1572 CD . GLN B 245 ? -163.19900 -40.35600 -83.58100 1.000 52.23194 C ? A ? 202 1
   ATOM 1573 OE1 . GLN B 245 ? -164.11400 -41.16500 -83.43700 1.000 58.38278 O ? A ? 202 1
   ATOM 1574 NE2 . GLN B 245 ? -161.93800 -40.62000 -83.22800 1.000 49.62787 N ? A ? 202 1
   ATOM 1575 N . ALA B 246 ? -164.87700 -40.36900 -88.26500 1.000 46.90059 N ? A ? 203 1
   ATOM 1576 CA . ALA B 246 ? -165.96000 -41.20000 -88.79200 1.000 52.57712 C ? A ? 203 1
   ATOM 1577 C . ALA B 246 ? -165.52300 -42.18900 -89.87700 1.000 51.11073 C ? A ? 203 1
   ATOM 1578 O . ALA B 246 ? -166.12300 -43.26300 -89.99600 1.000 48.80251 O ? A ? 203 1
   ATOM 1579 CB . ALA B 246 ? -167.07700 -40.30600 -89.33300 1.000 46.67983 C ? A ? 203 1
   ATOM 1580 N . VAL B 247 ? -164.50400 -41.86500 -90.67300 1.000 53.33744 N ? A ? 204 1
   ATOM 1581 CA . VAL B 247 ? -164.18500 -42.66300 -91.86100 1.000 50.46911 C ? A ? 204 1
   ATOM 1582 C . VAL B 247 ? -163.51200 -43.98300 -91.48400 1.000 47.76589 C ? A ? 204 1
   ATOM 1583 O . VAL B 247 ? -163.90100 -45.02700 -92.02600 1.000 52.20665 O ? A ? 204 1
   ATOM 1584 CB . VAL B 247 ? -163.33500 -41.85800 -92.86200 1.000 49.79562 C ? A ? 204 1
   ATOM 1585 CG1 . VAL B 247 ? -163.04900 -42.68600 -94.11300 1.000 50.72069 C ? A ? 204 1
   ATOM 1586 CG2 . VAL B 247 ? -164.04200 -40.57100 -93.22800 1.000 43.49962 C ? A ? 204 1
   ATOM 1587 N . PRO B 248 ? -162.46600 -44.01400 -90.63600 1.000 48.02896 N ? A ? 205 1
   ATOM 1588 CA . PRO B 248 ? -161.58500 -42.98400 -90.08700 1.000 51.88077 C ? A ? 205 1
   ATOM 1589 C . PRO B 248 ? -160.41200 -42.68300 -91.01800 1.000 49.77822 C ? A ? 205 1
   ATOM 1590 O . PRO B 248 ? -160.03000 -43.51800 -91.84000 1.000 45.71730 O ? A ? 205 1
   ATOM 1591 CB . PRO B 248 ? -161.07900 -43.62100 -88.79800 1.000 52.05561 C ? A ? 205 1
   ATOM 1592 CG . PRO B 248 ? -160.94300 -45.05900 -89.17000 1.000 53.42669 C ? A ? 205 1
   ATOM 1593 CD . PRO B 248 ? -162.06300 -45.35000 -90.15600 1.000 50.54924 C ? A ? 205 1
   ATOM 1594 N . LEU B 249 ? -159.83300 -41.50000 -90.86000 1.000 49.79827 N ? A ? 206 1
   ATOM 1595 CA . LEU B 249 ? -158.64300 -41.10700 -91.59400 1.000 50.89139 C ? A ? 206 1
   ATOM 1596 C . LEU B 249 ? -157.59800 -40.58500 -90.61800 1.000 45.96067 C ? A ? 206 1
   ATOM 1597 O . LEU B 249 ? -157.93100 -40.06600 -89.55600 1.000 45.18057 O ? A ? 206 1
   ATOM 1598 CB . LEU B 249 ? -158.98100 -40.03400 -92.65200 1.000 45.75424 C ? A ? 206 1
   ATOM 1599 CG . LEU B 249 ? -159.94800 -40.50900 -93.73500 1.000 47.06915 C ? A ? 206 1
   ATOM 1600 CD1 . LEU B 249 ? -160.53800 -39.33900 -94.49300 1.000 46.57580 C ? A ? 206 1
   ATOM 1601 CD2 . LEU B 249 ? -159.22600 -41.46000 -94.67800 1.000 44.99451 C ? A ? 206 1
   ATOM 1602 N . ALA B 250 ? -156.33000 -40.72100 -90.99500 1.000 48.34706 N ? A ? 207 1
   ATOM 1603 CA . ALA B 250 ? -155.21400 -40.13100 -90.27300 1.000 43.51061 C ? A ? 207 1
   ATOM 1604 C . ALA B 250 ? -154.59800 -39.00800 -91.10700 1.000 47.09491 C ? A ? 207 1
   ATOM 1605 O . ALA B 250 ? -154.47200 -39.13000 -92.33100 1.000 41.56306 O ? A ? 207 1
   ATOM 1606 CB . ALA B 250 ? -154.16400 -41.19700 -89.95200 1.000 44.98504 C ? A ? 207 1
   ATOM 1607 N . ASP B 251 ? -154.22300 -37.91200 -90.44800 1.000 42.28870 N ? A ? 208 1
   ATOM 1608 CA . ASP B 251 ? -153.54100 -36.80100 -91.11300 1.000 45.76190 C ? A ? 208 1
   ATOM 1609 C . ASP B 251 ? -152.08700 -37.19200 -91.37000 1.000 44.33519 C ? A ? 208 1
   ATOM 1610 O . ASP B 251 ? -151.30100 -37.33500 -90.42900 1.000 46.38637 O ? A ? 208 1
   ATOM 1611 CB . ASP B 251 ? -153.63300 -35.53600 -90.26400 1.000 44.92856 C ? A ? 208 1
   ATOM 1612 CG . ASP B 251 ? -153.08600 -34.29900 -90.97100 1.000 45.27361 C ? A ? 208 1
   ATOM 1613 OD1 . ASP B 251 ? -152.23300 -34.42100 -91.88600 1.000 45.92851 O ? A ? 208 1
   ATOM 1614 OD2 . ASP B 251 ? -153.51600 -33.19000 -90.59300 1.000 48.77063 O ? A ? 208 1
   ATOM 1615 N . SER B 252 ? -151.72000 -37.33400 -92.64400 1.000 37.18068 N ? A ? 209 1
   ATOM 1616 CA . SER B 252 ? -150.44200 -37.95700 -92.98500 1.000 38.73776 C ? A ? 209 1
   ATOM 1617 C . SER B 252 ? -149.27100 -37.12300 -92.48500 1.000 45.25485 C ? A ? 209 1
   ATOM 1618 O . SER B 252 ? -148.31900 -37.65400 -91.89800 1.000 45.09852 O ? A ? 209 1
   ATOM 1619 CB . SER B 252 ? -150.34200 -38.16100 -94.50200 1.000 46.91153 C ? A ? 209 1
   ATOM 1620 OG . SER B 252 ? -150.37900 -36.91000 -95.18900 1.000 38.96090 O ? A ? 209 1
   ATOM 1621 N . PHE B 253 ? -149.32700 -35.80600 -92.71000 1.000 43.62067 N ? A ? 210 1
   ATOM 1622 CA . PHE B 253 ? -148.23800 -34.93200 -92.29600 1.000 44.03161 C ? A ? 210 1
   ATOM 1623 C . PHE B 253 ? -148.10700 -34.89300 -90.77500 1.000 43.34665 C ? A ? 210 1
   ATOM 1624 O . PHE B 253 ? -147.01300 -35.07500 -90.23300 1.000 44.73484 O ? A ? 210 1
   ATOM 1625 CB . PHE B 253 ? -148.45300 -33.52000 -92.84700 1.000 40.15933 C ? A ? 210 1
   ATOM 1626 CG . PHE B 253 ? -147.35600 -32.57200 -92.49100 1.000 40.58382 C ? A ? 210 1
   ATOM 1627 CD1 . PHE B 253 ? -146.11700 -32.66200 -93.10900 1.000 42.34299 C ? A ? 210 1
   ATOM 1628 CD2 . PHE B 253 ? -147.55000 -31.60300 -91.52400 1.000 45.67151 C ? A ? 210 1
   ATOM 1629 CE1 . PHE B 253 ? -145.09900 -31.79800 -92.77400 1.000 45.56016 C ? A ? 210 1
   ATOM 1630 CE2 . PHE B 253 ? -146.53300 -30.73300 -91.18400 1.000 41.26592 C ? A ? 210 1
   ATOM 1631 CZ . PHE B 253 ? -145.30900 -30.83200 -91.81200 1.000 41.65780 C ? A ? 210 1
   ATOM 1632 N . ARG B 254 ? -149.21200 -34.64000 -90.07500 1.000 41.39865 N ? A ? 211 1
   ATOM 1633 CA . ARG B 254 ? -149.16500 -34.58400 -88.62000 1.000 49.89883 C ? A ? 211 1
   ATOM 1634 C . ARG B 254 ? -148.86500 -35.94500 -87.99900 1.000 51.09158 C ? A ? 211 1
   ATOM 1635 O . ARG B 254 ? -148.32700 -35.99600 -86.88900 1.000 52.60353 O ? A ? 211 1
   ATOM 1636 CB . ARG B 254 ? -150.47900 -34.01800 -88.07900 1.000 46.11251 C ? A ? 211 1
   ATOM 1637 CG . ARG B 254 ? -150.33200 -33.21000 -86.78500 1.000 53.71502 C ? A ? 211 1
   ATOM 1638 CD . ARG B 254 ? -149.21600 -32.17300 -86.86300 1.000 49.95122 C ? A ? 211 1
   ATOM 1639 NE . ARG B 254 ? -149.67100 -30.86600 -87.35000 1.000 50.39233 N ? A ? 211 1
   ATOM 1640 CZ . ARG B 254 ? -148.83800 -29.90600 -87.75000 1.000 45.08190 C ? A ? 211 1
   ATOM 1641 NH1 . ARG B 254 ? -147.53400 -30.12200 -87.69800 1.000 47.07407 N ? A ? 211 1
   ATOM 1642 NH2 . ARG B 254 ? -149.30100 -28.73700 -88.18600 1.000 41.40310 N ? A ? 211 1
   ATOM 1643 N . HIS B 255 ? -149.17200 -37.04900 -88.68600 1.000 46.87242 N ? A ? 212 1
   ATOM 1644 CA . HIS B 255 ? -148.76200 -38.34600 -88.16400 1.000 48.46170 C ? A ? 212 1
   ATOM 1645 C . HIS B 255 ? -147.24700 -38.44800 -88.05300 1.000 49.67717 C ? A ? 212 1
   ATOM 1646 O . HIS B 255 ? -146.73100 -39.09800 -87.13700 1.000 52.71047 O ? A ? 212 1
   ATOM 1647 CB . HIS B 255 ? -149.29700 -39.47600 -89.03900 1.000 49.25749 C ? A ? 212 1
   ATOM 1648 CG . HIS B 255 ? -149.03700 -40.83900 -88.47800 1.000 54.66059 C ? A ? 212 1
   ATOM 1649 ND1 . HIS B 255 ? -149.76800 -41.36500 -87.43200 1.000 58.26707 N ? A ? 212 1
   ATOM 1650 CD2 . HIS B 255 ? -148.11600 -41.77800 -88.80300 1.000 55.24372 C ? A ? 212 1
   ATOM 1651 CE1 . HIS B 255 ? -149.31600 -42.57400 -87.14700 1.000 54.71464 C ? A ? 212 1
   ATOM 1652 NE2 . HIS B 255 ? -148.31200 -42.84800 -87.96200 1.000 56.41620 N ? A ? 212 1
   ATOM 1653 N . LEU B 256 ? -146.51800 -37.81800 -88.96600 1.000 50.97623 N ? A ? 213 1
   ATOM 1654 CA . LEU B 256 ? -145.06500 -37.90800 -88.97000 1.000 46.48049 C ? A ? 213 1
   ATOM 1655 C . LEU B 256 ? -144.40800 -36.75000 -88.24600 1.000 41.37663 C ? A ? 213 1
   ATOM 1656 O . LEU B 256 ? -143.26100 -36.86400 -87.80600 1.000 42.55298 O ? A ? 213 1
   ATOM 1657 CB . LEU B 256 ? -144.54100 -37.94700 -90.40500 1.000 38.57671 C ? A ? 213 1
   ATOM 1658 CG . LEU B 256 ? -145.15900 -38.99400 -91.31400 1.000 43.46001 C ? A ? 213 1
   ATOM 1659 CD1 . LEU B 256 ? -144.73600 -38.69900 -92.76600 1.000 41.84964 C ? A ? 213 1
   ATOM 1660 CD2 . LEU B 256 ? -144.72600 -40.37700 -90.88800 1.000 40.65830 C ? A ? 213 1
   ATOM 1661 N . TYR B 257 ? -145.08700 -35.62200 -88.16300 1.000 41.91618 N ? A ? 214 1
   ATOM 1662 CA . TYR B 257 ? -144.53100 -34.41100 -87.56900 1.000 46.73860 C ? A ? 214 1
   ATOM 1663 C . TYR B 257 ? -145.57400 -33.81800 -86.64000 1.000 50.71810 C ? A ? 214 1
   ATOM 1664 O . TYR B 257 ? -146.08200 -32.71400 -86.87100 1.000 49.24228 O ? A ? 214 1
   ATOM 1665 CB . TYR B 257 ? -144.11500 -33.42100 -88.65400 1.000 46.66784 C ? A ? 214 1
   ATOM 1666 CG . TYR B 257 ? -143.28500 -34.03300 -89.76100 1.000 44.31477 C ? A ? 214 1
   ATOM 1667 CD1 . TYR B 257 ? -141.94500 -34.36700 -89.55800 1.000 44.36129 C ? A ? 214 1
   ATOM 1668 CD2 . TYR B 257 ? -143.84100 -34.27000 -91.02400 1.000 45.53766 C ? A ? 214 1
   ATOM 1669 CE1 . TYR B 257 ? -141.17700 -34.92300 -90.58600 1.000 43.92940 C ? A ? 214 1
   ATOM 1670 CE2 . TYR B 257 ? -143.08800 -34.82400 -92.06400 1.000 39.16378 C ? A ? 214 1
   ATOM 1671 CZ . TYR B 257 ? -141.76900 -35.14700 -91.84600 1.000 47.79319 C ? A ? 214 1
   ATOM 1672 OH . TYR B 257 ? -141.04300 -35.68200 -92.88200 1.000 41.88474 O ? A ? 214 1
   ATOM 1673 N . PRO B 258 ? -145.93900 -34.55200 -85.57700 1.000 53.57261 N ? A ? 215 1
   ATOM 1674 CA . PRO B 258 ? -146.98700 -34.05500 -84.67700 1.000 51.18248 C ? A ? 215 1
   ATOM 1675 C . PRO B 258 ? -146.62500 -32.73300 -84.04000 1.000 53.81881 C ? A ? 215 1
   ATOM 1676 O . PRO B 258 ? -147.52900 -31.93500 -83.74600 1.000 50.34774 O ? A ? 215 1
   ATOM 1677 CB . PRO B 258 ? -147.12000 -35.17000 -83.62300 1.000 59.45486 C ? A ? 215 1
   ATOM 1678 CG . PRO B 258 ? -146.29400 -36.32000 -84.12600 1.000 55.38297 C ? A ? 215 1
   ATOM 1679 CD . PRO B 258 ? -145.27800 -35.76000 -85.05100 1.000 48.56206 C ? A ? 215 1
   ATOM 1680 N . ASN B 259 ? -145.32600 -32.46800 -83.85400 1.000 49.13001 N ? A ? 216 1
   ATOM 1681 CA . ASN B 259 ? -144.83700 -31.32200 -83.09000 1.000 58.70609 C ? A ? 216 1
   ATOM 1682 C . ASN B 259 ? -144.15400 -30.26400 -83.95800 1.000 57.60449 C ? A ? 216 1
   ATOM 1683 O . ASN B 259 ? -143.54800 -29.33300 -83.41700 1.000 54.66529 O ? A ? 216 1
   ATOM 1684 CB . ASN B 259 ? -143.87100 -31.79300 -81.98700 1.000 52.73566 C ? A ? 216 1
   ATOM 1685 CG . ASN B 259 ? -144.39400 -33.02100 -81.21000 1.000 53.90795 C ? A ? 216 1
   ATOM 1686 OD1 . ASN B 259 ? -145.52500 -33.03500 -80.72100 1.000 52.87159 O ? A ? 216 1
   ATOM 1687 ND2 . ASN B 259 ? -143.55900 -34.05600 -81.10500 1.000 52.41648 N ? A ? 216 1
   ATOM 1688 N . THR B 260 ? -144.23000 -30.37600 -85.28500 1.000 55.56490 N ? A ? 217 1
   ATOM 1689 CA . THR B 260 ? -143.61900 -29.37100 -86.15700 1.000 49.26369 C ? A ? 217 1
   ATOM 1690 C . THR B 260 ? -144.55800 -28.18500 -86.32800 1.000 48.42678 C ? A ? 217 1
   ATOM 1691 O . THR B 260 ? -145.68500 -28.36900 -86.79600 1.000 55.28970 O ? A ? 217 1
   ATOM 1692 CB . THR B 260 ? -143.29900 -29.96700 -87.51400 1.000 50.90229 C ? A ? 217 1
   ATOM 1693 OG1 . THR B 260 ? -142.41600 -31.08200 -87.34700 1.000 49.60080 O ? A ? 217 1
   ATOM 1694 CG2 . THR B 260 ? -142.66200 -28.92500 -88.43000 1.000 46.85597 C ? A ? 217 1
   ATOM 1695 N . PRO B 261 ? -144.16000 -26.97700 -85.94700 1.000 51.42745 N ? A ? 218 1
   ATOM 1696 CA . PRO B 261 ? -144.98700 -25.79800 -86.21200 1.000 54.80309 C ? A ? 218 1
   ATOM 1697 C . PRO B 261 ? -144.59300 -25.10100 -87.51300 1.000 53.68218 C ? A ? 218 1
   ATOM 1698 O . PRO B 261 ? -143.61200 -25.45300 -88.17300 1.000 50.13248 O ? A ? 218 1
   ATOM 1699 CB . PRO B 261 ? -144.69700 -24.89600 -85.00400 1.000 48.70661 C ? A ? 218 1
   ATOM 1700 CG . PRO B 261 ? -143.30200 -25.24900 -84.60600 1.000 54.85666 C ? A ? 218 1
   ATOM 1701 CD . PRO B 261 ? -143.02800 -26.66900 -85.05500 1.000 51.25560 C ? A ? 218 1
   ATOM 1702 N . TYR B 262 ? -145.38900 -24.09400 -87.86600 1.000 52.66577 N ? A ? 219 1
   ATOM 1703 CA . TYR B 262 ? -145.10600 -23.18800 -88.97400 1.000 54.09657 C ? A ? 219 1
   ATOM 1704 C . TYR B 262 ? -145.12100 -23.88100 -90.33800 1.000 55.30351 C ? A ? 219 1
   ATOM 1705 O . TYR B 262 ? -144.51900 -23.37900 -91.29300 1.000 47.98576 O ? A ? 219 1
   ATOM 1706 CB . TYR B 262 ? -143.77100 -22.46600 -88.74900 1.000 55.06063 C ? A ? 219 1
   ATOM 1707 CG . TYR B 262 ? -143.74800 -21.72600 -87.42900 1.000 63.11821 C ? A ? 219 1
   ATOM 1708 CD1 . TYR B 262 ? -144.80300 -20.89700 -87.07300 1.000 62.35877 C ? A ? 219 1
   ATOM 1709 CD2 . TYR B 262 ? -142.69600 -21.87600 -86.53000 1.000 61.79915 C ? A ? 219 1
   ATOM 1710 CE1 . TYR B 262 ? -144.81500 -20.22500 -85.87500 1.000 66.24612 C ? A ? 219 1
   ATOM 1711 CE2 . TYR B 262 ? -142.69600 -21.19800 -85.31500 1.000 62.59008 C ? A ? 219 1
   ATOM 1712 CZ . TYR B 262 ? -143.76300 -20.37600 -84.99500 1.000 65.43845 C ? A ? 219 1
   ATOM 1713 OH . TYR B 262 ? -143.80300 -19.69200 -83.79900 1.000 63.95526 O ? A ? 219 1
   ATOM 1714 N . ALA B 263 ? -145.80800 -25.02300 -90.46500 1.000 54.58906 N ? A ? 220 1
   ATOM 1715 CA . ALA B 263 ? -145.84800 -25.78400 -91.71800 1.000 50.23228 C ? A ? 220 1
   ATOM 1716 C . ALA B 263 ? -147.15700 -25.45600 -92.42200 1.000 46.32722 C ? A ? 220 1
   ATOM 1717 O . ALA B 263 ? -148.22000 -25.94000 -92.03500 1.000 44.39426 O ? A ? 220 1
   ATOM 1718 CB . ALA B 263 ? -145.71200 -27.28100 -91.46300 1.000 49.12926 C ? A ? 220 1
   ATOM 1719 N . TYR B 264 ? -147.07900 -24.63100 -93.46400 1.000 45.59307 N ? A ? 221 1
   ATOM 1720 CA . TYR B 264 ? -148.27000 -24.12800 -94.12500 1.000 46.56569 C ? A ? 221 1
   ATOM 1721 C . TYR B 264 ? -148.23400 -24.44300 -95.61700 1.000 44.38135 C ? A ? 221 1
   ATOM 1722 O . TYR B 264 ? -147.17800 -24.70200 -96.21000 1.000 41.05968 O ? A ? 221 1
   ATOM 1723 CB . TYR B 264 ? -148.42200 -22.61500 -93.89900 1.000 48.89989 C ? A ? 221 1
   ATOM 1724 CG . TYR B 264 ? -148.20600 -22.18700 -92.45600 1.000 49.95312 C ? A ? 221 1
   ATOM 1725 CD1 . TYR B 264 ? -148.87600 -22.81000 -91.41100 1.000 50.82083 C ? A ? 221 1
   ATOM 1726 CD2 . TYR B 264 ? -147.33600 -21.15300 -92.14900 1.000 51.91250 C ? A ? 221 1
   ATOM 1727 CE1 . TYR B 264 ? -148.66500 -22.41300 -90.08200 1.000 54.29659 C ? A ? 221 1
   ATOM 1728 CE2 . TYR B 264 ? -147.12400 -20.74800 -90.84600 1.000 55.99420 C ? A ? 221 1
   ATOM 1729 CZ . TYR B 264 ? -147.78500 -21.37300 -89.81500 1.000 57.25295 C ? A ? 221 1
   ATOM 1730 OH . TYR B 264 ? -147.55000 -20.95400 -88.51800 1.000 59.97749 O ? A ? 221 1
   ATOM 1731 N . THR B 265 ? -149.41800 -24.44200 -96.21800 1.000 43.91825 N ? A ? 222 1
   ATOM 1732 CA . THR B 265 ? -149.54100 -24.66800 -97.64700 1.000 38.61667 C ? A ? 222 1
   ATOM 1733 C . THR B 265 ? -150.27700 -23.55100 -98.35500 1.000 39.89022 C ? A ? 222 1
   ATOM 1734 O . THR B 265 ? -150.47600 -23.64600 -99.56700 1.000 42.85124 O ? A ? 222 1
   ATOM 1735 CB . THR B 265 ? -150.26700 -25.98200 -97.95000 1.000 34.73107 C ? A ? 222 1
   ATOM 1736 OG1 . THR B 265 ? -151.62700 -25.87900 -97.53100 1.000 36.61315 O ? A ? 222 1
   ATOM 1737 CG2 . THR B 265 ? -149.61600 -27.14000 -97.29500 1.000 36.06390 C ? A ? 222 1
   ATOM 1738 N . PHE B 266 ? -150.71700 -22.52200 -97.64100 1.000 37.97563 N ? A ? 223 1
   ATOM 1739 CA . PHE B 266 ? -151.43100 -21.41100 -98.24400 1.000 39.62941 C ? A ? 223 1
   ATOM 1740 C . PHE B 266 ? -151.03400 -20.11500 -97.55900 1.000 44.78174 C ? A ? 223 1
   ATOM 1741 O . PHE B 266 ? -150.96900 -20.05000 -96.32800 1.000 43.73893 O ? A ? 223 1
   ATOM 1742 CB . PHE B 266 ? -152.94100 -21.58000 -98.13100 1.000 39.33636 C ? A ? 223 1
   ATOM 1743 CG . PHE B 266 ? -153.69200 -20.27800 -98.17500 1.000 42.20059 C ? A ? 223 1
   ATOM 1744 CD1 . PHE B 266 ? -154.05500 -19.62300 -97.00700 1.000 44.42953 C ? A ? 223 1
   ATOM 1745 CD2 . PHE B 266 ? -154.02300 -19.69900 -99.39500 1.000 43.97092 C ? A ? 223 1
   ATOM 1746 CE1 . PHE B 266 ? -154.74400 -18.42300 -97.05100 1.000 46.66368 C ? A ? 223 1
   ATOM 1747 CE2 . PHE B 266 ? -154.71500 -18.49000 -99.44700 1.000 42.55246 C ? A ? 223 1
   ATOM 1748 CZ . PHE B 266 ? -155.07600 -17.85500 -98.27200 1.000 50.03470 C ? A ? 223 1
   ATOM 1749 N . TRP B 267 ? -150.80000 -19.07900 -98.35600 1.000 42.27372 N ? A ? 224 1
   ATOM 1750 CA . TRP B 267 ? -150.55100 -17.74200 -97.83800 1.000 41.94727 C ? A ? 224 1
   ATOM 1751 C . TRP B 267 ? -151.32700 -16.77100 -98.70200 1.000 48.38659 C ? A ? 224 1
   ATOM 1752 O . TRP B 267 ? -151.30400 -16.88500 -99.93500 1.000 47.05529 O ? A ? 224 1
   ATOM 1753 CB . TRP B 267 ? -149.06100 -17.38000 -97.85700 1.000 41.98026 C ? A ? 224 1
   ATOM 1754 CG . TRP B 267 ? -148.15800 -18.45300 -97.36800 1.000 45.18837 C ? A ? 224 1
   ATOM 1755 CD1 . TRP B 267 ? -147.54000 -18.51500 -96.14100 1.000 49.18076 C ? A ? 224 1
   ATOM 1756 CD2 . TRP B 267 ? -147.74900 -19.63000 -98.08200 1.000 43.61927 C ? A ? 224 1
   ATOM 1757 NE1 . TRP B 267 ? -146.78300 -19.65900 -96.05200 1.000 45.38655 N ? A ? 224 1
   ATOM 1758 CE2 . TRP B 267 ? -146.88600 -20.35600 -97.23100 1.000 40.47730 C ? A ? 224 1
   ATOM 1759 CE3 . TRP B 267 ? -148.02200 -20.13700 -99.36300 1.000 42.35465 C ? A ? 224 1
   ATOM 1760 CZ2 . TRP B 267 ? -146.30400 -21.56700 -97.61400 1.000 42.81882 C ? A ? 224 1
   ATOM 1761 CZ3 . TRP B 267 ? -147.43600 -21.33800 -99.74500 1.000 40.53034 C ? A ? 224 1
   ATOM 1762 CH2 . TRP B 267 ? -146.59000 -22.04000 -98.87400 1.000 41.78934 C ? A ? 224 1
   ATOM 1763 N . THR B 268 ? -152.01800 -15.82900 -98.06600 1.000 42.97473 N ? A ? 225 1
   ATOM 1764 CA . THR B 268 ? -152.72900 -14.82400 -98.83900 1.000 49.82288 C ? A ? 225 1
   ATOM 1765 C . THR B 268 ? -151.74600 -14.05800 -99.71800 1.000 53.28639 C ? A ? 225 1
   ATOM 1766 O . THR B 268 ? -150.59400 -13.82100 -99.33900 1.000 53.22843 O ? A ? 225 1
   ATOM 1767 CB . THR B 268 ? -153.49200 -13.86900 -97.92000 1.000 54.46787 C ? A ? 225 1
   ATOM 1768 OG1 . THR B 268 ? -154.11100 -12.85000 -98.71200 1.000 53.49406 O ? A ? 225 1
   ATOM 1769 CG2 . THR B 268 ? -152.56200 -13.21700 -96.89400 1.000 53.35692 C ? A ? 225 1
   ATOM 1770 N . TYR B 269 ? -152.19200 -13.71200 -100.92400 1.000 54.31907 N ? A ? 226 1
   ATOM 1771 CA . TYR B 269 ? -151.34700 -12.91200 -101.80100 1.000 56.29666 C ? A ? 226 1
   ATOM 1772 C . TYR B 269 ? -151.00900 -11.56700 -101.16600 1.000 57.13718 C ? A ? 226 1
   ATOM 1773 O . TYR B 269 ? -149.96200 -10.98400 -101.47200 1.000 60.60534 O ? A ? 226 1
   ATOM 1774 CB . TYR B 269 ? -152.03200 -12.71100 -103.15700 1.000 51.75662 C ? A ? 226 1
   ATOM 1775 CG . TYR B 269 ? -151.89700 -13.88200 -104.12000 1.000 52.71073 C ? A ? 226 1
   ATOM 1776 CD1 . TYR B 269 ? -150.67900 -14.52400 -104.29900 1.000 50.52944 C ? A ? 226 1
   ATOM 1777 CD2 . TYR B 269 ? -152.99300 -14.33500 -104.86100 1.000 50.29545 C ? A ? 226 1
   ATOM 1778 CE1 . TYR B 269 ? -150.55200 -15.59000 -105.18800 1.000 47.00135 C ? A ? 226 1
   ATOM 1779 CE2 . TYR B 269 ? -152.87600 -15.40300 -105.75000 1.000 45.50611 C ? A ? 226 1
   ATOM 1780 CZ . TYR B 269 ? -151.65200 -16.02400 -105.90200 1.000 47.31293 C ? A ? 226 1
   ATOM 1781 OH . TYR B 269 ? -151.52000 -17.08100 -106.76900 1.000 47.44360 O ? A ? 226 1
   ATOM 1782 N . MET B 270 ? -151.86100 -11.07600 -100.26700 1.000 56.46898 N ? A ? 227 1
   ATOM 1783 CA . MET B 270 ? -151.73300 -9.73600 -99.71400 1.000 60.30740 C ? A ? 227 1
   ATOM 1784 C . MET B 270 ? -150.61600 -9.65800 -98.67800 1.000 62.48344 C ? A ? 227 1
   ATOM 1785 O . MET B 270 ? -150.11100 -10.67000 -98.17700 1.000 59.99392 O ? A ? 227 1
   ATOM 1786 CB . MET B 270 ? -153.03700 -9.28500 -99.07800 1.000 62.92304 C ? A ? 227 1
   ATOM 1787 CG . MET B 270 ? -153.94700 -8.55600 -100.01100 1.000 58.64078 C ? A ? 227 1
   ATOM 1788 SD . MET B 270 ? -155.55700 -9.31300 -99.86600 1.000 67.15427 S ? A ? 227 1
   ATOM 1789 CE . MET B 270 ? -155.23800 -10.86000 -100.70400 1.000 61.68942 C ? A ? 227 1
   ATOM 1790 N . MET B 271 ? -150.27200 -8.41400 -98.32700 1.000 64.21649 N ? A ? 228 1
   ATOM 1791 CA . MET B 271 ? -149.04900 -8.11300 -97.60000 1.000 63.03270 C ? A ? 228 1
   ATOM 1792 C . MET B 271 ? -147.90100 -8.83200 -98.28800 1.000 65.06732 C ? A ? 228 1
   ATOM 1793 O . MET B 271 ? -147.81900 -8.84700 -99.52100 1.000 71.75296 O ? A ? 228 1
   ATOM 1794 CB . MET B 271 ? -149.16500 -8.52200 -96.13200 1.000 58.60956 C ? A ? 228 1
   ATOM 1795 CG . MET B 271 ? -150.49500 -8.13900 -95.50300 1.000 59.45526 C ? A ? 228 1
   ATOM 1796 SD . MET B 271 ? -151.32400 -6.72000 -96.26900 1.000 80.39954 S ? A ? 228 1
   ATOM 1797 CE . MET B 271 ? -150.38500 -5.32600 -95.64900 1.000 64.02562 C ? A ? 228 1
   ATOM 1798 N . ASN B 272 ? -147.01500 -9.43400 -97.51300 1.000 64.54776 N ? A ? 229 1
   ATOM 1799 CA . ASN B 272 ? -146.08700 -10.40400 -98.06600 1.000 63.77140 C ? A ? 229 1
   ATOM 1800 C . ASN B 272 ? -146.11000 -11.64800 -97.20600 1.000 60.20942 C ? A ? 229 1
   ATOM 1801 O . ASN B 272 ? -145.08300 -12.15100 -96.74300 1.000 60.69776 O ? A ? 229 1
   ATOM 1802 CB . ASN B 272 ? -144.68800 -9.81500 -98.22600 1.000 65.84451 C ? A ? 229 1
   ATOM 1803 CG . ASN B 272 ? -144.43100 -9.33700 -99.64900 1.000 71.46856 C ? A ? 229 1
   ATOM 1804 OD1 . ASN B 272 ? -145.17000 -8.49700 -100.18000 1.000 70.49729 O ? A ? 229 1
   ATOM 1805 ND2 . ASN B 272 ? -143.39900 -9.89100 -100.28400 1.000 67.31095 N ? A ? 229 1
   ATOM 1806 N . ALA B 273 ? -147.33000 -12.15600 -97.00300 1.000 57.99423 N ? A ? 230 1
   ATOM 1807 CA . ALA B 273 ? -147.55400 -13.25100 -96.06800 1.000 56.61510 C ? A ? 230 1
   ATOM 1808 C . ALA B 273 ? -146.71100 -14.46500 -96.42000 1.000 55.35536 C ? A ? 230 1
   ATOM 1809 O . ALA B 273 ? -146.13900 -15.10800 -95.53200 1.000 58.25332 O ? A ? 230 1
   ATOM 1810 CB . ALA B 273 ? -149.04000 -13.61300 -96.03200 1.000 55.32993 C ? A ? 230 1
   ATOM 1811 N . ARG B 274 ? -146.54200 -14.76600 -97.71100 1.000 55.28739 N ? A ? 231 1
   ATOM 1812 CA . ARG B 274 ? -145.64700 -15.90100 -98.08600 1.000 59.13554 C ? A ? 231 1
   ATOM 1813 C . ARG B 274 ? -144.22600 -15.64900 -97.56800 1.000 56.00149 C ? A ? 231 1
   ATOM 1814 O . ARG B 274 ? -143.65400 -16.56600 -96.94800 1.000 56.16563 O ? A ? 231 1
   ATOM 1815 CB . ARG B 274 ? -145.65800 -16.17900 -99.59300 1.000 43.98867 C ? A ? 231 1
   ATOM 1816 CG . ARG B 274 ? -144.89600 -17.43600 -99.98900 1.000 50.60755 C ? A ? 231 1
   ATOM 1817 CD . ARG B 274 ? -145.51500 -18.15000 -101.17400 1.000 43.60097 C ? A ? 231 1
   ATOM 1818 NE . ARG B 274 ? -144.83600 -19.37700 -101.56600 1.000 43.84721 N ? A ? 231 1
   ATOM 1819 CZ . ARG B 274 ? -145.34300 -20.28400 -102.39400 1.000 43.10832 C ? A ? 231 1
   ATOM 1820 NH1 . ARG B 274 ? -146.54400 -20.11000 -102.91600 1.000 40.06254 N ? A ? 231 1
   ATOM 1821 NH2 . ARG B 274 ? -144.65200 -21.36700 -102.69500 1.000 39.33106 N ? A ? 231 1
   ATOM 1822 N . SER B 275 ? -143.68800 -14.45100 -97.80300 1.000 59.42462 N ? A ? 232 1
   ATOM 1823 CA . SER B 275 ? -142.30200 -14.12600 -97.37400 1.000 62.57415 C ? A ? 232 1
   ATOM 1824 C . SER B 275 ? -142.19600 -14.18300 -95.84800 1.000 57.35449 C ? A ? 232 1
   ATOM 1825 O . SER B 275 ? -141.13900 -14.60400 -95.34800 1.000 60.74707 O ? A ? 232 1
   ATOM 1826 CB . SER B 275 ? -141.88200 -12.78000 -97.89700 1.000 63.69002 C ? A ? 232 1
   ATOM 1827 OG . SER B 275 ? -140.57500 -12.45000 -97.44900 1.000 75.79680 O ? A ? 232 1
   ATOM 1828 N . LYS B 276 ? -143.25200 -13.77400 -95.14300 1.000 63.16501 N ? A ? 233 1
   ATOM 1829 CA . LYS B 276 ? -143.22400 -13.74700 -93.65800 1.000 63.13393 C ? A ? 233 1
   ATOM 1830 C . LYS B 276 ? -143.81700 -15.04700 -93.10800 1.000 60.65395 C ? A ? 233 1
   ATOM 1831 O . LYS B 276 ? -144.08600 -15.08300 -91.89100 1.000 58.28994 O ? A ? 233 1
   ATOM 1832 CB . LYS B 276 ? -144.00100 -12.52800 -93.15400 1.000 64.50513 C ? A ? 233 1
   ATOM 1833 CG . LYS B 276 ? -143.41200 -11.18200 -93.55100 1.000 62.93292 C ? A ? 233 1
   ATOM 1834 CD . LYS B 276 ? -144.45500 -10.15800 -93.94000 1.000 64.44221 C ? A ? 233 1
   ATOM 1835 CE . LYS B 276 ? -145.85500 -10.54500 -93.51600 1.000 63.02177 C ? A ? 233 1
   ATOM 1836 NZ . LYS B 276 ? -146.78200 -9.39100 -93.58000 1.000 63.43169 N ? A ? 233 1
   ATOM 1837 N . ASN B 277 ? -143.99500 -16.06300 -93.96300 1.000 57.28503 N ? A ? 234 1
   ATOM 1838 CA . ASN B 277 ? -144.59000 -17.33100 -93.54300 1.000 54.02017 C ? A ? 234 1
   ATOM 1839 C . ASN B 277 ? -145.82000 -17.14100 -92.66900 1.000 53.81311 C ? A ? 234 1
   ATOM 1840 O . ASN B 277 ? -146.04900 -17.90800 -91.72600 1.000 57.49077 O ? A ? 234 1
   ATOM 1841 CB . ASN B 277 ? -143.57100 -18.21300 -92.82400 1.000 55.00350 C ? A ? 234 1
   ATOM 1842 CG . ASN B 277 ? -143.94400 -19.68600 -92.88000 1.000 58.41497 C ? A ? 234 1
   ATOM 1843 OD1 . ASN B 277 ? -144.80800 -20.08500 -93.66600 1.000 59.87204 O ? A ? 234 1
   ATOM 1844 ND2 . ASN B 277 ? -143.30700 -20.49800 -92.04400 1.000 57.71190 N ? A ? 234 1
   ATOM 1845 N . VAL B 278 ? -146.61900 -16.12500 -92.97500 1.000 48.40200 N ? A ? 235 1
   ATOM 1846 CA . VAL B 278 ? -147.94700 -16.00600 -92.39300 1.000 54.50814 C ? A ? 235 1
   ATOM 1847 C . VAL B 278 ? -148.88000 -16.87800 -93.22400 1.000 54.65881 C ? A ? 235 1
   ATOM 1848 O . VAL B 278 ? -149.46200 -16.42600 -94.22000 1.000 52.65951 O ? A ? 235 1
   ATOM 1849 CB . VAL B 278 ? -148.41300 -14.53800 -92.34300 1.000 56.39449 C ? A ? 235 1
   ATOM 1850 CG1 . VAL B 278 ? -149.83500 -14.43400 -91.77200 1.000 57.10223 C ? A ? 235 1
   ATOM 1851 CG2 . VAL B 278 ? -147.42500 -13.70300 -91.52200 1.000 60.20190 C ? A ? 235 1
   ATOM 1852 N . GLY B 279 ? -149.02000 -18.14400 -92.83000 1.000 53.50776 N ? A ? 236 1
   ATOM 1853 CA . GLY B 279 ? -149.69400 -19.12400 -93.65000 1.000 51.91253 C ? A ? 236 1
   ATOM 1854 C . GLY B 279 ? -150.69300 -19.96600 -92.87800 1.000 53.28697 C ? A ? 236 1
   ATOM 1855 O . GLY B 279 ? -150.85500 -19.84100 -91.65800 1.000 50.45457 O ? A ? 236 1
   ATOM 1856 N . TRP B 280 ? -151.37600 -20.81100 -93.64300 1.000 45.73474 N ? A ? 237 1
   ATOM 1857 CA . TRP B 280 ? -152.24900 -21.85900 -93.14900 1.000 43.22427 C ? A ? 237 1
   ATOM 1858 C . TRP B 280 ? -151.88400 -23.17800 -93.82300 1.000 47.44408 C ? A ? 237 1
   ATOM 1859 O . TRP B 280 ? -151.41200 -23.20800 -94.96700 1.000 46.95810 O ? A ? 237 1
   ATOM 1860 CB . TRP B 280 ? -153.70100 -21.60700 -93.46200 1.000 40.12580 C ? A ? 237 1
   ATOM 1861 CG . TRP B 280 ? -154.31700 -20.30700 -93.11500 1.000 40.71769 C ? A ? 237 1
   ATOM 1862 CD1 . TRP B 280 ? -153.82400 -19.04600 -93.32800 1.000 41.07463 C ? A ? 237 1
   ATOM 1863 CD2 . TRP B 280 ? -155.61400 -20.14300 -92.53800 1.000 48.23600 C ? A ? 237 1
   ATOM 1864 NE1 . TRP B 280 ? -154.74400 -18.10700 -92.89600 1.000 47.33848 N ? A ? 237 1
   ATOM 1865 CE2 . TRP B 280 ? -155.84900 -18.75900 -92.40900 1.000 45.03662 C ? A ? 237 1
   ATOM 1866 CE3 . TRP B 280 ? -156.59800 -21.03800 -92.10500 1.000 44.79695 C ? A ? 237 1
   ATOM 1867 CZ2 . TRP B 280 ? -157.02900 -18.25500 -91.86500 1.000 42.88518 C ? A ? 237 1
   ATOM 1868 CZ3 . TRP B 280 ? -157.76100 -20.53300 -91.56700 1.000 41.25224 C ? A ? 237 1
   ATOM 1869 CH2 . TRP B 280 ? -157.97000 -19.16000 -91.45300 1.000 42.77128 C ? A ? 237 1
   ATOM 1870 N . ARG B 281 ? -152.13300 -24.27300 -93.12600 1.000 41.49252 N ? A ? 238 1
   ATOM 1871 CA . ARG B 281 ? -152.06700 -25.58900 -93.73600 1.000 43.46402 C ? A ? 238 1
   ATOM 1872 C . ARG B 281 ? -153.51300 -25.96100 -94.03600 1.000 45.93765 C ? A ? 238 1
   ATOM 1873 O . ARG B 281 ? -154.27200 -26.33900 -93.13600 1.000 38.35587 O ? A ? 238 1
   ATOM 1874 CB . ARG B 281 ? -151.37000 -26.60700 -92.84200 1.000 45.29347 C ? A ? 238 1
   ATOM 1875 CG . ARG B 281 ? -151.19300 -27.95000 -93.52000 1.000 42.59481 C ? A ? 238 1
   ATOM 1876 CD . ARG B 281 ? -150.32100 -28.87600 -92.70800 1.000 46.74051 C ? A ? 238 1
   ATOM 1877 NE . ARG B 281 ? -150.95200 -29.31000 -91.45800 1.000 42.84052 N ? A ? 238 1
   ATOM 1878 CZ . ARG B 281 ? -151.39000 -30.55200 -91.23100 1.000 47.65801 C ? A ? 238 1
   ATOM 1879 NH1 . ARG B 281 ? -151.29600 -31.48000 -92.19000 1.000 42.13380 N ? A ? 238 1
   ATOM 1880 NH2 . ARG B 281 ? -151.93400 -30.87000 -90.05200 1.000 42.80694 N ? A ? 238 1
   ATOM 1881 N . LEU B 282 ? -153.90900 -25.78400 -95.30500 1.000 34.85934 N ? A ? 239 1
   ATOM 1882 CA . LEU B 282 ? -155.24100 -26.15300 -95.75900 1.000 38.30790 C ? A ? 239 1
   ATOM 1883 C . LEU B 282 ? -155.24600 -27.37000 -96.68000 1.000 41.82534 C ? A ? 239 1
   ATOM 1884 O . LEU B 282 ? -156.32900 -27.86900 -97.01000 1.000 39.21980 O ? A ? 239 1
   ATOM 1885 CB . LEU B 282 ? -155.90500 -24.97200 -96.48200 1.000 37.61525 C ? A ? 239 1
   ATOM 1886 CG . LEU B 282 ? -155.87400 -23.59100 -95.83600 1.000 42.36792 C ? A ? 239 1
   ATOM 1887 CD1 . LEU B 282 ? -156.53800 -22.56900 -96.76200 1.000 37.57803 C ? A ? 239 1
   ATOM 1888 CD2 . LEU B 282 ? -156.58800 -23.63700 -94.51300 1.000 38.65299 C ? A ? 239 1
   ATOM 1889 N . ASP B 283 ? -154.07600 -27.87200 -97.07400 1.000 35.94474 N ? A ? 240 1
   ATOM 1890 CA . ASP B 283 ? -153.95100 -28.94500 -98.04700 1.000 39.03716 C ? A ? 240 1
   ATOM 1891 C . ASP B 283 ? -153.30900 -30.15200 -97.38600 1.000 38.78395 C ? A ? 240 1
   ATOM 1892 O . ASP B 283 ? -152.23000 -30.03400 -96.79100 1.000 36.76373 O ? A ? 240 1
   ATOM 1893 CB . ASP B 283 ? -153.12100 -28.48900 -99.25200 1.000 34.72254 C ? A ? 240 1
   ATOM 1894 CG . ASP B 283 ? -153.63900 -27.20200 -99.84600 1.000 39.27642 C ? A ? 240 1
   ATOM 1895 OD1 . ASP B 283 ? -154.57200 -27.26700 -100.67700 1.000 39.65908 O ? A ? 240 1
   ATOM 1896 OD2 . ASP B 283 ? -153.12100 -26.12500 -99.47600 1.000 38.18515 O ? A ? 240 1
   ATOM 1897 N . TYR B 284 ? -153.95600 -31.31400 -97.54000 1.000 40.34328 N ? A ? 241 1
   ATOM 1898 CA . TYR B 284 ? -153.70000 -32.49600 -96.73000 1.000 38.03840 C ? A ? 241 1
   ATOM 1899 C . TYR B 284 ? -153.65500 -33.74300 -97.58700 1.000 36.20689 C ? A ? 241 1
   ATOM 1900 O . TYR B 284 ? -154.31700 -33.83100 -98.62300 1.000 35.96904 O ? A ? 241 1
   ATOM 1901 CB . TYR B 284 ? -154.80300 -32.74800 -95.67900 1.000 37.23107 C ? A ? 241 1
   ATOM 1902 CG . TYR B 284 ? -155.06400 -31.64200 -94.69000 1.000 37.26385 C ? A ? 241 1
   ATOM 1903 CD1 . TYR B 284 ? -155.76200 -30.50000 -95.06600 1.000 37.47757 C ? A ? 241 1
   ATOM 1904 CD2 . TYR B 284 ? -154.67400 -31.76900 -93.36200 1.000 44.60026 C ? A ? 241 1
   ATOM 1905 CE1 . TYR B 284 ? -156.03300 -29.50000 -94.16100 1.000 42.33205 C ? A ? 241 1
   ATOM 1906 CE2 . TYR B 284 ? -154.93600 -30.76400 -92.44000 1.000 43.36666 C ? A ? 241 1
   ATOM 1907 CZ . TYR B 284 ? -155.61800 -29.63800 -92.84300 1.000 43.88461 C ? A ? 241 1
   ATOM 1908 OH . TYR B 284 ? -155.88900 -28.63700 -91.94000 1.000 44.04980 O ? A ? 241 1
   ATOM 1909 N . PHE B 285 ? -152.91100 -34.72500 -97.10900 1.000 36.14831 N ? A ? 242 1
   ATOM 1910 CA . PHE B 285 ? -153.09000 -36.11800 -97.48900 1.000 37.48819 C ? A ? 242 1
   ATOM 1911 C . PHE B 285 ? -153.65900 -36.83800 -96.26800 1.000 37.06410 C ? A ? 242 1
   ATOM 1912 O . PHE B 285 ? -153.00700 -36.91300 -95.22000 1.000 36.58432 O ? A ? 242 1
   ATOM 1913 CB . PHE B 285 ? -151.77400 -36.73700 -97.95100 1.000 36.75664 C ? A ? 242 1
   ATOM 1914 CG . PHE B 285 ? -151.37800 -36.35700 -99.35200 1.000 37.12389 C ? A ? 242 1
   ATOM 1915 CD1 . PHE B 285 ? -150.37200 -35.42600 -99.57900 1.000 35.79732 C ? A ? 242 1
   ATOM 1916 CD2 . PHE B 285 ? -151.99100 -36.94800 -100.44200 1.000 39.75150 C ? A ? 242 1
   ATOM 1917 CE1 . PHE B 285 ? -150.00700 -35.07400 -100.87000 1.000 38.08402 C ? A ? 242 1
   ATOM 1918 CE2 . PHE B 285 ? -151.61600 -36.60500 -101.73600 1.000 36.81003 C ? A ? 242 1
   ATOM 1919 CZ . PHE B 285 ? -150.63100 -35.65900 -101.94400 1.000 34.96485 C ? A ? 242 1
   ATOM 1920 N . LEU B 286 ? -154.88900 -37.32200 -96.38600 1.000 42.77435 N ? A ? 243 1
   ATOM 1921 CA . LEU B 286 ? -155.55600 -38.08600 -95.33600 1.000 35.98482 C ? A ? 243 1
   ATOM 1922 C . LEU B 286 ? -155.59300 -39.55800 -95.74000 1.000 43.34448 C ? A ? 243 1
   ATOM 1923 O . LEU B 286 ? -155.90500 -39.88500 -96.89400 1.000 42.59158 O ? A ? 243 1
   ATOM 1924 CB . LEU B 286 ? -156.96400 -37.54100 -95.09600 1.000 39.90637 C ? A ? 243 1
   ATOM 1925 CG . LEU B 286 ? -157.06500 -36.12200 -94.53500 1.000 38.44740 C ? A ? 243 1
   ATOM 1926 CD1 . LEU B 286 ? -158.43200 -35.93100 -93.92000 1.000 41.15822 C ? A ? 243 1
   ATOM 1927 CD2 . LEU B 286 ? -156.00500 -35.87300 -93.48100 1.000 40.47599 C ? A ? 243 1
   ATOM 1928 N . LEU B 287 ? -155.26500 -40.44200 -94.80400 1.000 39.52200 N ? A ? 244 1
   ATOM 1929 CA . LEU B 287 ? -155.01900 -41.84700 -95.10800 1.000 43.20841 C ? A ? 244 1
   ATOM 1930 C . LEU B 287 ? -155.86300 -42.73800 -94.21300 1.000 47.23806 C ? A ? 244 1
   ATOM 1931 O . LEU B 287 ? -156.04800 -42.44100 -93.03000 1.000 42.91682 O ? A ? 244 1
   ATOM 1932 CB . LEU B 287 ? -153.55200 -42.22700 -94.87400 1.000 41.26941 C ? A ? 244 1
   ATOM 1933 CG . LEU B 287 ? -152.44100 -41.34200 -95.40700 1.000 47.18855 C ? A ? 244 1
   ATOM 1934 CD1 . LEU B 287 ? -151.09100 -42.05000 -95.27400 1.000 43.19033 C ? A ? 244 1
   ATOM 1935 CD2 . LEU B 287 ? -152.73500 -41.04600 -96.85700 1.000 48.17775 C ? A ? 244 1
   ATOM 1936 N . SER B 288 ? -156.31200 -43.86400 -94.76000 1.000 45.12060 N ? A ? 245 1
   ATOM 1937 CA . SER B 288 ? -156.82300 -44.91800 -93.90000 1.000 46.84768 C ? A ? 245 1
   ATOM 1938 C . SER B 288 ? -155.71600 -45.43300 -92.98000 1.000 53.59369 C ? A ? 245 1
   ATOM 1939 O . SER B 288 ? -154.52400 -45.35900 -93.29700 1.000 46.92347 O ? A ? 245 1
   ATOM 1940 CB . SER B 288 ? -157.39500 -46.06500 -94.72900 1.000 44.59745 C ? A ? 245 1
   ATOM 1941 OG . SER B 288 ? -158.31200 -45.58900 -95.69100 1.000 45.31836 O ? A ? 245 1
   ATOM 1942 N . HIS B 289 ? -156.11600 -45.96200 -91.82000 1.000 52.87417 N ? A ? 246 1
   ATOM 1943 CA . HIS B 289 ? -155.11700 -46.52800 -90.91500 1.000 51.79714 C ? A ? 246 1
   ATOM 1944 C . HIS B 289 ? -154.43000 -47.73000 -91.54600 1.000 48.04596 C ? A ? 246 1
   ATOM 1945 O . HIS B 289 ? -153.25600 -47.99000 -91.26300 1.000 45.62033 O ? A ? 246 1
   ATOM 1946 CB . HIS B 289 ? -155.76300 -46.89800 -89.57600 1.000 56.22369 C ? A ? 246 1
   ATOM 1947 CG . HIS B 289 ? -156.38300 -45.73100 -88.86500 1.000 59.63607 C ? A ? 246 1
   ATOM 1948 ND1 . HIS B 289 ? -157.22600 -45.87600 -87.78100 1.000 64.07486 N ? A ? 246 1
   ATOM 1949 CD2 . HIS B 289 ? -156.28200 -44.39600 -89.08600 1.000 58.63304 C ? A ? 246 1
   ATOM 1950 CE1 . HIS B 289 ? -157.61400 -44.68200 -87.36500 1.000 61.14591 C ? A ? 246 1
   ATOM 1951 NE2 . HIS B 289 ? -157.05900 -43.76800 -88.14200 1.000 54.03327 N ? A ? 246 1
   ATOM 1952 N . SER B 290 ? -155.14200 -48.44800 -92.42600 1.000 51.14946 N ? A ? 247 1
   ATOM 1953 CA . SER B 290 ? -154.56100 -49.54700 -93.19900 1.000 49.30027 C ? A ? 247 1
   ATOM 1954 C . SER B 290 ? -153.29500 -49.13000 -93.92800 1.000 54.42130 C ? A ? 247 1
   ATOM 1955 O . SER B 290 ? -152.45300 -49.97400 -94.25900 1.000 54.43709 O ? A ? 247 1
   ATOM 1956 CB . SER B 290 ? -155.57000 -50.05700 -94.23500 1.000 52.43099 C ? A ? 247 1
   ATOM 1957 OG . SER B 290 ? -156.90400 -50.00100 -93.74800 1.000 64.07105 O ? A ? 247 1
   ATOM 1958 N . LEU B 291 ? -153.14600 -47.84200 -94.20300 1.000 52.99034 N ? A ? 248 1
   ATOM 1959 CA . LEU B 291 ? -152.08200 -47.37200 -95.07400 1.000 52.34111 C ? A ? 248 1
   ATOM 1960 C . LEU B 291 ? -150.89700 -46.78000 -94.32700 1.000 50.34798 C ? A ? 248 1
   ATOM 1961 O . LEU B 291 ? -149.84900 -46.56300 -94.94600 1.000 46.88663 O ? A ? 248 1
   ATOM 1962 CB . LEU B 291 ? -152.64500 -46.34000 -96.05500 1.000 51.80104 C ? A ? 248 1
   ATOM 1963 CG . LEU B 291 ? -153.39200 -47.01500 -97.19900 1.000 48.74295 C ? A ? 248 1
   ATOM 1964 CD1 . LEU B 291 ? -154.04500 -45.96700 -98.10500 1.000 44.37005 C ? A ? 248 1
   ATOM 1965 CD2 . LEU B 291 ? -152.41000 -47.89400 -97.96200 1.000 46.56027 C ? A ? 248 1
   ATOM 1966 N . LEU B 292 ? -151.03100 -46.52100 -93.02600 1.000 48.56920 N ? A ? 249 1
   ATOM 1967 CA . LEU B 292 ? -149.92100 -45.96200 -92.26100 1.000 48.94865 C ? A ? 249 1
   ATOM 1968 C . LEU B 292 ? -148.62700 -46.76400 -92.39500 1.000 45.46821 C ? A ? 249 1
   ATOM 1969 O . LEU B 292 ? -147.56500 -46.13800 -92.53800 1.000 49.05585 O ? A ? 249 1
   ATOM 1970 CB . LEU B 292 ? -150.34300 -45.80000 -90.78700 1.000 47.91209 C ? A ? 249 1
   ATOM 1971 CG . LEU B 292 ? -151.39400 -44.71700 -90.49900 1.000 47.65567 C ? A ? 249 1
   ATOM 1972 CD1 . LEU B 292 ? -151.87400 -44.79300 -89.05500 1.000 51.39628 C ? A ? 249 1
   ATOM 1973 CD2 . LEU B 292 ? -150.86800 -43.31300 -90.80500 1.000 46.44843 C ? A ? 249 1
   ATOM 1974 N . PRO B 293 ? -148.62200 -48.10300 -92.39200 1.000 49.79926 N ? A ? 250 1
   ATOM 1975 CA . PRO B 293 ? -147.35300 -48.82300 -92.62100 1.000 50.88146 C ? A ? 250 1
   ATOM 1976 C . PRO B 293 ? -146.75900 -48.63600 -94.01700 1.000 52.37994 C ? A ? 250 1
   ATOM 1977 O . PRO B 293 ? -145.58600 -48.98600 -94.21900 1.000 49.04646 O ? A ? 250 1
   ATOM 1978 CB . PRO B 293 ? -147.72600 -50.29500 -92.37100 1.000 50.20752 C ? A ? 250 1
   ATOM 1979 CG . PRO B 293 ? -149.20600 -50.35300 -92.41300 1.000 52.82473 C ? A ? 250 1
   ATOM 1980 CD . PRO B 293 ? -149.68400 -49.01800 -91.93600 1.000 55.14969 C ? A ? 250 1
   ATOM 1981 N . ALA B 294 ? -147.51600 -48.11100 -94.98300 1.000 49.84515 N ? A ? 251 1
   ATOM 1982 CA . ALA B 294 ? -146.96500 -47.77200 -96.28600 1.000 47.79678 C ? A ? 251 1
   ATOM 1983 C . ALA B 294 ? -146.50300 -46.32700 -96.37200 1.000 42.34286 C ? A ? 251 1
   ATOM 1984 O . ALA B 294 ? -145.84100 -45.96300 -97.35100 1.000 46.38503 O ? A ? 251 1
   ATOM 1985 CB . ALA B 294 ? -148.00100 -48.04300 -97.38100 1.000 44.85833 C ? A ? 251 1
   ATOM 1986 N . LEU B 295 ? -146.82300 -45.50900 -95.37300 1.000 40.77952 N ? A ? 252 1
   ATOM 1987 CA . LEU B 295 ? -146.53600 -44.07500 -95.40600 1.000 45.47871 C ? A ? 252 1
   ATOM 1988 C . LEU B 295 ? -145.03900 -43.82800 -95.24800 1.000 48.02818 C ? A ? 252 1
   ATOM 1989 O . LEU B 295 ? -144.50100 -43.96900 -94.14800 1.000 51.74899 O ? A ? 252 1
   ATOM 1990 CB . LEU B 295 ? -147.30800 -43.35700 -94.30200 1.000 47.14547 C ? A ? 252 1
   ATOM 1991 CG . LEU B 295 ? -146.89400 -41.89700 -94.07200 1.000 47.85388 C ? A ? 252 1
   ATOM 1992 CD1 . LEU B 295 ? -147.12200 -41.08800 -95.35300 1.000 42.67312 C ? A ? 252 1
   ATOM 1993 CD2 . LEU B 295 ? -147.63000 -41.26200 -92.89400 1.000 40.84321 C ? A ? 252 1
   ATOM 1994 N . CYS B 296 ? -144.37300 -43.42400 -96.33800 1.000 41.57277 N ? A ? 253 1
   ATOM 1995 CA . CYS B 296 ? -142.95300 -43.08600 -96.30300 1.000 44.82001 C ? A ? 253 1
   ATOM 1996 C . CYS B 296 ? -142.70900 -41.64000 -95.89200 1.000 47.20891 C ? A ? 253 1
   ATOM 1997 O . CYS B 296 ? -141.82000 -41.37100 -95.07800 1.000 41.75021 O ? A ? 253 1
   ATOM 1998 CB . CYS B 296 ? -142.31100 -43.34400 -97.66800 1.000 41.58457 C ? A ? 253 1
   ATOM 1999 SG . CYS B 296 ? -142.32900 -45.08500 -98.16500 1.000 47.34722 S ? A ? 253 1
   ATOM 2000 N . ASP B 297 ? -143.49300 -40.70400 -96.42100 1.000 45.72615 N ? A ? 254 1
   ATOM 2001 CA . ASP B 297 ? -143.35200 -39.29600 -96.07100 1.000 43.62724 C ? A ? 254 1
   ATOM 2002 C . ASP B 297 ? -144.54700 -38.53400 -96.63000 1.000 39.64859 C ? A ? 254 1
   ATOM 2003 O . ASP B 297 ? -145.27900 -39.02600 -97.49800 1.000 41.08132 O ? A ? 254 1
   ATOM 2004 CB . ASP B 297 ? -142.03000 -38.70900 -96.59600 1.000 43.14880 C ? A ? 254 1
   ATOM 2005 CG . ASP B 297 ? -141.50000 -37.58800 -95.71100 1.000 44.37590 C ? A ? 254 1
   ATOM 2006 OD1 . ASP B 297 ? -142.29200 -37.05600 -94.91000 1.000 38.63086 O ? A ? 254 1
   ATOM 2007 OD2 . ASP B 297 ? -140.30900 -37.22100 -95.83200 1.000 47.22588 O ? A ? 254 1
   ATOM 2008 N . SER B 298 ? -144.71300 -37.30500 -96.14700 1.000 33.32522 N ? A ? 255 1
   ATOM 2009 CA . SER B 298 ? -145.77400 -36.41900 -96.61800 1.000 37.66911 C ? A ? 255 1
   ATOM 2010 C . SER B 298 ? -145.18000 -35.02200 -96.64100 1.000 42.60114 C ? A ? 255 1
   ATOM 2011 O . SER B 298 ? -144.88600 -34.46800 -95.57900 1.000 47.29753 O ? A ? 255 1
   ATOM 2012 CB . SER B 298 ? -147.01300 -36.48800 -95.72200 1.000 37.83807 C ? A ? 255 1
   ATOM 2013 OG . SER B 298 ? -147.97600 -35.50200 -96.07500 1.000 39.73404 O ? A ? 255 1
   ATOM 2014 N . LYS B 299 ? -144.99300 -34.45700 -97.83700 1.000 43.17155 N ? A ? 256 1
   ATOM 2015 CA . LYS B 299 ? -144.15800 -33.27800 -98.03700 1.000 43.97039 C ? A ? 256 1
   ATOM 2016 C . LYS B 299 ? -144.99400 -32.01300 -98.16500 1.000 44.10273 C ? A ? 256 1
   ATOM 2017 O . LYS B 299 ? -146.14700 -32.04700 -98.59300 1.000 38.90611 O ? A ? 256 1
   ATOM 2018 CB . LYS B 299 ? -143.28800 -33.42600 -99.29200 1.000 42.25086 C ? A ? 256 1
   ATOM 2019 CG . LYS B 299 ? -142.35200 -34.63900 -99.30600 1.000 40.90019 C ? A ? 256 1
   ATOM 2020 CD . LYS B 299 ? -141.93800 -35.05000 -97.87600 1.000 40.60410 C ? A ? 256 1
   ATOM 2021 CE . LYS B 299 ? -140.79900 -34.20400 -97.33800 1.000 43.14181 C ? A ? 256 1
   ATOM 2022 NZ . LYS B 299 ? -140.52300 -34.53300 -95.90700 1.000 46.99713 N ? A ? 256 1
   ATOM 2023 N . ILE B 300 ? -144.39600 -30.88900 -97.78200 1.000 46.24693 N ? A ? 257 1
   ATOM 2024 CA . ILE B 300 ? -144.89600 -29.56200 -98.13400 1.000 42.76876 C ? A ? 257 1
   ATOM 2025 C . ILE B 300 ? -143.85300 -28.92300 -99.04800 1.000 46.81536 C ? A ? 257 1
   ATOM 2026 O . ILE B 300 ? -142.71500 -28.68000 -98.63100 1.000 43.92774 O ? A ? 257 1
   ATOM 2027 CB . ILE B 300 ? -145.16800 -28.70900 -96.89300 1.000 45.39838 C ? A ? 257 1
   ATOM 2028 CG1 . ILE B 300 ? -146.16900 -29.43500 -95.99300 1.000 47.43919 C ? A ? 257 1
   ATOM 2029 CG2 . ILE B 300 ? -145.70400 -27.34300 -97.28000 1.000 41.22111 C ? A ? 257 1
   ATOM 2030 CD1 . ILE B 300 ? -146.16000 -28.98000 -94.56600 1.000 45.37069 C ? A ? 257 1
   ATOM 2031 N . ARG B 301 ? -144.20900 -28.69600 -100.31500 1.000 37.86780 N ? A ? 258 1
   ATOM 2032 CA . ARG B 301 ? -143.25400 -28.14000 -101.27800 1.000 39.37063 C ? A ? 258 1
   ATOM 2033 C . ARG B 301 ? -143.27600 -26.60700 -101.20200 1.000 42.80065 C ? A ? 258 1
   ATOM 2034 O . ARG B 301 ? -143.70600 -25.89700 -102.11300 1.000 39.95996 O ? A ? 258 1
   ATOM 2035 CB . ARG B 301 ? -143.56000 -28.66500 -102.67500 1.000 42.62729 C ? A ? 258 1
   ATOM 2036 CG . ARG B 301 ? -143.56800 -30.21400 -102.76600 1.000 39.77665 C ? A ? 258 1
   ATOM 2037 CD . ARG B 301 ? -142.25300 -30.83400 -102.25500 1.000 38.39060 C ? A ? 258 1
   ATOM 2038 NE . ARG B 301 ? -142.04200 -32.19100 -102.76500 1.000 35.19995 N ? A ? 258 1
   ATOM 2039 CZ . ARG B 301 ? -141.09800 -33.01300 -102.32300 1.000 38.05724 C ? A ? 258 1
   ATOM 2040 NH1 . ARG B 301 ? -140.27600 -32.63200 -101.34900 1.000 45.11164 N ? A ? 258 1
   ATOM 2041 NH2 . ARG B 301 ? -140.97900 -34.21900 -102.83700 1.000 37.33196 N ? A ? 258 1
   ATOM 2042 N . SER B 302 ? -142.76100 -26.10000 -100.07000 1.000 42.84638 N ? A ? 259 1
   ATOM 2043 CA . SER B 302 ? -142.90000 -24.68000 -99.74500 1.000 41.16150 C ? A ? 259 1
   ATOM 2044 C . SER B 302 ? -142.32900 -23.77800 -100.83600 1.000 40.80463 C ? A ? 259 1
   ATOM 2045 O . SER B 302 ? -142.85400 -22.68400 -101.06900 1.000 44.05108 O ? A ? 259 1
   ATOM 2046 CB . SER B 302 ? -142.22500 -24.37900 -98.39600 1.000 43.98789 C ? A ? 259 1
   ATOM 2047 OG . SER B 302 ? -142.87100 -25.04000 -97.31300 1.000 49.27405 O ? A ? 259 1
   ATOM 2048 N . LYS B 303 ? -141.28000 -24.21500 -101.52900 1.000 43.29325 N ? A ? 260 1
   ATOM 2049 CA . LYS B 303 ? -140.59600 -23.30600 -102.44100 1.000 47.09330 C ? A ? 260 1
   ATOM 2050 C . LYS B 303 ? -141.27900 -23.17200 -103.79900 1.000 45.57543 C ? A ? 260 1
   ATOM 2051 O . LYS B 303 ? -140.90300 -22.28100 -104.56600 1.000 43.02682 O ? A ? 260 1
   ATOM 2052 CB . LYS B 303 ? -139.14100 -23.74500 -102.65100 1.000 45.36118 C ? A ? 260 1
   ATOM 2053 CG . LYS B 303 ? -138.33300 -23.91900 -101.37600 1.000 48.71909 C ? A ? 260 1
   ATOM 2054 CD . LYS B 303 ? -136.88300 -24.28700 -101.70400 1.000 60.26650 C ? A ? 260 1
   ATOM 2055 CE . LYS B 303 ? -136.18000 -24.96300 -100.53000 1.000 66.53214 C ? A ? 260 1
   ATOM 2056 NZ . LYS B 303 ? -135.71100 -23.98500 -99.51200 1.000 69.48878 N ? A ? 260 1
   ATOM 2057 N . ALA B 304 ? -142.27200 -23.99900 -104.11700 1.000 42.14082 N ? A ? 261 1
   ATOM 2058 CA . ALA B 304 ? -142.78400 -24.07300 -105.48300 1.000 42.32365 C ? A ? 261 1
   ATOM 2059 C . ALA B 304 ? -143.85300 -23.00600 -105.71800 1.000 42.15563 C ? A ? 261 1
   ATOM 2060 O . ALA B 304 ? -144.91900 -23.02700 -105.09100 1.000 37.96189 O ? A ? 261 1
   ATOM 2061 CB . ALA B 304 ? -143.32800 -25.47000 -105.77100 1.000 41.53960 C ? A ? 261 1
   ATOM 2062 N . LEU B 305 ? -143.58200 -22.09900 -106.65500 1.000 40.57129 N ? A ? 262 1
   ATOM 2063 CA . LEU B 305 ? -144.42100 -20.93500 -106.89100 1.000 39.49301 C ? A ? 262 1
   ATOM 2064 C . LEU B 305 ? -145.49000 -21.23400 -107.93900 1.000 39.14353 C ? A ? 262 1
   ATOM 2065 O . LEU B 305 ? -145.55400 -22.32700 -108.50700 1.000 39.40145 O ? A ? 262 1
   ATOM 2066 CB . LEU B 305 ? -143.56200 -19.74600 -107.32300 1.000 41.86682 C ? A ? 262 1
   ATOM 2067 CG . LEU B 305 ? -142.45500 -19.36100 -106.35100 1.000 42.30508 C ? A ? 262 1
   ATOM 2068 CD1 . LEU B 305 ? -141.59100 -18.26100 -106.95000 1.000 46.79383 C ? A ? 262 1
   ATOM 2069 CD2 . LEU B 305 ? -143.05300 -18.93900 -105.00600 1.000 45.33872 C ? A ? 262 1
   ATOM 2070 N . GLY B 306 ? -146.34500 -20.24300 -108.19800 1.000 38.75483 N ? A ? 263 1
   ATOM 2071 CA . GLY B 306 ? -147.36500 -20.33400 -109.23600 1.000 39.28686 C ? A ? 263 1
   ATOM 2072 C . GLY B 306 ? -148.78800 -20.23700 -108.74000 1.000 34.91711 C ? A ? 263 1
   ATOM 2073 O . GLY B 306 ? -149.71500 -20.22000 -109.56000 1.000 41.53268 O ? A ? 263 1
   ATOM 2074 N . SER B 307 ? -149.00000 -20.16800 -107.43400 1.000 41.42905 N ? A ? 264 1
   ATOM 2075 CA . SER B 307 ? -150.32000 -20.16300 -106.81400 1.000 43.35939 C ? A ? 264 1
   ATOM 2076 C . SER B 307 ? -150.16100 -19.48700 -105.46000 1.000 38.52674 C ? A ? 264 1
   ATOM 2077 O . SER B 307 ? -149.04100 -19.20500 -105.02700 1.000 39.43008 O ? A ? 264 1
   ATOM 2078 CB . SER B 307 ? -150.86400 -21.59000 -106.67100 1.000 34.58346 C ? A ? 264 1
   ATOM 2079 OG . SER B 307 ? -152.14200 -21.62600 -106.05700 1.000 40.60681 O ? A ? 264 1
   ATOM 2080 N . ASP B 308 ? -151.28400 -19.24500 -104.78100 1.000 39.67694 N ? A ? 265 1
   ATOM 2081 CA . ASP B 308 ? -151.20800 -18.87400 -103.36600 1.000 45.00114 C ? A ? 265 1
   ATOM 2082 C . ASP B 308 ? -151.26500 -20.09000 -102.44100 1.000 42.60551 C ? A ? 265 1
   ATOM 2083 O . ASP B 308 ? -151.18800 -19.93100 -101.21600 1.000 42.31150 O ? A ? 265 1
   ATOM 2084 CB . ASP B 308 ? -152.29600 -17.84900 -102.98600 1.000 40.95541 C ? A ? 265 1
   ATOM 2085 CG . ASP B 308 ? -153.66800 -18.28100 -103.38100 1.000 42.18168 C ? A ? 265 1
   ATOM 2086 OD1 . ASP B 308 ? -154.63800 -17.55900 -103.05200 1.000 39.40059 O ? A ? 265 1
   ATOM 2087 OD2 . ASP B 308 ? -153.77700 -19.33500 -104.03600 1.000 43.21644 O ? A ? 265 1
   ATOM 2088 N . HIS B 309 ? -151.39200 -21.29200 -102.99600 1.000 41.89723 N ? A ? 266 1
   ATOM 2089 CA . HIS B 309 ? -151.02300 -22.52200 -102.31100 1.000 39.72626 C ? A ? 266 1
   ATOM 2090 C . HIS B 309 ? -149.75600 -23.07800 -102.94000 1.000 39.11833 C ? A ? 266 1
   ATOM 2091 O . HIS B 309 ? -149.41400 -22.75600 -104.08200 1.000 40.02692 O ? A ? 266 1
   ATOM 2092 CB . HIS B 309 ? -152.10600 -23.60100 -102.39700 1.000 37.46374 C ? A ? 266 1
   ATOM 2093 CG . HIS B 309 ? -153.46200 -23.17000 -101.94600 1.000 35.76758 C ? A ? 266 1
   ATOM 2094 ND1 . HIS B 309 ? -154.17000 -23.85300 -100.97800 1.000 36.98633 N ? A ? 266 1
   ATOM 2095 CD2 . HIS B 309 ? -154.26300 -22.16200 -102.35800 1.000 38.07741 C ? A ? 266 1
   ATOM 2096 CE1 . HIS B 309 ? -155.34200 -23.27100 -100.80200 1.000 38.71076 C ? A ? 266 1
   ATOM 2097 NE2 . HIS B 309 ? -155.43300 -22.25300 -101.64000 1.000 38.12401 N ? A ? 266 1
   ATOM 2098 N . CYS B 310 ? -149.08600 -23.95100 -102.20500 1.000 35.54315 N ? A ? 267 1
   ATOM 2099 CA . CYS B 310 ? -147.93900 -24.69400 -102.70400 1.000 38.70875 C ? A ? 267 1
   ATOM 2100 C . CYS B 310 ? -148.29500 -26.17300 -102.83600 1.000 35.24164 C ? A ? 267 1
   ATOM 2101 O . CYS B 310 ? -149.29000 -26.63100 -102.26600 1.000 40.24108 O ? A ? 267 1
   ATOM 2102 CB . CYS B 310 ? -146.72100 -24.50300 -101.77300 1.000 41.60206 C ? A ? 267 1
   ATOM 2103 SG . CYS B 310 ? -146.79100 -25.36900 -100.16000 1.000 41.56813 S ? A ? 267 1
   ATOM 2104 N . PRO B 311 ? -147.52800 -26.95400 -103.59400 1.000 39.85527 N ? A ? 268 1
   ATOM 2105 CA . PRO B 311 ? -147.86200 -28.37500 -103.72500 1.000 36.89682 C ? A ? 268 1
   ATOM 2106 C . PRO B 311 ? -147.57900 -29.12100 -102.43100 1.000 43.15247 C ? A ? 268 1
   ATOM 2107 O . PRO B 311 ? -146.84300 -28.66500 -101.54900 1.000 42.03876 O ? A ? 268 1
   ATOM 2108 CB . PRO B 311 ? -146.95200 -28.87500 -104.85400 1.000 38.39943 C ? A ? 268 1
   ATOM 2109 CG . PRO B 311 ? -146.19400 -27.69900 -105.36100 1.000 39.80142 C ? A ? 268 1
   ATOM 2110 CD . PRO B 311 ? -146.27800 -26.62900 -104.29800 1.000 39.92570 C ? A ? 268 1
   ATOM 2111 N . ILE B 312 ? -148.20000 -30.28600 -102.32200 1.000 38.33633 N ? A ? 269 1
   ATOM 2112 CA . ILE B 312 ? -147.89000 -31.24600 -101.27300 1.000 39.07834 C ? A ? 269 1
   ATOM 2113 C . ILE B 312 ? -147.64400 -32.56700 -101.97400 1.000 39.89320 C ? A ? 269 1
   ATOM 2114 O . ILE B 312 ? -148.16400 -32.80600 -103.06700 1.000 40.04865 O ? A ? 269 1
   ATOM 2115 CB . ILE B 312 ? -149.02100 -31.34700 -100.22800 1.000 37.22868 C ? A ? 269 1
   ATOM 2116 CG1 . ILE B 312 ? -150.38200 -31.42200 -100.92800 1.000 36.83281 C ? A ? 269 1
   ATOM 2117 CG2 . ILE B 312 ? -148.99200 -30.11400 -99.34900 1.000 35.75915 C ? A ? 269 1
   ATOM 2118 CD1 . ILE B 312 ? -151.51500 -31.96600 -100.06300 1.000 37.15061 C ? A ? 269 1
   ATOM 2119 N . THR B 313 ? -146.80500 -33.40400 -101.37800 1.000 38.56863 N ? A ? 270 1
   ATOM 2120 CA . THR B 313 ? -146.40200 -34.63400 -102.04600 1.000 37.72483 C ? A ? 270 1
   ATOM 2121 C . THR B 313 ? -146.39600 -35.76300 -101.03300 1.000 41.39070 C ? A ? 270 1
   ATOM 2122 O . THR B 313 ? -145.89300 -35.60400 -99.91700 1.000 40.37987 O ? A ? 270 1
   ATOM 2123 CB . THR B 313 ? -145.01800 -34.49200 -102.70000 1.000 40.64279 C ? A ? 270 1
   ATOM 2124 OG1 . THR B 313 ? -145.10400 -33.58200 -103.80000 1.000 36.27440 O ? A ? 270 1
   ATOM 2125 CG2 . THR B 313 ? -144.51600 -35.82300 -103.22000 1.000 38.59690 C ? A ? 270 1
   ATOM 2126 N . LEU B 314 ? -146.96500 -36.89300 -101.42700 1.000 39.34743 N ? A ? 271 1
   ATOM 2127 CA . LEU B 314 ? -147.06800 -38.08100 -100.59700 1.000 36.63855 C ? A ? 271 1
   ATOM 2128 C . LEU B 314 ? -146.21400 -39.18500 -101.19800 1.000 39.96712 C ? A ? 271 1
   ATOM 2129 O . LEU B 314 ? -146.21400 -39.37800 -102.42100 1.000 40.83654 O ? A ? 271 1
   ATOM 2130 CB . LEU B 314 ? -148.53000 -38.53200 -100.50900 1.000 31.32216 C ? A ? 271 1
   ATOM 2131 CG . LEU B 314 ? -148.93700 -39.70900 -99.63100 1.000 34.81977 C ? A ? 271 1
   ATOM 2132 CD1 . LEU B 314 ? -148.78500 -39.32200 -98.17300 1.000 35.24444 C ? A ? 271 1
   ATOM 2133 CD2 . LEU B 314 ? -150.40800 -40.12100 -99.93900 1.000 30.36699 C ? A ? 271 1
   ATOM 2134 N . TYR B 315 ? -145.47700 -39.89600 -100.34900 1.000 32.04612 N ? A ? 272 1
   ATOM 2135 CA . TYR B 315 ? -144.79300 -41.12400 -100.74500 1.000 38.29259 C ? A ? 272 1
   ATOM 2136 C . TYR B 315 ? -145.38300 -42.31500 -99.99700 1.000 38.85193 C ? A ? 272 1
   ATOM 2137 O . TYR B 315 ? -145.44400 -42.31200 -98.75800 1.000 43.07703 O ? A ? 272 1
   ATOM 2138 CB . TYR B 315 ? -143.29300 -41.06900 -100.44700 1.000 37.30646 C ? A ? 272 1
   ATOM 2139 CG . TYR B 315 ? -142.45500 -40.11700 -101.25900 1.000 39.52460 C ? A ? 272 1
   ATOM 2140 CD1 . TYR B 315 ? -142.28300 -38.80300 -100.85300 1.000 38.29460 C ? A ? 272 1
   ATOM 2141 CD2 . TYR B 315 ? -141.78500 -40.54100 -102.40500 1.000 45.50759 C ? A ? 272 1
   ATOM 2142 CE1 . TYR B 315 ? -141.47500 -37.93100 -101.55400 1.000 37.91615 C ? A ? 272 1
   ATOM 2143 CE2 . TYR B 315 ? -140.96400 -39.66100 -103.13100 1.000 40.51692 C ? A ? 272 1
   ATOM 2144 CZ . TYR B 315 ? -140.82200 -38.35100 -102.69100 1.000 41.68262 C ? A ? 272 1
   ATOM 2145 OH . TYR B 315 ? -140.03100 -37.44700 -103.37200 1.000 44.87614 O ? A ? 272 1
   ATOM 2146 N . LEU B 316 ? -145.75700 -43.34700 -100.73200 1.000 37.40304 N ? A ? 273 1
   ATOM 2147 CA . LEU B 316 ? -146.24500 -44.57400 -100.12600 1.000 40.54010 C ? A ? 273 1
   ATOM 2148 C . LEU B 316 ? -145.52300 -45.77400 -100.70800 1.000 40.76830 C ? A ? 273 1
   ATOM 2149 O . LEU B 316 ? -145.07500 -45.75900 -101.85800 1.000 42.38520 O ? A ? 273 1
   ATOM 2150 CB . LEU B 316 ? -147.75200 -44.75400 -100.30600 1.000 38.88539 C ? A ? 273 1
   ATOM 2151 CG . LEU B 316 ? -148.67600 -43.61200 -99.89000 1.000 42.04807 C ? A ? 273 1
   ATOM 2152 CD1 . LEU B 316 ? -150.09600 -44.00300 -100.23400 1.000 41.48947 C ? A ? 273 1
   ATOM 2153 CD2 . LEU B 316 ? -148.56100 -43.25300 -98.38900 1.000 43.64999 C ? A ? 273 1
   ATOM 2154 N . ALA B 317 ? -145.39800 -46.81300 -99.89500 1.000 44.20827 N ? A ? 274 1
   ATOM 2155 CA . ALA B 317 ? -144.73400 -48.04800 -100.29200 1.000 47.91713 C ? A ? 274 1
   ATOM 2156 C . ALA B 317 ? -145.82900 -49.09300 -100.41400 1.000 49.53487 C ? A ? 274 1
   ATOM 2157 O . ALA B 317 ? -146.28800 -49.64700 -99.41400 1.000 51.09170 O ? A ? 274 1
   ATOM 2158 CB . ALA B 317 ? -143.64800 -48.44800 -99.29600 1.000 50.97910 C ? A ? 274 1
   ATOM 2159 N . LEU B 318 ? -146.25400 -49.34600 -101.64700 1.000 59.65080 N ? A ? 275 1
   ATOM 2160 CA . LEU B 318 ? -147.42200 -50.17900 -101.89900 1.000 57.90032 C ? A ? 275 1
   ATOM 2161 C . LEU B 318 ? -147.04200 -51.49200 -102.55700 1.000 60.91071 C ? A ? 275 1
   ATOM 2162 O . LEU B 318 ? -145.92700 -51.64700 -103.07200 1.000 61.66303 O ? A ? 275 1
   ATOM 2163 CB . LEU B 318 ? -148.43400 -49.43100 -102.76700 1.000 53.79282 C ? A ? 275 1
   ATOM 2164 CG . LEU B 318 ? -149.20300 -48.35300 -102.00700 1.000 47.23938 C ? A ? 275 1
   ATOM 2165 CD1 . LEU B 318 ? -149.64800 -47.27500 -102.95800 1.000 53.09606 C ? A ? 275 1
   ATOM 2166 CD2 . LEU B 318 ? -150.38800 -48.95900 -101.31600 1.000 50.82374 C ? A ? 275 1
   ATOM 2167 OXT . LEU B 318 ? -147.86100 -52.41400 -102.56300 1.000 61.52465 O ? A ? 275 1
   ATOM 2168 O5' . G C 1 ? -160.21800 -76.19200 -96.19200 1.000 66.14393 O ? B ? . 1
   ATOM 2169 C5' . G C 1 ? -159.49000 -76.52400 -95.01700 1.000 55.96693 C ? B ? . 1
   ATOM 2170 C4' . G C 1 ? -159.06700 -75.25800 -94.29700 1.000 60.97767 C ? B ? . 1
   ATOM 2171 O4' . G C 1 ? -160.02700 -74.20500 -94.57900 1.000 60.44015 O ? B ? . 1
   ATOM 2172 C3' . G C 1 ? -159.00600 -75.36000 -92.76800 1.000 53.02434 C ? B ? . 1
   ATOM 2173 O3' . G C 1 ? -157.95100 -74.58200 -92.30200 1.000 49.15331 O ? B ? . 1
   ATOM 2174 C2' . G C 1 ? -160.32500 -74.75200 -92.34800 1.000 49.32768 C ? B ? . 1
   ATOM 2175 C1' . G C 1 ? -160.43100 -73.63700 -93.36400 1.000 53.29072 C ? B ? . 1
   ATOM 2176 N9 . G C 1 ? -161.77400 -73.10900 -93.51900 1.000 57.39398 N ? B ? . 1
   ATOM 2177 C8 . G C 1 ? -162.96100 -73.70100 -93.14100 1.000 59.53352 C ? B ? . 1
   ATOM 2178 N7 . G C 1 ? -164.00700 -72.96400 -93.39000 1.000 60.86798 N ? B ? . 1
   ATOM 2179 C5 . G C 1 ? -163.47600 -71.81200 -93.96400 1.000 59.20144 C ? B ? . 1
   ATOM 2180 C6 . G C 1 ? -164.12200 -70.64900 -94.44100 1.000 62.16025 C ? B ? . 1
   ATOM 2181 O6 . G C 1 ? -165.33600 -70.39600 -94.45400 1.000 64.86234 O ? B ? . 1
   ATOM 2182 N1 . G C 1 ? -163.21200 -69.72000 -94.93700 1.000 58.79290 N ? B ? . 1
   ATOM 2183 C2 . G C 1 ? -161.84800 -69.89600 -94.97500 1.000 62.41129 C ? B ? . 1
   ATOM 2184 N2 . G C 1 ? -161.12600 -68.89100 -95.50300 1.000 62.59589 N ? B ? . 1
   ATOM 2185 N3 . G C 1 ? -161.23000 -70.98100 -94.52900 1.000 62.66636 N ? B ? . 1
   ATOM 2186 C4 . G C 1 ? -162.10600 -71.89200 -94.04300 1.000 58.17036 C ? B ? . 1
   ATOM 2187 P . G C 2 ? -156.58800 -75.28700 -91.87200 1.000 58.53927 P ? B ? . 1
   ATOM 2188 OP1 . G C 2 ? -156.31600 -76.37500 -92.85000 1.000 55.86672 O ? B ? . 1
   ATOM 2189 OP2 . G C 2 ? -156.73700 -75.63000 -90.43900 1.000 57.60616 O ? B ? . 1
   ATOM 2190 O5' . G C 2 ? -155.49400 -74.12700 -92.02600 1.000 57.99747 O ? B ? . 1
   ATOM 2191 C5' . G C 2 ? -155.21000 -73.59300 -93.30700 1.000 52.11415 C ? B ? . 1
   ATOM 2192 C4' . G C 2 ? -154.98200 -72.08500 -93.26500 1.000 51.61016 C ? B ? . 1
   ATOM 2193 O4' . G C 2 ? -156.24800 -71.38000 -93.27400 1.000 54.29327 O ? B ? . 1
   ATOM 2194 C3' . G C 2 ? -154.21100 -71.55400 -92.06300 1.000 57.89305 C ? B ? . 1
   ATOM 2195 O3' . G C 2 ? -153.34800 -70.50700 -92.50000 1.000 57.25894 O ? B ? . 1
   ATOM 2196 C2' . G C 2 ? -155.32100 -71.04400 -91.14200 1.000 51.08272 C ? B ? . 1
   ATOM 2197 C1' . G C 2 ? -156.35500 -70.54900 -92.13400 1.000 52.76854 C ? B ? . 1
   ATOM 2198 N9 . G C 2 ? -157.72200 -70.65800 -91.65500 1.000 50.00623 N ? B ? . 1
   ATOM 2199 C8 . G C 2 ? -158.27900 -71.70800 -90.96600 1.000 51.15056 C ? B ? . 1
   ATOM 2200 N7 . G C 2 ? -159.54900 -71.53700 -90.70000 1.000 53.10090 N ? B ? . 1
   ATOM 2201 C5 . G C 2 ? -159.84600 -70.29900 -91.26000 1.000 49.46496 C ? B ? . 1
   ATOM 2202 C6 . G C 2 ? -161.06000 -69.58400 -91.28600 1.000 53.66314 C ? B ? . 1
   ATOM 2203 O6 . G C 2 ? -162.15800 -69.91300 -90.79900 1.000 54.73220 O ? B ? . 1
   ATOM 2204 N1 . G C 2 ? -160.92700 -68.36800 -91.96100 1.000 53.34222 N ? B ? . 1
   ATOM 2205 C2 . G C 2 ? -159.75700 -67.90500 -92.53200 1.000 53.49118 C ? B ? . 1
   ATOM 2206 N2 . G C 2 ? -159.81600 -66.70600 -93.13800 1.000 51.05493 N ? B ? . 1
   ATOM 2207 N3 . G C 2 ? -158.60900 -68.56900 -92.50500 1.000 52.89411 N ? B ? . 1
   ATOM 2208 C4 . G C 2 ? -158.73100 -69.75300 -91.85600 1.000 48.34239 C ? B ? . 1
   ATOM 2209 P . A C 3 ? -152.53000 -69.60200 -91.44900 1.000 63.74519 P ? B ? . 1
   ATOM 2210 OP1 . A C 3 ? -151.27500 -69.20500 -92.13600 1.000 57.59153 O ? B ? . 1
   ATOM 2211 OP2 . A C 3 ? -152.45800 -70.30400 -90.14600 1.000 55.15772 O ? B ? . 1
   ATOM 2212 O5' . A C 3 ? -153.44300 -68.30400 -91.29900 1.000 52.56609 O ? B ? . 1
   ATOM 2213 C5' . A C 3 ? -153.73200 -67.53000 -92.43700 1.000 53.55326 C ? B ? . 1
   ATOM 2214 C4' . A C 3 ? -154.48600 -66.28100 -92.06100 1.000 55.90600 C ? B ? . 1
   ATOM 2215 O4' . A C 3 ? -155.85100 -66.62600 -91.69100 1.000 54.14591 O ? B ? . 1
   ATOM 2216 C3' . A C 3 ? -153.89400 -65.51200 -90.87900 1.000 54.70147 C ? B ? . 1
   ATOM 2217 O3' . A C 3 ? -153.88300 -64.11600 -91.18700 1.000 59.55913 O ? B ? . 1
   ATOM 2218 C2' . A C 3 ? -154.84200 -65.86100 -89.71100 1.000 55.58405 C ? B ? . 1
   ATOM 2219 C1' . A C 3 ? -156.16800 -66.06300 -90.43200 1.000 54.78164 C ? B ? . 1
   ATOM 2220 N9 . A C 3 ? -157.11700 -66.95800 -89.75100 1.000 51.10918 N ? B ? . 1
   ATOM 2221 C8 . A C 3 ? -156.86900 -68.19400 -89.21500 1.000 49.91261 C ? B ? . 1
   ATOM 2222 N7 . A C 3 ? -157.93600 -68.77200 -88.69300 1.000 45.83259 N ? B ? . 1
   ATOM 2223 C5 . A C 3 ? -158.94700 -67.85200 -88.91000 1.000 47.74495 C ? B ? . 1
   ATOM 2224 C6 . A C 3 ? -160.32800 -67.86000 -88.60700 1.000 50.48967 C ? B ? . 1
   ATOM 2225 N6 . A C 3 ? -160.94300 -68.86800 -87.97700 1.000 52.22666 N ? B ? . 1
   ATOM 2226 N1 . A C 3 ? -161.05300 -66.77900 -88.96400 1.000 52.75720 N ? B ? . 1
   ATOM 2227 C2 . A C 3 ? -160.44300 -65.76800 -89.59500 1.000 51.32631 C ? B ? . 1
   ATOM 2228 N3 . A C 3 ? -159.16200 -65.64900 -89.94500 1.000 55.00684 N ? B ? . 1
   ATOM 2229 C4 . A C 3 ? -158.46000 -66.73400 -89.56700 1.000 51.46075 C ? B ? . 1
   ATOM 2230 P . T C 4 ? -153.37300 -63.02500 -90.11500 1.000 61.74629 P ? B ? . 1
   ATOM 2231 OP1 . T C 4 ? -152.89000 -61.85700 -90.89100 1.000 58.10004 O ? B ? . 1
   ATOM 2232 OP2 . T C 4 ? -152.47900 -63.69100 -89.15500 1.000 53.45751 O ? B ? . 1
   ATOM 2233 O5' . T C 4 ? -154.71700 -62.61100 -89.36200 1.000 57.05943 O ? B ? . 1
   ATOM 2234 C5' . T C 4 ? -155.79000 -62.11700 -90.12700 1.000 57.52460 C ? B ? . 1
   ATOM 2235 C4' . T C 4 ? -156.99600 -61.83500 -89.26100 1.000 57.26287 C ? B ? . 1
   ATOM 2236 O4' . T C 4 ? -157.55800 -63.07000 -88.78500 1.000 58.57559 O ? B ? . 1
   ATOM 2237 C3' . T C 4 ? -156.72500 -60.98200 -88.02500 1.000 60.01679 C ? B ? . 1
   ATOM 2238 O3' . T C 4 ? -157.58000 -59.87800 -88.06300 1.000 65.73770 O ? B ? . 1
   ATOM 2239 C2' . T C 4 ? -157.05400 -61.91600 -86.84700 1.000 58.13068 C ? B ? . 1
   ATOM 2240 C1' . T C 4 ? -158.05200 -62.86400 -87.49100 1.000 57.24168 C ? B ? . 1
   ATOM 2241 N1 . T C 4 ? -158.15900 -64.19200 -86.84000 1.000 51.79454 N ? B ? . 1
   ATOM 2242 C2 . T C 4 ? -159.39800 -64.65300 -86.46300 1.000 52.83369 C ? B ? . 1
   ATOM 2243 O2 . T C 4 ? -160.42600 -64.00600 -86.60400 1.000 51.83046 O ? B ? . 1
   ATOM 2244 N3 . T C 4 ? -159.39500 -65.90200 -85.90500 1.000 52.30834 N ? B ? . 1
   ATOM 2245 C4 . T C 4 ? -158.29800 -66.71600 -85.69500 1.000 52.71515 C ? B ? . 1
   ATOM 2246 O4 . T C 4 ? -158.39400 -67.82800 -85.17600 1.000 58.07582 O ? B ? . 1
   ATOM 2247 C5 . T C 4 ? -157.03000 -66.16900 -86.12200 1.000 49.25828 C ? B ? . 1
   ATOM 2248 C7 . T C 4 ? -155.76800 -66.96000 -85.94800 1.000 48.79865 C ? B ? . 1
   ATOM 2249 C6 . T C 4 ? -157.02400 -64.95200 -86.67400 1.000 49.82921 C ? B ? . 1
   ATOM 2250 P . C C 5 ? -157.23700 -58.53600 -87.25100 1.000 77.65497 P ? B ? . 1
   ATOM 2251 OP1 . C C 5 ? -157.09400 -57.45600 -88.26600 1.000 71.87130 O ? B ? . 1
   ATOM 2252 OP2 . C C 5 ? -156.15000 -58.81600 -86.27700 1.000 65.70805 O ? B ? . 1
   ATOM 2253 O5' . C C 5 ? -158.58400 -58.29700 -86.42800 1.000 70.63781 O ? B ? . 1
   ATOM 2254 C5' . C C 5 ? -159.81600 -58.74600 -86.97700 1.000 67.30080 C ? B ? . 1
   ATOM 2255 C4' . C C 5 ? -160.74900 -59.19400 -85.87900 1.000 68.04949 C ? B ? . 1
   ATOM 2256 O4' . C C 5 ? -160.53400 -60.59200 -85.57800 1.000 64.28305 O ? B ? . 1
   ATOM 2257 C3' . C C 5 ? -160.56400 -58.44800 -84.55700 1.000 70.42593 C ? B ? . 1
   ATOM 2258 O3' . C C 5 ? -161.77000 -57.81200 -84.20400 1.000 74.75740 O ? B ? . 1
   ATOM 2259 C2' . C C 5 ? -160.19100 -59.54400 -83.55600 1.000 63.07986 C ? B ? . 1
   ATOM 2260 C1' . C C 5 ? -160.77700 -60.77500 -84.21200 1.000 59.99534 C ? B ? . 1
   ATOM 2261 N1 . C C 5 ? -160.12900 -62.02900 -83.77600 1.000 57.91516 N ? B ? . 1
   ATOM 2262 C2 . C C 5 ? -160.90400 -63.05800 -83.22800 1.000 55.07479 C ? B ? . 1
   ATOM 2263 O2 . C C 5 ? -162.13000 -62.90800 -83.13200 1.000 52.90358 O ? B ? . 1
   ATOM 2264 N3 . C C 5 ? -160.28600 -64.19600 -82.82700 1.000 55.97895 N ? B ? . 1
   ATOM 2265 C4 . C C 5 ? -158.96100 -64.31600 -82.95300 1.000 49.95889 C ? B ? . 1
   ATOM 2266 N4 . C C 5 ? -158.39400 -65.45500 -82.54700 1.000 52.34820 N ? B ? . 1
   ATOM 2267 C5 . C C 5 ? -158.16100 -63.27600 -83.49700 1.000 52.39779 C ? B ? . 1
   ATOM 2268 C6 . C C 5 ? -158.77800 -62.16000 -83.89000 1.000 54.19518 C ? B ? . 1
   ATOM 2269 P . C C 6 ? -161.78400 -56.70600 -83.04200 1.000 78.68670 P ? B ? . 1
   ATOM 2270 OP1 . C C 6 ? -162.66100 -55.60000 -83.50000 1.000 74.90766 O ? B ? . 1
   ATOM 2271 OP2 . C C 6 ? -160.37600 -56.45400 -82.64600 1.000 70.92108 O ? B ? . 1
   ATOM 2272 O5' . C C 6 ? -162.49500 -57.46300 -81.83500 1.000 66.14515 O ? B ? . 1
   ATOM 2273 C5' . C C 6 ? -163.63800 -58.25400 -82.08900 1.000 67.64825 C ? B ? . 1
   ATOM 2274 C4' . C C 6 ? -163.90900 -59.14200 -80.90800 1.000 66.62960 C ? B ? . 1
   ATOM 2275 O4' . C C 6 ? -163.05900 -60.32000 -80.97600 1.000 67.95860 O ? B ? . 1
   ATOM 2276 C3' . C C 6 ? -163.61500 -58.48400 -79.56000 1.000 68.98507 C ? B ? . 1
   ATOM 2277 O3' . C C 6 ? -164.72100 -58.65500 -78.70100 1.000 75.27518 O ? B ? . 1
   ATOM 2278 C2' . C C 6 ? -162.38900 -59.24700 -79.05300 1.000 69.11255 C ? B ? . 1
   ATOM 2279 C1' . C C 6 ? -162.61800 -60.61100 -79.68200 1.000 65.61063 C ? B ? . 1
   ATOM 2280 N1 . C C 6 ? -161.39000 -61.44500 -79.75600 1.000 58.28428 N ? B ? . 1
   ATOM 2281 C2 . C C 6 ? -161.44400 -62.78500 -79.36700 1.000 55.98803 C ? B ? . 1
   ATOM 2282 O2 . C C 6 ? -162.51800 -63.25500 -78.99700 1.000 55.94210 O ? B ? . 1
   ATOM 2283 N3 . C C 6 ? -160.31500 -63.53400 -79.42100 1.000 54.73042 N ? B ? . 1
   ATOM 2284 C4 . C C 6 ? -159.17200 -62.98200 -79.83000 1.000 53.78052 C ? B ? . 1
   ATOM 2285 N4 . C C 6 ? -158.08300 -63.75300 -79.86700 1.000 54.54237 N ? B ? . 1
   ATOM 2286 C5 . C C 6 ? -159.09500 -61.61100 -80.21600 1.000 56.58512 C ? B ? . 1
   ATOM 2287 C6 . C C 6 ? -160.22000 -60.88500 -80.15800 1.000 55.48296 C ? B ? . 1
   ATOM 2288 P . G C 7 ? -164.96200 -57.64500 -77.47400 1.000 80.54184 P ? B ? . 1
   ATOM 2289 OP1 . G C 7 ? -166.09300 -56.76300 -77.85400 1.000 78.02973 O ? B ? . 1
   ATOM 2290 OP2 . G C 7 ? -163.65700 -57.06800 -77.06900 1.000 65.62285 O ? B ? . 1
   ATOM 2291 O5' . G C 7 ? -165.46000 -58.60300 -76.30600 1.000 68.54175 O ? B ? . 1
   ATOM 2292 C5' . G C 7 ? -166.49800 -59.52600 -76.55800 1.000 67.00253 C ? B ? . 1
   ATOM 2293 C4' . G C 7 ? -166.32400 -60.75300 -75.68900 1.000 65.70621 C ? B ? . 1
   ATOM 2294 O4' . G C 7 ? -165.15400 -61.49400 -76.12500 1.000 65.27303 O ? B ? . 1
   ATOM 2295 C3' . G C 7 ? -166.11700 -60.45800 -74.20800 1.000 69.53673 C ? B ? . 1
   ATOM 2296 O3' . G C 7 ? -166.87800 -61.36600 -73.42800 1.000 70.33927 O ? B ? . 1
   ATOM 2297 C2' . G C 7 ? -164.61300 -60.66200 -74.00700 1.000 66.67744 C ? B ? . 1
   ATOM 2298 C1' . G C 7 ? -164.30000 -61.74200 -75.02900 1.000 65.48711 C ? B ? . 1
   ATOM 2299 N9 . G C 7 ? -162.91700 -61.71100 -75.51300 1.000 57.91833 N ? B ? . 1
   ATOM 2300 C8 . G C 7 ? -162.26400 -60.64900 -76.08800 1.000 61.88738 C ? B ? . 1
   ATOM 2301 N7 . G C 7 ? -161.03400 -60.91800 -76.43600 1.000 61.30669 N ? B ? . 1
   ATOM 2302 C5 . G C 7 ? -160.86000 -62.24200 -76.05900 1.000 56.07220 C ? B ? . 1
   ATOM 2303 C6 . G C 7 ? -159.73100 -63.08200 -76.18600 1.000 56.63734 C ? B ? . 1
   ATOM 2304 O6 . G C 7 ? -158.62200 -62.80700 -76.66400 1.000 57.48735 O ? B ? . 1
   ATOM 2305 N1 . G C 7 ? -159.97300 -64.35700 -75.68100 1.000 55.43388 N ? B ? . 1
   ATOM 2306 C2 . G C 7 ? -161.15900 -64.77000 -75.12700 1.000 60.61538 C ? B ? . 1
   ATOM 2307 N2 . G C 7 ? -161.20000 -66.03900 -74.68900 1.000 60.18596 N ? B ? . 1
   ATOM 2308 N3 . G C 7 ? -162.23100 -63.99200 -75.00100 1.000 63.16477 N ? B ? . 1
   ATOM 2309 C4 . G C 7 ? -162.00800 -62.74500 -75.48900 1.000 58.27383 C ? B ? . 1
   ATOM 2310 P . T C 8 ? -166.88200 -61.25500 -71.82700 1.000 69.84887 P ? B ? . 1
   ATOM 2311 OP1 . T C 8 ? -168.28500 -61.47700 -71.39900 1.000 72.72531 O ? B ? . 1
   ATOM 2312 OP2 . T C 8 ? -166.17900 -60.01600 -71.42200 1.000 71.21774 O ? B ? . 1
   ATOM 2313 O5' . T C 8 ? -165.99600 -62.50300 -71.36100 1.000 68.58986 O ? B ? . 1
   ATOM 2314 C5' . T C 8 ? -166.40700 -63.81800 -71.69800 1.000 69.53076 C ? B ? . 1
   ATOM 2315 C4' . T C 8 ? -165.40400 -64.83600 -71.20400 1.000 67.86514 C ? B ? . 1
   ATOM 2316 O4' . T C 8 ? -164.14300 -64.64500 -71.90000 1.000 70.10015 O ? B ? . 1
   ATOM 2317 C3' . T C 8 ? -165.09400 -64.75700 -69.70900 1.000 75.34077 C ? B ? . 1
   ATOM 2318 O3' . T C 8 ? -165.27600 -66.04600 -69.10500 1.000 80.41488 O ? B ? . 1
   ATOM 2319 C2' . T C 8 ? -163.62800 -64.28000 -69.64800 1.000 68.47633 C ? B ? . 1
   ATOM 2320 C1' . T C 8 ? -163.07700 -64.74800 -70.98500 1.000 68.18890 C ? B ? . 1
   ATOM 2321 N1 . T C 8 ? -161.92000 -63.93300 -71.51300 1.000 64.49003 N ? B ? . 1
   ATOM 2322 C2 . T C 8 ? -160.69500 -64.54100 -71.68600 1.000 62.85358 C ? B ? . 1
   ATOM 2323 O2 . T C 8 ? -160.47900 -65.71000 -71.40600 1.000 65.34203 O ? B ? . 1
   ATOM 2324 N3 . T C 8 ? -159.71600 -63.72100 -72.18900 1.000 61.97439 N ? B ? . 1
   ATOM 2325 C4 . T C 8 ? -159.83700 -62.39000 -72.53800 1.000 56.56474 C ? B ? . 1
   ATOM 2326 O4 . T C 8 ? -158.90400 -61.74600 -72.98300 1.000 56.22906 O ? B ? . 1
   ATOM 2327 C5 . T C 8 ? -161.14100 -61.81400 -72.34200 1.000 62.49142 C ? B ? . 1
   ATOM 2328 C7 . T C 8 ? -161.37900 -60.37000 -72.68100 1.000 58.30397 C ? B ? . 1
   ATOM 2329 C6 . T C 8 ? -162.11400 -62.60300 -71.84800 1.000 62.92369 C ? B ? . 1
   ATOM 2330 P . C C 9 ? -165.29900 -66.20300 -67.50400 1.000 81.04196 P ? B ? . 1
   ATOM 2331 OP1 . C C 9 ? -166.31800 -67.20900 -67.12500 1.000 78.07687 O ? B ? . 1
   ATOM 2332 OP2 . C C 9 ? -165.36100 -64.84600 -66.91900 1.000 74.84690 O ? B ? . 1
   ATOM 2333 O5' . C C 9 ? -163.86000 -66.80900 -67.18100 1.000 80.80955 O ? B ? . 1
   ATOM 2334 C5' . C C 9 ? -163.39500 -67.95200 -67.89200 1.000 79.79844 C ? B ? . 1
   ATOM 2335 C4' . C C 9 ? -161.98300 -68.28200 -67.47100 1.000 79.20826 C ? B ? . 1
   ATOM 2336 O4' . C C 9 ? -161.06300 -67.44000 -68.20500 1.000 76.41016 O ? B ? . 1
   ATOM 2337 C3' . C C 9 ? -161.69400 -68.02300 -65.98900 1.000 86.09068 C ? B ? . 1
   ATOM 2338 O3' . C C 9 ? -160.85400 -69.04400 -65.46000 1.000 91.59011 O ? B ? . 1
   ATOM 2339 C2' . C C 9 ? -160.98700 -66.67200 -66.00700 1.000 80.60590 C ? B ? . 1
   ATOM 2340 C1' . C C 9 ? -160.20300 -66.78700 -67.29600 1.000 77.84370 C ? B ? . 1
   ATOM 2341 N1 . C C 9 ? -159.82400 -65.49100 -67.87200 1.000 73.27086 N ? B ? . 1
   ATOM 2342 C2 . C C 9 ? -158.56100 -65.34100 -68.45800 1.000 69.53911 C ? B ? . 1
   ATOM 2343 O2 . C C 9 ? -157.78000 -66.30700 -68.47100 1.000 67.83495 O ? B ? . 1
   ATOM 2344 N3 . C C 9 ? -158.23100 -64.14100 -68.99700 1.000 66.66936 N ? B ? . 1
   ATOM 2345 C4 . C C 9 ? -159.10300 -63.12700 -68.95900 1.000 65.92356 C ? B ? . 1
   ATOM 2346 N4 . C C 9 ? -158.73300 -61.95800 -69.49900 1.000 58.57555 N ? B ? . 1
   ATOM 2347 C5 . C C 9 ? -160.39400 -63.26900 -68.36500 1.000 68.33925 C ? B ? . 1
   ATOM 2348 C6 . C C 9 ? -160.70700 -64.45600 -67.83900 1.000 69.71285 C ? B ? . 1
   ATOM 2349 P . G C 10 ? -160.94500 -69.42600 -63.89900 1.000 97.78926 P ? B ? . 1
   ATOM 2350 OP1 . G C 10 ? -161.81100 -70.62400 -63.79800 1.000 98.55681 O ? B ? . 1
   ATOM 2351 OP2 . G C 10 ? -161.30000 -68.20100 -63.14300 1.000 91.24087 O ? B ? . 1
   ATOM 2352 O5' . G C 10 ? -159.44700 -69.84800 -63.52600 1.000 91.44121 O ? B ? . 1
   ATOM 2353 C5' . G C 10 ? -158.86400 -70.98300 -64.15500 1.000 91.39492 C ? B ? . 1
   ATOM 2354 C4' . G C 10 ? -157.41400 -70.72000 -64.51400 1.000 95.08492 C ? B ? . 1
   ATOM 2355 O4' . G C 10 ? -157.29700 -69.45800 -65.23300 1.000 93.01672 O ? B ? . 1
   ATOM 2356 C3' . G C 10 ? -156.46600 -70.62600 -63.32700 1.000 96.26029 C ? B ? . 1
   ATOM 2357 O3' . G C 10 ? -155.24100 -71.25700 -63.65700 1.000 98.20583 O ? B ? . 1
   ATOM 2358 C2' . G C 10 ? -156.30000 -69.11700 -63.12400 1.000 91.39766 C ? B ? . 1
   ATOM 2359 C1' . G C 10 ? -156.41600 -68.58600 -64.55000 1.000 89.25513 C ? B ? . 1
   ATOM 2360 N9 . G C 10 ? -156.97100 -67.23600 -64.62600 1.000 84.31418 N ? B ? . 1
   ATOM 2361 C8 . G C 10 ? -158.16400 -66.80800 -64.09700 1.000 83.75222 C ? B ? . 1
   ATOM 2362 N7 . G C 10 ? -158.41300 -65.54800 -64.32500 1.000 81.30785 N ? B ? . 1
   ATOM 2363 C5 . G C 10 ? -157.31800 -65.11000 -65.05900 1.000 78.01147 C ? B ? . 1
   ATOM 2364 C6 . G C 10 ? -157.03100 -63.82900 -65.58900 1.000 72.76501 C ? B ? . 1
   ATOM 2365 O6 . G C 10 ? -157.71400 -62.79200 -65.51100 1.000 69.66828 O ? B ? . 1
   ATOM 2366 N1 . G C 10 ? -155.81300 -63.81500 -66.26700 1.000 68.86628 N ? B ? . 1
   ATOM 2367 C2 . G C 10 ? -154.97500 -64.90200 -66.40800 1.000 72.54032 C ? B ? . 1
   ATOM 2368 N2 . G C 10 ? -153.83100 -64.69300 -67.09600 1.000 68.02468 N ? B ? . 1
   ATOM 2369 N3 . G C 10 ? -155.23700 -66.10900 -65.91400 1.000 72.87183 N ? B ? . 1
   ATOM 2370 C4 . G C 10 ? -156.41900 -66.13900 -65.25500 1.000 78.99659 C ? B ? . 1
   ATOM 2371 P . A C 11 ? -154.14800 -71.54900 -62.51800 1.000 107.60292 P ? B ? . 1
   ATOM 2372 OP1 . A C 11 ? -153.30600 -72.68100 -62.98200 1.000 99.24091 O ? B ? . 1
   ATOM 2373 OP2 . A C 11 ? -154.85100 -71.62000 -61.21300 1.000 98.82926 O ? B ? . 1
   ATOM 2374 O5' . A C 11 ? -153.26800 -70.21700 -62.51200 1.000 98.28807 O ? B ? . 1
   ATOM 2375 C5' . A C 11 ? -152.70000 -69.72100 -63.73200 1.000 92.57854 C ? B ? . 1
   ATOM 2376 C4' . A C 11 ? -151.54700 -68.79800 -63.41100 1.000 87.84721 C ? B ? . 1
   ATOM 2377 O4' . A C 11 ? -151.99200 -67.42300 -63.49500 1.000 84.47081 O ? B ? . 1
   ATOM 2378 C3' . A C 11 ? -150.98800 -68.99600 -62.00400 1.000 88.10402 C ? B ? . 1
   ATOM 2379 O3' . A C 11 ? -149.52900 -69.06900 -61.99200 1.000 84.92166 O ? B ? . 1
   ATOM 2380 C2' . A C 11 ? -151.55300 -67.83200 -61.16900 1.000 82.96438 C ? B ? . 1
   ATOM 2381 C1' . A C 11 ? -152.04900 -66.82000 -62.20800 1.000 84.20949 C ? B ? . 1
   ATOM 2382 N9 . A C 11 ? -153.41500 -66.35100 -61.98000 1.000 86.68826 N ? B ? . 1
   ATOM 2383 C8 . A C 11 ? -154.42500 -67.01300 -61.32900 1.000 88.36013 C ? B ? . 1
   ATOM 2384 N7 . A C 11 ? -155.55800 -66.34400 -61.29000 1.000 88.11115 N ? B ? . 1
   ATOM 2385 C5 . A C 11 ? -155.27100 -65.16000 -61.96600 1.000 88.41439 C ? B ? . 1
   ATOM 2386 C6 . A C 11 ? -156.04900 -64.01800 -62.27500 1.000 83.91586 C ? B ? . 1
   ATOM 2387 N6 . A C 11 ? -157.33600 -63.88400 -61.92400 1.000 83.92851 N ? B ? . 1
   ATOM 2388 N1 . A C 11 ? -155.44900 -63.01700 -62.96200 1.000 80.39032 N ? B ? . 1
   ATOM 2389 C2 . A C 11 ? -154.16100 -63.15200 -63.31200 1.000 77.66495 C ? B ? . 1
   ATOM 2390 N3 . A C 11 ? -153.33600 -64.17200 -63.08100 1.000 78.98710 N ? B ? . 1
   ATOM 2391 C4 . A C 11 ? -153.95500 -65.15200 -62.39800 1.000 84.15129 C ? B ? . 1
   ATOM 2392 P . G C 12 ? -148.59900 -68.25100 -63.03200 1.000 86.25069 P ? B ? . 1
   ATOM 2393 OP1 . G C 12 ? -148.41200 -68.99000 -64.30800 1.000 70.15929 O ? B ? . 1
   ATOM 2394 OP2 . G C 12 ? -149.12000 -66.87100 -63.11500 1.000 74.30631 O ? B ? . 1
   ATOM 2395 O5' . G C 12 ? -147.20500 -68.18300 -62.23500 1.000 71.66504 O ? B ? . 1
   ATOM 2396 C5' . G C 12 ? -146.04200 -67.73800 -62.87200 1.000 60.15011 C ? B ? . 1
   ATOM 2397 C4' . G C 12 ? -145.47800 -66.50000 -62.18500 1.000 59.48929 C ? B ? . 1
   ATOM 2398 O4' . G C 12 ? -146.50800 -65.49200 -61.99600 1.000 56.79585 O ? B ? . 1
   ATOM 2399 C3' . G C 12 ? -144.84700 -66.70600 -60.82300 1.000 58.65373 C ? B ? . 1
   ATOM 2400 O3' . G C 12 ? -143.67700 -65.92600 -60.79800 1.000 61.41274 O ? B ? . 1
   ATOM 2401 C2' . G C 12 ? -145.91800 -66.16200 -59.86100 1.000 55.35002 C ? B ? . 1
   ATOM 2402 C1' . G C 12 ? -146.46100 -65.00200 -60.68200 1.000 55.16691 C ? B ? . 1
   ATOM 2403 N9 . G C 12 ? -147.82200 -64.57500 -60.35900 1.000 58.36278 N ? B ? . 1
   ATOM 2404 C8 . G C 12 ? -148.92900 -65.37300 -60.25900 1.000 59.05821 C ? B ? . 1
   ATOM 2405 N7 . G C 12 ? -150.02900 -64.71200 -60.02800 1.000 62.03539 N ? B ? . 1
   ATOM 2406 C5 . G C 12 ? -149.63500 -63.38900 -60.00000 1.000 56.31323 C ? B ? . 1
   ATOM 2407 C6 . G C 12 ? -150.40000 -62.21700 -59.78800 1.000 53.20156 C ? B ? . 1
   ATOM 2408 O6 . G C 12 ? -151.61300 -62.12000 -59.57600 1.000 56.01216 O ? B ? . 1
   ATOM 2409 N1 . G C 12 ? -149.61300 -61.07000 -59.84300 1.000 53.73850 N ? B ? . 1
   ATOM 2410 C2 . G C 12 ? -148.25400 -61.05800 -60.06100 1.000 54.16944 C ? B ? . 1
   ATOM 2411 N2 . G C 12 ? -147.66600 -59.84900 -60.05800 1.000 49.17121 N ? B ? . 1
   ATOM 2412 N3 . G C 12 ? -147.52200 -62.15500 -60.26200 1.000 51.82941 N ? B ? . 1
   ATOM 2413 C4 . G C 12 ? -148.27800 -63.28000 -60.21600 1.000 54.92127 C ? B ? . 1
   ATOM 2414 P . C C 13 ? -142.49800 -66.23300 -59.76200 1.000 61.93910 P ? B ? . 1
   ATOM 2415 OP1 . C C 13 ? -141.27000 -66.48100 -60.54800 1.000 64.38273 O ? B ? . 1
   ATOM 2416 OP2 . C C 13 ? -143.04000 -67.21400 -58.79000 1.000 61.83297 O ? B ? . 1
   ATOM 2417 O5' . C C 13 ? -142.33200 -64.84500 -59.00000 1.000 55.58933 O ? B ? . 1
   ATOM 2418 C5' . C C 13 ? -143.46600 -64.23300 -58.48300 1.000 49.97796 C ? B ? . 1
   ATOM 2419 C4' . C C 13 ? -143.19600 -62.80800 -58.09100 1.000 48.29460 C ? B ? . 1
   ATOM 2420 O4' . C C 13 ? -144.41800 -62.07400 -58.28400 1.000 47.03457 O ? B ? . 1
   ATOM 2421 C3' . C C 13 ? -142.77500 -62.62800 -56.63200 1.000 46.56068 C ? B ? . 1
   ATOM 2422 O3' . C C 13 ? -141.57700 -61.83900 -56.53800 1.000 40.72429 O ? B ? . 1
   ATOM 2423 C2' . C C 13 ? -143.96700 -61.95600 -55.95800 1.000 44.31638 C ? B ? . 1
   ATOM 2424 C1' . C C 13 ? -144.81600 -61.42900 -57.12200 1.000 43.70798 C ? B ? . 1
   ATOM 2425 N1 . C C 13 ? -146.27400 -61.67400 -56.95400 1.000 49.91478 N ? B ? . 1
   ATOM 2426 C2 . C C 13 ? -147.13700 -60.58600 -56.81300 1.000 49.59050 C ? B ? . 1
   ATOM 2427 O2 . C C 13 ? -146.66000 -59.43900 -56.84400 1.000 46.16492 O ? B ? . 1
   ATOM 2428 N3 . C C 13 ? -148.47700 -60.81900 -56.64400 1.000 47.55668 N ? B ? . 1
   ATOM 2429 C4 . C C 13 ? -148.94200 -62.07400 -56.61700 1.000 51.06245 C ? B ? . 1
   ATOM 2430 N4 . C C 13 ? -150.26700 -62.25500 -56.45600 1.000 47.29411 N ? B ? . 1
   ATOM 2431 C5 . C C 13 ? -148.06700 -63.20000 -56.75100 1.000 48.25358 C ? B ? . 1
   ATOM 2432 C6 . C C 13 ? -146.75700 -62.95700 -56.91600 1.000 50.04441 C ? B ? . 1
   ATOM 2433 P . G C 14 ? -140.88600 -61.58700 -55.11600 1.000 44.04199 P ? B ? . 1
   ATOM 2434 OP1 . G C 14 ? -139.44300 -61.27000 -55.33200 1.000 41.65516 O ? B ? . 1
   ATOM 2435 OP2 . G C 14 ? -141.24300 -62.69700 -54.21100 1.000 43.96660 O ? B ? . 1
   ATOM 2436 O5' . G C 14 ? -141.66500 -60.32000 -54.54700 1.000 38.91261 O ? B ? . 1
   ATOM 2437 C5' . G C 14 ? -141.60400 -59.09500 -55.22400 1.000 39.62593 C ? B ? . 1
   ATOM 2438 C4' . G C 14 ? -142.38700 -58.07300 -54.46600 1.000 40.67518 C ? B ? . 1
   ATOM 2439 O4' . G C 14 ? -143.77700 -58.42800 -54.58000 1.000 38.79680 O ? B ? . 1
   ATOM 2440 C3' . G C 14 ? -142.07300 -58.01700 -52.95800 1.000 39.22871 C ? B ? . 1
   ATOM 2441 O3' . G C 14 ? -141.77200 -56.68800 -52.57500 1.000 36.87119 O ? B ? . 1
   ATOM 2442 C2' . G C 14 ? -143.35200 -58.52900 -52.28500 1.000 37.52969 C ? B ? . 1
   ATOM 2443 C1' . G C 14 ? -144.40800 -58.24000 -53.34700 1.000 43.16265 C ? B ? . 1
   ATOM 2444 N9 . G C 14 ? -145.51800 -59.15900 -53.32400 1.000 45.73855 N ? B ? . 1
   ATOM 2445 C8 . G C 14 ? -145.44800 -60.52300 -53.43000 1.000 47.14126 C ? B ? . 1
   ATOM 2446 N7 . G C 14 ? -146.61400 -61.10400 -53.41800 1.000 49.30201 N ? B ? . 1
   ATOM 2447 C5 . G C 14 ? -147.51100 -60.05300 -53.31700 1.000 48.44779 C ? B ? . 1
   ATOM 2448 C6 . G C 14 ? -148.92000 -60.07000 -53.25200 1.000 48.36670 C ? B ? . 1
   ATOM 2449 O6 . G C 14 ? -149.67300 -61.05000 -53.27300 1.000 48.72783 O ? B ? . 1
   ATOM 2450 N1 . G C 14 ? -149.44600 -58.78500 -53.13400 1.000 50.65044 N ? B ? . 1
   ATOM 2451 C2 . G C 14 ? -148.69900 -57.62900 -53.09400 1.000 52.22200 C ? B ? . 1
   ATOM 2452 N2 . G C 14 ? -149.38700 -56.48300 -52.98600 1.000 55.37044 N ? B ? . 1
   ATOM 2453 N3 . G C 14 ? -147.36800 -57.59900 -53.15600 1.000 45.71571 N ? B ? . 1
   ATOM 2454 C4 . G C 14 ? -146.84800 -58.84500 -53.26400 1.000 45.87270 C ? B ? . 1
   ATOM 2455 P . C C 15 ? -141.20400 -56.37400 -51.10500 1.000 38.29305 P ? B ? . 1
   ATOM 2456 OP1 . C C 15 ? -140.28800 -55.21200 -51.21100 1.000 40.02305 O ? B ? . 1
   ATOM 2457 OP2 . C C 15 ? -140.68300 -57.62300 -50.49900 1.000 38.87855 O ? B ? . 1
   ATOM 2458 O5' . C C 15 ? -142.49900 -55.93500 -50.28100 1.000 38.98655 O ? B ? . 1
   ATOM 2459 C5' . C C 15 ? -143.23600 -54.82600 -50.69400 1.000 38.69864 C ? B ? . 1
   ATOM 2460 C4' . C C 15 ? -144.54200 -54.75900 -49.94000 1.000 41.43166 C ? B ? . 1
   ATOM 2461 O4' . C C 15 ? -145.41200 -55.82800 -50.38000 1.000 46.07592 O ? B ? . 1
   ATOM 2462 C3' . C C 15 ? -144.41600 -54.90800 -48.42200 1.000 48.88679 C ? B ? . 1
   ATOM 2463 O3' . C C 15 ? -145.11500 -53.84800 -47.80500 1.000 46.30376 O ? B ? . 1
   ATOM 2464 C2' . C C 15 ? -145.06300 -56.27300 -48.13300 1.000 49.05275 C ? B ? . 1
   ATOM 2465 C1' . C C 15 ? -146.07900 -56.34000 -49.25100 1.000 46.85520 C ? B ? . 1
   ATOM 2466 N1 . C C 15 ? -146.58500 -57.70000 -49.55800 1.000 42.78490 N ? B ? . 1
   ATOM 2467 C2 . C C 15 ? -147.96400 -57.89500 -49.65300 1.000 46.73091 C ? B ? . 1
   ATOM 2468 O2 . C C 15 ? -148.71700 -56.93200 -49.46800 1.000 49.79076 O ? B ? . 1
   ATOM 2469 N3 . C C 15 ? -148.43800 -59.12700 -49.94300 1.000 46.24963 N ? B ? . 1
   ATOM 2470 C4 . C C 15 ? -147.59600 -60.13600 -50.14100 1.000 47.26003 C ? B ? . 1
   ATOM 2471 N4 . C C 15 ? -148.12200 -61.33000 -50.42600 1.000 46.76554 N ? B ? . 1
   ATOM 2472 C5 . C C 15 ? -146.17900 -59.96100 -50.06000 1.000 46.31271 C ? B ? . 1
   ATOM 2473 C6 . C C 15 ? -145.72200 -58.73500 -49.75900 1.000 42.91103 C ? B ? . 1
   ATOM 2474 P . A C 16 ? -144.97400 -53.55800 -46.24100 1.000 48.94127 P ? B ? . 1
   ATOM 2475 OP1 . A C 16 ? -144.45800 -52.18600 -46.11300 1.000 52.27293 O ? B ? . 1
   ATOM 2476 OP2 . A C 16 ? -144.26200 -54.69000 -45.59600 1.000 53.99707 O ? B ? . 1
   ATOM 2477 O5' . A C 16 ? -146.49500 -53.55800 -45.72200 1.000 52.42925 O ? B ? . 1
   ATOM 2478 C5' . A C 16 ? -147.48100 -52.77700 -46.40200 1.000 50.99219 C ? B ? . 1
   ATOM 2479 C4' . A C 16 ? -148.87800 -53.07600 -45.87500 1.000 55.19626 C ? B ? . 1
   ATOM 2480 O4' . A C 16 ? -149.37600 -54.30300 -46.46500 1.000 48.00239 O ? B ? . 1
   ATOM 2481 C3' . A C 16 ? -148.96400 -53.24800 -44.36100 1.000 58.14684 C ? B ? . 1
   ATOM 2482 O3' . A C 16 ? -150.07300 -52.54600 -43.85200 1.000 60.42123 O ? B ? . 1
   ATOM 2483 C2' . A C 16 ? -149.11300 -54.75100 -44.16100 1.000 52.56821 C ? B ? . 1
   ATOM 2484 C1' . A C 16 ? -149.73200 -55.22700 -45.46800 1.000 46.24543 C ? B ? . 1
   ATOM 2485 N9 . A C 16 ? -149.22600 -56.53600 -45.86100 1.000 48.87576 N ? B ? . 1
   ATOM 2486 C8 . A C 16 ? -147.91400 -56.90600 -45.97100 1.000 48.03876 C ? B ? . 1
   ATOM 2487 N7 . A C 16 ? -147.74200 -58.15800 -46.32300 1.000 47.88881 N ? B ? . 1
   ATOM 2488 C5 . A C 16 ? -149.03400 -58.65200 -46.43400 1.000 46.77425 C ? B ? . 1
   ATOM 2489 C6 . A C 16 ? -149.53800 -59.92500 -46.77100 1.000 47.11054 C ? B ? . 1
   ATOM 2490 N6 . A C 16 ? -148.76000 -60.97100 -47.07300 1.000 46.35627 N ? B ? . 1
   ATOM 2491 N1 . A C 16 ? -150.87900 -60.07800 -46.79500 1.000 51.95312 N ? B ? . 1
   ATOM 2492 C2 . A C 16 ? -151.65700 -59.02800 -46.49000 1.000 50.25709 C ? B ? . 1
   ATOM 2493 N3 . A C 16 ? -151.30000 -57.78800 -46.15500 1.000 51.20647 N ? B ? . 1
   ATOM 2494 C4 . A C 16 ? -149.96100 -57.66500 -46.14800 1.000 50.37756 C ? B ? . 1
   ATOM 2495 P . T C 17 ? -150.31000 -52.46200 -42.27000 1.000 65.25963 P ? B ? . 1
   ATOM 2496 OP1 . T C 17 ? -151.03100 -51.19300 -42.05200 1.000 69.06203 O ? B ? . 1
   ATOM 2497 OP2 . T C 17 ? -149.04800 -52.72500 -41.54900 1.000 58.26720 O ? B ? . 1
   ATOM 2498 O5' . T C 17 ? -151.30300 -53.67800 -41.99200 1.000 62.54627 O ? B ? . 1
   ATOM 2499 C5' . T C 17 ? -152.45900 -53.80400 -42.78600 1.000 54.76149 C ? B ? . 1
   ATOM 2500 C4' . T C 17 ? -153.30000 -54.96800 -42.32200 1.000 58.80656 C ? B ? . 1
   ATOM 2501 O4' . T C 17 ? -152.85800 -56.18900 -42.97100 1.000 56.45927 O ? B ? . 1
   ATOM 2502 C3' . T C 17 ? -153.27200 -55.22500 -40.80900 1.000 61.66718 C ? B ? . 1
   ATOM 2503 O3' . T C 17 ? -154.60100 -55.44400 -40.36200 1.000 69.71780 O ? B ? . 1
   ATOM 2504 C2' . T C 17 ? -152.40000 -56.47800 -40.67300 1.000 57.39408 C ? B ? . 1
   ATOM 2505 C1' . T C 17 ? -152.64900 -57.19600 -42.00400 1.000 58.98032 C ? B ? . 1
   ATOM 2506 N1 . T C 17 ? -151.49600 -58.07000 -42.44700 1.000 57.65035 N ? B ? . 1
   ATOM 2507 C2 . T C 17 ? -151.76000 -59.30800 -42.98500 1.000 56.01885 C ? B ? . 1
   ATOM 2508 O2 . T C 17 ? -152.88500 -59.73800 -43.14200 1.000 54.32259 O ? B ? . 1
   ATOM 2509 N3 . T C 17 ? -150.64900 -60.02600 -43.34800 1.000 54.21911 N ? B ? . 1
   ATOM 2510 C4 . T C 17 ? -149.33000 -59.64500 -43.22600 1.000 53.24129 C ? B ? . 1
   ATOM 2511 O4 . T C 17 ? -148.39900 -60.37200 -43.57700 1.000 51.83436 O ? B ? . 1
   ATOM 2512 C5 . T C 17 ? -149.12000 -58.33600 -42.64800 1.000 52.26368 C ? B ? . 1
   ATOM 2513 C7 . T C 17 ? -147.72800 -57.81400 -42.45800 1.000 50.33293 C ? B ? . 1
   ATOM 2514 C6 . T C 17 ? -150.19800 -57.62000 -42.29500 1.000 52.65374 C ? B ? . 1
   ATOM 2515 P . C C 18 ? -154.98900 -55.47400 -38.80400 1.000 66.46552 P ? B ? . 1
   ATOM 2516 OP1 . C C 18 ? -156.22500 -54.66600 -38.72900 1.000 64.36662 O ? B ? . 1
   ATOM 2517 OP2 . C C 18 ? -153.82200 -55.15200 -37.94700 1.000 60.21745 O ? B ? . 1
   ATOM 2518 O5' . C C 18 ? -155.36700 -56.99900 -38.58000 1.000 56.34525 O ? B ? . 1
   ATOM 2519 C5' . C C 18 ? -155.99700 -57.71500 -39.63200 1.000 60.16852 C ? B ? . 1
   ATOM 2520 C4' . C C 18 ? -155.83300 -59.20800 -39.42600 1.000 66.43630 C ? B ? . 1
   ATOM 2521 O4' . C C 18 ? -154.59000 -59.65900 -40.01100 1.000 61.06363 O ? B ? . 1
   ATOM 2522 C3' . C C 18 ? -155.79800 -59.64600 -37.95700 1.000 63.85976 C ? B ? . 1
   ATOM 2523 O3' . C C 18 ? -156.91900 -60.45800 -37.69200 1.000 71.38444 O ? B ? . 1
   ATOM 2524 C2' . C C 18 ? -154.47900 -60.42400 -37.81400 1.000 63.32060 C ? B ? . 1
   ATOM 2525 C1' . C C 18 ? -154.10600 -60.73400 -39.26200 1.000 61.10412 C ? B ? . 1
   ATOM 2526 N1 . C C 18 ? -152.63800 -60.83800 -39.48000 1.000 59.31130 N ? B ? . 1
   ATOM 2527 C2 . C C 18 ? -152.09900 -62.00400 -40.03300 1.000 60.61611 C ? B ? . 1
   ATOM 2528 O2 . C C 18 ? -152.86300 -62.92800 -40.35900 1.000 60.13140 O ? B ? . 1
   ATOM 2529 N3 . C C 18 ? -150.75000 -62.07900 -40.21800 1.000 59.60640 N ? B ? . 1
   ATOM 2530 C4 . C C 18 ? -149.96300 -61.05600 -39.85500 1.000 60.44279 C ? B ? . 1
   ATOM 2531 N4 . C C 18 ? -148.63900 -61.17000 -40.05100 1.000 60.21108 N ? B ? . 1
   ATOM 2532 C5 . C C 18 ? -150.50000 -59.86800 -39.27800 1.000 58.10894 C ? B ? . 1
   ATOM 2533 C6 . C C 18 ? -151.82800 -59.80600 -39.10800 1.000 62.22150 C ? B ? . 1
   ATOM 2534 P . A C 19 ? -157.25500 -60.93400 -36.19400 1.000 70.85450 P ? B ? . 1
   ATOM 2535 OP1 . A C 19 ? -158.73200 -60.87700 -36.09500 1.000 75.74198 O ? B ? . 1
   ATOM 2536 OP2 . A C 19 ? -156.39200 -60.23300 -35.19900 1.000 63.48426 O ? B ? . 1
   ATOM 2537 O5' . A C 19 ? -156.78900 -62.45600 -36.20000 1.000 66.41382 O ? B ? . 1
   ATOM 2538 C5' . A C 19 ? -157.08600 -63.29900 -37.30500 1.000 61.11229 C ? B ? . 1
   ATOM 2539 C4' . A C 19 ? -156.53000 -64.68000 -37.04600 1.000 65.06529 C ? B ? . 1
   ATOM 2540 O4' . A C 19 ? -155.12500 -64.70700 -37.42200 1.000 62.81332 O ? B ? . 1
   ATOM 2541 C3' . A C 19 ? -156.57700 -65.10800 -35.57300 1.000 67.84991 C ? B ? . 1
   ATOM 2542 O3' . A C 19 ? -156.84300 -66.51000 -35.47900 1.000 69.46195 O ? B ? . 1
   ATOM 2543 C2' . A C 19 ? -155.17100 -64.75200 -35.07700 1.000 65.52051 C ? B ? . 1
   ATOM 2544 C1' . A C 19 ? -154.34000 -65.08100 -36.30600 1.000 65.64223 C ? B ? . 1
   ATOM 2545 N9 . A C 19 ? -153.09700 -64.34500 -36.38200 1.000 64.11031 N ? B ? . 1
   ATOM 2546 C8 . A C 19 ? -152.88500 -63.04600 -36.01900 1.000 63.16672 C ? B ? . 1
   ATOM 2547 N7 . A C 19 ? -151.65500 -62.63800 -36.21700 1.000 59.80827 N ? B ? . 1
   ATOM 2548 C5 . A C 19 ? -151.02200 -63.74700 -36.75100 1.000 62.03381 C ? B ? . 1
   ATOM 2549 C6 . A C 19 ? -149.70300 -63.96500 -37.18700 1.000 63.77772 C ? B ? . 1
   ATOM 2550 N6 . A C 19 ? -148.75400 -63.02600 -37.13800 1.000 65.14108 N ? B ? . 1
   ATOM 2551 N1 . A C 19 ? -149.39300 -65.19300 -37.66500 1.000 64.39681 N ? B ? . 1
   ATOM 2552 C2 . A C 19 ? -150.35600 -66.12800 -37.71000 1.000 65.77837 C ? B ? . 1
   ATOM 2553 N3 . A C 19 ? -151.63200 -66.03600 -37.33100 1.000 65.01743 N ? B ? . 1
   ATOM 2554 C4 . A C 19 ? -151.89900 -64.80800 -36.85800 1.000 63.08029 C ? B ? . 1
   ATOM 2555 P . G C 20 ? -157.24500 -67.19200 -34.07600 1.000 68.59635 P ? B ? . 1
   ATOM 2556 OP1 . G C 20 ? -158.49500 -67.94300 -34.30700 1.000 75.60123 O ? B ? . 1
   ATOM 2557 OP2 . G C 20 ? -157.12000 -66.21700 -32.96200 1.000 65.68526 O ? B ? . 1
   ATOM 2558 O5' . G C 20 ? -156.08600 -68.24700 -33.85600 1.000 69.17297 O ? B ? . 1
   ATOM 2559 C5' . G C 20 ? -154.78400 -67.79600 -33.91000 1.000 66.57430 C ? B ? . 1
   ATOM 2560 C4' . G C 20 ? -153.81700 -68.92600 -33.94200 1.000 63.44817 C ? B ? . 1
   ATOM 2561 O4' . G C 20 ? -152.60800 -68.44500 -34.56600 1.000 61.56568 O ? B ? . 1
   ATOM 2562 C3' . G C 20 ? -153.42500 -69.42300 -32.55600 1.000 64.23289 C ? B ? . 1
   ATOM 2563 O3' . G C 20 ? -153.19500 -70.81900 -32.56200 1.000 67.37807 O ? B ? . 1
   ATOM 2564 C2' . G C 20 ? -152.16200 -68.63700 -32.22400 1.000 59.95872 C ? B ? . 1
   ATOM 2565 C1' . G C 20 ? -151.58400 -68.30300 -33.60200 1.000 63.00496 C ? B ? . 1
   ATOM 2566 N9 . G C 20 ? -151.06200 -66.95300 -33.67500 1.000 62.15243 N ? B ? . 1
   ATOM 2567 C8 . G C 20 ? -151.70300 -65.79100 -33.31500 1.000 60.82220 C ? B ? . 1
   ATOM 2568 N7 . G C 20 ? -150.96400 -64.72800 -33.46700 1.000 65.69479 N ? B ? . 1
   ATOM 2569 C5 . G C 20 ? -149.75900 -65.22100 -33.96300 1.000 62.99988 C ? B ? . 1
   ATOM 2570 C6 . G C 20 ? -148.57000 -64.54100 -34.32500 1.000 61.85133 C ? B ? . 1
   ATOM 2571 O6 . G C 20 ? -148.34000 -63.32400 -34.28800 1.000 61.05440 O ? B ? . 1
   ATOM 2572 N1 . G C 20 ? -147.58500 -65.42900 -34.78000 1.000 63.23204 N ? B ? . 1
   ATOM 2573 C2 . G C 20 ? -147.73700 -66.80000 -34.86600 1.000 62.22846 C ? B ? . 1
   ATOM 2574 N2 . G C 20 ? -146.68400 -67.49500 -35.32200 1.000 57.33184 N ? B ? . 1
   ATOM 2575 N3 . G C 20 ? -148.84400 -67.44200 -34.52600 1.000 64.79198 N ? B ? . 1
   ATOM 2576 C4 . G C 20 ? -149.80800 -66.59100 -34.08500 1.000 63.91728 C ? B ? . 1
   ATOM 2577 P . C C 21 ? -153.11200 -71.61500 -31.16400 1.000 68.36206 P ? B ? . 1
   ATOM 2578 OP1 . C C 21 ? -153.63300 -72.97700 -31.43600 1.000 64.83848 O ? B ? . 1
   ATOM 2579 OP2 . C C 21 ? -153.70100 -70.77700 -30.09900 1.000 57.16654 O ? B ? . 1
   ATOM 2580 O5' . C C 21 ? -151.55100 -71.62700 -30.82400 1.000 60.43143 O ? B ? . 1
   ATOM 2581 C5' . C C 21 ? -150.61700 -72.08400 -31.78000 1.000 61.83745 C ? B ? . 1
   ATOM 2582 C4' . C C 21 ? -149.21400 -71.62400 -31.42200 1.000 60.06870 C ? B ? . 1
   ATOM 2583 O4' . C C 21 ? -149.06300 -70.20800 -31.71700 1.000 60.10053 O ? B ? . 1
   ATOM 2584 C3' . C C 21 ? -148.82000 -71.79500 -29.94000 1.000 59.77616 C ? B ? . 1
   ATOM 2585 O3' . C C 21 ? -147.56200 -72.47400 -29.85000 1.000 58.73069 O ? B ? . 1
   ATOM 2586 C2' . C C 21 ? -148.71100 -70.35100 -29.42900 1.000 58.67521 C ? B ? . 1
   ATOM 2587 C1' . C C 21 ? -148.26400 -69.64700 -30.70100 1.000 63.92333 C ? B ? . 1
   ATOM 2588 N1 . C C 21 ? -148.42400 -68.15000 -30.69200 1.000 64.05189 N ? B ? . 1
   ATOM 2589 C2 . C C 21 ? -147.44500 -67.35500 -31.31200 1.000 64.12993 C ? B ? . 1
   ATOM 2590 O2 . C C 21 ? -146.47500 -67.90700 -31.85400 1.000 59.60985 O ? B ? . 1
   ATOM 2591 N3 . C C 21 ? -147.59000 -66.00400 -31.30100 1.000 59.48399 N ? B ? . 1
   ATOM 2592 C4 . C C 21 ? -148.65000 -65.45200 -30.70200 1.000 63.91952 C ? B ? . 1
   ATOM 2593 N4 . C C 21 ? -148.74900 -64.11300 -30.71200 1.000 59.13346 N ? B ? . 1
   ATOM 2594 C5 . C C 21 ? -149.65700 -66.24700 -30.06900 1.000 65.50545 C ? B ? . 1
   ATOM 2595 C6 . C C 21 ? -149.50400 -67.57700 -30.08600 1.000 63.75208 C ? B ? . 1
   ATOM 2596 N . ALA D 43 ? -138.85200 -62.33500 -82.07300 1.000 44.41738 N ? C ? 1 1
   ATOM 2597 CA . ALA D 43 ? -139.28900 -62.44800 -80.69400 1.000 47.71878 C ? C ? 1 1
   ATOM 2598 C . ALA D 43 ? -138.22600 -61.87300 -79.76600 1.000 50.58417 C ? C ? 1 1
   ATOM 2599 O . ALA D 43 ? -138.43100 -60.80900 -79.20300 1.000 48.05013 O ? C ? 1 1
   ATOM 2600 CB . ALA D 43 ? -139.59300 -63.89900 -80.32900 1.000 53.88338 C ? C ? 1 1
   ATOM 2601 N . LEU D 44 ? -137.09000 -62.56100 -79.62200 1.000 54.02627 N ? C ? 2 1
   ATOM 2602 CA . LEU D 44 ? -136.04000 -62.10300 -78.71500 1.000 51.83038 C ? C ? 2 1
   ATOM 2603 C . LEU D 44 ? -135.43300 -60.79200 -79.20800 1.000 42.97297 C ? C ? 2 1
   ATOM 2604 O . LEU D 44 ? -135.50000 -60.46100 -80.38800 1.000 43.93216 O ? C ? 2 1
   ATOM 2605 CB . LEU D 44 ? -134.94900 -63.16500 -78.56000 1.000 49.40948 C ? C ? 2 1
   ATOM 2606 CG . LEU D 44 ? -135.08000 -63.98200 -77.27100 1.000 52.36419 C ? C ? 2 1
   ATOM 2607 CD1 . LEU D 44 ? -136.51400 -64.42700 -77.08300 1.000 47.42387 C ? C ? 2 1
   ATOM 2608 CD2 . LEU D 44 ? -134.15000 -65.17900 -77.24800 1.000 54.45399 C ? C ? 2 1
   ATOM 2609 N . TYR D 45 ? -134.84600 -60.03400 -78.27200 1.000 45.23409 N ? C ? 3 1
   ATOM 2610 CA . TYR D 45 ? -134.27200 -58.71600 -78.54700 1.000 47.09936 C ? C ? 3 1
   ATOM 2611 C . TYR D 45 ? -132.92300 -58.59900 -77.84600 1.000 41.51992 C ? C ? 3 1
   ATOM 2612 O . TYR D 45 ? -132.74600 -59.12100 -76.74000 1.000 46.97988 O ? C ? 3 1
   ATOM 2613 CB . TYR D 45 ? -135.21800 -57.58200 -78.07900 1.000 40.09564 C ? C ? 3 1
   ATOM 2614 CG . TYR D 45 ? -134.62200 -56.16700 -78.04000 1.000 38.32290 C ? C ? 3 1
   ATOM 2615 CD1 . TYR D 45 ? -134.66800 -55.34000 -79.16100 1.000 38.97315 C ? C ? 3 1
   ATOM 2616 CD2 . TYR D 45 ? -134.04000 -55.65400 -76.87900 1.000 36.15365 C ? C ? 3 1
   ATOM 2617 CE1 . TYR D 45 ? -134.14000 -54.05300 -79.14000 1.000 33.96317 C ? C ? 3 1
   ATOM 2618 CE2 . TYR D 45 ? -133.48900 -54.36000 -76.85300 1.000 32.82791 C ? C ? 3 1
   ATOM 2619 CZ . TYR D 45 ? -133.54900 -53.56600 -77.98600 1.000 37.61058 C ? C ? 3 1
   ATOM 2620 OH . TYR D 45 ? -133.03400 -52.27500 -77.98300 1.000 31.97547 O ? C ? 3 1
   ATOM 2621 N . GLU D 46 ? -131.97000 -57.93000 -78.49200 1.000 43.38319 N ? C ? 4 1
   ATOM 2622 CA . GLU D 46 ? -130.64100 -57.71400 -77.91100 1.000 44.42160 C ? C ? 4 1
   ATOM 2623 C . GLU D 46 ? -130.26900 -56.26000 -78.15300 1.000 41.11016 C ? C ? 4 1
   ATOM 2624 O . GLU D 46 ? -130.10400 -55.83500 -79.29900 1.000 40.40025 O ? C ? 4 1
   ATOM 2625 CB . GLU D 46 ? -129.59500 -58.66700 -78.48400 1.000 41.94477 C ? C ? 4 1
   ATOM 2626 CG . GLU D 46 ? -129.50400 -58.67900 -80.00400 1.000 56.19924 C ? C ? 4 1
   ATOM 2627 CD . GLU D 46 ? -130.15800 -59.90500 -80.63000 1.000 65.37732 C ? C ? 4 1
   ATOM 2628 OE1 . GLU D 46 ? -130.23800 -59.97800 -81.88700 1.000 62.98127 O ? C ? 4 1
   ATOM 2629 OE2 . GLU D 46 ? -130.58100 -60.79800 -79.85800 1.000 62.08671 O ? C ? 4 1
   ATOM 2630 N . ASP D 47 ? -130.21800 -55.49500 -77.06900 1.000 37.40123 N ? C ? 5 1
   ATOM 2631 CA . ASP D 47 ? -129.96600 -54.06600 -77.12900 1.000 35.12607 C ? C ? 5 1
   ATOM 2632 C . ASP D 47 ? -128.63200 -53.81900 -77.83000 1.000 37.47777 C ? C ? 5 1
   ATOM 2633 O . ASP D 47 ? -127.66600 -54.54700 -77.56900 1.000 36.22902 O ? C ? 5 1
   ATOM 2634 CB . ASP D 47 ? -129.94500 -53.52800 -75.68600 1.000 34.00719 C ? C ? 5 1
   ATOM 2635 CG . ASP D 47 ? -130.27000 -52.04600 -75.58200 1.000 32.08794 C ? C ? 5 1
   ATOM 2636 OD1 . ASP D 47 ? -130.99100 -51.50700 -76.43300 1.000 36.88834 O ? C ? 5 1
   ATOM 2637 OD2 . ASP D 47 ? -129.80700 -51.41100 -74.62100 1.000 32.97828 O ? C ? 5 1
   ATOM 2638 N . PRO D 48 ? -128.55100 -52.85300 -78.75300 1.000 36.28509 N ? C ? 6 1
   ATOM 2639 CA . PRO D 48 ? -127.26400 -52.54300 -79.41600 1.000 33.69738 C ? C ? 6 1
   ATOM 2640 C . PRO D 48 ? -126.22800 -52.10000 -78.40400 1.000 41.88737 C ? C ? 6 1
   ATOM 2641 O . PRO D 48 ? -126.57200 -51.76500 -77.25800 1.000 37.29296 O ? C ? 6 1
   ATOM 2642 CB . PRO D 48 ? -127.61500 -51.39300 -80.37200 1.000 35.32170 C ? C ? 6 1
   ATOM 2643 CG . PRO D 48 ? -128.94700 -50.87100 -79.89400 1.000 34.41241 C ? C ? 6 1
   ATOM 2644 CD . PRO D 48 ? -129.64900 -52.04100 -79.30400 1.000 35.98776 C ? C ? 6 1
   ATOM 2645 N . PRO D 49 ? -124.95500 -52.07700 -78.79200 1.000 37.93039 N ? C ? 7 1
   ATOM 2646 CA . PRO D 49 ? -123.90600 -51.64900 -77.86400 1.000 38.97549 C ? C ? 7 1
   ATOM 2647 C . PRO D 49 ? -124.06600 -50.19600 -77.44500 1.000 33.68308 C ? C ? 7 1
   ATOM 2648 O . PRO D 49 ? -124.65300 -49.36600 -78.13900 1.000 35.89398 O ? C ? 7 1
   ATOM 2649 CB . PRO D 49 ? -122.61400 -51.84900 -78.67300 1.000 40.15525 C ? C ? 7 1
   ATOM 2650 CG . PRO D 49 ? -122.95200 -52.89200 -79.65900 1.000 39.27754 C ? C ? 7 1
   ATOM 2651 CD . PRO D 49 ? -124.40500 -52.71200 -79.99900 1.000 38.09154 C ? C ? 7 1
   ATOM 2652 N . ASP D 50 ? -123.50800 -49.86800 -76.27500 1.000 33.20811 N ? C ? 8 1
   ATOM 2653 CA . ASP D 50 ? -123.64800 -48.49300 -75.72000 1.000 33.75085 C ? C ? 8 1
   ATOM 2654 C . ASP D 50 ? -122.93000 -47.47200 -76.60200 1.000 38.38641 C ? C ? 8 1
   ATOM 2655 O . ASP D 50 ? -121.72400 -47.65200 -76.84500 1.000 39.16311 O ? C ? 8 1
   ATOM 2656 CB . ASP D 50 ? -123.05900 -48.39400 -74.31200 1.000 34.57843 C ? C ? 8 1
   ATOM 2657 CG . ASP D 50 ? -123.70200 -49.31400 -73.29000 1.000 35.86540 C ? C ? 8 1
   ATOM 2658 OD1 . ASP D 50 ? -123.26900 -49.28200 -72.12400 1.000 35.08492 O ? C ? 8 1
   ATOM 2659 OD2 . ASP D 50 ? -124.62200 -50.05400 -73.66600 1.000 38.73824 O ? C ? 8 1
   ATOM 2660 N . GLN D 51 ? -123.64100 -46.43500 -77.04600 1.000 34.02895 N ? C ? 9 1
   ATOM 2661 CA . GLN D 51 ? -122.97600 -45.34600 -77.80800 1.000 38.69601 C ? C ? 9 1
   ATOM 2662 C . GLN D 51 ? -122.69600 -44.20900 -76.82600 1.000 39.62326 C ? C ? 9 1
   ATOM 2663 O . GLN D 51 ? -123.65700 -43.58000 -76.37200 1.000 36.57242 O ? C ? 9 1
   ATOM 2664 CB . GLN D 51 ? -123.83000 -44.88700 -78.98900 1.000 36.88754 C ? C ? 9 1
   ATOM 2665 CG . GLN D 51 ? -123.13500 -43.85800 -79.86800 1.000 48.58573 C ? C ? 9 1
   ATOM 2666 CD . GLN D 51 ? -121.90100 -44.40500 -80.54400 1.000 51.79903 C ? C ? 9 1
   ATOM 2667 OE1 . GLN D 51 ? -121.95600 -45.36400 -81.31000 1.000 66.41471 O ? C ? 9 1
   ATOM 2668 NE2 . GLN D 51 ? -120.76700 -43.78300 -80.27300 1.000 53.09469 N ? C ? 9 1
   ATOM 2669 N . LYS D 52 ? -121.42600 -43.97800 -76.49600 1.000 33.40369 N ? C ? 10 1
   ATOM 2670 CA . LYS D 52 ? -121.09100 -42.95600 -75.47000 1.000 40.01159 C ? C ? 10 1
   ATOM 2671 C . LYS D 52 ? -120.53700 -41.70300 -76.14900 1.000 38.81675 C ? C ? 10 1
   ATOM 2672 O . LYS D 52 ? -119.74900 -40.99700 -75.50100 1.000 36.01434 O ? C ? 10 1
   ATOM 2673 CB . LYS D 52 ? -120.10800 -43.54500 -74.45600 1.000 33.33519 C ? C ? 10 1
   ATOM 2674 CG . LYS D 52 ? -120.32900 -45.01700 -74.13500 1.000 39.10442 C ? C ? 10 1
   ATOM 2675 CD . LYS D 52 ? -119.73200 -45.44600 -72.81700 1.000 33.95437 C ? C ? 10 1
   ATOM 2676 CE . LYS D 52 ? -119.95100 -46.91600 -72.52800 1.000 41.61422 C ? C ? 10 1
   ATOM 2677 NZ . LYS D 52 ? -119.72800 -47.23500 -71.09800 1.000 49.37198 N ? C ? 10 1
   ATOM 2678 N . THR D 53 ? -120.91900 -41.45200 -77.40500 1.000 42.20685 N ? C ? 11 1
   ATOM 2679 CA . THR D 53 ? -120.47800 -40.26000 -78.09900 1.000 41.26233 C ? C ? 11 1
   ATOM 2680 C . THR D 53 ? -121.68800 -39.65800 -78.78300 1.000 41.02151 C ? C ? 11 1
   ATOM 2681 O . THR D 53 ? -122.51700 -40.38800 -79.33300 1.000 39.00227 O ? C ? 11 1
   ATOM 2682 CB . THR D 53 ? -119.37400 -40.61000 -79.10400 1.000 48.84165 C ? C ? 11 1
   ATOM 2683 OG1 . THR D 53 ? -118.37400 -41.40800 -78.44600 1.000 45.28293 O ? C ? 11 1
   ATOM 2684 CG2 . THR D 53 ? -118.73400 -39.36000 -79.65100 1.000 45.82925 C ? C ? 11 1
   ATOM 2685 N . SER D 54 ? -121.82400 -38.34000 -78.68700 1.000 38.20142 N ? C ? 12 1
   ATOM 2686 CA . SER D 54 ? -122.96100 -37.68200 -79.29700 1.000 44.88556 C ? C ? 12 1
   ATOM 2687 C . SER D 54 ? -122.81700 -37.69800 -80.82700 1.000 49.62965 C ? C ? 12 1
   ATOM 2688 O . SER D 54 ? -121.72200 -37.94100 -81.35200 1.000 42.14855 O ? C ? 12 1
   ATOM 2689 CB . SER D 54 ? -123.07700 -36.25600 -78.76900 1.000 45.44044 C ? C ? 12 1
   ATOM 2690 OG . SER D 54 ? -122.17600 -35.38900 -79.43600 1.000 46.92655 O ? C ? 12 1
   ATOM 2691 N . PRO D 55 ? -123.92000 -37.48800 -81.57100 1.000 46.16564 N ? C ? 13 1
   ATOM 2692 CA . PRO D 55 ? -123.80700 -37.53000 -83.04400 1.000 48.37644 C ? C ? 13 1
   ATOM 2693 C . PRO D 55 ? -122.73700 -36.59700 -83.59600 1.000 47.90841 C ? C ? 13 1
   ATOM 2694 O . PRO D 55 ? -122.11100 -36.92100 -84.61300 1.000 46.14430 O ? C ? 13 1
   ATOM 2695 CB . PRO D 55 ? -125.21500 -37.14200 -83.51600 1.000 48.87960 C ? C ? 13 1
   ATOM 2696 CG . PRO D 55 ? -126.11500 -37.62600 -82.40100 1.000 47.93813 C ? C ? 13 1
   ATOM 2697 CD . PRO D 55 ? -125.32800 -37.39800 -81.13200 1.000 47.01737 C ? C ? 13 1
   ATOM 2698 N . SER D 56 ? -122.49200 -35.46400 -82.93400 1.000 48.50963 N ? C ? 14 1
   ATOM 2699 CA . SER D 56 ? -121.46400 -34.50800 -83.31300 1.000 47.93218 C ? C ? 14 1
   ATOM 2700 C . SER D 56 ? -120.08000 -34.89200 -82.80400 1.000 54.47180 C ? C ? 14 1
   ATOM 2701 O . SER D 56 ? -119.10800 -34.20000 -83.12000 1.000 56.81176 O ? C ? 14 1
   ATOM 2702 CB . SER D 56 ? -121.82900 -33.11400 -82.79500 1.000 50.49550 C ? C ? 14 1
   ATOM 2703 OG . SER D 56 ? -121.73900 -33.04600 -81.38000 1.000 48.36273 O ? C ? 14 1
   ATOM 2704 N . GLY D 57 ? -119.96400 -35.95200 -82.01400 1.000 50.29788 N ? C ? 15 1
   ATOM 2705 CA . GLY D 57 ? -118.67700 -36.43800 -81.57900 1.000 46.43917 C ? C ? 15 1
   ATOM 2706 C . GLY D 57 ? -118.28000 -36.11400 -80.15300 1.000 49.56183 C ? C ? 15 1
   ATOM 2707 O . GLY D 57 ? -117.13200 -36.39100 -79.78100 1.000 52.63088 O ? C ? 15 1
   ATOM 2708 N . LYS D 58 ? -119.18800 -35.55600 -79.33500 1.000 47.00557 N ? C ? 16 1
   ATOM 2709 CA . LYS D 58 ? -118.77800 -35.19400 -77.97600 1.000 48.67057 C ? C ? 16 1
   ATOM 2710 C . LYS D 58 ? -118.99700 -36.37700 -77.02800 1.000 45.11563 C ? C ? 16 1
   ATOM 2711 O . LYS D 58 ? -119.96300 -37.13000 -77.19700 1.000 47.67877 O ? C ? 16 1
   ATOM 2712 CB . LYS D 58 ? -119.55900 -33.97400 -77.48300 1.000 46.07061 C ? C ? 16 1
   ATOM 2713 CG . LYS D 58 ? -119.06700 -33.45000 -76.13600 1.000 52.12805 C ? C ? 16 1
   ATOM 2714 CD . LYS D 58 ? -119.85600 -32.26900 -75.57900 1.000 61.61805 C ? C ? 16 1
   ATOM 2715 CE . LYS D 58 ? -120.05100 -32.41300 -74.06600 1.000 52.99311 C ? C ? 16 1
   ATOM 2716 NZ . LYS D 58 ? -119.21400 -33.51600 -73.48200 1.000 50.67832 N ? C ? 16 1
   ATOM 2717 N . PRO D 59 ? -118.13800 -36.61300 -76.03200 1.000 44.01593 N ? C ? 17 1
   ATOM 2718 CA . PRO D 59 ? -118.29600 -37.81100 -75.20800 1.000 39.11322 C ? C ? 17 1
   ATOM 2719 C . PRO D 59 ? -119.34800 -37.62600 -74.12800 1.000 38.12751 C ? C ? 17 1
   ATOM 2720 O . PRO D 59 ? -119.51300 -36.54000 -73.56200 1.000 35.86544 O ? C ? 17 1
   ATOM 2721 CB . PRO D 59 ? -116.90700 -37.99000 -74.58300 1.000 38.24369 C ? C ? 17 1
   ATOM 2722 CG . PRO D 59 ? -116.43700 -36.60600 -74.39800 1.000 39.26450 C ? C ? 17 1
   ATOM 2723 CD . PRO D 59 ? -116.94200 -35.84800 -75.61200 1.000 49.57363 C ? C ? 17 1
   ATOM 2724 N . ALA D 60 ? -120.04900 -38.72300 -73.83600 1.000 35.15356 N ? C ? 18 1
   ATOM 2725 CA . ALA D 60 ? -120.99700 -38.73600 -72.72600 1.000 35.97705 C ? C ? 18 1
   ATOM 2726 C . ALA D 60 ? -120.30100 -38.32100 -71.44200 1.000 37.55668 C ? C ? 18 1
   ATOM 2727 O . ALA D 60 ? -119.16900 -38.73900 -71.17500 1.000 39.53363 O ? C ? 18 1
   ATOM 2728 CB . ALA D 60 ? -121.60400 -40.13600 -72.55600 1.000 30.64711 C ? C ? 18 1
   ATOM 2729 N . THR D 61 ? -120.97900 -37.48600 -70.64500 1.000 33.90098 N ? C ? 19 1
   ATOM 2730 CA . THR D 61 ? -120.47600 -37.06600 -69.34600 1.000 33.29407 C ? C ? 19 1
   ATOM 2731 C . THR D 61 ? -121.43700 -37.37900 -68.20600 1.000 32.09184 C ? C ? 19 1
   ATOM 2732 O . THR D 61 ? -121.12100 -37.09900 -67.05100 1.000 31.98652 O ? C ? 19 1
   ATOM 2733 CB . THR D 61 ? -120.18800 -35.56500 -69.34800 1.000 36.83248 C ? C ? 19 1
   ATOM 2734 OG1 . THR D 61 ? -121.41400 -34.86300 -69.53500 1.000 39.96548 O ? C ? 19 1
   ATOM 2735 CG2 . THR D 61 ? -119.21200 -35.18700 -70.48500 1.000 37.25683 C ? C ? 19 1
   ATOM 2736 N . LEU D 62 ? -122.59500 -37.94500 -68.49400 1.000 31.14014 N ? C ? 20 1
   ATOM 2737 CA . LEU D 62 ? -123.61400 -38.14900 -67.47800 1.000 30.38147 C ? C ? 20 1
   ATOM 2738 C . LEU D 62 ? -124.36800 -39.41100 -67.83500 1.000 30.00490 C ? C ? 20 1
   ATOM 2739 O . LEU D 62 ? -124.80000 -39.59000 -68.98400 1.000 24.84283 O ? C ? 20 1
   ATOM 2740 CB . LEU D 62 ? -124.56200 -36.96100 -67.38900 1.000 29.82277 C ? C ? 20 1
   ATOM 2741 CG . LEU D 62 ? -125.67100 -37.16500 -66.35800 1.000 31.14685 C ? C ? 20 1
   ATOM 2742 CD1 . LEU D 62 ? -125.11200 -36.87900 -64.97600 1.000 30.67872 C ? C ? 20 1
   ATOM 2743 CD2 . LEU D 62 ? -126.82000 -36.23500 -66.66600 1.000 32.92366 C ? C ? 20 1
   ATOM 2744 N . LYS D 63 ? -124.46400 -40.29400 -66.86000 1.000 24.91748 N ? C ? 21 1
   ATOM 2745 CA . LYS D 63 ? -125.08300 -41.59700 -67.00900 1.000 28.11392 C ? C ? 21 1
   ATOM 2746 C . LYS D 63 ? -126.21800 -41.66200 -65.99800 1.000 29.84780 C ? C ? 21 1
   ATOM 2747 O . LYS D 63 ? -125.97800 -41.54000 -64.78700 1.000 28.34314 O ? C ? 21 1
   ATOM 2748 CB . LYS D 63 ? -124.05900 -42.71200 -66.77300 1.000 27.98783 C ? C ? 21 1
   ATOM 2749 CG . LYS D 63 ? -124.54400 -44.11600 -67.08900 1.000 27.26374 C ? C ? 21 1
   ATOM 2750 CD . LYS D 63 ? -123.35700 -45.04900 -67.21500 1.000 32.44088 C ? C ? 21 1
   ATOM 2751 CE . LYS D 63 ? -123.74800 -46.49000 -67.41000 1.000 30.34616 C ? C ? 21 1
   ATOM 2752 NZ . LYS D 63 ? -122.55000 -47.39300 -67.37100 1.000 32.17605 N ? C ? 21 1
   ATOM 2753 N . ILE D 64 ? -127.44900 -41.81600 -66.48800 1.000 29.11765 N ? C ? 22 1
   ATOM 2754 CA . ILE D 64 ? -128.63800 -41.88900 -65.62900 1.000 30.32662 C ? C ? 22 1
   ATOM 2755 C . ILE D 64 ? -129.31200 -43.23500 -65.82500 1.000 27.11993 C ? C ? 22 1
   ATOM 2756 O . ILE D 64 ? -129.58500 -43.63300 -66.96100 1.000 24.90712 O ? C ? 22 1
   ATOM 2757 CB . ILE D 64 ? -129.66600 -40.78200 -65.91700 1.000 27.10492 C ? C ? 22 1
   ATOM 2758 CG1 . ILE D 64 ? -129.02400 -39.41000 -66.01100 1.000 25.87476 C ? C ? 22 1
   ATOM 2759 CG2 . ILE D 64 ? -130.76800 -40.80800 -64.84400 1.000 24.72423 C ? C ? 22 1
   ATOM 2760 CD1 . ILE D 64 ? -130.05900 -38.30900 -66.26000 1.000 32.00266 C ? C ? 22 1
   ATOM 2761 N . CYS D 65 ? -129.61600 -43.91100 -64.71700 1.000 25.92884 N ? C ? 23 1
   ATOM 2762 CA . CYS D 65 ? -130.29700 -45.18600 -64.76100 1.000 28.07694 C ? C ? 23 1
   ATOM 2763 C . CYS D 65 ? -131.63700 -45.06000 -64.04300 1.000 30.79823 C ? C ? 23 1
   ATOM 2764 O . CYS D 65 ? -131.74200 -44.38400 -63.01600 1.000 31.51126 O ? C ? 23 1
   ATOM 2765 CB . CYS D 65 ? -129.45700 -46.29300 -64.12700 1.000 29.16198 C ? C ? 23 1
   ATOM 2766 SG . CYS D 65 ? -130.17700 -47.95400 -64.26300 1.000 30.90105 S ? C ? 23 1
   ATOM 2767 N . SER D 66 ? -132.64500 -45.73300 -64.58400 1.000 29.27686 N ? C ? 24 1
   ATOM 2768 CA . SER D 66 ? -134.01900 -45.68500 -64.10000 1.000 29.24983 C ? C ? 24 1
   ATOM 2769 C . SER D 66 ? -134.53300 -47.11300 -64.03200 1.000 29.95100 C ? C ? 24 1
   ATOM 2770 O . SER D 66 ? -134.41700 -47.86200 -65.00900 1.000 30.79948 O ? C ? 24 1
   ATOM 2771 CB . SER D 66 ? -134.91700 -44.84300 -65.01400 1.000 29.80500 C ? C ? 24 1
   ATOM 2772 OG . SER D 66 ? -136.22400 -44.72300 -64.47800 1.000 32.11694 O ? C ? 24 1
   ATOM 2773 N . TRP D 67 ? -135.08300 -47.49100 -62.88000 1.000 27.32943 N ? C ? 25 1
   ATOM 2774 CA . TRP D 67 ? -135.49000 -48.87100 -62.66000 1.000 28.66786 C ? C ? 25 1
   ATOM 2775 C . TRP D 67 ? -136.74100 -48.89300 -61.80600 1.000 28.66495 C ? C ? 25 1
   ATOM 2776 O . TRP D 67 ? -136.71100 -48.45800 -60.65000 1.000 29.85141 O ? C ? 25 1
   ATOM 2777 CB . TRP D 67 ? -134.38200 -49.66800 -61.97100 1.000 28.49316 C ? C ? 25 1
   ATOM 2778 CG . TRP D 67 ? -134.45800 -51.13500 -62.22400 1.000 27.49344 C ? C ? 25 1
   ATOM 2779 CD1 . TRP D 67 ? -135.50600 -51.83400 -62.77700 1.000 29.98580 C ? C ? 25 1
   ATOM 2780 CD2 . TRP D 67 ? -133.43300 -52.09000 -61.96000 1.000 28.04552 C ? C ? 25 1
   ATOM 2781 NE1 . TRP D 67 ? -135.19100 -53.17600 -62.85700 1.000 26.18659 N ? C ? 25 1
   ATOM 2782 CE2 . TRP D 67 ? -133.91900 -53.35500 -62.36700 1.000 29.57604 C ? C ? 25 1
   ATOM 2783 CE3 . TRP D 67 ? -132.14300 -52.00200 -61.41100 1.000 29.66220 C ? C ? 25 1
   ATOM 2784 CZ2 . TRP D 67 ? -133.15400 -54.52300 -62.25300 1.000 27.62822 C ? C ? 25 1
   ATOM 2785 CZ3 . TRP D 67 ? -131.38600 -53.16900 -61.29500 1.000 29.71172 C ? C ? 25 1
   ATOM 2786 CH2 . TRP D 67 ? -131.89200 -54.40700 -61.71900 1.000 32.00391 C ? C ? 25 1
   ATOM 2787 N . ASN D 68 ? -137.83700 -49.40900 -62.35800 1.000 31.21768 N ? C ? 26 1
   ATOM 2788 CA . ASN D 68 ? -138.95800 -49.81100 -61.52000 1.000 26.15711 C ? C ? 26 1
   ATOM 2789 C . ASN D 68 ? -138.58000 -51.12400 -60.85700 1.000 28.19682 C ? C ? 26 1
   ATOM 2790 O . ASN D 68 ? -138.57100 -52.17400 -61.50700 1.000 28.35036 O ? C ? 26 1
   ATOM 2791 CB . ASN D 68 ? -140.23800 -49.96300 -62.33600 1.000 28.30929 C ? C ? 26 1
   ATOM 2792 CG . ASN D 68 ? -141.43100 -50.37100 -61.48800 1.000 31.43760 C ? C ? 26 1
   ATOM 2793 OD1 . ASN D 68 ? -141.34200 -51.26100 -60.63400 1.000 32.64954 O ? C ? 26 1
   ATOM 2794 ND2 . ASN D 68 ? -142.57500 -49.73300 -61.73700 1.000 34.09814 N ? C ? 26 1
   ATOM 2795 N . VAL D 69 ? -138.29000 -51.07300 -59.55200 1.000 30.65741 N ? C ? 27 1
   ATOM 2796 CA . VAL D 69 ? -137.76500 -52.23600 -58.85600 1.000 29.83387 C ? C ? 27 1
   ATOM 2797 C . VAL D 69 ? -138.87200 -53.10700 -58.27000 1.000 32.74558 C ? C ? 27 1
   ATOM 2798 O . VAL D 69 ? -138.57200 -54.17900 -57.72700 1.000 32.00005 O ? C ? 27 1
   ATOM 2799 CB . VAL D 69 ? -136.75300 -51.76800 -57.78700 1.000 33.09885 C ? C ? 27 1
   ATOM 2800 CG1 . VAL D 69 ? -135.61100 -50.97000 -58.45000 1.000 28.61372 C ? C ? 27 1
   ATOM 2801 CG2 . VAL D 69 ? -137.45200 -50.92100 -56.72400 1.000 31.90885 C ? C ? 27 1
   ATOM 2802 N . ASP D 70 ? -140.13500 -52.68400 -58.37200 1.000 32.43762 N ? C ? 28 1
   ATOM 2803 CA . ASP D 70 ? -141.31000 -53.45700 -57.95100 1.000 32.48561 C ? C ? 28 1
   ATOM 2804 C . ASP D 70 ? -141.08500 -54.13300 -56.60000 1.000 31.83187 C ? C ? 28 1
   ATOM 2805 O . ASP D 70 ? -141.06300 -55.35800 -56.46000 1.000 30.86031 O ? C ? 28 1
   ATOM 2806 CB . ASP D 70 ? -141.71700 -54.48000 -59.01300 1.000 35.29050 C ? C ? 28 1
   ATOM 2807 CG . ASP D 70 ? -143.25300 -54.64100 -59.11200 1.000 43.91335 C ? C ? 28 1
   ATOM 2808 OD1 . ASP D 70 ? -143.93000 -54.60800 -58.07600 1.000 42.73151 O ? C ? 28 1
   ATOM 2809 OD2 . ASP D 70 ? -143.78700 -54.78800 -60.22400 1.000 45.73630 O ? C ? 28 1
   ATOM 2810 N . GLY D 71 ? -140.89200 -53.29000 -55.59900 1.000 32.94374 N ? C ? 29 1
   ATOM 2811 CA . GLY D 71 ? -140.62700 -53.76800 -54.26700 1.000 34.61832 C ? C ? 29 1
   ATOM 2812 C . GLY D 71 ? -139.15600 -53.69200 -53.95100 1.000 30.24109 C ? C ? 29 1
   ATOM 2813 O . GLY D 71 ? -138.42900 -54.65000 -54.19800 1.000 33.31823 O ? C ? 29 1
   ATOM 2814 N . LEU D 72 ? -138.72800 -52.57300 -53.35200 1.000 32.31177 N ? C ? 30 1
   ATOM 2815 CA . LEU D 72 ? -137.30400 -52.28800 -53.19000 1.000 33.10057 C ? C ? 30 1
   ATOM 2816 C . LEU D 72 ? -136.60300 -53.33000 -52.32800 1.000 35.79626 C ? C ? 30 1
   ATOM 2817 O . LEU D 72 ? -135.45400 -53.70000 -52.61000 1.000 33.89219 O ? C ? 30 1
   ATOM 2818 CB . LEU D 72 ? -137.11400 -50.89900 -52.58100 1.000 33.34202 C ? C ? 30 1
   ATOM 2819 CG . LEU D 72 ? -135.65600 -50.45700 -52.56300 1.000 37.26972 C ? C ? 30 1
   ATOM 2820 CD1 . LEU D 72 ? -135.55400 -48.95700 -52.74700 1.000 41.80389 C ? C ? 30 1
   ATOM 2821 CD2 . LEU D 72 ? -134.97000 -50.89500 -51.26300 1.000 41.77737 C ? C ? 30 1
   ATOM 2822 N . ARG D 73 ? -137.25500 -53.78500 -51.24400 1.000 33.18691 N ? C ? 31 1
   ATOM 2823 CA . ARG D 73 ? -136.59300 -54.74000 -50.36200 1.000 31.28184 C ? C ? 31 1
   ATOM 2824 C . ARG D 73 ? -136.42800 -56.09300 -51.04000 1.000 34.18665 C ? C ? 31 1
   ATOM 2825 O . ARG D 73 ? -135.39500 -56.75200 -50.87100 1.000 36.02427 O ? C ? 31 1
   ATOM 2826 CB . ARG D 73 ? -137.36000 -54.85800 -49.03600 1.000 33.81658 C ? C ? 31 1
   ATOM 2827 CG . ARG D 73 ? -137.10900 -53.67300 -48.12900 1.000 29.54959 C ? C ? 31 1
   ATOM 2828 CD . ARG D 73 ? -138.17000 -53.56000 -47.01200 1.000 37.37463 C ? C ? 31 1
   ATOM 2829 NE . ARG D 73 ? -139.47300 -53.17600 -47.54800 1.000 36.00651 N ? C ? 31 1
   ATOM 2830 CZ . ARG D 73 ? -140.55000 -52.98900 -46.80100 1.000 40.55375 C ? C ? 31 1
   ATOM 2831 NH1 . ARG D 73 ? -140.47500 -53.14900 -45.48500 1.000 33.88571 N ? C ? 31 1
   ATOM 2832 NH2 . ARG D 73 ? -141.70100 -52.64400 -47.37200 1.000 37.33506 N ? C ? 31 1
   ATOM 2833 N . ALA D 74 ? -137.41300 -56.50700 -51.84700 1.000 31.69563 N ? C ? 32 1
   ATOM 2834 CA . ALA D 74 ? -137.26100 -57.72700 -52.64000 1.000 35.23118 C ? C ? 32 1
   ATOM 2835 C . ALA D 74 ? -136.17500 -57.57900 -53.70100 1.000 35.52643 C ? C ? 32 1
   ATOM 2836 O . ALA D 74 ? -135.37100 -58.49500 -53.91200 1.000 35.00493 O ? C ? 32 1
   ATOM 2837 CB . ALA D 74 ? -138.58000 -58.09300 -53.31300 1.000 35.90913 C ? C ? 32 1
   ATOM 2838 N . TRP D 75 ? -136.15800 -56.44700 -54.40000 1.000 31.36727 N ? C ? 33 1
   ATOM 2839 CA . TRP D 75 ? -135.15300 -56.22100 -55.43400 1.000 35.40481 C ? C ? 33 1
   ATOM 2840 C . TRP D 75 ? -133.73500 -56.27700 -54.86100 1.000 37.01055 C ? C ? 33 1
   ATOM 2841 O . TRP D 75 ? -132.83300 -56.84400 -55.48700 1.000 39.05293 O ? C ? 33 1
   ATOM 2842 CB . TRP D 75 ? -135.45600 -54.88300 -56.09500 1.000 35.94262 C ? C ? 33 1
   ATOM 2843 CG . TRP D 75 ? -134.41200 -54.24400 -56.97600 1.000 32.84026 C ? C ? 33 1
   ATOM 2844 CD1 . TRP D 75 ? -134.15100 -54.53300 -58.27000 1.000 31.35308 C ? C ? 33 1
   ATOM 2845 CD2 . TRP D 75 ? -133.58400 -53.12900 -56.63100 1.000 29.25133 C ? C ? 33 1
   ATOM 2846 NE1 . TRP D 75 ? -133.19600 -53.68500 -58.76100 1.000 37.10687 N ? C ? 33 1
   ATOM 2847 CE2 . TRP D 75 ? -132.83500 -52.80300 -57.77100 1.000 35.65537 C ? C ? 33 1
   ATOM 2848 CE3 . TRP D 75 ? -133.41700 -52.36300 -55.46400 1.000 27.71667 C ? C ? 33 1
   ATOM 2849 CZ2 . TRP D 75 ? -131.89500 -51.76800 -57.77900 1.000 31.69466 C ? C ? 33 1
   ATOM 2850 CZ3 . TRP D 75 ? -132.50500 -51.32900 -55.47500 1.000 31.67237 C ? C ? 33 1
   ATOM 2851 CH2 . TRP D 75 ? -131.74700 -51.04000 -56.62400 1.000 36.62524 C ? C ? 33 1
   ATOM 2852 N . ILE D 76 ? -133.52900 -55.71700 -53.66100 1.000 35.79611 N ? C ? 34 1
   ATOM 2853 CA . ILE D 76 ? -132.20800 -55.72500 -53.03100 1.000 39.56244 C ? C ? 34 1
   ATOM 2854 C . ILE D 76 ? -131.79300 -57.14500 -52.65600 1.000 41.61589 C ? C ? 34 1
   ATOM 2855 O . ILE D 76 ? -130.63200 -57.54000 -52.83500 1.000 42.36865 O ? C ? 34 1
   ATOM 2856 CB . ILE D 76 ? -132.21100 -54.79200 -51.80600 1.000 32.84092 C ? C ? 34 1
   ATOM 2857 CG1 . ILE D 76 ? -131.89300 -53.36600 -52.24500 1.000 36.26236 C ? C ? 34 1
   ATOM 2858 CG2 . ILE D 76 ? -131.20400 -55.25400 -50.79400 1.000 39.44304 C ? C ? 34 1
   ATOM 2859 CD1 . ILE D 76 ? -131.90200 -52.37600 -51.11600 1.000 40.00102 C ? C ? 34 1
   ATOM 2860 N . LYS D 77 ? -132.73600 -57.93600 -52.13600 1.000 40.92315 N ? C ? 35 1
   ATOM 2861 CA . LYS D 77 ? -132.46700 -59.34400 -51.86200 1.000 42.16490 C ? C ? 35 1
   ATOM 2862 C . LYS D 77 ? -132.18500 -60.12300 -53.14600 1.000 42.46341 C ? C ? 35 1
   ATOM 2863 O . LYS D 77 ? -131.45700 -61.12300 -53.11800 1.000 46.23841 O ? C ? 35 1
   ATOM 2864 CB . LYS D 77 ? -133.64300 -59.95100 -51.09400 1.000 39.05198 C ? C ? 35 1
   ATOM 2865 CG . LYS D 77 ? -133.52900 -59.79600 -49.57700 1.000 45.57802 C ? C ? 35 1
   ATOM 2866 CD . LYS D 77 ? -134.85700 -60.06700 -48.82700 1.000 41.23501 C ? C ? 35 1
   ATOM 2867 CE . LYS D 77 ? -135.75700 -61.02200 -49.61200 1.000 50.63609 C ? C ? 35 1
   ATOM 2868 NZ . LYS D 77 ? -135.28900 -62.44800 -49.67700 1.000 56.05668 N ? C ? 35 1
   ATOM 2869 N . LYS D 78 ? -132.71700 -59.67600 -54.28300 1.000 41.03272 N ? C ? 36 1
   ATOM 2870 CA . LYS D 78 ? -132.42200 -60.31500 -55.56000 1.000 41.23710 C ? C ? 36 1
   ATOM 2871 C . LYS D 78 ? -131.19400 -59.72700 -56.25400 1.000 37.68640 C ? C ? 36 1
   ATOM 2872 O . LYS D 78 ? -131.05300 -59.87700 -57.47300 1.000 40.40467 O ? C ? 36 1
   ATOM 2873 CB . LYS D 78 ? -133.63400 -60.23600 -56.47700 1.000 36.81077 C ? C ? 36 1
   ATOM 2874 CG . LYS D 78 ? -134.80600 -61.05500 -55.98900 1.000 38.97831 C ? C ? 36 1
   ATOM 2875 CD . LYS D 78 ? -135.96300 -60.95300 -56.97900 1.000 39.66745 C ? C ? 36 1
   ATOM 2876 CE . LYS D 78 ? -136.84500 -59.77000 -56.63900 1.000 40.08734 C ? C ? 36 1
   ATOM 2877 NZ . LYS D 78 ? -138.23800 -59.92600 -57.15500 1.000 36.39064 N ? C ? 36 1
   ATOM 2878 N . LYS D 79 ? -130.34200 -59.02800 -55.51300 1.000 35.12577 N ? C ? 37 1
   ATOM 2879 CA . LYS D 79 ? -129.02800 -58.57300 -55.96600 1.000 43.19194 C ? C ? 37 1
   ATOM 2880 C . LYS D 79 ? -129.16400 -57.37400 -56.89100 1.000 42.01665 C ? C ? 37 1
   ATOM 2881 O . LYS D 79 ? -128.30200 -57.13400 -57.74100 1.000 39.84931 O ? C ? 37 1
   ATOM 2882 CB . LYS D 79 ? -128.25300 -59.70700 -56.65500 1.000 42.27376 C ? C ? 37 1
   ATOM 2883 CG . LYS D 79 ? -128.11500 -60.99300 -55.81700 1.000 43.68225 C ? C ? 37 1
   ATOM 2884 CD . LYS D 79 ? -127.97900 -60.69100 -54.32600 1.000 45.81213 C ? C ? 37 1
   ATOM 2885 CE . LYS D 79 ? -127.11800 -61.72500 -53.59900 1.000 54.32705 C ? C ? 37 1
   ATOM 2886 NZ . LYS D 79 ? -127.07400 -63.03500 -54.31500 1.000 49.95515 N ? C ? 37 1
   ATOM 2887 N . GLY D 80 ? -130.24800 -56.61500 -56.73500 1.000 41.67729 N ? C ? 38 1
   ATOM 2888 CA . GLY D 80 ? -130.43700 -55.45300 -57.58100 1.000 38.80884 C ? C ? 38 1
   ATOM 2889 C . GLY D 80 ? -129.31000 -54.45000 -57.44000 1.000 39.35222 C ? C ? 38 1
   ATOM 2890 O . GLY D 80 ? -128.83000 -53.90900 -58.43300 1.000 36.66822 O ? C ? 38 1
   ATOM 2891 N . LEU D 81 ? -128.86900 -54.19100 -56.19900 1.000 42.97053 N ? C ? 39 1
   ATOM 2892 CA . LEU D 81 ? -127.84900 -53.16800 -55.97300 1.000 40.56627 C ? C ? 39 1
   ATOM 2893 C . LEU D 81 ? -126.49800 -53.55600 -56.56700 1.000 39.35108 C ? C ? 39 1
   ATOM 2894 O . LEU D 81 ? -125.71100 -52.67800 -56.93300 1.000 40.76197 O ? C ? 39 1
   ATOM 2895 CB . LEU D 81 ? -127.69300 -52.88800 -54.47700 1.000 38.10937 C ? C ? 39 1
   ATOM 2896 CG . LEU D 81 ? -128.42200 -51.65300 -53.95900 1.000 42.13720 C ? C ? 39 1
   ATOM 2897 CD1 . LEU D 81 ? -127.97400 -51.31600 -52.52800 1.000 46.04587 C ? C ? 39 1
   ATOM 2898 CD2 . LEU D 81 ? -128.21000 -50.46900 -54.88600 1.000 38.39372 C ? C ? 39 1
   ATOM 2899 N . ASP D 82 ? -126.20100 -54.84800 -56.66700 1.000 39.26382 N ? C ? 40 1
   ATOM 2900 CA . ASP D 82 ? -124.96900 -55.24500 -57.33000 1.000 40.65577 C ? C ? 40 1
   ATOM 2901 C . ASP D 82 ? -125.03200 -54.92800 -58.81700 1.000 39.06990 C ? C ? 40 1
   ATOM 2902 O . ASP D 82 ? -124.01900 -54.55700 -59.41900 1.000 39.47971 O ? C ? 40 1
   ATOM 2903 CB . ASP D 82 ? -124.68700 -56.73100 -57.10500 1.000 39.24118 C ? C ? 40 1
   ATOM 2904 CG . ASP D 82 ? -124.75700 -57.13600 -55.63100 1.000 43.09711 C ? C ? 40 1
   ATOM 2905 OD1 . ASP D 82 ? -124.92500 -58.34200 -55.36500 1.000 44.43813 O ? C ? 40 1
   ATOM 2906 OD2 . ASP D 82 ? -124.63200 -56.26600 -54.74400 1.000 48.17226 O ? C ? 40 1
   ATOM 2907 N . TRP D 83 ? -126.21100 -55.06200 -59.43200 1.000 36.26511 N ? C ? 41 1
   ATOM 2908 CA . TRP D 83 ? -126.33700 -54.62000 -60.81300 1.000 35.18093 C ? C ? 41 1
   ATOM 2909 C . TRP D 83 ? -126.14300 -53.10900 -60.92400 1.000 36.00549 C ? C ? 41 1
   ATOM 2910 O . TRP D 83 ? -125.48300 -52.63300 -61.85200 1.000 36.15400 O ? C ? 41 1
   ATOM 2911 CB . TRP D 83 ? -127.68700 -55.03300 -61.42200 1.000 35.02211 C ? C ? 41 1
   ATOM 2912 CG . TRP D 83 ? -127.63900 -54.72500 -62.87500 1.000 34.78421 C ? C ? 41 1
   ATOM 2913 CD1 . TRP D 83 ? -127.21700 -55.54500 -63.86700 1.000 36.26514 C ? C ? 41 1
   ATOM 2914 CD2 . TRP D 83 ? -127.91800 -53.46200 -63.49100 1.000 33.75143 C ? C ? 41 1
   ATOM 2915 NE1 . TRP D 83 ? -127.23200 -54.88700 -65.06600 1.000 34.63435 N ? C ? 41 1
   ATOM 2916 CE2 . TRP D 83 ? -127.65700 -53.60100 -64.85600 1.000 30.89628 C ? C ? 41 1
   ATOM 2917 CE3 . TRP D 83 ? -128.37100 -52.22500 -63.01200 1.000 37.30573 C ? C ? 41 1
   ATOM 2918 CZ2 . TRP D 83 ? -127.86700 -52.56800 -65.76300 1.000 34.19776 C ? C ? 41 1
   ATOM 2919 CZ3 . TRP D 83 ? -128.55700 -51.19100 -63.92300 1.000 32.57689 C ? C ? 41 1
   ATOM 2920 CH2 . TRP D 83 ? -128.31400 -51.37300 -65.26700 1.000 29.98895 C ? C ? 41 1
   ATOM 2921 N . VAL D 84 ? -126.69800 -52.33600 -59.98500 1.000 34.66228 N ? C ? 42 1
   ATOM 2922 CA . VAL D 84 ? -126.50900 -50.88500 -60.03300 1.000 30.75428 C ? C ? 42 1
   ATOM 2923 C . VAL D 84 ? -125.02500 -50.52400 -59.91400 1.000 36.24630 C ? C ? 42 1
   ATOM 2924 O . VAL D 84 ? -124.51700 -49.66600 -60.65000 1.000 33.02934 O ? C ? 42 1
   ATOM 2925 CB . VAL D 84 ? -127.34900 -50.19800 -58.94400 1.000 33.83722 C ? C ? 42 1
   ATOM 2926 CG1 . VAL D 84 ? -126.90100 -48.74700 -58.75600 1.000 28.18505 C ? C ? 42 1
   ATOM 2927 CG2 . VAL D 84 ? -128.88100 -50.31300 -59.26100 1.000 30.80081 C ? C ? 42 1
   ATOM 2928 N . LYS D 85 ? -124.30300 -51.17500 -58.99900 1.000 33.46573 N ? C ? 43 1
   ATOM 2929 CA . LYS D 85 ? -122.86700 -50.90400 -58.86400 1.000 35.60788 C ? C ? 43 1
   ATOM 2930 C . LYS D 85 ? -122.10300 -51.20000 -60.16100 1.000 32.97104 C ? C ? 43 1
   ATOM 2931 O . LYS D 85 ? -121.19100 -50.45700 -60.54200 1.000 34.58106 O ? C ? 43 1
   ATOM 2932 CB . LYS D 85 ? -122.30200 -51.71900 -57.70100 1.000 34.72786 C ? C ? 43 1
   ATOM 2933 CG . LYS D 85 ? -122.68900 -51.20800 -56.31300 1.000 36.41215 C ? C ? 43 1
   ATOM 2934 CD . LYS D 85 ? -122.72600 -52.35900 -55.31400 1.000 43.15063 C ? C ? 43 1
   ATOM 2935 CE . LYS D 85 ? -123.07700 -51.89800 -53.91700 1.000 49.65949 C ? C ? 43 1
   ATOM 2936 NZ . LYS D 85 ? -123.16600 -53.06500 -52.99100 1.000 52.57569 N ? C ? 43 1
   ATOM 2937 N . GLU D 86 ? -122.45300 -52.29100 -60.84200 1.000 38.09007 N ? C ? 44 1
   ATOM 2938 CA . GLU D 86 ? -121.86500 -52.60000 -62.14100 1.000 36.88466 C ? C ? 44 1
   ATOM 2939 C . GLU D 86 ? -122.18100 -51.52300 -63.17100 1.000 38.27975 C ? C ? 44 1
   ATOM 2940 O . GLU D 86 ? -121.32800 -51.16300 -63.98200 1.000 33.24761 O ? C ? 44 1
   ATOM 2941 CB . GLU D 86 ? -122.39100 -53.94100 -62.63700 1.000 43.53711 C ? C ? 44 1
   ATOM 2942 CG . GLU D 86 ? -121.50900 -55.13900 -62.40700 1.000 52.88072 C ? C ? 44 1
   ATOM 2943 CD . GLU D 86 ? -122.16900 -56.39800 -62.93100 1.000 59.52122 C ? C ? 44 1
   ATOM 2944 OE1 . GLU D 86 ? -121.46400 -57.28300 -63.46800 1.000 65.78233 O ? C ? 44 1
   ATOM 2945 OE2 . GLU D 86 ? -123.41400 -56.48600 -62.81600 1.000 52.66353 O ? C ? 44 1
   ATOM 2946 N . GLU D 87 ? -123.41500 -51.01600 -63.17200 1.000 30.84811 N ? C ? 45 1
   ATOM 2947 CA . GLU D 87 ? -123.78800 -49.98800 -64.12800 1.000 29.59401 C ? C ? 45 1
   ATOM 2948 C . GLU D 87 ? -123.14500 -48.65100 -63.79900 1.000 28.12520 C ? C ? 45 1
   ATOM 2949 O . GLU D 87 ? -122.92800 -47.83000 -64.69700 1.000 30.26931 O ? C ? 45 1
   ATOM 2950 CB . GLU D 87 ? -125.31900 -49.84500 -64.16300 1.000 32.00399 C ? C ? 45 1
   ATOM 2951 CG . GLU D 87 ? -125.80500 -48.91100 -65.22900 1.000 33.88988 C ? C ? 45 1
   ATOM 2952 CD . GLU D 87 ? -125.79900 -49.56100 -66.61300 1.000 36.61740 C ? C ? 45 1
   ATOM 2953 OE1 . GLU D 87 ? -125.18400 -50.63900 -66.76200 1.000 39.78558 O ? C ? 45 1
   ATOM 2954 OE2 . GLU D 87 ? -126.41500 -49.01000 -67.55000 1.000 37.89987 O ? C ? 45 1
   ATOM 2955 N . ALA D 88 ? -122.88900 -48.39900 -62.52400 1.000 30.92791 N ? C ? 46 1
   ATOM 2956 CA . ALA D 88 ? -122.18600 -47.20900 -62.05800 1.000 30.36762 C ? C ? 46 1
   ATOM 2957 C . ALA D 88 ? -122.74800 -45.88900 -62.59700 1.000 31.46141 C ? C ? 46 1
   ATOM 2958 O . ALA D 88 ? -121.99400 -45.05200 -63.10300 1.000 32.63754 O ? C ? 46 1
   ATOM 2959 CB . ALA D 88 ? -120.70100 -47.32200 -62.38400 1.000 35.66739 C ? C ? 46 1
   ATOM 2960 N . PRO D 89 ? -124.05900 -45.64800 -62.46900 1.000 32.04197 N ? C ? 47 1
   ATOM 2961 CA . PRO D 89 ? -124.62200 -44.38600 -62.97200 1.000 26.08904 C ? C ? 47 1
   ATOM 2962 C . PRO D 89 ? -124.29400 -43.18900 -62.08200 1.000 24.63899 C ? C ? 47 1
   ATOM 2963 O . PRO D 89 ? -124.08400 -43.30300 -60.87600 1.000 25.15668 O ? C ? 47 1
   ATOM 2964 CB . PRO D 89 ? -126.13500 -44.65000 -62.97700 1.000 28.81458 C ? C ? 47 1
   ATOM 2965 CG . PRO D 89 ? -126.35400 -45.60300 -61.87000 1.000 31.08879 C ? C ? 47 1
   ATOM 2966 CD . PRO D 89 ? -125.08900 -46.47600 -61.80300 1.000 32.10913 C ? C ? 47 1
   ATOM 2967 N . ASP D 90 ? -124.33400 -42.00600 -62.69400 1.000 26.81534 N ? C ? 48 1
   ATOM 2968 CA . ASP D 90 ? -124.25500 -40.76300 -61.92900 1.000 25.62301 C ? C ? 48 1
   ATOM 2969 C . ASP D 90 ? -125.52300 -40.50300 -61.12500 1.000 33.91746 C ? C ? 48 1
   ATOM 2970 O . ASP D 90 ? -125.46600 -39.93100 -60.02100 1.000 30.21967 O ? C ? 48 1
   ATOM 2971 CB . ASP D 90 ? -123.99700 -39.60900 -62.88900 1.000 27.37421 C ? C ? 48 1
   ATOM 2972 CG . ASP D 90 ? -122.62600 -39.71200 -63.52300 1.000 34.06973 C ? C ? 48 1
   ATOM 2973 OD1 . ASP D 90 ? -121.62700 -39.80200 -62.75900 1.000 31.39300 O ? C ? 48 1
   ATOM 2974 OD2 . ASP D 90 ? -122.56600 -39.73000 -64.76300 1.000 30.64878 O ? C ? 48 1
   ATOM 2975 N . ILE D 91 ? -126.67300 -40.86400 -61.68400 1.000 26.35971 N ? C ? 49 1
   ATOM 2976 CA . ILE D 91 ? -127.96600 -40.68500 -61.02700 1.000 27.29683 C ? C ? 49 1
   ATOM 2977 C . ILE D 91 ? -128.77400 -41.95000 -61.24100 1.000 24.53132 C ? C ? 49 1
   ATOM 2978 O . ILE D 91 ? -128.78700 -42.50000 -62.34600 1.000 22.30108 O ? C ? 49 1
   ATOM 2979 CB . ILE D 91 ? -128.76300 -39.48500 -61.57100 1.000 29.25678 C ? C ? 49 1
   ATOM 2980 CG1 . ILE D 91 ? -127.91100 -38.22200 -61.64200 1.000 33.64381 C ? C ? 49 1
   ATOM 2981 CG2 . ILE D 91 ? -130.09400 -39.28200 -60.75700 1.000 25.57389 C ? C ? 49 1
   ATOM 2982 CD1 . ILE D 91 ? -128.63900 -37.08300 -62.38300 1.000 32.11460 C ? C ? 49 1
   ATOM 2983 N . LEU D 92 ? -129.43000 -42.42000 -60.18200 1.000 24.86372 N ? C ? 50 1
   ATOM 2984 CA . LEU D 92 ? -130.27400 -43.60400 -60.23700 1.000 30.80292 C ? C ? 50 1
   ATOM 2985 C . LEU D 92 ? -131.66300 -43.21300 -59.76400 1.000 27.60996 C ? C ? 50 1
   ATOM 2986 O . LEU D 92 ? -131.80100 -42.56000 -58.73300 1.000 28.99300 O ? C ? 50 1
   ATOM 2987 CB . LEU D 92 ? -129.71700 -44.74700 -59.37200 1.000 30.06845 C ? C ? 50 1
   ATOM 2988 CG . LEU D 92 ? -130.55400 -46.02700 -59.29500 1.000 32.29761 C ? C ? 50 1
   ATOM 2989 CD1 . LEU D 92 ? -130.36600 -46.93900 -60.52100 1.000 29.51452 C ? C ? 50 1
   ATOM 2990 CD2 . LEU D 92 ? -130.28600 -46.78800 -57.98600 1.000 33.91920 C ? C ? 50 1
   ATOM 2991 N . CYS D 93 ? -132.67300 -43.58400 -60.53500 1.000 33.23920 N ? C ? 51 1
   ATOM 2992 CA . CYS D 93 ? -134.06900 -43.28800 -60.22900 1.000 29.93117 C ? C ? 51 1
   ATOM 2993 C . CYS D 93 ? -134.80100 -44.60500 -60.09400 1.000 28.76628 C ? C ? 51 1
   ATOM 2994 O . CYS D 93 ? -134.72300 -45.44600 -60.99600 1.000 28.46059 O ? C ? 51 1
   ATOM 2995 CB . CYS D 93 ? -134.70900 -42.43900 -61.32800 1.000 27.48202 C ? C ? 51 1
   ATOM 2996 SG . CYS D 93 ? -133.88800 -40.82400 -61.57400 1.000 33.01837 S ? C ? 51 1
   ATOM 2997 N . LEU D 94 ? -135.51300 -44.77600 -58.97500 1.000 28.30254 N ? C ? 52 1
   ATOM 2998 CA . LEU D 94 ? -136.24200 -46.00400 -58.68900 1.000 27.98504 C ? C ? 52 1
   ATOM 2999 C . LEU D 94 ? -137.73500 -45.71700 -58.56700 1.000 32.26535 C ? C ? 52 1
   ATOM 3000 O . LEU D 94 ? -138.14700 -44.70900 -57.98500 1.000 26.55802 O ? C ? 52 1
   ATOM 3001 CB . LEU D 94 ? -135.73600 -46.66900 -57.39700 1.000 28.83153 C ? C ? 52 1
   ATOM 3002 CG . LEU D 94 ? -134.19700 -46.81100 -57.35300 1.000 32.29062 C ? C ? 52 1
   ATOM 3003 CD1 . LEU D 94 ? -133.75800 -47.44500 -56.05300 1.000 25.90153 C ? C ? 52 1
   ATOM 3004 CD2 . LEU D 94 ? -133.69200 -47.60400 -58.55800 1.000 29.93622 C ? C ? 52 1
   ATOM 3005 N . GLN D 95 ? -138.55300 -46.59800 -59.12200 1.000 28.80488 N ? C ? 53 1
   ATOM 3006 CA . GLN D 95 ? -139.99000 -46.44400 -58.97300 1.000 31.03744 C ? C ? 53 1
   ATOM 3007 C . GLN D 95 ? -140.56600 -47.69700 -58.33500 1.000 27.53664 C ? C ? 53 1
   ATOM 3008 O . GLN D 95 ? -139.93800 -48.76200 -58.34700 1.000 24.87546 O ? C ? 53 1
   ATOM 3009 CB . GLN D 95 ? -140.65000 -46.14800 -60.32500 1.000 28.08896 C ? C ? 53 1
   ATOM 3010 CG . GLN D 95 ? -139.99200 -44.98000 -61.00700 1.000 24.02016 C ? C ? 53 1
   ATOM 3011 CD . GLN D 95 ? -138.83500 -45.43800 -61.81700 1.000 28.40891 C ? C ? 53 1
   ATOM 3012 OE1 . GLN D 95 ? -138.85500 -46.55900 -62.34100 1.000 29.80253 O ? C ? 53 1
   ATOM 3013 NE2 . GLN D 95 ? -137.79600 -44.60300 -61.91800 1.000 27.51858 N ? C ? 53 1
   ATOM 3014 N . GLU D 96 ? -141.77200 -47.56100 -57.77500 1.000 30.98846 N ? C ? 54 1
   ATOM 3015 CA . GLU D 96 ? -142.44900 -48.66500 -57.08800 1.000 30.46483 C ? C ? 54 1
   ATOM 3016 C . GLU D 96 ? -141.54200 -49.30400 -56.03000 1.000 32.46950 C ? C ? 54 1
   ATOM 3017 O . GLU D 96 ? -141.28100 -50.51200 -56.02100 1.000 33.48416 O ? C ? 54 1
   ATOM 3018 CB . GLU D 96 ? -142.93600 -49.70500 -58.09600 1.000 32.17791 C ? C ? 54 1
   ATOM 3019 CG . GLU D 96 ? -144.43100 -50.05200 -57.95200 1.000 33.03997 C ? C ? 54 1
   ATOM 3020 CD . GLU D 96 ? -144.85300 -51.14500 -58.88200 1.000 35.40719 C ? C ? 54 1
   ATOM 3021 OE1 . GLU D 96 ? -144.70800 -50.97700 -60.11700 1.000 36.68601 O ? C ? 54 1
   ATOM 3022 OE2 . GLU D 96 ? -145.34100 -52.17600 -58.38300 1.000 40.23570 O ? C ? 54 1
   ATOM 3023 N . THR D 97 ? -141.05900 -48.46700 -55.11900 1.000 28.73083 N ? C ? 55 1
   ATOM 3024 CA . THR D 97 ? -140.17800 -48.99300 -54.08600 1.000 33.53151 C ? C ? 55 1
   ATOM 3025 C . THR D 97 ? -140.95400 -49.77300 -53.03300 1.000 37.22599 C ? C ? 55 1
   ATOM 3026 O . THR D 97 ? -140.38600 -50.67500 -52.40100 1.000 31.46943 O ? C ? 55 1
   ATOM 3027 CB . THR D 97 ? -139.38800 -47.87300 -53.40600 1.000 33.02393 C ? C ? 55 1
   ATOM 3028 OG1 . THR D 97 ? -140.28700 -46.93300 -52.79700 1.000 32.98036 O ? C ? 55 1
   ATOM 3029 CG2 . THR D 97 ? -138.46600 -47.16000 -54.41000 1.000 31.93334 C ? C ? 55 1
   ATOM 3030 N . LYS D 98 ? -142.23600 -49.44200 -52.85000 1.000 32.74347 N ? C ? 56 1
   ATOM 3031 CA . LYS D 98 ? -143.10000 -50.07900 -51.86700 1.000 36.60012 C ? C ? 56 1
   ATOM 3032 C . LYS D 98 ? -142.42000 -50.16700 -50.50500 1.000 35.96582 C ? C ? 56 1
   ATOM 3033 O . LYS D 98 ? -142.35800 -51.23300 -49.89500 1.000 37.05183 O ? C ? 56 1
   ATOM 3034 CB . LYS D 98 ? -143.52700 -51.47100 -52.32500 1.000 38.64371 C ? C ? 56 1
   ATOM 3035 CG . LYS D 98 ? -144.02600 -51.59900 -53.75400 1.000 36.81135 C ? C ? 56 1
   ATOM 3036 CD . LYS D 98 ? -144.62600 -53.00900 -53.93300 1.000 43.63556 C ? C ? 56 1
   ATOM 3037 CE . LYS D 98 ? -145.89000 -53.01300 -54.79700 1.000 50.46773 C ? C ? 56 1
   ATOM 3038 NZ . LYS D 98 ? -146.67800 -54.27500 -54.62100 1.000 49.35989 N ? C ? 56 1
   ATOM 3039 N . CYS D 99 ? -141.87000 -49.04000 -50.04000 1.000 34.93304 N ? C ? 57 1
   ATOM 3040 CA . CYS D 99 ? -141.04900 -49.06200 -48.83000 1.000 40.85712 C ? C ? 57 1
   ATOM 3041 C . CYS D 99 ? -140.81600 -47.64300 -48.31000 1.000 41.06443 C ? C ? 57 1
   ATOM 3042 O . CYS D 99 ? -140.36000 -46.78200 -49.06300 1.000 44.68483 O ? C ? 57 1
   ATOM 3043 CB . CYS D 99 ? -139.71800 -49.78400 -49.12700 1.000 40.42535 C ? C ? 57 1
   ATOM 3044 SG . CYS D 99 ? -138.40400 -49.72500 -47.81900 1.000 40.82657 S ? C ? 57 1
   ATOM 3045 N . SER D 100 ? -141.14900 -47.36400 -47.04900 1.000 41.83954 N ? C ? 58 1
   ATOM 3046 CA . SER D 100 ? -140.88000 -46.03700 -46.50000 1.000 39.94889 C ? C ? 58 1
   ATOM 3047 C . SER D 100 ? -139.39100 -45.89300 -46.19000 1.000 41.85336 C ? C ? 58 1
   ATOM 3048 O . SER D 100 ? -138.64600 -46.87700 -46.13300 1.000 40.31170 O ? C ? 58 1
   ATOM 3049 CB . SER D 100 ? -141.71700 -45.75400 -45.24400 1.000 41.04412 C ? C ? 58 1
   ATOM 3050 OG . SER D 100 ? -141.95100 -46.90700 -44.44200 1.000 45.36294 O ? C ? 58 1
   ATOM 3051 N . GLU D 101 ? -138.95300 -44.64400 -46.00400 1.000 38.82283 N ? C ? 59 1
   ATOM 3052 CA . GLU D 101 ? -137.52000 -44.40500 -45.88000 1.000 43.72943 C ? C ? 59 1
   ATOM 3053 C . GLU D 101 ? -136.94400 -45.04900 -44.62100 1.000 45.00935 C ? C ? 59 1
   ATOM 3054 O . GLU D 101 ? -135.79600 -45.51800 -44.63200 1.000 41.57757 O ? C ? 59 1
   ATOM 3055 CB . GLU D 101 ? -137.21600 -42.90100 -45.90900 1.000 43.09716 C ? C ? 59 1
   ATOM 3056 CG . GLU D 101 ? -135.70300 -42.64200 -46.01400 1.000 44.57931 C ? C ? 59 1
   ATOM 3057 CD . GLU D 101 ? -135.30300 -41.18100 -46.23000 1.000 45.35192 C ? C ? 59 1
   ATOM 3058 OE1 . GLU D 101 ? -134.08000 -40.89900 -46.13700 1.000 43.23378 O ? C ? 59 1
   ATOM 3059 OE2 . GLU D 101 ? -136.18700 -40.32300 -46.48400 1.000 38.79320 O ? C ? 59 1
   ATOM 3060 N . ASN D 102 ? -137.71500 -45.09800 -43.53400 1.000 43.56195 N ? C ? 60 1
   ATOM 3061 CA . ASN D 102 ? -137.20700 -45.73800 -42.33000 1.000 44.83820 C ? C ? 60 1
   ATOM 3062 C . ASN D 102 ? -136.98900 -47.23600 -42.51600 1.000 44.62572 C ? C ? 60 1
   ATOM 3063 O . ASN D 102 ? -136.26300 -47.83900 -41.72300 1.000 45.56126 O ? C ? 60 1
   ATOM 3064 CB . ASN D 102 ? -138.14000 -45.44800 -41.13400 1.000 47.49231 C ? C ? 60 1
   ATOM 3065 CG . ASN D 102 ? -139.46900 -46.19000 -41.20300 1.000 54.58193 C ? C ? 60 1
   ATOM 3066 OD1 . ASN D 102 ? -140.16100 -46.18700 -42.22700 1.000 54.66612 O ? C ? 60 1
   ATOM 3067 ND2 . ASN D 102 ? -139.84900 -46.79900 -40.09300 1.000 50.89085 N ? C ? 60 1
   ATOM 3068 N . LYS D 103 ? -137.53800 -47.83900 -43.56500 1.000 38.99870 N ? C ? 61 1
   ATOM 3069 CA . LYS D 103 ? -137.35300 -49.26300 -43.81500 1.000 41.57827 C ? C ? 61 1
   ATOM 3070 C . LYS D 103 ? -136.31400 -49.58300 -44.89300 1.000 40.62111 C ? C ? 61 1
   ATOM 3071 O . LYS D 103 ? -136.15100 -50.75900 -45.23200 1.000 39.95620 O ? C ? 61 1
   ATOM 3072 CB . LYS D 103 ? -138.69200 -49.89300 -44.19600 1.000 41.72877 C ? C ? 61 1
   ATOM 3073 CG . LYS D 103 ? -139.76800 -49.68100 -43.14000 1.000 44.09546 C ? C ? 61 1
   ATOM 3074 CD . LYS D 103 ? -139.69600 -50.75800 -42.09200 1.000 44.76472 C ? C ? 61 1
   ATOM 3075 CE . LYS D 103 ? -139.58700 -50.14900 -40.70000 1.000 54.10187 C ? C ? 61 1
   ATOM 3076 NZ . LYS D 103 ? -140.22800 -51.00700 -39.64800 1.000 53.34299 N ? C ? 61 1
   ATOM 3077 N . LEU D 104 ? -135.61200 -48.59000 -45.43500 1.000 36.36460 N ? C ? 62 1
   ATOM 3078 CA . LEU D 104 ? -134.60300 -48.87500 -46.45300 1.000 42.72054 C ? C ? 62 1
   ATOM 3079 C . LEU D 104 ? -133.52100 -49.77000 -45.86600 1.000 42.59099 C ? C ? 62 1
   ATOM 3080 O . LEU D 104 ? -133.03600 -49.49800 -44.76000 1.000 46.58737 O ? C ? 62 1
   ATOM 3081 CB . LEU D 104 ? -133.95300 -47.59900 -46.98700 1.000 39.99325 C ? C ? 62 1
   ATOM 3082 CG . LEU D 104 ? -134.86100 -46.53000 -47.58500 1.000 44.77693 C ? C ? 62 1
   ATOM 3083 CD1 . LEU D 104 ? -134.02500 -45.27600 -47.81900 1.000 39.28230 C ? C ? 62 1
   ATOM 3084 CD2 . LEU D 104 ? -135.54700 -47.01800 -48.86700 1.000 38.49437 C ? C ? 62 1
   ATOM 3085 N . PRO D 105 ? -133.12100 -50.82900 -46.56100 1.000 41.61154 N ? C ? 63 1
   ATOM 3086 CA . PRO D 105 ? -132.04200 -51.69300 -46.06000 1.000 45.25797 C ? C ? 63 1
   ATOM 3087 C . PRO D 105 ? -130.71000 -50.96100 -45.99100 1.000 50.51976 C ? C ? 63 1
   ATOM 3088 O . PRO D 105 ? -130.41600 -50.08000 -46.80700 1.000 46.01687 O ? C ? 63 1
   ATOM 3089 CB . PRO D 105 ? -131.99200 -52.83000 -47.09000 1.000 48.12849 C ? C ? 63 1
   ATOM 3090 CG . PRO D 105 ? -133.33000 -52.79300 -47.78300 1.000 38.44186 C ? C ? 63 1
   ATOM 3091 CD . PRO D 105 ? -133.76100 -51.36500 -47.76900 1.000 36.96524 C ? C ? 63 1
   ATOM 3092 N . ALA D 106 ? -129.88400 -51.37300 -45.01700 1.000 50.11792 N ? C ? 64 1
   ATOM 3093 CA . ALA D 106 ? -128.59100 -50.73500 -44.77500 1.000 51.06209 C ? C ? 64 1
   ATOM 3094 C . ALA D 106 ? -127.72200 -50.65300 -46.02800 1.000 46.72222 C ? C ? 64 1
   ATOM 3095 O . ALA D 106 ? -126.95600 -49.69400 -46.17500 1.000 44.13923 O ? C ? 64 1
   ATOM 3096 CB . ALA D 106 ? -127.83900 -51.48100 -43.67000 1.000 48.99292 C ? C ? 64 1
   ATOM 3097 N . GLU D 107 ? -127.83000 -51.63800 -46.93600 1.000 47.00329 N ? C ? 65 1
   ATOM 3098 CA . GLU D 107 ? -127.05900 -51.62900 -48.18700 1.000 52.80630 C ? C ? 65 1
   ATOM 3099 C . GLU D 107 ? -127.14500 -50.28100 -48.89700 1.000 44.94981 C ? C ? 65 1
   ATOM 3100 O . GLU D 107 ? -126.17500 -49.83200 -49.51900 1.000 44.59967 O ? C ? 65 1
   ATOM 3101 CB . GLU D 107 ? -127.55000 -52.72900 -49.14100 1.000 50.24627 C ? C ? 65 1
   ATOM 3102 CG . GLU D 107 ? -127.30500 -54.17600 -48.71900 1.000 51.67517 C ? C ? 65 1
   ATOM 3103 CD . GLU D 107 ? -128.42900 -54.74800 -47.84200 1.000 56.98637 C ? C ? 65 1
   ATOM 3104 OE1 . GLU D 107 ? -128.91400 -54.02800 -46.93700 1.000 59.49705 O ? C ? 65 1
   ATOM 3105 OE2 . GLU D 107 ? -128.82200 -55.92200 -48.04100 1.000 54.83821 O ? C ? 65 1
   ATOM 3106 N . LEU D 108 ? -128.30100 -49.62400 -48.81600 1.000 39.78843 N ? C ? 66 1
   ATOM 3107 CA . LEU D 108 ? -128.48500 -48.34300 -49.48300 1.000 44.45794 C ? C ? 66 1
   ATOM 3108 C . LEU D 108 ? -127.63200 -47.24000 -48.87600 1.000 46.29406 C ? C ? 66 1
   ATOM 3109 O . LEU D 108 ? -127.33900 -46.26400 -49.56800 1.000 50.91246 O ? C ? 66 1
   ATOM 3110 CB . LEU D 108 ? -129.96900 -47.95200 -49.45100 1.000 46.23999 C ? C ? 66 1
   ATOM 3111 CG . LEU D 108 ? -130.81800 -48.61900 -50.54000 1.000 43.13614 C ? C ? 66 1
   ATOM 3112 CD1 . LEU D 108 ? -132.29700 -48.56600 -50.22300 1.000 41.51540 C ? C ? 66 1
   ATOM 3113 CD2 . LEU D 108 ? -130.54200 -47.97800 -51.86500 1.000 38.46982 C ? C ? 66 1
   ATOM 3114 N . GLN D 109 ? -127.22600 -47.37300 -47.61100 1.000 47.41892 N ? C ? 67 1
   ATOM 3115 CA . GLN D 109 ? -126.30700 -46.44900 -46.96000 1.000 51.70531 C ? C ? 67 1
   ATOM 3116 C . GLN D 109 ? -124.84100 -46.78600 -47.22600 1.000 53.43269 C ? C ? 67 1
   ATOM 3117 O . GLN D 109 ? -123.95200 -46.14900 -46.65000 1.000 54.33923 O ? C ? 67 1
   ATOM 3118 CB . GLN D 109 ? -126.55800 -46.41900 -45.44000 1.000 49.00189 C ? C ? 67 1
   ATOM 3119 CG . GLN D 109 ? -128.01700 -46.47900 -45.03500 1.000 52.65674 C ? C ? 67 1
   ATOM 3120 CD . GLN D 109 ? -128.24400 -47.08300 -43.64700 1.000 66.25098 C ? C ? 67 1
   ATOM 3121 OE1 . GLN D 109 ? -127.29900 -47.28900 -42.86900 1.000 65.40394 O ? C ? 67 1
   ATOM 3122 NE2 . GLN D 109 ? -129.51100 -47.37700 -43.33400 1.000 62.46436 N ? C ? 67 1
   ATOM 3123 N . GLU D 110 ? -124.56100 -47.76900 -48.06700 1.000 50.23623 N ? C ? 68 1
   ATOM 3124 CA . GLU D 110 ? -123.19100 -48.07800 -48.45200 1.000 50.75681 C ? C ? 68 1
   ATOM 3125 C . GLU D 110 ? -122.97700 -47.84700 -49.94600 1.000 51.24876 C ? C ? 68 1
   ATOM 3126 O . GLU D 110 ? -122.34200 -48.64700 -50.63900 1.000 51.96713 O ? C ? 68 1
   ATOM 3127 CB . GLU D 110 ? -122.83800 -49.51200 -48.07100 1.000 55.65658 C ? C ? 68 1
   ATOM 3128 CG . GLU D 110 ? -122.92600 -49.81600 -46.58500 1.000 57.05575 C ? C ? 68 1
   ATOM 3129 CD . GLU D 110 ? -123.43100 -51.22700 -46.33400 1.000 63.88441 C ? C ? 68 1
   ATOM 3130 OE1 . GLU D 110 ? -124.05800 -51.47200 -45.26800 1.000 62.06013 O ? C ? 68 1
   ATOM 3131 OE2 . GLU D 110 ? -123.20900 -52.08600 -47.22400 1.000 65.91217 O ? C ? 68 1
   ATOM 3132 N . LEU D 111 ? -123.54500 -46.76600 -50.47900 1.000 51.00783 N ? C ? 69 1
   ATOM 3133 CA . LEU D 111 ? -123.35300 -46.38400 -51.87900 1.000 47.31080 C ? C ? 69 1
   ATOM 3134 C . LEU D 111 ? -122.64000 -45.04100 -51.85700 1.000 45.23734 C ? C ? 69 1
   ATOM 3135 O . LEU D 111 ? -123.28300 -43.98300 -51.78100 1.000 42.91191 O ? C ? 69 1
   ATOM 3136 CB . LEU D 111 ? -124.67600 -46.31800 -52.63900 1.000 44.09617 C ? C ? 69 1
   ATOM 3137 CG . LEU D 111 ? -125.44400 -47.64500 -52.71100 1.000 45.14598 C ? C ? 69 1
   ATOM 3138 CD1 . LEU D 111 ? -126.76500 -47.48100 -53.43300 1.000 39.88175 C ? C ? 69 1
   ATOM 3139 CD2 . LEU D 111 ? -124.59700 -48.70800 -53.37600 1.000 40.83899 C ? C ? 69 1
   ATOM 3140 N . PRO D 112 ? -121.30700 -45.03300 -51.87300 1.000 48.42699 N ? C ? 70 1
   ATOM 3141 CA . PRO D 112 ? -120.60200 -43.74500 -51.83000 1.000 47.24527 C ? C ? 70 1
   ATOM 3142 C . PRO D 112 ? -120.70000 -42.98700 -53.14600 1.000 49.50104 C ? C ? 70 1
   ATOM 3143 O . PRO D 112 ? -120.66500 -41.74800 -53.14000 1.000 50.37090 O ? C ? 70 1
   ATOM 3144 CB . PRO D 112 ? -119.15400 -44.14200 -51.49400 1.000 54.19874 C ? C ? 70 1
   ATOM 3145 CG . PRO D 112 ? -119.20300 -45.63200 -51.15900 1.000 52.82563 C ? C ? 70 1
   ATOM 3146 CD . PRO D 112 ? -120.37700 -46.17100 -51.90800 1.000 45.25051 C ? C ? 70 1
   ATOM 3147 N . GLY D 113 ? -120.84100 -43.69000 -54.27300 1.000 41.54842 N ? C ? 71 1
   ATOM 3148 CA . GLY D 113 ? -121.06600 -43.02700 -55.54100 1.000 47.07608 C ? C ? 71 1
   ATOM 3149 C . GLY D 113 ? -122.48800 -42.55000 -55.76600 1.000 45.22896 C ? C ? 71 1
   ATOM 3150 O . GLY D 113 ? -122.77300 -41.92400 -56.79000 1.000 33.65744 O ? C ? 71 1
   ATOM 3151 N . LEU D 114 ? -123.39900 -42.83600 -54.83700 1.000 37.49562 N ? C ? 72 1
   ATOM 3152 CA . LEU D 114 ? -124.78200 -42.39400 -54.95100 1.000 37.86928 C ? C ? 72 1
   ATOM 3153 C . LEU D 114 ? -125.28600 -42.00800 -53.56700 1.000 37.01005 C ? C ? 72 1
   ATOM 3154 O . LEU D 114 ? -126.26700 -42.54700 -53.08300 1.000 38.27304 O ? C ? 72 1
   ATOM 3155 CB . LEU D 114 ? -125.66300 -43.47800 -55.56000 1.000 34.24433 C ? C ? 72 1
   ATOM 3156 CG . LEU D 114 ? -125.44500 -43.75700 -57.04000 1.000 38.40573 C ? C ? 72 1
   ATOM 3157 CD1 . LEU D 114 ? -125.99000 -45.12300 -57.38200 1.000 34.58344 C ? C ? 72 1
   ATOM 3158 CD2 . LEU D 114 ? -126.09800 -42.66700 -57.87900 1.000 36.49055 C ? C ? 72 1
   ATOM 3159 N . SER D 115 ? -124.60000 -41.05500 -52.93400 1.000 40.84309 N ? C ? 73 1
   ATOM 3160 CA . SER D 115 ? -124.76800 -40.78100 -51.51600 1.000 38.83676 C ? C ? 73 1
   ATOM 3161 C . SER D 115 ? -125.81300 -39.72300 -51.22000 1.000 35.32475 C ? C ? 73 1
   ATOM 3162 O . SER D 115 ? -126.19200 -39.56300 -50.05500 1.000 37.52529 O ? C ? 73 1
   ATOM 3163 CB . SER D 115 ? -123.43600 -40.33700 -50.90100 1.000 37.58752 C ? C ? 73 1
   ATOM 3164 OG . SER D 115 ? -123.10700 -39.02200 -51.31900 1.000 37.66968 O ? C ? 73 1
   ATOM 3165 N . HIS D 116 ? -126.28200 -38.99400 -52.22100 1.000 34.80998 N ? C ? 74 1
   ATOM 3166 CA . HIS D 116 ? -127.34900 -38.01600 -52.03100 1.000 34.20482 C ? C ? 74 1
   ATOM 3167 C . HIS D 116 ? -128.65900 -38.67300 -52.46300 1.000 36.81142 C ? C ? 74 1
   ATOM 3168 O . HIS D 116 ? -128.93700 -38.81600 -53.65400 1.000 34.07937 O ? C ? 74 1
   ATOM 3169 CB . HIS D 116 ? -127.05700 -36.74200 -52.80800 1.000 31.54324 C ? C ? 74 1
   ATOM 3170 CG . HIS D 116 ? -125.68500 -36.20900 -52.56100 1.000 41.55830 C ? C ? 74 1
   ATOM 3171 ND1 . HIS D 116 ? -124.60800 -36.53100 -53.36400 1.000 34.78642 N ? C ? 74 1
   ATOM 3172 CD2 . HIS D 116 ? -125.20300 -35.41200 -51.57700 1.000 34.69673 C ? C ? 74 1
   ATOM 3173 CE1 . HIS D 116 ? -123.52600 -35.93900 -52.89200 1.000 35.72594 C ? C ? 74 1
   ATOM 3174 NE2 . HIS D 116 ? -123.85800 -35.25100 -51.81500 1.000 35.20842 N ? C ? 74 1
   ATOM 3175 N . GLN D 117 ? -129.46200 -39.07400 -51.48500 1.000 34.86679 N ? C ? 75 1
   ATOM 3176 CA . GLN D 117 ? -130.60900 -39.93000 -51.73200 1.000 35.22044 C ? C ? 75 1
   ATOM 3177 C . GLN D 117 ? -131.87800 -39.25400 -51.23700 1.000 35.79174 C ? C ? 75 1
   ATOM 3178 O . GLN D 117 ? -131.89300 -38.65700 -50.16100 1.000 37.54057 O ? C ? 75 1
   ATOM 3179 CB . GLN D 117 ? -130.41100 -41.27500 -51.06000 1.000 34.20112 C ? C ? 75 1
   ATOM 3180 CG . GLN D 117 ? -129.04700 -41.88800 -51.34800 1.000 34.45824 C ? C ? 75 1
   ATOM 3181 CD . GLN D 117 ? -128.94300 -43.26400 -50.76300 1.000 40.39562 C ? C ? 75 1
   ATOM 3182 OE1 . GLN D 117 ? -129.88100 -43.73200 -50.11100 1.000 33.18738 O ? C ? 75 1
   ATOM 3183 NE2 . GLN D 117 ? -127.81400 -43.92900 -50.98300 1.000 37.86953 N ? C ? 75 1
   ATOM 3184 N . TYR D 118 ? -132.93100 -39.35500 -52.04200 1.000 32.60586 N ? C ? 76 1
   ATOM 3185 CA . TYR D 118 ? -134.19600 -38.66600 -51.82300 1.000 35.51344 C ? C ? 76 1
   ATOM 3186 C . TYR D 118 ? -135.31100 -39.67200 -52.07000 1.000 34.05629 C ? C ? 76 1
   ATOM 3187 O . TYR D 118 ? -135.40400 -40.24100 -53.15900 1.000 31.48859 O ? C ? 76 1
   ATOM 3188 CB . TYR D 118 ? -134.31300 -37.44600 -52.75700 1.000 35.65511 C ? C ? 76 1
   ATOM 3189 CG . TYR D 118 ? -133.07400 -36.58800 -52.69500 1.000 35.17403 C ? C ? 76 1
   ATOM 3190 CD1 . TYR D 118 ? -132.01500 -36.78500 -53.58800 1.000 34.96420 C ? C ? 76 1
   ATOM 3191 CD2 . TYR D 118 ? -132.92000 -35.63100 -51.68800 1.000 36.33648 C ? C ? 76 1
   ATOM 3192 CE1 . TYR D 118 ? -130.85400 -36.02600 -53.50400 1.000 34.51627 C ? C ? 76 1
   ATOM 3193 CE2 . TYR D 118 ? -131.76500 -34.86500 -51.59800 1.000 34.75215 C ? C ? 76 1
   ATOM 3194 CZ . TYR D 118 ? -130.74100 -35.06300 -52.51200 1.000 35.92449 C ? C ? 76 1
   ATOM 3195 OH . TYR D 118 ? -129.58900 -34.31300 -52.41700 1.000 36.86596 O ? C ? 76 1
   ATOM 3196 N . TRP D 119 ? -136.14200 -39.90200 -51.06600 1.000 35.92167 N ? C ? 77 1
   ATOM 3197 CA . TRP D 119 ? -137.15900 -40.93600 -51.13700 1.000 36.69439 C ? C ? 77 1
   ATOM 3198 C . TRP D 119 ? -138.54100 -40.34100 -50.89600 1.000 37.32622 C ? C ? 77 1
   ATOM 3199 O . TRP D 119 ? -138.69900 -39.40800 -50.10500 1.000 39.12340 O ? C ? 77 1
   ATOM 3200 CB . TRP D 119 ? -136.86900 -42.02600 -50.11400 1.000 33.28579 C ? C ? 77 1
   ATOM 3201 CG . TRP D 119 ? -135.50800 -42.58700 -50.24300 1.000 34.83446 C ? C ? 77 1
   ATOM 3202 CD1 . TRP D 119 ? -134.37800 -42.16600 -49.59900 1.000 31.70231 C ? C ? 77 1
   ATOM 3203 CD2 . TRP D 119 ? -135.11200 -43.66800 -51.08100 1.000 33.61110 C ? C ? 77 1
   ATOM 3204 NE1 . TRP D 119 ? -133.31000 -42.92500 -49.97300 1.000 32.92553 N ? C ? 77 1
   ATOM 3205 CE2 . TRP D 119 ? -133.72700 -43.85600 -50.88700 1.000 32.15314 C ? C ? 77 1
   ATOM 3206 CE3 . TRP D 119 ? -135.78900 -44.49700 -51.97600 1.000 30.98516 C ? C ? 77 1
   ATOM 3207 CZ2 . TRP D 119 ? -133.01000 -44.84000 -51.55400 1.000 31.95871 C ? C ? 77 1
   ATOM 3208 CZ3 . TRP D 119 ? -135.08000 -45.48000 -52.63300 1.000 31.29256 C ? C ? 77 1
   ATOM 3209 CH2 . TRP D 119 ? -133.70100 -45.64300 -52.42200 1.000 36.58332 C ? C ? 77 1
   ATOM 3210 N . SER D 120 ? -139.54200 -40.85800 -51.59200 1.000 35.36272 N ? C ? 78 1
   ATOM 3211 CA . SER D 120 ? -140.91000 -40.42800 -51.31700 1.000 44.85612 C ? C ? 78 1
   ATOM 3212 C . SER D 120 ? -141.86100 -41.58300 -51.58500 1.000 48.81756 C ? C ? 78 1
   ATOM 3213 O . SER D 120 ? -141.95800 -42.05100 -52.72700 1.000 41.21687 O ? C ? 78 1
   ATOM 3214 CB . SER D 120 ? -141.29500 -39.21300 -52.16400 1.000 41.80213 C ? C ? 78 1
   ATOM 3215 OG . SER D 120 ? -142.63600 -38.82400 -51.93100 1.000 57.26040 O ? C ? 78 1
   ATOM 3216 N . ALA D 121 ? -142.56100 -42.01300 -50.54100 1.000 54.03998 N ? C ? 79 1
   ATOM 3217 CA . ALA D 121 ? -143.67300 -42.94900 -50.57200 1.000 47.19734 C ? C ? 79 1
   ATOM 3218 C . ALA D 121 ? -144.96800 -42.23800 -50.19300 1.000 51.84666 C ? C ? 79 1
   ATOM 3219 O . ALA D 121 ? -144.94700 -41.09500 -49.72100 1.000 50.36829 O ? C ? 79 1
   ATOM 3220 CB . ALA D 121 ? -143.39700 -44.10700 -49.60000 1.000 47.82631 C ? C ? 79 1
   ATOM 3221 N . PRO D 122 ? -146.12500 -42.86900 -50.41500 1.000 59.56085 N ? C ? 80 1
   ATOM 3222 CA . PRO D 122 ? -147.38900 -42.27500 -49.95400 1.000 63.55847 C ? C ? 80 1
   ATOM 3223 C . PRO D 122 ? -147.59200 -42.48100 -48.46000 1.000 62.60586 C ? C ? 80 1
   ATOM 3224 O . PRO D 122 ? -147.01400 -43.37400 -47.83700 1.000 64.94266 O ? C ? 80 1
   ATOM 3225 CB . PRO D 122 ? -148.45900 -43.02600 -50.75700 1.000 58.26172 C ? C ? 80 1
   ATOM 3226 CG . PRO D 122 ? -147.84300 -44.33900 -51.05200 1.000 61.17340 C ? C ? 80 1
   ATOM 3227 CD . PRO D 122 ? -146.35300 -44.10700 -51.19000 1.000 53.04408 C ? C ? 80 1
   ATOM 3228 N . SER D 123 ? -148.44400 -41.63900 -47.88600 1.000 67.15611 N ? C ? 81 1
   ATOM 3229 CA . SER D 123 ? -148.74300 -41.77400 -46.46500 1.000 76.22714 C ? C ? 81 1
   ATOM 3230 C . SER D 123 ? -149.92700 -42.69600 -46.18500 1.000 78.80210 C ? C ? 81 1
   ATOM 3231 O . SER D 123 ? -150.00600 -43.27000 -45.09000 1.000 83.07720 O ? C ? 81 1
   ATOM 3232 CB . SER D 123 ? -149.00300 -40.39600 -45.84000 1.000 72.33059 C ? C ? 81 1
   ATOM 3233 N . ASP D 124 ? -150.84700 -42.86200 -47.14100 1.000 79.14800 N ? C ? 82 1
   ATOM 3234 CA . ASP D 124 ? -152.06100 -43.64100 -46.91500 1.000 79.94640 C ? C ? 82 1
   ATOM 3235 C . ASP D 124 ? -152.05300 -44.99600 -47.60500 1.000 77.78017 C ? C ? 82 1
   ATOM 3236 O . ASP D 124 ? -152.92500 -45.82300 -47.31700 1.000 80.36197 O ? C ? 82 1
   ATOM 3237 CB . ASP D 124 ? -153.29900 -42.85400 -47.38000 1.000 83.90302 C ? C ? 82 1
   ATOM 3238 CG . ASP D 124 ? -153.43500 -41.50700 -46.68500 1.000 89.06375 C ? C ? 82 1
   ATOM 3239 OD1 . ASP D 124 ? -153.39700 -41.47300 -45.43000 1.000 84.09773 O ? C ? 82 1
   ATOM 3240 OD2 . ASP D 124 ? -153.57800 -40.48400 -47.39800 1.000 89.33178 O ? C ? 82 1
   ATOM 3241 N . LYS D 125 ? -151.11400 -45.23800 -48.50900 1.000 79.84955 N ? C ? 83 1
   ATOM 3242 CA . LYS D 125 ? -150.98900 -46.50900 -49.21200 1.000 71.87014 C ? C ? 83 1
   ATOM 3243 C . LYS D 125 ? -149.60300 -47.07900 -48.91400 1.000 71.34858 C ? C ? 83 1
   ATOM 3244 O . LYS D 125 ? -148.73800 -47.13100 -49.80000 1.000 64.55617 O ? C ? 83 1
   ATOM 3245 CB . LYS D 125 ? -151.22500 -46.32200 -50.72600 1.000 65.34560 C ? C ? 83 1
   ATOM 3246 N . GLU D 126 ? -149.41500 -47.56400 -47.68400 1.000 68.45573 N ? C ? 84 1
   ATOM 3247 CA . GLU D 126 ? -148.11200 -48.15800 -47.28200 1.000 64.12203 C ? C ? 84 1
   ATOM 3248 C . GLU D 126 ? -147.80200 -49.38100 -48.15200 1.000 61.79218 C ? C ? 84 1
   ATOM 3249 O . GLU D 126 ? -148.69700 -50.23700 -48.29500 1.000 61.06057 O ? C ? 84 1
   ATOM 3250 CB . GLU D 126 ? -148.16700 -48.54200 -45.80200 1.000 65.14949 C ? C ? 84 1
   ATOM 3251 CG . GLU D 126 ? -146.83000 -48.96900 -45.22700 1.000 64.55035 C ? C ? 84 1
   ATOM 3252 CD . GLU D 126 ? -146.93700 -49.87100 -44.00900 1.000 71.44573 C ? C ? 84 1
   ATOM 3253 OE1 . GLU D 126 ? -147.98100 -49.82200 -43.33100 1.000 77.51508 O ? C ? 84 1
   ATOM 3254 OE2 . GLU D 126 ? -145.97700 -50.62000 -43.74400 1.000 66.15533 O ? C ? 84 1
   ATOM 3255 N . GLY D 127 ? -146.55600 -49.54300 -48.60300 1.000 57.58081 N ? C ? 85 1
   ATOM 3256 CA . GLY D 127 ? -146.20000 -50.76800 -49.34500 1.000 53.86356 C ? C ? 85 1
   ATOM 3257 C . GLY D 127 ? -146.71200 -50.71500 -50.76700 1.000 53.25683 C ? C ? 85 1
   ATOM 3258 O . GLY D 127 ? -146.77100 -51.77900 -51.40700 1.000 51.93414 O ? C ? 85 1
   ATOM 3259 N . TYR D 128 ? -147.09900 -49.52400 -51.23200 1.000 56.56325 N ? C ? 86 1
   ATOM 3260 CA . TYR D 128 ? -147.52800 -49.33400 -52.64200 1.000 50.67776 C ? C ? 86 1
   ATOM 3261 C . TYR D 128 ? -146.80500 -48.08700 -53.15300 1.000 49.92865 C ? C ? 86 1
   ATOM 3262 O . TYR D 128 ? -146.32100 -47.32300 -52.29800 1.000 54.30007 O ? C ? 86 1
   ATOM 3263 CB . TYR D 128 ? -149.04000 -49.12800 -52.73700 1.000 48.65190 C ? C ? 86 1
   ATOM 3264 N . SER D 129 ? -146.70600 -47.93600 -54.48300 1.000 41.90059 N ? C ? 87 1
   ATOM 3265 CA . SER D 129 ? -145.96400 -46.81400 -55.12600 1.000 44.78530 C ? C ? 87 1
   ATOM 3266 C . SER D 129 ? -144.60900 -46.56200 -54.44800 1.000 36.18714 C ? C ? 87 1
   ATOM 3267 O . SER D 129 ? -143.93300 -47.54500 -54.10200 1.000 32.00182 O ? C ? 87 1
   ATOM 3268 CB . SER D 129 ? -146.81500 -45.57400 -55.35200 1.000 38.53679 C ? C ? 87 1
   ATOM 3269 OG . SER D 129 ? -146.88800 -44.75000 -54.20800 1.000 51.85704 O ? C ? 87 1
   ATOM 3270 N . GLY D 130 ? -144.19400 -45.30200 -54.33000 1.000 37.90900 N ? C ? 88 1
   ATOM 3271 CA . GLY D 130 ? -142.88100 -44.99600 -53.73700 1.000 34.42260 C ? C ? 88 1
   ATOM 3272 C . GLY D 130 ? -141.80300 -44.85500 -54.79500 1.000 35.24864 C ? C ? 88 1
   ATOM 3273 O . GLY D 130 ? -141.62200 -45.79700 -55.57000 1.000 27.32133 O ? C ? 88 1
   ATOM 3274 N . VAL D 131 ? -141.11500 -43.71200 -54.83800 1.000 30.56278 N ? C ? 89 1
   ATOM 3275 CA . VAL D 131 ? -140.02500 -43.51200 -55.78000 1.000 29.77577 C ? C ? 89 1
   ATOM 3276 C . VAL D 131 ? -138.79700 -42.99200 -55.04000 1.000 35.32662 C ? C ? 89 1
   ATOM 3277 O . VAL D 131 ? -138.86700 -42.53600 -53.89800 1.000 31.07599 O ? C ? 89 1
   ATOM 3278 CB . VAL D 131 ? -140.39200 -42.56800 -56.95200 1.000 25.66897 C ? C ? 89 1
   ATOM 3279 CG1 . VAL D 131 ? -141.48100 -43.18200 -57.78100 1.000 28.34998 C ? C ? 89 1
   ATOM 3280 CG2 . VAL D 131 ? -140.77700 -41.20300 -56.48100 1.000 28.76023 C ? C ? 89 1
   ATOM 3281 N . GLY D 132 ? -137.66000 -43.08500 -55.70800 1.000 31.10818 N ? C ? 90 1
   ATOM 3282 CA . GLY D 132 ? -136.39800 -42.70100 -55.10200 1.000 32.37733 C ? C ? 90 1
   ATOM 3283 C . GLY D 132 ? -135.48200 -42.11300 -56.15200 1.000 32.06773 C ? C ? 90 1
   ATOM 3284 O . GLY D 132 ? -135.58500 -42.43800 -57.33700 1.000 28.08330 O ? C ? 90 1
   ATOM 3285 N . LEU D 133 ? -134.59800 -41.21900 -55.71300 1.000 28.32650 N ? C ? 91 1
   ATOM 3286 CA . LEU D 133 ? -133.60500 -40.60400 -56.58800 1.000 29.31945 C ? C ? 91 1
   ATOM 3287 C . LEU D 133 ? -132.28100 -40.55700 -55.84400 1.000 32.36513 C ? C ? 91 1
   ATOM 3288 O . LEU D 133 ? -132.20600 -39.97100 -54.76300 1.000 33.60946 O ? C ? 91 1
   ATOM 3289 CB . LEU D 133 ? -134.02800 -39.19700 -57.01100 1.000 33.08161 C ? C ? 91 1
   ATOM 3290 CG . LEU D 133 ? -133.31000 -38.58900 -58.24000 1.000 37.56944 C ? C ? 91 1
   ATOM 3291 CD1 . LEU D 133 ? -134.22500 -37.66000 -59.02500 1.000 36.83741 C ? C ? 91 1
   ATOM 3292 CD2 . LEU D 133 ? -132.07800 -37.82600 -57.79000 1.000 34.66146 C ? C ? 91 1
   ATOM 3293 N . LEU D 134 ? -131.24400 -41.15800 -56.41900 1.000 31.70168 N ? C ? 92 1
   ATOM 3294 CA . LEU D 134 ? -129.92000 -41.21300 -55.80100 1.000 31.14357 C ? C ? 92 1
   ATOM 3295 C . LEU D 134 ? -128.92000 -40.61400 -56.78300 1.000 32.67498 C ? C ? 92 1
   ATOM 3296 O . LEU D 134 ? -128.93500 -40.96600 -57.95800 1.000 30.32668 O ? C ? 92 1
   ATOM 3297 CB . LEU D 134 ? -129.54400 -42.66400 -55.45200 1.000 30.29835 C ? C ? 92 1
   ATOM 3298 CG . LEU D 134 ? -130.43900 -43.45600 -54.46300 1.000 34.13697 C ? C ? 92 1
   ATOM 3299 CD1 . LEU D 134 ? -131.71400 -43.99900 -55.12500 1.000 29.66518 C ? C ? 92 1
   ATOM 3300 CD2 . LEU D 134 ? -129.65700 -44.61200 -53.88900 1.000 28.82033 C ? C ? 92 1
   ATOM 3301 N . SER D 135 ? -128.08100 -39.67900 -56.33100 1.000 34.58471 N ? C ? 93 1
   ATOM 3302 CA . SER D 135 ? -127.14300 -39.07200 -57.26300 1.000 32.13982 C ? C ? 93 1
   ATOM 3303 C . SER D 135 ? -125.76400 -38.93800 -56.63800 1.000 32.80782 C ? C ? 93 1
   ATOM 3304 O . SER D 135 ? -125.61500 -38.79000 -55.41700 1.000 30.39752 O ? C ? 93 1
   ATOM 3305 CB . SER D 135 ? -127.59700 -37.69400 -57.77200 1.000 30.10491 C ? C ? 93 1
   ATOM 3306 OG . SER D 135 ? -127.81000 -36.79800 -56.71100 1.000 41.32090 O ? C ? 93 1
   ATOM 3307 N . ARG D 136 ? -124.76300 -38.99900 -57.52000 1.000 34.79165 N ? C ? 94 1
   ATOM 3308 CA . ARG D 136 ? -123.36200 -38.81200 -57.14300 1.000 27.61420 C ? C ? 94 1
   ATOM 3309 C . ARG D 136 ? -123.13800 -37.45000 -56.49200 1.000 28.11579 C ? C ? 94 1
   ATOM 3310 O . ARG D 136 ? -122.63400 -37.35600 -55.36500 1.000 35.09819 O ? C ? 94 1
   ATOM 3311 CB . ARG D 136 ? -122.48100 -38.97500 -58.38500 1.000 29.91471 C ? C ? 94 1
   ATOM 3312 CG . ARG D 136 ? -120.99200 -38.83900 -58.08700 1.000 28.99742 C ? C ? 94 1
   ATOM 3313 CD . ARG D 136 ? -120.12300 -39.12300 -59.31200 1.000 31.71060 C ? C ? 94 1
   ATOM 3314 NE . ARG D 136 ? -120.34800 -38.25700 -60.47500 1.000 32.03736 N ? C ? 94 1
   ATOM 3315 CZ . ARG D 136 ? -119.75600 -37.07500 -60.68100 1.000 30.47716 C ? C ? 94 1
   ATOM 3316 NH1 . ARG D 136 ? -118.91600 -36.56900 -59.79400 1.000 32.29399 N ? C ? 94 1
   ATOM 3317 NH2 . ARG D 136 ? -120.01000 -36.39000 -61.78100 1.000 31.62399 N ? C ? 94 1
   ATOM 3318 N . GLN D 137 ? -123.51900 -36.38200 -57.17900 1.000 30.72547 N ? C ? 95 1
   ATOM 3319 CA . GLN D 137 ? -123.44900 -35.03800 -56.62800 1.000 31.43474 C ? C ? 95 1
   ATOM 3320 C . GLN D 137 ? -124.82200 -34.59100 -56.14100 1.000 39.84084 C ? C ? 95 1
   ATOM 3321 O . GLN D 137 ? -125.86000 -35.05400 -56.62100 1.000 31.18918 O ? C ? 95 1
   ATOM 3322 CB . GLN D 137 ? -122.93900 -34.04600 -57.67000 1.000 35.96312 C ? C ? 95 1
   ATOM 3323 CG . GLN D 137 ? -121.89000 -34.62100 -58.59500 1.000 33.18442 C ? C ? 95 1
   ATOM 3324 CD . GLN D 137 ? -121.42200 -33.62100 -59.63500 1.000 39.38464 C ? C ? 95 1
   ATOM 3325 OE1 . GLN D 137 ? -120.48400 -32.86200 -59.39100 1.000 47.07926 O ? C ? 95 1
   ATOM 3326 NE2 . GLN D 137 ? -122.06200 -33.61700 -60.79500 1.000 34.02341 N ? C ? 95 1
   ATOM 3327 N . ALA D 138 ? -124.80400 -33.65300 -55.19500 1.000 39.67966 N ? C ? 96 1
   ATOM 3328 CA . ALA D 138 ? -126.03500 -33.07700 -54.68300 1.000 39.33229 C ? C ? 96 1
   ATOM 3329 C . ALA D 138 ? -126.74500 -32.29000 -55.78600 1.000 39.27670 C ? C ? 96 1
   ATOM 3330 O . ALA D 138 ? -126.09600 -31.64600 -56.60900 1.000 33.63300 O ? C ? 96 1
   ATOM 3331 CB . ALA D 138 ? -125.73700 -32.15700 -53.48600 1.000 34.82802 C ? C ? 96 1
   ATOM 3332 N . PRO D 139 ? -128.07100 -32.34600 -55.85000 1.000 36.07728 N ? C ? 97 1
   ATOM 3333 CA . PRO D 139 ? -128.81100 -31.41600 -56.70700 1.000 31.74072 C ? C ? 97 1
   ATOM 3334 C . PRO D 139 ? -128.83600 -30.02100 -56.09600 1.000 37.28441 C ? C ? 97 1
   ATOM 3335 O . PRO D 139 ? -128.58900 -29.82200 -54.90400 1.000 39.01552 O ? C ? 97 1
   ATOM 3336 CB . PRO D 139 ? -130.22800 -32.01000 -56.76500 1.000 36.48595 C ? C ? 97 1
   ATOM 3337 CG . PRO D 139 ? -130.14400 -33.35100 -56.10700 1.000 35.29229 C ? C ? 97 1
   ATOM 3338 CD . PRO D 139 ? -128.93700 -33.35400 -55.22100 1.000 38.63460 C ? C ? 97 1
   ATOM 3339 N . LEU D 140 ? -129.19900 -29.04700 -56.93300 1.000 34.32681 N ? C ? 98 1
   ATOM 3340 CA . LEU D 140 ? -129.45500 -27.69900 -56.42900 1.000 39.44866 C ? C ? 98 1
   ATOM 3341 C . LEU D 140 ? -130.77000 -27.62800 -55.65600 1.000 42.79140 C ? C ? 98 1
   ATOM 3342 O . LEU D 140 ? -130.84000 -26.98600 -54.59900 1.000 40.71506 O ? C ? 98 1
   ATOM 3343 CB . LEU D 140 ? -129.46000 -26.70400 -57.58800 1.000 37.55093 C ? C ? 98 1
   ATOM 3344 CG . LEU D 140 ? -128.22100 -26.78400 -58.48000 1.000 38.56549 C ? C ? 98 1
   ATOM 3345 CD1 . LEU D 140 ? -128.25100 -25.69500 -59.53500 1.000 42.24254 C ? C ? 98 1
   ATOM 3346 CD2 . LEU D 140 ? -126.94200 -26.68400 -57.65200 1.000 40.83768 C ? C ? 98 1
   ATOM 3347 N . LYS D 141 ? -131.82100 -28.27300 -56.16300 1.000 36.92435 N ? C ? 99 1
   ATOM 3348 CA . LYS D 141 ? -133.14300 -28.27000 -55.53900 1.000 39.39901 C ? C ? 99 1
   ATOM 3349 C . LYS D 141 ? -133.75300 -29.66000 -55.64600 1.000 39.15833 C ? C ? 99 1
   ATOM 3350 O . LYS D 141 ? -133.61600 -30.32200 -56.67900 1.000 36.26699 O ? C ? 99 1
   ATOM 3351 CB . LYS D 141 ? -134.10800 -27.26900 -56.21100 1.000 43.94349 C ? C ? 99 1
   ATOM 3352 CG . LYS D 141 ? -133.73900 -25.79000 -56.10300 1.000 50.10775 C ? C ? 99 1
   ATOM 3353 CD . LYS D 141 ? -134.42300 -24.98000 -57.20900 1.000 51.56370 C ? C ? 99 1
   ATOM 3354 CE . LYS D 141 ? -133.85200 -23.56500 -57.34200 1.000 57.31555 C ? C ? 99 1
   ATOM 3355 NZ . LYS D 141 ? -133.97500 -23.04800 -58.75700 1.000 59.60747 N ? C ? 99 1
   ATOM 3356 N . VAL D 142 ? -134.44800 -30.09400 -54.59400 1.000 39.48155 N ? C ? 100 1
   ATOM 3357 CA . VAL D 142 ? -135.24700 -31.31700 -54.63900 1.000 39.55486 C ? C ? 100 1
   ATOM 3358 C . VAL D 142 ? -136.66400 -30.99000 -54.18000 1.000 35.28526 C ? C ? 100 1
   ATOM 3359 O . VAL D 142 ? -136.85600 -30.16400 -53.28700 1.000 41.34474 O ? C ? 100 1
   ATOM 3360 CB . VAL D 142 ? -134.63100 -32.43600 -53.76900 1.000 36.72213 C ? C ? 100 1
   ATOM 3361 CG1 . VAL D 142 ? -135.58000 -33.63100 -53.66000 1.000 35.69047 C ? C ? 100 1
   ATOM 3362 CG2 . VAL D 142 ? -133.33100 -32.88400 -54.34600 1.000 30.69445 C ? C ? 100 1
   ATOM 3363 N . SER D 143 ? -137.65900 -31.60600 -54.81600 1.000 36.28930 N ? C ? 101 1
   ATOM 3364 CA . SER D 143 ? -139.04700 -31.43800 -54.40000 1.000 33.67640 C ? C ? 101 1
   ATOM 3365 C . SER D 143 ? -139.82100 -32.68800 -54.77400 1.000 32.30846 C ? C ? 101 1
   ATOM 3366 O . SER D 143 ? -139.35100 -33.52400 -55.54500 1.000 31.20508 O ? C ? 101 1
   ATOM 3367 CB . SER D 143 ? -139.69500 -30.20000 -55.03000 1.000 35.39560 C ? C ? 101 1
   ATOM 3368 OG . SER D 143 ? -139.79600 -30.33800 -56.44000 1.000 40.20823 O ? C ? 101 1
   ATOM 3369 N . TYR D 144 ? -141.03200 -32.80000 -54.22500 1.000 33.97209 N ? C ? 102 1
   ATOM 3370 CA . TYR D 144 ? -141.82300 -34.01500 -54.29900 1.000 31.97298 C ? C ? 102 1
   ATOM 3371 C . TYR D 144 ? -143.21200 -33.64700 -54.77200 1.000 33.19692 C ? C ? 102 1
   ATOM 3372 O . TYR D 144 ? -143.69900 -32.56200 -54.45700 1.000 32.58784 O ? C ? 102 1
   ATOM 3373 CB . TYR D 144 ? -141.88300 -34.71500 -52.93400 1.000 30.95698 C ? C ? 102 1
   ATOM 3374 CG . TYR D 144 ? -140.51100 -34.99800 -52.40400 1.000 32.36601 C ? C ? 102 1
   ATOM 3375 CD1 . TYR D 144 ? -139.89300 -34.12900 -51.52100 1.000 32.50137 C ? C ? 102 1
   ATOM 3376 CD2 . TYR D 144 ? -139.81800 -36.12700 -52.80400 1.000 35.11136 C ? C ? 102 1
   ATOM 3377 CE1 . TYR D 144 ? -138.63100 -34.38200 -51.04300 1.000 31.74633 C ? C ? 102 1
   ATOM 3378 CE2 . TYR D 144 ? -138.54900 -36.38600 -52.34300 1.000 32.65613 C ? C ? 102 1
   ATOM 3379 CZ . TYR D 144 ? -137.96000 -35.51300 -51.45400 1.000 34.04272 C ? C ? 102 1
   ATOM 3380 OH . TYR D 144 ? -136.69100 -35.78000 -50.97600 1.000 29.84938 O ? C ? 102 1
   ATOM 3381 N . GLY D 145 ? -143.82100 -34.52600 -55.57400 1.000 33.22452 N ? C ? 103 1
   ATOM 3382 CA . GLY D 145 ? -145.18200 -34.31700 -56.01100 1.000 39.32529 C ? C ? 103 1
   ATOM 3383 C . GLY D 145 ? -145.24200 -33.44400 -57.24300 1.000 42.36834 C ? C ? 103 1
   ATOM 3384 O . GLY D 145 ? -144.22600 -33.02000 -57.80400 1.000 35.43419 O ? C ? 103 1
   ATOM 3385 N . ILE D 146 ? -146.46900 -33.17600 -57.69000 1.000 32.98024 N ? C ? 104 1
   ATOM 3386 CA . ILE D 146 ? -146.65000 -32.39500 -58.90700 1.000 42.22292 C ? C ? 104 1
   ATOM 3387 C . ILE D 146 ? -147.44400 -31.13800 -58.58900 1.000 47.26065 C ? C ? 104 1
   ATOM 3388 O . ILE D 146 ? -148.13300 -30.58500 -59.45400 1.000 49.69920 O ? C ? 104 1
   ATOM 3389 CB . ILE D 146 ? -147.31600 -33.22700 -60.01200 1.000 44.17706 C ? C ? 104 1
   ATOM 3390 CG1 . ILE D 146 ? -148.71300 -33.69800 -59.59200 1.000 54.16702 C ? C ? 104 1
   ATOM 3391 CG2 . ILE D 146 ? -146.45700 -34.41800 -60.34800 1.000 37.93265 C ? C ? 104 1
   ATOM 3392 CD1 . ILE D 146 ? -149.50100 -34.25700 -60.76500 1.000 47.22704 C ? C ? 104 1
   ATOM 3393 N . GLY D 147 ? -147.32300 -30.66700 -57.34800 1.000 55.28710 N ? C ? 105 1
   ATOM 3394 CA . GLY D 147 ? -147.92300 -29.42100 -56.91700 1.000 59.59461 C ? C ? 105 1
   ATOM 3395 C . GLY D 147 ? -149.41600 -29.46300 -56.70100 1.000 64.02389 C ? C ? 105 1
   ATOM 3396 O . GLY D 147 ? -150.02600 -28.40800 -56.51800 1.000 72.97789 O ? C ? 105 1
   ATOM 3397 N . ASP D 148 ? -150.02600 -30.64400 -56.70500 1.000 68.65622 N ? C ? 106 1
   ATOM 3398 CA . ASP D 148 ? -151.47400 -30.76200 -56.67100 1.000 71.95181 C ? C ? 106 1
   ATOM 3399 C . ASP D 148 ? -151.97300 -30.96200 -55.24700 1.000 81.47212 C ? C ? 106 1
   ATOM 3400 O . ASP D 148 ? -151.20200 -31.09200 -54.29200 1.000 84.10989 O ? C ? 106 1
   ATOM 3401 CB . ASP D 148 ? -151.94200 -31.90400 -57.56700 1.000 65.07749 C ? C ? 106 1
   ATOM 3402 CG . ASP D 148 ? -151.93600 -31.52400 -59.02400 1.000 71.39897 C ? C ? 106 1
   ATOM 3403 OD1 . ASP D 148 ? -151.25900 -30.52800 -59.38300 1.000 72.65042 O ? C ? 106 1
   ATOM 3404 OD2 . ASP D 148 ? -152.61300 -32.21500 -59.80900 1.000 72.74600 O ? C ? 106 1
   ATOM 3405 N . GLU D 149 ? -153.29500 -30.98200 -55.11100 1.000 86.86512 N ? C ? 107 1
   ATOM 3406 CA . GLU D 149 ? -153.93400 -31.13500 -53.81400 1.000 89.61272 C ? C ? 107 1
   ATOM 3407 C . GLU D 149 ? -155.19900 -31.98100 -53.93100 1.000 87.05907 C ? C ? 107 1
   ATOM 3408 O . GLU D 149 ? -155.97100 -32.09600 -52.97800 1.000 90.29987 O ? C ? 107 1
   ATOM 3409 CB . GLU D 149 ? -154.26400 -29.76200 -53.21100 1.000 93.40290 C ? C ? 107 1
   ATOM 3410 CG . GLU D 149 ? -153.04700 -28.87000 -52.90500 1.000 89.48394 C ? C ? 107 1
   ATOM 3411 CD . GLU D 149 ? -152.13000 -29.43100 -51.82600 1.000 93.23761 C ? C ? 107 1
   ATOM 3412 OE1 . GLU D 149 ? -151.11800 -28.76600 -51.50500 1.000 95.90242 O ? C ? 107 1
   ATOM 3413 OE2 . GLU D 149 ? -152.41100 -30.52600 -51.28900 1.000 95.75136 O ? C ? 107 1
   ATOM 3414 N . GLU D 154 ? -149.86100 -40.25300 -53.42200 1.000 53.38641 N ? C ? 108 1
   ATOM 3415 CA . GLU D 154 ? -148.59300 -39.55100 -53.54800 1.000 49.27410 C ? C ? 108 1
   ATOM 3416 C . GLU D 154 ? -147.41200 -40.53000 -53.63300 1.000 52.28997 C ? C ? 108 1
   ATOM 3417 O . GLU D 154 ? -147.59600 -41.73100 -53.93800 1.000 47.04520 O ? C ? 108 1
   ATOM 3418 CB . GLU D 154 ? -148.40000 -38.57800 -52.37400 1.000 53.48391 C ? C ? 108 1
   ATOM 3419 CG . GLU D 154 ? -148.70300 -37.11000 -52.72400 1.000 63.48020 C ? C ? 108 1
   ATOM 3420 CD . GLU D 154 ? -149.29900 -36.32000 -51.55200 1.000 68.94055 C ? C ? 108 1
   ATOM 3421 OE1 . GLU D 154 ? -149.19600 -36.79100 -50.39700 1.000 64.94686 O ? C ? 108 1
   ATOM 3422 OE2 . GLU D 154 ? -149.87900 -35.23200 -51.78600 1.000 70.41830 O ? C ? 108 1
   ATOM 3423 N . GLY D 155 ? -146.21300 -40.00500 -53.37200 1.000 45.78386 N ? C ? 109 1
   ATOM 3424 CA . GLY D 155 ? -144.98600 -40.75700 -53.57900 1.000 41.25037 C ? C ? 109 1
   ATOM 3425 C . GLY D 155 ? -144.79300 -41.28300 -54.98700 1.000 37.87251 C ? C ? 109 1
   ATOM 3426 O . GLY D 155 ? -144.38300 -42.44100 -55.16100 1.000 31.91825 O ? C ? 109 1
   ATOM 3427 N . ARG D 156 ? -145.08800 -40.45800 -56.00700 1.000 29.18103 N ? C ? 110 1
   ATOM 3428 CA . ARG D 156 ? -144.93300 -40.86600 -57.39500 1.000 33.23406 C ? C ? 110 1
   ATOM 3429 C . ARG D 156 ? -143.92100 -40.02900 -58.17500 1.000 31.73815 C ? C ? 110 1
   ATOM 3430 O . ARG D 156 ? -143.46400 -40.48400 -59.22500 1.000 28.48052 O ? C ? 110 1
   ATOM 3431 CB . ARG D 156 ? -146.28800 -40.82000 -58.14400 1.000 32.18217 C ? C ? 110 1
   ATOM 3432 CG . ARG D 156 ? -147.37000 -41.76800 -57.60100 1.000 32.27947 C ? C ? 110 1
   ATOM 3433 CD . ARG D 156 ? -148.67100 -41.72200 -58.44000 1.000 38.87511 C ? C ? 110 1
   ATOM 3434 NE . ARG D 156 ? -149.60500 -42.79600 -58.07800 1.000 38.11507 N ? C ? 110 1
   ATOM 3435 CZ . ARG D 156 ? -149.46000 -44.08300 -58.42000 1.000 39.17202 C ? C ? 110 1
   ATOM 3436 NH1 . ARG D 156 ? -148.42000 -44.48400 -59.15000 1.000 31.55125 N ? C ? 110 1
   ATOM 3437 NH2 . ARG D 156 ? -150.35600 -44.98500 -58.01900 1.000 38.69393 N ? C ? 110 1
   ATOM 3438 N . VAL D 157 ? -143.56700 -38.82900 -57.71300 1.000 31.63852 N ? C ? 111 1
   ATOM 3439 CA . VAL D 157 ? -142.76800 -37.91300 -58.52300 1.000 33.98543 C ? C ? 111 1
   ATOM 3440 C . VAL D 157 ? -141.68100 -37.26600 -57.67200 1.000 29.84354 C ? C ? 111 1
   ATOM 3441 O . VAL D 157 ? -141.93700 -36.81200 -56.55400 1.000 30.25025 O ? C ? 111 1
   ATOM 3442 CB . VAL D 157 ? -143.64000 -36.83400 -59.19400 1.000 34.14118 C ? C ? 111 1
   ATOM 3443 CG1 . VAL D 157 ? -142.76000 -35.73500 -59.82200 1.000 30.46432 C ? C ? 111 1
   ATOM 3444 CG2 . VAL D 157 ? -144.52600 -37.46000 -60.26500 1.000 30.28287 C ? C ? 111 1
   ATOM 3445 N . ILE D 158 ? -140.46700 -37.20400 -58.21700 1.000 32.25588 N ? C ? 112 1
   ATOM 3446 CA . ILE D 158 ? -139.36300 -36.46400 -57.61100 1.000 30.21370 C ? C ? 112 1
   ATOM 3447 C . ILE D 158 ? -138.79000 -35.53000 -58.66200 1.000 29.21563 C ? C ? 112 1
   ATOM 3448 O . ILE D 158 ? -138.48700 -35.96100 -59.77600 1.000 30.16714 O ? C ? 112 1
   ATOM 3449 CB . ILE D 158 ? -138.26700 -37.40000 -57.07100 1.000 35.93346 C ? C ? 112 1
   ATOM 3450 CG1 . ILE D 158 ? -138.77300 -38.18600 -55.87400 1.000 30.41060 C ? C ? 112 1
   ATOM 3451 CG2 . ILE D 158 ? -137.01200 -36.60900 -56.65900 1.000 28.88054 C ? C ? 112 1
   ATOM 3452 CD1 . ILE D 158 ? -137.74200 -39.22100 -55.40500 1.000 36.39841 C ? C ? 112 1
   ATOM 3453 N . VAL D 159 ? -138.63000 -34.25800 -58.30600 1.000 32.19959 N ? C ? 113 1
   ATOM 3454 CA . VAL D 159 ? -138.03200 -33.25000 -59.17800 1.000 28.41483 C ? C ? 113 1
   ATOM 3455 C . VAL D 159 ? -136.68300 -32.85400 -58.58500 1.000 34.19664 C ? C ? 113 1
   ATOM 3456 O . VAL D 159 ? -136.59500 -32.48700 -57.40600 1.000 32.80713 O ? C ? 113 1
   ATOM 3457 CB . VAL D 159 ? -138.96000 -32.02900 -59.33000 1.000 34.01160 C ? C ? 113 1
   ATOM 3458 CG1 . VAL D 159 ? -138.39100 -30.98000 -60.30700 1.000 24.25162 C ? C ? 113 1
   ATOM 3459 CG2 . VAL D 159 ? -140.33700 -32.47300 -59.80600 1.000 30.59498 C ? C ? 113 1
   ATOM 3460 N . ALA D 160 ? -135.62700 -32.94900 -59.38600 1.000 32.13454 N ? C ? 114 1
   ATOM 3461 CA . ALA D 160 ? -134.28800 -32.59500 -58.91900 1.000 34.26541 C ? C ? 114 1
   ATOM 3462 C . ALA D 160 ? -133.64900 -31.67900 -59.95300 1.000 34.41295 C ? C ? 114 1
   ATOM 3463 O . ALA D 160 ? -133.52100 -32.05000 -61.12200 1.000 32.00939 O ? C ? 114 1
   ATOM 3464 CB . ALA D 160 ? -133.43000 -33.84300 -58.67500 1.000 31.49164 C ? C ? 114 1
   ATOM 3465 N . GLU D 161 ? -133.30200 -30.46700 -59.53800 1.000 36.11584 N ? C ? 115 1
   ATOM 3466 CA . GLU D 161 ? -132.68500 -29.50000 -60.43400 1.000 33.97628 C ? C ? 115 1
   ATOM 3467 C . GLU D 161 ? -131.17400 -29.61800 -60.29900 1.000 33.31872 C ? C ? 115 1
   ATOM 3468 O . GLU D 161 ? -130.63200 -29.47400 -59.19700 1.000 33.78097 O ? C ? 115 1
   ATOM 3469 CB . GLU D 161 ? -133.12700 -28.07400 -60.11600 1.000 33.26315 C ? C ? 115 1
   ATOM 3470 CG . GLU D 161 ? -132.40600 -27.04800 -60.98800 1.000 40.27746 C ? C ? 115 1
   ATOM 3471 CD . GLU D 161 ? -132.88900 -25.63700 -60.75600 1.000 43.45355 C ? C ? 115 1
   ATOM 3472 OE1 . GLU D 161 ? -132.08700 -24.69900 -60.91600 1.000 46.38679 O ? C ? 115 1
   ATOM 3473 OE2 . GLU D 161 ? -134.08100 -25.46700 -60.42800 1.000 55.34609 O ? C ? 115 1
   ATOM 3474 N . PHE D 162 ? -130.50800 -29.89600 -61.40700 1.000 35.84434 N ? C ? 116 1
   ATOM 3475 CA . PHE D 162 ? -129.05900 -29.94100 -61.45800 1.000 38.96408 C ? C ? 116 1
   ATOM 3476 C . PHE D 162 ? -128.53300 -28.67700 -62.14200 1.000 35.72030 C ? C ? 116 1
   ATOM 3477 O . PHE D 162 ? -129.28700 -27.74800 -62.44500 1.000 36.72291 O ? C ? 116 1
   ATOM 3478 CB . PHE D 162 ? -128.61500 -31.22600 -62.15700 1.000 36.63959 C ? C ? 116 1
   ATOM 3479 CG . PHE D 162 ? -128.84100 -32.45900 -61.33000 1.000 34.93741 C ? C ? 116 1
   ATOM 3480 CD1 . PHE D 162 ? -129.96200 -33.24100 -61.52800 1.000 32.10668 C ? C ? 116 1
   ATOM 3481 CD2 . PHE D 162 ? -127.91400 -32.84100 -60.36000 1.000 35.35617 C ? C ? 116 1
   ATOM 3482 CE1 . PHE D 162 ? -130.17800 -34.37700 -60.77000 1.000 37.84748 C ? C ? 116 1
   ATOM 3483 CE2 . PHE D 162 ? -128.11900 -33.97100 -59.59500 1.000 32.01152 C ? C ? 116 1
   ATOM 3484 CZ . PHE D 162 ? -129.25900 -34.74100 -59.78900 1.000 34.46633 C ? C ? 116 1
   ATOM 3485 N . ASP D 163 ? -127.21800 -28.62900 -62.35900 1.000 39.72870 N ? C ? 117 1
   ATOM 3486 CA . ASP D 163 ? -126.58800 -27.46400 -62.98800 1.000 43.21964 C ? C ? 117 1
   ATOM 3487 C . ASP D 163 ? -127.17500 -27.17000 -64.36100 1.000 37.31466 C ? C ? 117 1
   ATOM 3488 O . ASP D 163 ? -127.52000 -26.02700 -64.67300 1.000 42.18984 O ? C ? 117 1
   ATOM 3489 CB . ASP D 163 ? -125.07800 -27.69100 -63.09600 1.000 37.66372 C ? C ? 117 1
   ATOM 3490 CG . ASP D 163 ? -124.36300 -27.29300 -61.84700 1.000 43.37903 C ? C ? 117 1
   ATOM 3491 OD1 . ASP D 163 ? -124.97100 -26.50600 -61.08400 1.000 44.60615 O ? C ? 117 1
   ATOM 3492 OD2 . ASP D 163 ? -123.22300 -27.76500 -61.61200 1.000 42.67211 O ? C ? 117 1
   ATOM 3493 N . SER D 164 ? -127.29600 -28.19200 -65.19800 1.000 40.18426 N ? C ? 118 1
   ATOM 3494 CA . SER D 164 ? -127.63600 -28.00400 -66.60100 1.000 39.02002 C ? C ? 118 1
   ATOM 3495 C . SER D 164 ? -129.06100 -28.41200 -66.95500 1.000 39.89319 C ? C ? 118 1
   ATOM 3496 O . SER D 164 ? -129.49400 -28.15000 -68.08000 1.000 37.76936 O ? C ? 118 1
   ATOM 3497 CB . SER D 164 ? -126.66600 -28.81000 -67.47500 1.000 33.92471 C ? C ? 118 1
   ATOM 3498 OG . SER D 164 ? -125.32300 -28.52800 -67.11100 1.000 47.48296 O ? C ? 118 1
   ATOM 3499 N . PHE D 165 ? -129.79700 -29.05300 -66.04900 1.000 36.70572 N ? C ? 119 1
   ATOM 3500 CA . PHE D 165 ? -131.08900 -29.59800 -66.43800 1.000 36.42421 C ? C ? 119 1
   ATOM 3501 C . PHE D 165 ? -131.90100 -29.90700 -65.19400 1.000 34.35626 C ? C ? 119 1
   ATOM 3502 O . PHE D 165 ? -131.38100 -29.95000 -64.07700 1.000 33.40533 O ? C ? 119 1
   ATOM 3503 CB . PHE D 165 ? -130.93400 -30.86300 -67.30400 1.000 32.79645 C ? C ? 119 1
   ATOM 3504 CG . PHE D 165 ? -130.33900 -32.02900 -66.57300 1.000 37.69382 C ? C ? 119 1
   ATOM 3505 CD1 . PHE D 165 ? -131.15400 -33.02700 -66.04300 1.000 40.40826 C ? C ? 119 1
   ATOM 3506 CD2 . PHE D 165 ? -128.97000 -32.11900 -66.39200 1.000 37.62472 C ? C ? 119 1
   ATOM 3507 CE1 . PHE D 165 ? -130.61200 -34.10700 -65.37100 1.000 36.57869 C ? C ? 119 1
   ATOM 3508 CE2 . PHE D 165 ? -128.41500 -33.18800 -65.70800 1.000 41.02548 C ? C ? 119 1
   ATOM 3509 CZ . PHE D 165 ? -129.24600 -34.18400 -65.18700 1.000 39.69493 C ? C ? 119 1
   ATOM 3510 N . VAL D 166 ? -133.18900 -30.08300 -65.40800 1.000 35.70417 N ? C ? 120 1
   ATOM 3511 CA . VAL D 166 ? -134.09800 -30.55800 -64.38200 1.000 35.49464 C ? C ? 120 1
   ATOM 3512 C . VAL D 166 ? -134.40500 -32.01200 -64.69000 1.000 34.19874 C ? C ? 120 1
   ATOM 3513 O . VAL D 166 ? -134.72200 -32.35400 -65.83700 1.000 33.40286 O ? C ? 120 1
   ATOM 3514 CB . VAL D 166 ? -135.38200 -29.71800 -64.34700 1.000 38.57360 C ? C ? 120 1
   ATOM 3515 CG1 . VAL D 166 ? -136.30600 -30.23500 -63.25100 1.000 29.32711 C ? C ? 120 1
   ATOM 3516 CG2 . VAL D 166 ? -135.02700 -28.25800 -64.13100 1.000 39.16724 C ? C ? 120 1
   ATOM 3517 N . LEU D 167 ? -134.30200 -32.87100 -63.68200 1.000 28.68549 N ? C ? 121 1
   ATOM 3518 CA . LEU D 167 ? -134.67600 -34.26800 -63.83800 1.000 32.10527 C ? C ? 121 1
   ATOM 3519 C . LEU D 167 ? -135.97000 -34.53700 -63.06600 1.000 29.16481 C ? C ? 121 1
   ATOM 3520 O . LEU D 167 ? -136.07800 -34.20600 -61.88400 1.000 26.26386 O ? C ? 121 1
   ATOM 3521 CB . LEU D 167 ? -133.55100 -35.17000 -63.35200 1.000 30.69683 C ? C ? 121 1
   ATOM 3522 CG . LEU D 167 ? -133.82500 -36.67100 -63.29500 1.000 32.80941 C ? C ? 121 1
   ATOM 3523 CD1 . LEU D 167 ? -133.72500 -37.27500 -64.68400 1.000 28.76145 C ? C ? 121 1
   ATOM 3524 CD2 . LEU D 167 ? -132.81900 -37.31300 -62.34000 1.000 28.46779 C ? C ? 121 1
   ATOM 3525 N . VAL D 168 ? -136.94900 -35.12600 -63.73300 1.000 23.82163 N ? C ? 122 1
   ATOM 3526 CA . VAL D 168 ? -138.14500 -35.62400 -63.07000 1.000 29.44190 C ? C ? 122 1
   ATOM 3527 C . VAL D 168 ? -138.11000 -37.13600 -63.17200 1.000 29.96989 C ? C ? 122 1
   ATOM 3528 O . VAL D 168 ? -137.84000 -37.67500 -64.24800 1.000 32.43736 O ? C ? 122 1
   ATOM 3529 CB . VAL D 168 ? -139.43100 -35.06100 -63.70200 1.000 24.33900 C ? C ? 122 1
   ATOM 3530 CG1 . VAL D 168 ? -140.68000 -35.51300 -62.89300 1.000 27.04706 C ? C ? 122 1
   ATOM 3531 CG2 . VAL D 168 ? -139.37700 -33.54300 -63.76600 1.000 25.92207 C ? C ? 122 1
   ATOM 3532 N . THR D 169 ? -138.36200 -37.82900 -62.06800 1.000 26.78528 N ? C ? 123 1
   ATOM 3533 CA . THR D 169 ? -138.65700 -39.24900 -62.17100 1.000 28.79975 C ? C ? 123 1
   ATOM 3534 C . THR D 169 ? -140.07100 -39.48900 -61.66000 1.000 31.56826 C ? C ? 123 1
   ATOM 3535 O . THR D 169 ? -140.52600 -38.83400 -60.71900 1.000 29.28732 O ? C ? 123 1
   ATOM 3536 CB . THR D 169 ? -137.65000 -40.10900 -61.42500 1.000 28.39287 C ? C ? 123 1
   ATOM 3537 OG1 . THR D 169 ? -137.77200 -41.46900 -61.87900 1.000 26.79528 O ? C ? 123 1
   ATOM 3538 CG2 . THR D 169 ? -137.86700 -40.04600 -59.92900 1.000 27.84943 C ? C ? 123 1
   ATOM 3539 N . ALA D 170 ? -140.77900 -40.40700 -62.30900 1.000 32.88700 N ? C ? 124 1
   ATOM 3540 CA . ALA D 170 ? -142.20700 -40.54900 -62.07500 1.000 30.75940 C ? C ? 124 1
   ATOM 3541 C . ALA D 170 ? -142.59800 -42.01600 -62.10400 1.000 32.36496 C ? C ? 124 1
   ATOM 3542 O . ALA D 170 ? -142.05400 -42.79400 -62.88600 1.000 27.98381 O ? C ? 124 1
   ATOM 3543 CB . ALA D 170 ? -143.01500 -39.78100 -63.12300 1.000 31.81835 C ? C ? 124 1
   ATOM 3544 N . TYR D 171 ? -143.50900 -42.39800 -61.21200 1.000 30.33147 N ? C ? 125 1
   ATOM 3545 CA . TYR D 171 ? -144.20100 -43.67600 -61.29700 1.000 30.68393 C ? C ? 125 1
   ATOM 3546 C . TYR D 171 ? -145.65400 -43.31300 -61.58900 1.000 32.89447 C ? C ? 125 1
   ATOM 3547 O . TYR D 171 ? -146.39800 -42.95100 -60.67800 1.000 29.29060 O ? C ? 125 1
   ATOM 3548 CB . TYR D 171 ? -144.04500 -44.48500 -60.01100 1.000 30.81649 C ? C ? 125 1
   ATOM 3549 CG . TYR D 171 ? -144.89300 -45.73200 -59.95900 1.000 29.93035 C ? C ? 125 1
   ATOM 3550 CD1 . TYR D 171 ? -145.65700 -46.03700 -58.83800 1.000 32.71244 C ? C ? 125 1
   ATOM 3551 CD2 . TYR D 171 ? -144.92500 -46.60000 -61.03300 1.000 32.08857 C ? C ? 125 1
   ATOM 3552 CE1 . TYR D 171 ? -146.45000 -47.18600 -58.80600 1.000 34.01034 C ? C ? 125 1
   ATOM 3553 CE2 . TYR D 171 ? -145.69200 -47.72600 -61.02200 1.000 30.31529 C ? C ? 125 1
   ATOM 3554 CZ . TYR D 171 ? -146.45700 -48.02400 -59.91600 1.000 37.41350 C ? C ? 125 1
   ATOM 3555 OH . TYR D 171 ? -147.21900 -49.16300 -59.94400 1.000 37.46513 O ? C ? 125 1
   ATOM 3556 N . VAL D 172 ? -146.04700 -43.42900 -62.86000 1.000 34.03429 N ? C ? 126 1
   ATOM 3557 CA . VAL D 172 ? -147.35400 -42.94900 -63.34600 1.000 27.72522 C ? C ? 126 1
   ATOM 3558 C . VAL D 172 ? -148.45200 -43.91500 -62.91000 1.000 27.05512 C ? C ? 126 1
   ATOM 3559 O . VAL D 172 ? -148.26700 -45.14500 -63.02700 1.000 25.27251 O ? C ? 126 1
   ATOM 3560 CB . VAL D 172 ? -147.31800 -42.81100 -64.87100 1.000 30.23539 C ? C ? 126 1
   ATOM 3561 CG1 . VAL D 172 ? -148.74800 -42.66800 -65.44000 1.000 26.97969 C ? C ? 126 1
   ATOM 3562 CG2 . VAL D 172 ? -146.45000 -41.63400 -65.26900 1.000 26.92080 C ? C ? 126 1
   ATOM 3563 N . PRO D 173 ? -149.62300 -43.43500 -62.45800 1.000 31.63874 N ? C ? 127 1
   ATOM 3564 CA . PRO D 173 ? -150.66300 -44.36300 -61.98000 1.000 27.39892 C ? C ? 127 1
   ATOM 3565 C . PRO D 173 ? -151.09500 -45.35800 -63.04800 1.000 30.32522 C ? C ? 127 1
   ATOM 3566 O . PRO D 173 ? -151.38100 -44.99500 -64.18900 1.000 29.98224 O ? C ? 127 1
   ATOM 3567 CB . PRO D 173 ? -151.82400 -43.43400 -61.58200 1.000 35.38060 C ? C ? 127 1
   ATOM 3568 CG . PRO D 173 ? -151.20300 -42.13200 -61.29600 1.000 35.31543 C ? C ? 127 1
   ATOM 3569 CD . PRO D 173 ? -150.00800 -42.02700 -62.23500 1.000 28.84945 C ? C ? 127 1
   ATOM 3570 N . ASN D 174 ? -151.13700 -46.62700 -62.66400 1.000 29.04997 N ? C ? 128 1
   ATOM 3571 CA . ASN D 174 ? -151.63500 -47.65900 -63.55100 1.000 29.98789 C ? C ? 128 1
   ATOM 3572 C . ASN D 174 ? -153.15500 -47.51400 -63.67800 1.000 36.79438 C ? C ? 128 1
   ATOM 3573 O . ASN D 174 ? -153.83500 -47.22400 -62.69100 1.000 29.32559 O ? C ? 128 1
   ATOM 3574 CB . ASN D 174 ? -151.26000 -49.02900 -62.98200 1.000 32.69691 C ? C ? 128 1
   ATOM 3575 CG . ASN D 174 ? -151.46900 -50.15700 -63.96400 1.000 38.60715 C ? C ? 128 1
   ATOM 3576 OD1 . ASN D 174 ? -152.59600 -50.46800 -64.34100 1.000 39.32768 O ? C ? 128 1
   ATOM 3577 ND2 . ASN D 174 ? -150.38000 -50.79000 -64.37600 1.000 37.67678 N ? C ? 128 1
   ATOM 3578 N . ALA D 175 ? -153.68400 -47.67500 -64.90800 1.000 35.99363 N ? C ? 129 1
   ATOM 3579 CA . ALA D 175 ? -155.13200 -47.58200 -65.12000 1.000 38.76014 C ? C ? 129 1
   ATOM 3580 C . ALA D 175 ? -155.88900 -48.74400 -64.48000 1.000 35.00602 C ? C ? 129 1
   ATOM 3581 O . ALA D 175 ? -157.10900 -48.65200 -64.30900 1.000 35.97488 O ? C ? 129 1
   ATOM 3582 CB . ALA D 175 ? -155.46400 -47.50700 -66.62000 1.000 31.32190 C ? C ? 129 1
   ATOM 3583 N . GLY D 176 ? -155.20500 -49.83100 -64.14000 1.000 32.60510 N ? C ? 130 1
   ATOM 3584 CA . GLY D 176 ? -155.80400 -50.89400 -63.36200 1.000 32.80257 C ? C ? 130 1
   ATOM 3585 C . GLY D 176 ? -156.33700 -52.03600 -64.21300 1.000 35.92849 C ? C ? 130 1
   ATOM 3586 O . GLY D 176 ? -156.59800 -51.90300 -65.41700 1.000 35.20518 O ? C ? 130 1
   ATOM 3587 N . ARG D 177 ? -156.47400 -53.18900 -63.56600 1.000 35.27132 N ? C ? 131 1
   ATOM 3588 CA . ARG D 177 ? -157.21600 -54.29100 -64.15500 1.000 42.42515 C ? C ? 131 1
   ATOM 3589 C . ARG D 177 ? -158.65000 -53.84300 -64.40300 1.000 41.81798 C ? C ? 131 1
   ATOM 3590 O . ARG D 177 ? -159.26100 -53.17900 -63.56200 1.000 33.75140 O ? C ? 131 1
   ATOM 3591 CB . ARG D 177 ? -157.20000 -55.50400 -63.22500 1.000 45.27528 C ? C ? 131 1
   ATOM 3592 CG . ARG D 177 ? -155.93300 -56.33900 -63.30500 1.000 48.68546 C ? C ? 131 1
   ATOM 3593 CD . ARG D 177 ? -156.01700 -57.36600 -64.41900 1.000 53.91343 C ? C ? 131 1
   ATOM 3594 NE . ARG D 177 ? -155.31500 -58.60100 -64.07400 1.000 62.88216 N ? C ? 131 1
   ATOM 3595 CZ . ARG D 177 ? -153.99900 -58.76800 -64.17700 1.000 60.82956 C ? C ? 131 1
   ATOM 3596 NH1 . ARG D 177 ? -153.44000 -59.92600 -63.84300 1.000 61.97581 N ? C ? 131 1
   ATOM 3597 NH2 . ARG D 177 ? -153.24300 -57.77900 -64.62200 1.000 59.16502 N ? C ? 131 1
   ATOM 3598 N . GLY D 178 ? -159.17300 -54.17800 -65.58100 1.000 41.53799 N ? C ? 132 1
   ATOM 3599 CA . GLY D 178 ? -160.49900 -53.73000 -65.93900 1.000 40.22747 C ? C ? 132 1
   ATOM 3600 C . GLY D 178 ? -160.64800 -52.23400 -66.10300 1.000 40.09920 C ? C ? 132 1
   ATOM 3601 O . GLY D 178 ? -161.77100 -51.74100 -66.10000 1.000 42.88872 O ? C ? 132 1
   ATOM 3602 N . LEU D 179 ? -159.54600 -51.49400 -66.23600 1.000 38.94213 N ? C ? 133 1
   ATOM 3603 CA . LEU D 179 ? -159.55500 -50.04400 -66.45400 1.000 36.68661 C ? C ? 133 1
   ATOM 3604 C . LEU D 179 ? -160.25200 -49.28200 -65.32600 1.000 33.73245 C ? C ? 133 1
   ATOM 3605 O . LEU D 179 ? -160.65800 -48.12000 -65.50800 1.000 30.15665 O ? C ? 133 1
   ATOM 3606 CB . LEU D 179 ? -160.18300 -49.70000 -67.81700 1.000 32.61602 C ? C ? 133 1
   ATOM 3607 CG . LEU D 179 ? -159.49600 -50.41300 -68.97200 1.000 38.83089 C ? C ? 133 1
   ATOM 3608 CD1 . LEU D 179 ? -160.22400 -50.09800 -70.26900 1.000 43.33585 C ? C ? 133 1
   ATOM 3609 CD2 . LEU D 179 ? -157.98900 -50.02700 -69.06300 1.000 32.24145 C ? C ? 133 1
   ATOM 3610 N . VAL D 180 ? -160.32800 -49.88400 -64.13400 1.000 33.28526 N ? C ? 134 1
   ATOM 3611 CA . VAL D 180 ? -161.08000 -49.29000 -63.03200 1.000 32.67755 C ? C ? 134 1
   ATOM 3612 C . VAL D 180 ? -160.52400 -47.92800 -62.64100 1.000 30.48203 C ? C ? 134 1
   ATOM 3613 O . VAL D 180 ? -161.26400 -47.07200 -62.14200 1.000 30.60980 O ? C ? 134 1
   ATOM 3614 CB . VAL D 180 ? -161.11300 -50.27700 -61.84600 1.000 38.01066 C ? C ? 134 1
   ATOM 3615 CG1 . VAL D 180 ? -161.58400 -49.61800 -60.60000 1.000 42.88835 C ? C ? 134 1
   ATOM 3616 CG2 . VAL D 180 ? -162.03400 -51.44100 -62.16700 1.000 39.47369 C ? C ? 134 1
   ATOM 3617 N . ARG D 181 ? -159.23300 -47.67400 -62.88700 1.000 34.42232 N ? C ? 135 1
   ATOM 3618 CA . ARG D 181 ? -158.62800 -46.39400 -62.51700 1.000 32.55615 C ? C ? 135 1
   ATOM 3619 C . ARG D 181 ? -158.19800 -45.57900 -63.73500 1.000 32.69707 C ? C ? 135 1
   ATOM 3620 O . ARG D 181 ? -157.28800 -44.73700 -63.63200 1.000 33.78448 O ? C ? 135 1
   ATOM 3621 CB . ARG D 181 ? -157.43900 -46.61300 -61.57600 1.000 32.67279 C ? C ? 135 1
   ATOM 3622 CG . ARG D 181 ? -157.83900 -46.97500 -60.15700 1.000 43.32001 C ? C ? 135 1
   ATOM 3623 CD . ARG D 181 ? -156.89800 -46.36100 -59.14700 1.000 46.02421 C ? C ? 135 1
   ATOM 3624 NE . ARG D 181 ? -157.55000 -45.26000 -58.42600 1.000 60.41195 N ? C ? 135 1
   ATOM 3625 CZ . ARG D 181 ? -156.90500 -44.26000 -57.82600 1.000 56.28665 C ? C ? 135 1
   ATOM 3626 NH1 . ARG D 181 ? -155.57200 -44.21600 -57.83800 1.000 57.45498 N ? C ? 135 1
   ATOM 3627 NH2 . ARG D 181 ? -157.59600 -43.30900 -57.20500 1.000 57.11017 N ? C ? 135 1
   ATOM 3628 N . LEU D 182 ? -158.82900 -45.82000 -64.88800 1.000 35.25765 N ? C ? 136 1
   ATOM 3629 CA . LEU D 182 ? -158.40100 -45.17100 -66.12300 1.000 31.50637 C ? C ? 136 1
   ATOM 3630 C . LEU D 182 ? -158.76900 -43.69300 -66.13400 1.000 32.93634 C ? C ? 136 1
   ATOM 3631 O . LEU D 182 ? -157.96500 -42.86500 -66.55100 1.000 34.99715 O ? C ? 136 1
   ATOM 3632 CB . LEU D 182 ? -158.99400 -45.89600 -67.32800 1.000 23.73874 C ? C ? 136 1
   ATOM 3633 CG . LEU D 182 ? -158.71900 -45.18300 -68.64200 1.000 29.96050 C ? C ? 136 1
   ATOM 3634 CD1 . LEU D 182 ? -157.22100 -45.27100 -69.00400 1.000 29.37893 C ? C ? 136 1
   ATOM 3635 CD2 . LEU D 182 ? -159.58000 -45.74600 -69.75700 1.000 37.27846 C ? C ? 136 1
   ATOM 3636 N . GLU D 183 ? -159.96400 -43.33000 -65.65300 1.000 30.77113 N ? C ? 137 1
   ATOM 3637 CA . GLU D 183 ? -160.31900 -41.91100 -65.60100 1.000 32.58320 C ? C ? 137 1
   ATOM 3638 C . GLU D 183 ? -159.42800 -41.13800 -64.64100 1.000 32.12401 C ? C ? 137 1
   ATOM 3639 O . GLU D 183 ? -159.10500 -39.97000 -64.89400 1.000 35.41780 O ? C ? 137 1
   ATOM 3640 CB . GLU D 183 ? -161.78000 -41.72800 -65.17800 1.000 31.24223 C ? C ? 137 1
   ATOM 3641 CG . GLU D 183 ? -162.73000 -41.90200 -66.30300 1.000 33.37561 C ? C ? 137 1
   ATOM 3642 CD . GLU D 183 ? -164.16300 -41.57700 -65.91700 1.000 34.31652 C ? C ? 137 1
   ATOM 3643 OE1 . GLU D 183 ? -165.00400 -42.44700 -66.13100 1.000 37.53285 O ? C ? 137 1
   ATOM 3644 OE2 . GLU D 183 ? -164.43300 -40.46700 -65.42700 1.000 30.46984 O ? C ? 137 1
   ATOM 3645 N . TYR D 184 ? -159.08300 -41.73400 -63.49800 1.000 31.41341 N ? C ? 138 1
   ATOM 3646 CA . TYR D 184 ? -158.13400 -41.06900 -62.61200 1.000 35.76509 C ? C ? 138 1
   ATOM 3647 C . TYR D 184 ? -156.79500 -40.89300 -63.31200 1.000 33.99979 C ? C ? 138 1
   ATOM 3648 O . TYR D 184 ? -156.12300 -39.86800 -63.13900 1.000 34.78690 O ? C ? 138 1
   ATOM 3649 CB . TYR D 184 ? -157.96300 -41.85300 -61.30100 1.000 34.35644 C ? C ? 138 1
   ATOM 3650 CG . TYR D 184 ? -156.83100 -41.34100 -60.40400 1.000 43.38390 C ? C ? 138 1
   ATOM 3651 CD1 . TYR D 184 ? -157.08200 -40.42400 -59.38300 1.000 50.01757 C ? C ? 138 1
   ATOM 3652 CD2 . TYR D 184 ? -155.51300 -41.80200 -60.55800 1.000 45.07885 C ? C ? 138 1
   ATOM 3653 CE1 . TYR D 184 ? -156.05500 -39.96700 -58.55000 1.000 45.80979 C ? C ? 138 1
   ATOM 3654 CE2 . TYR D 184 ? -154.47800 -41.34300 -59.73400 1.000 43.23247 C ? C ? 138 1
   ATOM 3655 CZ . TYR D 184 ? -154.75500 -40.42500 -58.74000 1.000 45.18574 C ? C ? 138 1
   ATOM 3656 OH . TYR D 184 ? -153.73700 -39.98000 -57.92900 1.000 52.00578 O ? C ? 138 1
   ATOM 3657 N . ARG D 185 ? -156.39600 -41.88400 -64.11300 1.000 33.78133 N ? C ? 139 1
   ATOM 3658 CA . ARG D 185 ? -155.12400 -41.79100 -64.81500 1.000 36.29883 C ? C ? 139 1
   ATOM 3659 C . ARG D 185 ? -155.16500 -40.67000 -65.84900 1.000 36.38632 C ? C ? 139 1
   ATOM 3660 O . ARG D 185 ? -154.19100 -39.91900 -66.01200 1.000 32.87723 O ? C ? 139 1
   ATOM 3661 CB . ARG D 185 ? -154.78600 -43.13700 -65.46900 1.000 34.98839 C ? C ? 139 1
   ATOM 3662 CG . ARG D 185 ? -153.76400 -43.04200 -66.62300 1.000 28.63466 C ? C ? 139 1
   ATOM 3663 CD . ARG D 185 ? -152.35000 -42.62300 -66.15700 1.000 31.42460 C ? C ? 139 1
   ATOM 3664 NE . ARG D 185 ? -151.44600 -42.67900 -67.29600 1.000 28.39475 N ? C ? 139 1
   ATOM 3665 CZ . ARG D 185 ? -150.92700 -43.80600 -67.75900 1.000 30.62045 C ? C ? 139 1
   ATOM 3666 NH1 . ARG D 185 ? -151.17800 -44.94700 -67.12800 1.000 28.16736 N ? C ? 139 1
   ATOM 3667 NH2 . ARG D 185 ? -150.13300 -43.78000 -68.82700 1.000 28.58615 N ? C ? 139 1
   ATOM 3668 N . GLN D 186 ? -156.30200 -40.53600 -66.53000 1.000 34.42406 N ? C ? 140 1
   ATOM 3669 CA . GLN D 186 ? -156.49000 -39.46600 -67.50100 1.000 35.06260 C ? C ? 140 1
   ATOM 3670 C . GLN D 186 ? -156.41500 -38.10400 -66.83000 1.000 28.50996 C ? C ? 140 1
   ATOM 3671 O . GLN D 186 ? -155.82200 -37.16900 -67.36900 1.000 28.67109 O ? C ? 140 1
   ATOM 3672 CB . GLN D 186 ? -157.84500 -39.65200 -68.21100 1.000 33.39843 C ? C ? 140 1
   ATOM 3673 CG . GLN D 186 ? -157.91500 -40.92600 -69.04400 1.000 37.15432 C ? C ? 140 1
   ATOM 3674 CD . GLN D 186 ? -159.26200 -41.11700 -69.75500 1.000 42.44438 C ? C ? 140 1
   ATOM 3675 OE1 . GLN D 186 ? -160.02100 -42.03000 -69.43700 1.000 34.34212 O ? C ? 140 1
   ATOM 3676 NE2 . GLN D 186 ? -159.54300 -40.26300 -70.73100 1.000 40.74586 N ? C ? 140 1
   ATOM 3677 N . ARG D 187 ? -157.00300 -37.97400 -65.64600 1.000 32.31862 N ? C ? 141 1
   ATOM 3678 CA . ARG D 187 ? -156.88800 -36.71400 -64.92100 1.000 32.24941 C ? C ? 141 1
   ATOM 3679 C . ARG D 187 ? -155.47100 -36.50200 -64.40800 1.000 36.91573 C ? C ? 141 1
   ATOM 3680 O . ARG D 187 ? -154.97500 -35.37100 -64.39800 1.000 34.27524 O ? C ? 141 1
   ATOM 3681 CB . ARG D 187 ? -157.88100 -36.67500 -63.76300 1.000 29.89182 C ? C ? 141 1
   ATOM 3682 CG . ARG D 187 ? -159.36800 -36.43200 -64.24400 1.000 35.94600 C ? C ? 141 1
   ATOM 3683 CD . ARG D 187 ? -160.33800 -36.41400 -63.04300 1.000 34.51171 C ? C ? 141 1
   ATOM 3684 NE . ARG D 187 ? -160.88100 -37.75100 -62.89300 1.000 42.76900 N ? C ? 141 1
   ATOM 3685 CZ . ARG D 187 ? -160.71700 -38.51200 -61.83000 1.000 36.19522 C ? C ? 141 1
   ATOM 3686 NH1 . ARG D 187 ? -160.04200 -38.05900 -60.77900 1.000 49.91128 N ? C ? 141 1
   ATOM 3687 NH2 . ARG D 187 ? -161.22500 -39.72900 -61.83100 1.000 36.59254 N ? C ? 141 1
   ATOM 3688 N . TRP D 188 ? -154.82700 -37.56500 -63.92400 1.000 33.26251 N ? C ? 142 1
   ATOM 3689 CA . TRP D 188 ? -153.43000 -37.44500 -63.50400 1.000 39.03596 C ? C ? 142 1
   ATOM 3690 C . TRP D 188 ? -152.54800 -37.01500 -64.68100 1.000 30.09736 C ? C ? 142 1
   ATOM 3691 O . TRP D 188 ? -151.78100 -36.05500 -64.57100 1.000 32.99922 O ? C ? 142 1
   ATOM 3692 CB . TRP D 188 ? -152.95500 -38.76600 -62.88400 1.000 31.92899 C ? C ? 142 1
   ATOM 3693 CG . TRP D 188 ? -151.68100 -38.63600 -62.13600 1.000 39.68480 C ? C ? 142 1
   ATOM 3694 CD1 . TRP D 188 ? -151.51600 -38.45400 -60.78900 1.000 40.37149 C ? C ? 142 1
   ATOM 3695 CD2 . TRP D 188 ? -150.37300 -38.66200 -62.70100 1.000 30.98772 C ? C ? 142 1
   ATOM 3696 NE1 . TRP D 188 ? -150.17100 -38.36000 -60.48400 1.000 35.27317 N ? C ? 142 1
   ATOM 3697 CE2 . TRP D 188 ? -149.45400 -38.49000 -61.64500 1.000 37.58476 C ? C ? 142 1
   ATOM 3698 CE3 . TRP D 188 ? -149.89000 -38.81000 -64.00400 1.000 33.68731 C ? C ? 142 1
   ATOM 3699 CZ2 . TRP D 188 ? -148.08000 -38.47100 -61.85300 1.000 32.72232 C ? C ? 142 1
   ATOM 3700 CZ3 . TRP D 188 ? -148.53400 -38.79900 -64.20100 1.000 36.21475 C ? C ? 142 1
   ATOM 3701 CH2 . TRP D 188 ? -147.64600 -38.61300 -63.13200 1.000 30.08420 C ? C ? 142 1
   ATOM 3702 N . ASP D 189 ? -152.69700 -37.67600 -65.84100 1.000 35.75400 N ? C ? 143 1
   ATOM 3703 CA . ASP D 189 ? -151.91900 -37.29800 -67.02500 1.000 35.13437 C ? C ? 143 1
   ATOM 3704 C . ASP D 189 ? -151.97700 -35.79700 -67.25800 1.000 38.03863 C ? C ? 143 1
   ATOM 3705 O . ASP D 189 ? -150.95300 -35.16200 -67.51100 1.000 30.98407 O ? C ? 143 1
   ATOM 3706 CB . ASP D 189 ? -152.43900 -38.01700 -68.28200 1.000 32.35942 C ? C ? 143 1
   ATOM 3707 CG . ASP D 189 ? -151.96800 -39.45600 -68.38600 1.000 34.62606 C ? C ? 143 1
   ATOM 3708 OD1 . ASP D 189 ? -152.36700 -40.15000 -69.34800 1.000 37.76441 O ? C ? 143 1
   ATOM 3709 OD2 . ASP D 189 ? -151.19000 -39.90200 -67.52000 1.000 33.36126 O ? C ? 143 1
   ATOM 3710 N . GLU D 190 ? -153.17500 -35.21200 -67.14800 1.000 37.11018 N ? C ? 144 1
   ATOM 3711 CA . GLU D 190 ? -153.35900 -33.80800 -67.50300 1.000 37.23337 C ? C ? 144 1
   ATOM 3712 C . GLU D 190 ? -152.76500 -32.88900 -66.45000 1.000 32.49088 C ? C ? 144 1
   ATOM 3713 O . GLU D 190 ? -152.21700 -31.83000 -66.77400 1.000 36.05239 O ? C ? 144 1
   ATOM 3714 CB . GLU D 190 ? -154.84800 -33.51200 -67.69500 1.000 37.84378 C ? C ? 144 1
   ATOM 3715 CG . GLU D 190 ? -155.11700 -32.10700 -68.15700 1.000 47.17964 C ? C ? 144 1
   ATOM 3716 CD . GLU D 190 ? -156.59800 -31.78400 -68.18700 1.000 57.09780 C ? C ? 144 1
   ATOM 3717 OE1 . GLU D 190 ? -157.40500 -32.67100 -67.82000 1.000 51.77390 O ? C ? 144 1
   ATOM 3718 OE2 . GLU D 190 ? -156.94500 -30.64100 -68.56100 1.000 61.21665 O ? C ? 144 1
   ATOM 3719 N . ALA D 191 ? -152.87000 -33.26700 -65.17700 1.000 32.79665 N ? C ? 145 1
   ATOM 3720 CA . ALA D 191 ? -152.21700 -32.48000 -64.14900 1.000 35.73148 C ? C ? 145 1
   ATOM 3721 C . ALA D 191 ? -150.69600 -32.58300 -64.25900 1.000 34.78108 C ? C ? 145 1
   ATOM 3722 O . ALA D 191 ? -149.98900 -31.60700 -63.99800 1.000 35.72901 O ? C ? 145 1
   ATOM 3723 CB . ALA D 191 ? -152.70400 -32.91900 -62.76700 1.000 42.31964 C ? C ? 145 1
   ATOM 3724 N . PHE D 192 ? -150.17900 -33.76000 -64.62600 1.000 33.00851 N ? C ? 146 1
   ATOM 3725 CA . PHE D 192 ? -148.73000 -33.94900 -64.77900 1.000 33.11017 C ? C ? 146 1
   ATOM 3726 C . PHE D 192 ? -148.18700 -33.09000 -65.91400 1.000 35.60051 C ? C ? 146 1
   ATOM 3727 O . PHE D 192 ? -147.15700 -32.42100 -65.76500 1.000 36.37864 O ? C ? 146 1
   ATOM 3728 CB . PHE D 192 ? -148.43300 -35.43100 -65.05300 1.000 28.24800 C ? C ? 146 1
   ATOM 3729 CG . PHE D 192 ? -146.96600 -35.82100 -64.94000 1.000 31.59040 C ? C ? 146 1
   ATOM 3730 CD1 . PHE D 192 ? -146.18000 -35.36100 -63.89100 1.000 35.34213 C ? C ? 146 1
   ATOM 3731 CD2 . PHE D 192 ? -146.40100 -36.69700 -65.85300 1.000 30.65794 C ? C ? 146 1
   ATOM 3732 CE1 . PHE D 192 ? -144.86700 -35.75000 -63.76800 1.000 32.35092 C ? C ? 146 1
   ATOM 3733 CE2 . PHE D 192 ? -145.06300 -37.09200 -65.74000 1.000 33.59030 C ? C ? 146 1
   ATOM 3734 CZ . PHE D 192 ? -144.31000 -36.62100 -64.69800 1.000 31.64655 C ? C ? 146 1
   ATOM 3735 N . ARG D 193 ? -148.89000 -33.10700 -67.05100 1.000 35.43360 N ? C ? 147 1
   ATOM 3736 CA . ARG D 193 ? -148.48500 -32.30700 -68.23800 1.000 36.83248 C ? C ? 147 1
   ATOM 3737 C . ARG D 193 ? -148.37600 -30.83500 -67.84800 1.000 39.20340 C ? C ? 147 1
   ATOM 3738 O . ARG D 193 ? -147.34400 -30.22100 -68.16200 1.000 44.80251 O ? C ? 147 1
   ATOM 3739 CB . ARG D 193 ? -149.58600 -32.40700 -69.29500 1.000 36.82866 C ? C ? 147 1
   ATOM 3740 CG . ARG D 193 ? -149.10900 -32.82400 -70.67500 1.000 43.80958 C ? C ? 147 1
   ATOM 3741 CD . ARG D 193 ? -150.07400 -33.83500 -71.25700 1.000 47.62096 C ? C ? 147 1
   ATOM 3742 NE . ARG D 193 ? -151.46200 -33.40400 -71.26600 1.000 45.25899 N ? C ? 147 1
   ATOM 3743 CZ . ARG D 193 ? -152.49500 -34.22800 -71.15600 1.000 43.25659 C ? C ? 147 1
   ATOM 3744 NH1 . ARG D 193 ? -152.29200 -35.52700 -71.02500 1.000 42.81735 N ? C ? 147 1
   ATOM 3745 NH2 . ARG D 193 ? -153.72600 -33.75200 -71.18200 1.000 48.12870 N ? C ? 147 1
   ATOM 3746 N . LYS D 194 ? -149.41800 -30.29600 -67.21100 1.000 39.59156 N ? C ? 148 1
   ATOM 3747 CA . LYS D 194 ? -149.43000 -28.86400 -66.81600 1.000 43.31416 C ? C ? 148 1
   ATOM 3748 C . LYS D 194 ? -148.27300 -28.60100 -65.85000 1.000 45.18491 C ? C ? 148 1
   ATOM 3749 O . LYS D 194 ? -147.55500 -27.60800 -66.05000 1.000 49.82277 O ? C ? 148 1
   ATOM 3750 CB . LYS D 194 ? -150.77300 -28.51100 -66.17100 1.000 44.07264 C ? C ? 148 1
   ATOM 3751 CG . LYS D 194 ? -151.97700 -28.55800 -67.10300 1.000 57.36063 C ? C ? 148 1
   ATOM 3752 CD . LYS D 194 ? -153.28400 -28.22700 -66.41500 1.000 60.39497 C ? C ? 148 1
   ATOM 3753 CE . LYS D 194 ? -154.47600 -28.25100 -67.34900 1.000 63.38606 C ? C ? 148 1
   ATOM 3754 NZ . LYS D 194 ? -155.74100 -27.94500 -66.64000 1.000 72.19956 N ? C ? 148 1
   ATOM 3755 N . PHE D 195 ? -148.11800 -29.45600 -64.83800 1.000 43.57184 N ? C ? 149 1
   ATOM 3756 CA . PHE D 195 ? -146.99200 -29.31200 -63.88300 1.000 44.61801 C ? C ? 149 1
   ATOM 3757 C . PHE D 195 ? -145.67800 -29.24400 -64.66800 1.000 43.32072 C ? C ? 149 1
   ATOM 3758 O . PHE D 195 ? -144.86600 -28.34100 -64.42900 1.000 49.46477 O ? C ? 149 1
   ATOM 3759 CB . PHE D 195 ? -146.97500 -30.48700 -62.90600 1.000 43.84381 C ? C ? 149 1
   ATOM 3760 CG . PHE D 195 ? -145.70300 -30.62700 -62.11200 1.000 43.13228 C ? C ? 149 1
   ATOM 3761 CD1 . PHE D 195 ? -145.35800 -29.68300 -61.15900 1.000 43.57118 C ? C ? 149 1
   ATOM 3762 CD2 . PHE D 195 ? -144.85500 -31.70400 -62.31600 1.000 40.00845 C ? C ? 149 1
   ATOM 3763 CE1 . PHE D 195 ? -144.19400 -29.81500 -60.42100 1.000 39.53695 C ? C ? 149 1
   ATOM 3764 CE2 . PHE D 195 ? -143.69200 -31.83500 -61.57600 1.000 43.14429 C ? C ? 149 1
   ATOM 3765 CZ . PHE D 195 ? -143.36900 -30.89200 -60.62900 1.000 39.35710 C ? C ? 149 1
   ATOM 3766 N . LEU D 196 ? -145.46600 -30.19400 -65.57400 1.000 34.64187 N ? C ? 150 1
   ATOM 3767 CA . LEU D 196 ? -144.19900 -30.19700 -66.30500 1.000 43.73331 C ? C ? 150 1
   ATOM 3768 C . LEU D 196 ? -144.01600 -28.91600 -67.11300 1.000 50.58303 C ? C ? 150 1
   ATOM 3769 O . LEU D 196 ? -142.92100 -28.34200 -67.13900 1.000 50.86383 O ? C ? 150 1
   ATOM 3770 CB . LEU D 196 ? -144.11600 -31.42000 -67.22600 1.000 36.40595 C ? C ? 150 1
   ATOM 3771 CG . LEU D 196 ? -143.90600 -32.74900 -66.47700 1.000 37.39677 C ? C ? 150 1
   ATOM 3772 CD1 . LEU D 196 ? -143.86400 -33.98000 -67.38100 1.000 30.76866 C ? C ? 150 1
   ATOM 3773 CD2 . LEU D 196 ? -142.67800 -32.68600 -65.60400 1.000 34.99610 C ? C ? 150 1
   ATOM 3774 N . LYS D 197 ? -145.07400 -28.45300 -67.78200 1.000 53.41951 N ? C ? 151 1
   ATOM 3775 CA . LYS D 197 ? -144.97600 -27.22200 -68.56000 1.000 54.19206 C ? C ? 151 1
   ATOM 3776 C . LYS D 197 ? -144.52500 -26.05700 -67.68500 1.000 57.03337 C ? C ? 151 1
   ATOM 3777 O . LYS D 197 ? -143.59100 -25.32700 -68.04100 1.000 64.83676 O ? C ? 151 1
   ATOM 3778 CB . LYS D 197 ? -146.31500 -26.92600 -69.23100 1.000 50.35665 C ? C ? 151 1
   ATOM 3779 CG . LYS D 197 ? -146.38600 -27.43200 -70.65900 1.000 53.46382 C ? C ? 151 1
   ATOM 3780 CD . LYS D 197 ? -147.40700 -26.65000 -71.49600 1.000 60.71691 C ? C ? 151 1
   ATOM 3781 CE . LYS D 197 ? -146.77300 -25.46200 -72.21300 1.000 65.18292 C ? C ? 151 1
   ATOM 3782 NZ . LYS D 197 ? -147.23700 -25.33700 -73.64300 1.000 61.64025 N ? C ? 151 1
   ATOM 3783 N . GLY D 198 ? -145.14000 -25.90300 -66.51100 1.000 56.32978 N ? C ? 152 1
   ATOM 3784 CA . GLY D 198 ? -144.71400 -24.92400 -65.52200 1.000 55.69609 C ? C ? 152 1
   ATOM 3785 C . GLY D 198 ? -143.32400 -25.14200 -64.94600 1.000 62.47033 C ? C ? 152 1
   ATOM 3786 O . GLY D 198 ? -142.90700 -24.44300 -64.01500 1.000 65.58084 O ? C ? 152 1
   ATOM 3787 N . LEU D 199 ? -142.60000 -26.11400 -65.48100 1.000 59.54956 N ? C ? 153 1
   ATOM 3788 CA . LEU D 199 ? -141.21200 -26.36300 -65.11300 1.000 62.05783 C ? C ? 153 1
   ATOM 3789 C . LEU D 199 ? -140.26200 -26.23200 -66.29300 1.000 68.24008 C ? C ? 153 1
   ATOM 3790 O . LEU D 199 ? -139.17000 -25.67500 -66.14900 1.000 69.23145 O ? C ? 153 1
   ATOM 3791 CB . LEU D 199 ? -141.06400 -27.77100 -64.51400 1.000 53.61095 C ? C ? 153 1
   ATOM 3792 CG . LEU D 199 ? -141.22200 -28.05200 -63.02000 1.000 54.84754 C ? C ? 153 1
   ATOM 3793 CD1 . LEU D 199 ? -140.88700 -29.50600 -62.79100 1.000 49.97353 C ? C ? 153 1
   ATOM 3794 CD2 . LEU D 199 ? -140.31400 -27.17700 -62.17500 1.000 58.00145 C ? C ? 153 1
   ATOM 3795 N . ALA D 200 ? -140.65700 -26.72100 -67.47000 1.000 69.89797 N ? C ? 154 1
   ATOM 3796 CA . ALA D 200 ? -139.75400 -26.84300 -68.60700 1.000 65.58329 C ? C ? 154 1
   ATOM 3797 C . ALA D 200 ? -139.42600 -25.50300 -69.26700 1.000 74.27464 C ? C ? 154 1
   ATOM 3798 O . ALA D 200 ? -138.82600 -25.49600 -70.35100 1.000 68.38499 O ? C ? 154 1
   ATOM 3799 CB . ALA D 200 ? -140.34500 -27.81100 -69.63400 1.000 60.63323 C ? C ? 154 1
   ATOM 3800 N . SER D 201 ? -139.84000 -24.40600 -68.62200 1.000 76.06664 N ? C ? 155 1
   ATOM 3801 CA . SER D 201 ? -139.63200 -23.04900 -69.18900 1.000 72.94663 C ? C ? 155 1
   ATOM 3802 C . SER D 201 ? -138.35000 -22.42800 -68.62900 1.000 76.76818 C ? C ? 155 1
   ATOM 3803 O . SER D 201 ? -138.02900 -21.29300 -69.02500 1.000 81.17084 O ? C ? 155 1
   ATOM 3804 CB . SER D 201 ? -140.82800 -22.18500 -68.90800 1.000 75.27121 C ? C ? 155 1
   ATOM 3805 OG . SER D 201 ? -141.97100 -22.68500 -69.58500 1.000 79.45245 O ? C ? 155 1
   ATOM 3806 N . ARG D 202 ? -137.65200 -23.14100 -67.74000 1.000 73.01603 N ? C ? 156 1
   ATOM 3807 CA . ARG D 202 ? -136.35700 -22.62800 -67.21900 1.000 63.40021 C ? C ? 156 1
   ATOM 3808 C . ARG D 202 ? -135.21700 -23.41300 -67.86700 1.000 62.16087 C ? C ? 156 1
   ATOM 3809 O . ARG D 202 ? -134.75500 -23.00400 -68.94900 1.000 59.80802 O ? C ? 156 1
   ATOM 3810 CB . ARG D 202 ? -136.27500 -22.76100 -65.69500 1.000 63.54794 C ? C ? 156 1
   ATOM 3811 CG . ARG D 202 ? -137.60800 -23.00100 -65.00300 1.000 69.14163 C ? C ? 156 1
   ATOM 3812 CD . ARG D 202 ? -138.31400 -21.71600 -64.61800 1.000 64.42330 C ? C ? 156 1
   ATOM 3813 NE . ARG D 202 ? -139.61400 -21.61100 -65.26300 1.000 76.73003 N ? C ? 156 1
   ATOM 3814 CZ . ARG D 202 ? -140.75800 -21.99000 -64.70900 1.000 77.86026 C ? C ? 156 1
   ATOM 3815 NH1 . ARG D 202 ? -140.76700 -22.49900 -63.48900 1.000 67.67531 N ? C ? 156 1
   ATOM 3816 NH2 . ARG D 202 ? -141.89100 -21.85500 -65.37400 1.000 78.72942 N ? C ? 156 1
   ATOM 3817 N . LYS D 203 ? -134.79500 -24.50400 -67.22600 1.000 57.86836 N ? C ? 157 1
   ATOM 3818 CA . LYS D 203 ? -133.69100 -25.33900 -67.76100 1.000 52.27182 C ? C ? 157 1
   ATOM 3819 C . LYS D 203 ? -134.29200 -26.47800 -68.60400 1.000 44.54654 C ? C ? 157 1
   ATOM 3820 O . LYS D 203 ? -135.50500 -26.71300 -68.42900 1.000 48.58362 O ? C ? 157 1
   ATOM 3821 CB . LYS D 203 ? -132.91000 -25.94300 -66.59000 1.000 46.41109 C ? C ? 157 1
   ATOM 3822 CG . LYS D 203 ? -131.58500 -25.27500 -66.25700 1.000 43.60556 C ? C ? 157 1
   ATOM 3823 CD . LYS D 203 ? -131.07600 -25.65700 -64.88600 1.000 42.23446 C ? C ? 157 1
   ATOM 3824 CE . LYS D 203 ? -130.60800 -24.46400 -64.08200 1.000 46.69480 C ? C ? 157 1
   ATOM 3825 NZ . LYS D 203 ? -129.76700 -24.87300 -62.93300 1.000 46.41210 N ? C ? 157 1
   ATOM 3826 N . PRO D 204 ? -133.56700 -27.21100 -69.50400 1.000 40.46106 N ? C ? 158 1
   ATOM 3827 CA . PRO D 204 ? -134.18200 -28.35700 -70.18100 1.000 40.51815 C ? C ? 158 1
   ATOM 3828 C . PRO D 204 ? -134.56500 -29.46300 -69.20400 1.000 42.21597 C ? C ? 158 1
   ATOM 3829 O . PRO D 204 ? -134.09100 -29.54800 -68.06500 1.000 37.01641 O ? C ? 158 1
   ATOM 3830 CB . PRO D 204 ? -133.08400 -28.83600 -71.13700 1.000 40.03978 C ? C ? 158 1
   ATOM 3831 CG . PRO D 204 ? -131.82500 -28.37500 -70.50000 1.000 40.41738 C ? C ? 158 1
   ATOM 3832 CD . PRO D 204 ? -132.17000 -27.02500 -69.93900 1.000 42.84917 C ? C ? 158 1
   ATOM 3833 N . LEU D 205 ? -135.39300 -30.36200 -69.70100 1.000 30.56895 N ? C ? 159 1
   ATOM 3834 CA . LEU D 205 ? -136.04700 -31.34900 -68.86800 1.000 35.92604 C ? C ? 159 1
   ATOM 3835 C . LEU D 205 ? -135.59200 -32.74900 -69.25000 1.000 33.00038 C ? C ? 159 1
   ATOM 3836 O . LEU D 205 ? -135.48800 -33.08300 -70.43400 1.000 31.89345 O ? C ? 159 1
   ATOM 3837 CB . LEU D 205 ? -137.57500 -31.21800 -69.01200 1.000 36.19330 C ? C ? 159 1
   ATOM 3838 CG . LEU D 205 ? -138.42400 -32.21700 -68.24500 1.000 38.07877 C ? C ? 159 1
   ATOM 3839 CD1 . LEU D 205 ? -138.08700 -32.13700 -66.75900 1.000 32.53271 C ? C ? 159 1
   ATOM 3840 CD2 . LEU D 205 ? -139.91900 -31.96100 -68.49500 1.000 36.33385 C ? C ? 159 1
   ATOM 3841 N . VAL D 206 ? -135.33400 -33.57400 -68.24500 1.000 31.63551 N ? C ? 160 1
   ATOM 3842 CA . VAL D 206 ? -135.19500 -35.01200 -68.43000 1.000 30.51492 C ? C ? 160 1
   ATOM 3843 C . VAL D 206 ? -136.27000 -35.65300 -67.56800 1.000 33.66525 C ? C ? 160 1
   ATOM 3844 O . VAL D 206 ? -136.18900 -35.58500 -66.33500 1.000 27.98760 O ? C ? 160 1
   ATOM 3845 CB . VAL D 206 ? -133.79700 -35.51700 -68.03300 1.000 30.15589 C ? C ? 160 1
   ATOM 3846 CG1 . VAL D 206 ? -133.70600 -37.02800 -68.22900 1.000 31.77000 C ? C ? 160 1
   ATOM 3847 CG2 . VAL D 206 ? -132.72400 -34.82400 -68.86000 1.000 31.54654 C ? C ? 160 1
   ATOM 3848 N . LEU D 207 ? -137.28700 -36.25600 -68.19400 1.000 32.32566 N ? C ? 161 1
   ATOM 3849 CA . LEU D 207 ? -138.29100 -37.02000 -67.45200 1.000 27.83862 C ? C ? 161 1
   ATOM 3850 C . LEU D 207 ? -138.02100 -38.50800 -67.63400 1.000 28.99516 C ? C ? 161 1
   ATOM 3851 O . LEU D 207 ? -137.89800 -38.97500 -68.77000 1.000 30.83812 O ? C ? 161 1
   ATOM 3852 CB . LEU D 207 ? -139.71400 -36.67700 -67.91500 1.000 32.21797 C ? C ? 161 1
   ATOM 3853 CG . LEU D 207 ? -140.79100 -37.71800 -67.57400 1.000 31.03989 C ? C ? 161 1
   ATOM 3854 CD1 . LEU D 207 ? -140.96100 -37.81700 -66.07200 1.000 27.73720 C ? C ? 161 1
   ATOM 3855 CD2 . LEU D 207 ? -142.15700 -37.44100 -68.25500 1.000 31.56477 C ? C ? 161 1
   ATOM 3856 N . CYS D 208 ? -137.94400 -39.26000 -66.52600 1.000 26.18877 N ? C ? 162 1
   ATOM 3857 CA . CYS D 208 ? -137.67700 -40.68800 -66.65600 1.000 26.73229 C ? C ? 162 1
   ATOM 3858 C . CYS D 208 ? -138.53800 -41.49000 -65.69800 1.000 28.28206 C ? C ? 162 1
   ATOM 3859 O . CYS D 208 ? -139.13200 -40.96500 -64.75600 1.000 30.69353 O ? C ? 162 1
   ATOM 3860 CB . CYS D 208 ? -136.19800 -41.01300 -66.39900 1.000 25.04925 C ? C ? 162 1
   ATOM 3861 SG . CYS D 208 ? -135.78500 -40.90600 -64.67300 1.000 31.05863 S ? C ? 162 1
   ATOM 3862 N . GLY D 209 ? -138.59600 -42.79200 -65.95100 1.000 31.43022 N ? C ? 163 1
   ATOM 3863 CA . GLY D 209 ? -139.35200 -43.66500 -65.08500 1.000 30.08087 C ? C ? 163 1
   ATOM 3864 C . GLY D 209 ? -140.41000 -44.48700 -65.80300 1.000 28.08871 C ? C ? 163 1
   ATOM 3865 O . GLY D 209 ? -140.40700 -44.63800 -67.03100 1.000 26.95550 O ? C ? 163 1
   ATOM 3866 N . ASP D 210 ? -141.31600 -45.02600 -65.00900 1.000 28.46048 N ? C ? 164 1
   ATOM 3867 CA . ASP D 210 ? -142.37000 -45.91600 -65.47100 1.000 32.40233 C ? C ? 164 1
   ATOM 3868 C . ASP D 210 ? -143.56900 -45.04300 -65.78300 1.000 32.89401 C ? C ? 164 1
   ATOM 3869 O . ASP D 210 ? -144.25600 -44.58300 -64.87000 1.000 29.16302 O ? C ? 164 1
   ATOM 3870 CB . ASP D 210 ? -142.69700 -46.94600 -64.39400 1.000 30.72749 C ? C ? 164 1
   ATOM 3871 CG . ASP D 210 ? -143.76200 -47.92000 -64.81000 1.000 30.75986 C ? C ? 164 1
   ATOM 3872 OD1 . ASP D 210 ? -144.03900 -48.84600 -64.02200 1.000 34.87410 O ? C ? 164 1
   ATOM 3873 OD2 . ASP D 210 ? -144.31900 -47.79400 -65.91900 1.000 32.96743 O ? C ? 164 1
   ATOM 3874 N . LEU D 211 ? -143.81400 -44.81100 -67.07400 1.000 31.71038 N ? C ? 165 1
   ATOM 3875 CA . LEU D 211 ? -144.93800 -43.98700 -67.50100 1.000 31.24017 C ? C ? 165 1
   ATOM 3876 C . LEU D 211 ? -146.19900 -44.79800 -67.78900 1.000 31.44423 C ? C ? 165 1
   ATOM 3877 O . LEU D 211 ? -147.22200 -44.20900 -68.15200 1.000 32.24441 O ? C ? 165 1
   ATOM 3878 CB . LEU D 211 ? -144.54000 -43.15000 -68.72500 1.000 29.47571 C ? C ? 165 1
   ATOM 3879 CG . LEU D 211 ? -143.20400 -42.39500 -68.56700 1.000 27.50636 C ? C ? 165 1
   ATOM 3880 CD1 . LEU D 211 ? -142.95800 -41.43300 -69.76200 1.000 30.17186 C ? C ? 165 1
   ATOM 3881 CD2 . LEU D 211 ? -143.07400 -41.62000 -67.24900 1.000 26.53433 C ? C ? 165 1
   ATOM 3882 N . ASN D 212 ? -146.14800 -46.12200 -67.62900 1.000 30.83964 N ? C ? 166 1
   ATOM 3883 CA . ASN D 212 ? -147.32900 -46.99500 -67.66600 1.000 33.49959 C ? C ? 166 1
   ATOM 3884 C . ASN D 212 ? -148.18800 -46.77100 -68.90400 1.000 31.56747 C ? C ? 166 1
   ATOM 3885 O . ASN D 212 ? -149.41900 -46.76300 -68.84300 1.000 30.22343 O ? C ? 166 1
   ATOM 3886 CB . ASN D 212 ? -148.16700 -46.83900 -66.40600 1.000 30.19884 C ? C ? 166 1
   ATOM 3887 CG . ASN D 212 ? -147.94500 -47.97200 -65.43700 1.000 34.81764 C ? C ? 166 1
   ATOM 3888 OD1 . ASN D 212 ? -147.91000 -49.14700 -65.83300 1.000 31.69238 O ? C ? 166 1
   ATOM 3889 ND2 . ASN D 212 ? -147.79800 -47.63500 -64.15200 1.000 31.58082 N ? C ? 166 1
   ATOM 3890 N . VAL D 213 ? -147.52600 -46.59000 -70.03400 1.000 30.72533 N ? C ? 167 1
   ATOM 3891 CA . VAL D 213 ? -148.15800 -46.63400 -71.34500 1.000 31.88154 C ? C ? 167 1
   ATOM 3892 C . VAL D 213 ? -147.11300 -47.08800 -72.35500 1.000 32.80076 C ? C ? 167 1
   ATOM 3893 O . VAL D 213 ? -145.94100 -46.71400 -72.25800 1.000 30.22414 O ? C ? 167 1
   ATOM 3894 CB . VAL D 213 ? -148.77300 -45.26600 -71.72800 1.000 34.52840 C ? C ? 167 1
   ATOM 3895 CG1 . VAL D 213 ? -147.79800 -44.13100 -71.49000 1.000 31.91377 C ? C ? 167 1
   ATOM 3896 CG2 . VAL D 213 ? -149.25400 -45.27500 -73.17700 1.000 32.85892 C ? C ? 167 1
   ATOM 3897 N . ALA D 214 ? -147.52400 -47.97700 -73.26000 1.000 32.57479 N ? C ? 168 1
   ATOM 3898 CA . ALA D 214 ? -146.78700 -48.23900 -74.49200 1.000 31.89041 C ? C ? 168 1
   ATOM 3899 C . ALA D 214 ? -147.34800 -47.30100 -75.55100 1.000 33.67980 C ? C ? 168 1
   ATOM 3900 O . ALA D 214 ? -148.53700 -47.37400 -75.88800 1.000 37.45848 O ? C ? 168 1
   ATOM 3901 CB . ALA D 214 ? -146.92000 -49.70400 -74.91100 1.000 28.85633 C ? C ? 168 1
   ATOM 3902 N . HIS D 215 ? -146.51300 -46.39100 -76.03100 1.000 31.10327 N ? C ? 169 1
   ATOM 3903 CA . HIS D 215 ? -146.99200 -45.30500 -76.87700 1.000 31.75210 C ? C ? 169 1
   ATOM 3904 C . HIS D 215 ? -147.62400 -45.84000 -78.16500 1.000 38.62115 C ? C ? 169 1
   ATOM 3905 O . HIS D 215 ? -148.79300 -45.53900 -78.47700 1.000 33.60655 O ? C ? 169 1
   ATOM 3906 CB . HIS D 215 ? -145.82000 -44.36700 -77.15700 1.000 36.22834 C ? C ? 169 1
   ATOM 3907 CG . HIS D 215 ? -146.14900 -43.18500 -78.01600 1.000 37.10812 C ? C ? 169 1
   ATOM 3908 ND1 . HIS D 215 ? -145.19700 -42.55600 -78.78900 1.000 32.95780 N ? C ? 169 1
   ATOM 3909 CD2 . HIS D 215 ? -147.30300 -42.50000 -78.20400 1.000 34.55364 C ? C ? 169 1
   ATOM 3910 CE1 . HIS D 215 ? -145.75400 -41.53900 -79.42600 1.000 40.61226 C ? C ? 169 1
   ATOM 3911 NE2 . HIS D 215 ? -147.03200 -41.48200 -79.08500 1.000 37.10519 N ? C ? 169 1
   ATOM 3912 N . GLU D 216 ? -146.88800 -46.67400 -78.89900 1.000 28.84050 N ? C ? 170 1
   ATOM 3913 CA . GLU D 216 ? -147.31600 -47.14900 -80.21100 1.000 34.76757 C ? C ? 170 1
   ATOM 3914 C . GLU D 216 ? -147.30800 -48.67300 -80.22800 1.000 34.24349 C ? C ? 170 1
   ATOM 3915 O . GLU D 216 ? -146.84700 -49.32900 -79.28700 1.000 32.33819 O ? C ? 170 1
   ATOM 3916 CB . GLU D 216 ? -146.43700 -46.56700 -81.34500 1.000 29.75568 C ? C ? 170 1
   ATOM 3917 CG . GLU D 216 ? -146.48800 -45.03900 -81.45200 1.000 28.82695 C ? C ? 170 1
   ATOM 3918 CD . GLU D 216 ? -147.87900 -44.51900 -81.80900 1.000 37.02414 C ? C ? 170 1
   ATOM 3919 OE1 . GLU D 216 ? -148.69700 -45.31000 -82.31000 1.000 36.26069 O ? C ? 170 1
   ATOM 3920 OE2 . GLU D 216 ? -148.16000 -43.31800 -81.59600 1.000 41.09941 O ? C ? 170 1
   ATOM 3921 N . GLU D 217 ? -147.87500 -49.24200 -81.29900 1.000 30.92613 N ? C ? 171 1
   ATOM 3922 CA . GLU D 217 ? -148.00800 -50.69500 -81.37400 1.000 30.70744 C ? C ? 171 1
   ATOM 3923 C . GLU D 217 ? -146.64600 -51.36900 -81.35000 1.000 33.29333 C ? C ? 171 1
   ATOM 3924 O . GLU D 217 ? -146.52800 -52.51800 -80.92000 1.000 40.38426 O ? C ? 171 1
   ATOM 3925 CB . GLU D 217 ? -148.78300 -51.09500 -82.64200 1.000 37.11648 C ? C ? 171 1
   ATOM 3926 CG . GLU D 217 ? -150.30700 -50.78700 -82.59800 1.000 42.31320 C ? C ? 171 1
   ATOM 3927 CD . GLU D 217 ? -151.10900 -51.36900 -83.79300 1.000 51.85130 C ? C ? 171 1
   ATOM 3928 OE1 . GLU D 217 ? -151.03000 -52.59200 -84.05500 1.000 46.67479 O ? C ? 171 1
   ATOM 3929 OE2 . GLU D 217 ? -151.83900 -50.59800 -84.46000 1.000 57.92062 O ? C ? 171 1
   ATOM 3930 N . ILE D 218 ? -145.60800 -50.68600 -81.83400 1.000 31.00052 N ? C ? 172 1
   ATOM 3931 CA . ILE D 218 ? -144.26800 -51.26100 -81.78600 1.000 37.41603 C ? C ? 172 1
   ATOM 3932 C . ILE D 218 ? -143.73900 -51.36200 -80.36000 1.000 39.56084 C ? C ? 172 1
   ATOM 3933 O . ILE D 218 ? -142.77400 -52.10300 -80.12200 1.000 38.58599 O ? C ? 172 1
   ATOM 3934 CB . ILE D 218 ? -143.33100 -50.44700 -82.71000 1.000 29.30336 C ? C ? 172 1
   ATOM 3935 CG1 . ILE D 218 ? -141.99800 -51.17800 -82.94000 1.000 34.35392 C ? C ? 172 1
   ATOM 3936 CG2 . ILE D 218 ? -143.16100 -48.99100 -82.21000 1.000 30.65883 C ? C ? 172 1
   ATOM 3937 CD1 . ILE D 218 ? -141.03700 -50.39600 -83.77700 1.000 38.91912 C ? C ? 172 1
   ATOM 3938 N . ASP D 219 ? -144.38600 -50.70100 -79.38700 1.000 33.35931 N ? C ? 173 1
   ATOM 3939 CA . ASP D 219 ? -143.89800 -50.69000 -78.00500 1.000 34.82553 C ? C ? 173 1
   ATOM 3940 C . ASP D 219 ? -144.42800 -51.82700 -77.14500 1.000 32.37720 C ? C ? 173 1
   ATOM 3941 O . ASP D 219 ? -144.22000 -51.80200 -75.93000 1.000 30.50659 O ? C ? 173 1
   ATOM 3942 CB . ASP D 219 ? -144.24000 -49.37000 -77.31500 1.000 28.28681 C ? C ? 173 1
   ATOM 3943 CG . ASP D 219 ? -143.61100 -48.20000 -77.98500 1.000 33.76940 C ? C ? 173 1
   ATOM 3944 OD1 . ASP D 219 ? -142.34100 -48.17300 -78.07000 1.000 29.07956 O ? C ? 173 1
   ATOM 3945 OD2 . ASP D 219 ? -144.38000 -47.31000 -78.43700 1.000 31.55243 O ? C ? 173 1
   ATOM 3946 N . LEU D 220 ? -145.09100 -52.81300 -77.75800 1.000 35.48635 N ? C ? 174 1
   ATOM 3947 CA . LEU D 220 ? -145.54900 -54.01100 -76.99500 1.000 35.64772 C ? C ? 174 1
   ATOM 3948 C . LEU D 220 ? -145.69400 -55.22000 -77.92600 1.000 35.22037 C ? C ? 174 1
   ATOM 3949 O . LEU D 220 ? -145.79400 -55.01400 -79.14900 1.000 41.45820 O ? C ? 174 1
   ATOM 3950 CB . LEU D 220 ? -146.80700 -53.72400 -76.16600 1.000 35.13691 C ? C ? 174 1
   ATOM 3951 CG . LEU D 220 ? -148.13800 -53.78300 -76.90200 1.000 38.63659 C ? C ? 174 1
   ATOM 3952 CD1 . LEU D 220 ? -149.28100 -53.91700 -75.91200 1.000 35.57667 C ? C ? 174 1
   ATOM 3953 CD2 . LEU D 220 ? -148.31700 -52.53900 -77.74400 1.000 32.29949 C ? C ? 174 1
   ATOM 3954 N . ARG D 221 ? -145.67300 -56.43200 -77.36700 1.000 36.43794 N ? C ? 175 1
   ATOM 3955 CA . ARG D 221 ? -145.71200 -57.66400 -78.20000 1.000 40.96607 C ? C ? 175 1
   ATOM 3956 C . ARG D 221 ? -147.13000 -57.93200 -78.70200 1.000 42.06266 C ? C ? 175 1
   ATOM 3957 O . ARG D 221 ? -147.26400 -58.36000 -79.86500 1.000 47.29263 O ? C ? 175 1
   ATOM 3958 CB . ARG D 221 ? -145.16800 -58.85100 -77.40100 1.000 38.40506 C ? C ? 175 1
   ATOM 3959 CG . ARG D 221 ? -145.01200 -60.13700 -78.19800 1.000 46.96608 C ? C ? 175 1
   ATOM 3960 CD . ARG D 221 ? -143.84700 -60.10700 -79.16700 1.000 52.90893 C ? C ? 175 1
   ATOM 3961 NE . ARG D 221 ? -144.28600 -59.80200 -80.52100 1.000 56.29551 N ? C ? 175 1
   ATOM 3962 CZ . ARG D 221 ? -144.57200 -60.71000 -81.44700 1.000 67.39745 C ? C ? 175 1
   ATOM 3963 NH1 . ARG D 221 ? -144.45700 -61.99800 -81.17200 1.000 71.42927 N ? C ? 175 1
   ATOM 3964 NH2 . ARG D 221 ? -144.96500 -60.32600 -82.64800 1.000 58.85082 N ? C ? 175 1
   ATOM 3965 N . ASN D 222 ? -148.13700 -57.70600 -77.85600 1.000 36.61637 N ? C ? 176 1
   ATOM 3966 CA . ASN D 222 ? -149.54200 -57.99500 -78.24700 1.000 37.86583 C ? C ? 176 1
   ATOM 3967 C . ASN D 222 ? -150.32000 -56.67500 -78.41400 1.000 35.87874 C ? C ? 176 1
   ATOM 3968 O . ASN D 222 ? -151.22400 -56.46700 -77.59000 1.000 43.02172 O ? C ? 176 1
   ATOM 3969 CB . ASN D 222 ? -150.24000 -58.94500 -77.27400 1.000 42.79935 C ? C ? 176 1
   ATOM 3970 CG . ASN D 222 ? -149.56000 -60.29100 -77.15700 1.000 47.76040 C ? C ? 176 1
   ATOM 3971 OD1 . ASN D 222 ? -148.81300 -60.69700 -78.04300 1.000 49.88396 O ? C ? 176 1
   ATOM 3972 ND2 . ASN D 222 ? -149.82300 -60.99500 -76.06900 1.000 47.19521 N ? C ? 176 1
   ATOM 3973 N . PRO D 223 ? -150.09700 -55.79000 -79.43100 1.000 37.04193 N ? C ? 177 1
   ATOM 3974 CA . PRO D 223 ? -150.88200 -54.54600 -79.48600 1.000 40.38385 C ? C ? 177 1
   ATOM 3975 C . PRO D 223 ? -152.37700 -54.76100 -79.64800 1.000 44.97291 C ? C ? 177 1
   ATOM 3976 O . PRO D 223 ? -153.16100 -53.97300 -79.10700 1.000 41.07875 O ? C ? 177 1
   ATOM 3977 CB . PRO D 223 ? -150.31200 -53.80800 -80.70400 1.000 36.91908 C ? C ? 177 1
   ATOM 3978 CG . PRO D 223 ? -149.13500 -54.60200 -81.17600 1.000 44.94816 C ? C ? 177 1
   ATOM 3979 CD . PRO D 223 ? -149.24700 -55.97500 -80.61800 1.000 41.37881 C ? C ? 177 1
   ATOM 3980 N . LYS D 224 ? -152.81100 -55.78200 -80.38300 1.000 43.44518 N ? C ? 178 1
   ATOM 3981 CA . LYS D 224 ? -154.24000 -55.86500 -80.65100 1.000 45.82903 C ? C ? 178 1
   ATOM 3982 C . LYS D 224 ? -155.01400 -56.57200 -79.54800 1.000 46.68936 C ? C ? 178 1
   ATOM 3983 O . LYS D 224 ? -156.17200 -56.21300 -79.29600 1.000 52.27772 O ? C ? 178 1
   ATOM 3984 CB . LYS D 224 ? -154.48000 -56.50800 -82.02400 1.000 48.73539 C ? C ? 178 1
   ATOM 3985 CG . LYS D 224 ? -153.99000 -55.63100 -83.20500 1.000 45.91069 C ? C ? 178 1
   ATOM 3986 CD . LYS D 224 ? -154.21300 -56.30100 -84.61600 1.000 60.82400 C ? C ? 178 1
   ATOM 3987 CE . LYS D 224 ? -153.75400 -55.43900 -85.84600 1.000 68.52823 C ? C ? 178 1
   ATOM 3988 NZ . LYS D 224 ? -153.95400 -56.10500 -87.17300 1.000 78.32592 N ? C ? 178 1
   ATOM 3989 N . GLY D 225 ? -154.40100 -57.52300 -78.84400 1.000 41.05110 N ? C ? 179 1
   ATOM 3990 CA . GLY D 225 ? -155.06800 -58.07600 -77.68600 1.000 41.28420 C ? C ? 179 1
   ATOM 3991 C . GLY D 225 ? -155.09500 -57.17900 -76.45900 1.000 47.04642 C ? C ? 179 1
   ATOM 3992 O . GLY D 225 ? -155.70300 -57.55000 -75.44800 1.000 48.13018 O ? C ? 179 1
   ATOM 3993 N . ASN D 226 ? -154.47300 -56.00300 -76.52100 1.000 41.16187 N ? C ? 180 1
   ATOM 3994 CA . ASN D 226 ? -154.25400 -55.16900 -75.34000 1.000 43.54727 C ? C ? 180 1
   ATOM 3995 C . ASN D 226 ? -154.81900 -53.76600 -75.50300 1.000 41.31859 C ? C ? 180 1
   ATOM 3996 O . ASN D 226 ? -154.55800 -52.90100 -74.65600 1.000 37.39297 O ? C ? 180 1
   ATOM 3997 CB . ASN D 226 ? -152.75400 -55.07300 -75.01300 1.000 36.13310 C ? C ? 180 1
   ATOM 3998 CG . ASN D 226 ? -152.25600 -56.24300 -74.19800 1.000 34.90747 C ? C ? 180 1
   ATOM 3999 OD1 . ASN D 226 ? -152.77200 -56.52400 -73.12800 1.000 40.40299 O ? C ? 180 1
   ATOM 4000 ND2 . ASN D 226 ? -151.22500 -56.91300 -74.68800 1.000 40.08628 N ? C ? 180 1
   ATOM 4001 N . LYS D 227 ? -155.58400 -53.51100 -76.56600 1.000 37.86229 N ? C ? 181 1
   ATOM 4002 CA . LYS D 227 ? -156.10600 -52.16900 -76.77300 1.000 39.57756 C ? C ? 181 1
   ATOM 4003 C . LYS D 227 ? -157.12200 -51.77300 -75.72300 1.000 35.28231 C ? C ? 181 1
   ATOM 4004 O . LYS D 227 ? -157.41000 -50.58200 -75.58700 1.000 41.29798 O ? C ? 181 1
   ATOM 4005 CB . LYS D 227 ? -156.72000 -52.03100 -78.16800 1.000 45.04870 C ? C ? 181 1
   ATOM 4006 CG . LYS D 227 ? -155.77300 -51.40900 -79.19200 1.000 48.96529 C ? C ? 181 1
   ATOM 4007 CD . LYS D 227 ? -154.92400 -50.27400 -78.58900 1.000 47.69078 C ? C ? 181 1
   ATOM 4008 CE . LYS D 227 ? -155.73800 -49.06700 -78.17500 1.000 45.81258 C ? C ? 181 1
   ATOM 4009 NZ . LYS D 227 ? -154.96400 -47.81600 -78.23900 1.000 39.45747 N ? C ? 181 1
   ATOM 4010 N . LYS D 228 ? -157.63100 -52.72500 -74.94900 1.000 36.61343 N ? C ? 182 1
   ATOM 4011 CA . LYS D 228 ? -158.52800 -52.42700 -73.84400 1.000 45.16871 C ? C ? 182 1
   ATOM 4012 C . LYS D 228 ? -157.88900 -52.74300 -72.49900 1.000 41.01785 C ? C ? 182 1
   ATOM 4013 O . LYS D 228 ? -158.57900 -52.82800 -71.48600 1.000 37.89999 O ? C ? 182 1
   ATOM 4014 CB . LYS D 228 ? -159.84400 -53.19000 -74.00700 1.000 43.74126 C ? C ? 182 1
   ATOM 4015 CG . LYS D 228 ? -160.59200 -52.88100 -75.28100 1.000 43.08987 C ? C ? 182 1
   ATOM 4016 CD . LYS D 228 ? -161.75000 -53.87400 -75.47900 1.000 54.13545 C ? C ? 182 1
   ATOM 4017 CE . LYS D 228 ? -162.19000 -53.97800 -76.94700 1.000 60.92439 C ? C ? 182 1
   ATOM 4018 NZ . LYS D 228 ? -162.77000 -52.71200 -77.48800 1.000 62.08736 N ? C ? 182 1
   ATOM 4019 N . ASN D 229 ? -156.58300 -52.92300 -72.46700 1.000 45.01306 N ? C ? 183 1
   ATOM 4020 CA . ASN D 229 ? -155.88900 -53.18700 -71.22400 1.000 39.71473 C ? C ? 183 1
   ATOM 4021 C . ASN D 229 ? -155.03100 -51.98300 -70.85300 1.000 35.57304 C ? C ? 183 1
   ATOM 4022 O . ASN D 229 ? -154.61200 -51.20100 -71.71600 1.000 33.59829 O ? C ? 183 1
   ATOM 4023 CB . ASN D 229 ? -155.03500 -54.45400 -71.34000 1.000 43.13053 C ? C ? 183 1
   ATOM 4024 CG . ASN D 229 ? -155.86600 -55.70900 -71.30800 1.000 45.77378 C ? C ? 183 1
   ATOM 4025 OD1 . ASN D 229 ? -157.06200 -55.65600 -71.01600 1.000 54.43751 O ? C ? 183 1
   ATOM 4026 ND2 . ASN D 229 ? -155.24800 -56.84800 -71.60800 1.000 45.84565 N ? C ? 183 1
   ATOM 4027 N . ALA D 230 ? -154.79500 -51.84400 -69.55300 1.000 28.72348 N ? C ? 184 1
   ATOM 4028 CA . ALA D 230 ? -154.03700 -50.72700 -69.01900 1.000 34.41805 C ? C ? 184 1
   ATOM 4029 C . ALA D 230 ? -152.68000 -50.61600 -69.70600 1.000 34.83899 C ? C ? 184 1
   ATOM 4030 O . ALA D 230 ? -152.01300 -51.62000 -69.94900 1.000 29.23099 O ? C ? 184 1
   ATOM 4031 CB . ALA D 230 ? -153.83800 -50.92100 -67.51300 1.000 34.65989 C ? C ? 184 1
   ATOM 4032 N . GLY D 231 ? -152.27300 -49.38700 -70.01500 1.000 32.04298 N ? C ? 185 1
   ATOM 4033 CA . GLY D 231 ? -151.01500 -49.14000 -70.69300 1.000 34.84543 C ? C ? 185 1
   ATOM 4034 C . GLY D 231 ? -151.10800 -49.10400 -72.20200 1.000 36.40962 C ? C ? 185 1
   ATOM 4035 O . GLY D 231 ? -150.13700 -48.72400 -72.85900 1.000 34.78244 O ? C ? 185 1
   ATOM 4036 N . PHE D 232 ? -152.23800 -49.51400 -72.77500 1.000 35.32655 N ? C ? 186 1
   ATOM 4037 CA . PHE D 232 ? -152.39800 -49.44800 -74.21800 1.000 34.36645 C ? C ? 186 1
   ATOM 4038 C . PHE D 232 ? -153.83500 -49.10200 -74.59800 1.000 41.11666 C ? C ? 186 1
   ATOM 4039 O . PHE D 232 ? -154.31900 -49.54600 -75.63700 1.000 35.29792 O ? C ? 186 1
   ATOM 4040 CB . PHE D 232 ? -151.99400 -50.75800 -74.89800 1.000 33.74295 C ? C ? 186 1
   ATOM 4041 CG . PHE D 232 ? -151.52200 -50.57500 -76.33800 1.000 33.77754 C ? C ? 186 1
   ATOM 4042 CD1 . PHE D 232 ? -150.51100 -49.68000 -76.64600 1.000 37.75000 C ? C ? 186 1
   ATOM 4043 CD2 . PHE D 232 ? -152.09200 -51.29600 -77.37300 1.000 36.73810 C ? C ? 186 1
   ATOM 4044 CE1 . PHE D 232 ? -150.07100 -49.49800 -77.97500 1.000 39.97522 C ? C ? 186 1
   ATOM 4045 CE2 . PHE D 232 ? -151.67300 -51.11100 -78.69400 1.000 36.98813 C ? C ? 186 1
   ATOM 4046 CZ . PHE D 232 ? -150.65800 -50.21800 -78.99300 1.000 35.62928 C ? C ? 186 1
   ATOM 4047 N . THR D 233 ? -154.53100 -48.33600 -73.76500 1.000 38.79798 N ? C ? 187 1
   ATOM 4048 CA . THR D 233 ? -155.79800 -47.76800 -74.18000 1.000 37.96367 C ? C ? 187 1
   ATOM 4049 C . THR D 233 ? -155.53900 -46.57900 -75.09400 1.000 41.19848 C ? C ? 187 1
   ATOM 4050 O . THR D 233 ? -154.43600 -46.01500 -75.10200 1.000 39.42368 O ? C ? 187 1
   ATOM 4051 CB . THR D 233 ? -156.61700 -47.33800 -72.96800 1.000 33.11588 C ? C ? 187 1
   ATOM 4052 OG1 . THR D 233 ? -155.90000 -46.35600 -72.21500 1.000 34.95899 O ? C ? 187 1
   ATOM 4053 CG2 . THR D 233 ? -156.89700 -48.52800 -72.09000 1.000 32.62015 C ? C ? 187 1
   ATOM 4054 N . PRO D 234 ? -156.51800 -46.20400 -75.91800 1.000 38.33537 N ? C ? 188 1
   ATOM 4055 CA . PRO D 234 ? -156.33400 -44.98500 -76.71800 1.000 38.14770 C ? C ? 188 1
   ATOM 4056 C . PRO D 234 ? -156.20400 -43.75600 -75.84700 1.000 37.04627 C ? C ? 188 1
   ATOM 4057 O . PRO D 234 ? -155.52200 -42.79600 -76.22200 1.000 39.09069 O ? C ? 188 1
   ATOM 4058 CB . PRO D 234 ? -157.58600 -44.94100 -77.61400 1.000 39.48523 C ? C ? 188 1
   ATOM 4059 CG . PRO D 234 ? -158.13500 -46.35300 -77.59000 1.000 46.79972 C ? C ? 188 1
   ATOM 4060 CD . PRO D 234 ? -157.74900 -46.94400 -76.26200 1.000 39.22887 C ? C ? 188 1
   ATOM 4061 N . GLN D 235 ? -156.79300 -43.78200 -74.65400 1.000 37.53642 N ? C ? 189 1
   ATOM 4062 CA . GLN D 235 ? -156.70500 -42.63500 -73.75700 1.000 36.69901 C ? C ? 189 1
   ATOM 4063 C . GLN D 235 ? -155.28500 -42.45800 -73.20600 1.000 36.22131 C ? C ? 189 1
   ATOM 4064 O . GLN D 235 ? -154.75200 -41.34000 -73.15800 1.000 28.20813 O ? C ? 189 1
   ATOM 4065 CB . GLN D 235 ? -157.72300 -42.81500 -72.64300 1.000 37.98425 C ? C ? 189 1
   ATOM 4066 CG . GLN D 235 ? -159.18900 -42.80600 -73.12100 1.000 34.57844 C ? C ? 189 1
   ATOM 4067 CD . GLN D 235 ? -159.60200 -44.02800 -73.94500 1.000 37.84728 C ? C ? 189 1
   ATOM 4068 OE1 . GLN D 235 ? -159.08800 -45.13600 -73.75200 1.000 41.15903 O ? C ? 189 1
   ATOM 4069 NE2 . GLN D 235 ? -160.55300 -43.82700 -74.86700 1.000 37.24478 N ? C ? 189 1
   ATOM 4070 N . GLU D 236 ? -154.65100 -43.54800 -72.80300 1.000 32.15311 N ? C ? 190 1
   ATOM 4071 CA . GLU D 236 ? -153.28400 -43.43200 -72.30500 1.000 35.25601 C ? C ? 190 1
   ATOM 4072 C . GLU D 236 ? -152.31900 -43.07800 -73.43400 1.000 31.60187 C ? C ? 190 1
   ATOM 4073 O . GLU D 236 ? -151.49700 -42.17000 -73.28200 1.000 36.74684 O ? C ? 190 1
   ATOM 4074 CB . GLU D 236 ? -152.88300 -44.72600 -71.61100 1.000 34.91222 C ? C ? 190 1
   ATOM 4075 CG . GLU D 236 ? -153.50500 -44.90300 -70.23000 1.000 31.75217 C ? C ? 190 1
   ATOM 4076 CD . GLU D 236 ? -153.42700 -46.33300 -69.75800 1.000 35.32298 C ? C ? 190 1
   ATOM 4077 OE1 . GLU D 236 ? -153.89300 -47.22700 -70.51000 1.000 37.26980 O ? C ? 190 1
   ATOM 4078 OE2 . GLU D 236 ? -152.89000 -46.56300 -68.64000 1.000 31.30237 O ? C ? 190 1
   ATOM 4079 N . ARG D 237 ? -152.44800 -43.73400 -74.59500 1.000 33.76079 N ? C ? 191 1
   ATOM 4080 CA . ARG D 237 ? -151.57700 -43.43300 -75.73400 1.000 34.51202 C ? C ? 191 1
   ATOM 4081 C . ARG D 237 ? -151.65700 -41.96600 -76.12000 1.000 37.46396 C ? C ? 191 1
   ATOM 4082 O . ARG D 237 ? -150.63000 -41.30100 -76.29100 1.000 38.39020 O ? C ? 191 1
   ATOM 4083 CB . ARG D 237 ? -151.93700 -44.31900 -76.93200 1.000 34.90169 C ? C ? 191 1
   ATOM 4084 CG . ARG D 237 ? -151.55700 -45.77000 -76.71000 1.000 35.94887 C ? C ? 191 1
   ATOM 4085 CD . ARG D 237 ? -152.09700 -46.67400 -77.78100 1.000 35.63352 C ? C ? 191 1
   ATOM 4086 NE . ARG D 237 ? -151.41900 -46.45100 -79.05600 1.000 40.23400 N ? C ? 191 1
   ATOM 4087 CZ . ARG D 237 ? -151.86200 -46.91400 -80.21800 1.000 40.31586 C ? C ? 191 1
   ATOM 4088 NH1 . ARG D 237 ? -152.98600 -47.62500 -80.25200 1.000 40.39096 N ? C ? 191 1
   ATOM 4089 NH2 . ARG D 237 ? -151.18600 -46.66900 -81.34300 1.000 34.89836 N ? C ? 191 1
   ATOM 4090 N . GLN D 238 ? -152.88600 -41.45800 -76.23900 1.000 40.34022 N ? C ? 192 1
   ATOM 4091 CA . GLN D 238 ? -153.08700 -40.03300 -76.61200 1.000 40.68410 C ? C ? 192 1
   ATOM 4092 C . GLN D 238 ? -152.48600 -39.13900 -75.52600 1.000 32.14420 C ? C ? 192 1
   ATOM 4093 O . GLN D 238 ? -151.92400 -38.09900 -75.88300 1.000 38.19488 O ? C ? 192 1
   ATOM 4094 CB . GLN D 238 ? -154.57100 -39.72300 -76.81800 1.000 42.42372 C ? C ? 192 1
   ATOM 4095 CG . GLN D 238 ? -154.85100 -38.31200 -77.31900 1.000 50.19718 C ? C ? 192 1
   ATOM 4096 CD . GLN D 238 ? -154.29200 -38.02800 -78.69300 1.000 56.37030 C ? C ? 192 1
   ATOM 4097 OE1 . GLN D 238 ? -154.63800 -38.68400 -79.67400 1.000 61.89658 O ? C ? 192 1
   ATOM 4098 NE2 . GLN D 238 ? -153.39800 -37.05600 -78.76900 1.000 65.95466 N ? C ? 192 1
   ATOM 4099 N . GLY D 239 ? -152.60700 -39.53600 -74.25700 1.000 34.47771 N ? C ? 193 1
   ATOM 4100 CA . GLY D 239 ? -152.02300 -38.75100 -73.18600 1.000 29.68176 C ? C ? 193 1
   ATOM 4101 C . GLY D 239 ? -150.51000 -38.69100 -73.28700 1.000 29.32547 C ? C ? 193 1
   ATOM 4102 O . GLY D 239 ? -149.90900 -37.65000 -73.03300 1.000 30.32982 O ? C ? 193 1
   ATOM 4103 N . PHE D 240 ? -149.87600 -39.80400 -73.66900 1.000 31.17728 N ? C ? 194 1
   ATOM 4104 CA . PHE D 240 ? -148.43200 -39.77800 -73.93500 1.000 34.03788 C ? C ? 194 1
   ATOM 4105 C . PHE D 240 ? -148.13000 -38.85500 -75.10700 1.000 32.68502 C ? C ? 194 1
   ATOM 4106 O . PHE D 240 ? -147.25800 -37.98400 -75.02000 1.000 36.40921 O ? C ? 194 1
   ATOM 4107 CB . PHE D 240 ? -147.91700 -41.19900 -74.21000 1.000 30.52131 C ? C ? 194 1
   ATOM 4108 CG . PHE D 240 ? -146.39900 -41.31200 -74.32700 1.000 36.37239 C ? C ? 194 1
   ATOM 4109 CD1 . PHE D 240 ? -145.61100 -41.59000 -73.20300 1.000 38.42550 C ? C ? 194 1
   ATOM 4110 CD2 . PHE D 240 ? -145.76400 -41.15100 -75.55100 1.000 36.98068 C ? C ? 194 1
   ATOM 4111 CE1 . PHE D 240 ? -144.20800 -41.70400 -73.30500 1.000 33.87714 C ? C ? 194 1
   ATOM 4112 CE2 . PHE D 240 ? -144.35300 -41.26500 -75.66000 1.000 35.60247 C ? C ? 194 1
   ATOM 4113 CZ . PHE D 240 ? -143.59100 -41.54000 -74.52900 1.000 32.52888 C ? C ? 194 1
   ATOM 4114 N . GLY D 241 ? -148.88400 -39.00600 -76.20600 1.000 36.04398 N ? C ? 195 1
   ATOM 4115 CA . GLY D 241 ? -148.73100 -38.10600 -77.33500 1.000 34.82973 C ? C ? 195 1
   ATOM 4116 C . GLY D 241 ? -148.90000 -36.64500 -76.96800 1.000 37.20145 C ? C ? 195 1
   ATOM 4117 O . GLY D 241 ? -148.19900 -35.78100 -77.50100 1.000 39.24652 O ? C ? 195 1
   ATOM 4118 N . GLU D 242 ? -149.79800 -36.34400 -76.03700 1.000 37.91236 N ? C ? 196 1
   ATOM 4119 CA . GLU D 242 ? -149.96000 -34.95300 -75.63900 1.000 36.86183 C ? C ? 196 1
   ATOM 4120 C . GLU D 242 ? -148.81900 -34.49000 -74.75100 1.000 38.23545 C ? C ? 196 1
   ATOM 4121 O . GLU D 242 ? -148.43700 -33.31600 -74.79200 1.000 36.44608 O ? C ? 196 1
   ATOM 4122 CB . GLU D 242 ? -151.30100 -34.76900 -74.93500 1.000 39.97404 C ? C ? 196 1
   ATOM 4123 CG . GLU D 242 ? -152.47500 -34.71300 -75.89400 1.000 43.67111 C ? C ? 196 1
   ATOM 4124 CD . GLU D 242 ? -153.78700 -35.09700 -75.24900 1.000 50.30953 C ? C ? 196 1
   ATOM 4125 OE1 . GLU D 242 ? -153.97700 -34.80600 -74.04900 1.000 54.08215 O ? C ? 196 1
   ATOM 4126 OE2 . GLU D 242 ? -154.63500 -35.68500 -75.95000 1.000 54.30276 O ? C ? 196 1
   ATOM 4127 N . LEU D 243 ? -148.26500 -35.39200 -73.94500 1.000 38.61475 N ? C ? 197 1
   ATOM 4128 CA . LEU D 243 ? -147.13300 -35.01900 -73.10600 1.000 42.17282 C ? C ? 197 1
   ATOM 4129 C . LEU D 243 ? -145.95300 -34.60900 -73.97300 1.000 35.84005 C ? C ? 197 1
   ATOM 4130 O . LEU D 243 ? -145.33900 -33.56100 -73.75000 1.000 37.40144 O ? C ? 197 1
   ATOM 4131 CB . LEU D 243 ? -146.77200 -36.17600 -72.16800 1.000 38.77303 C ? C ? 197 1
   ATOM 4132 CG . LEU D 243 ? -145.48600 -36.08300 -71.33500 1.000 39.24234 C ? C ? 197 1
   ATOM 4133 CD1 . LEU D 243 ? -145.63000 -35.07700 -70.22000 1.000 34.96709 C ? C ? 197 1
   ATOM 4134 CD2 . LEU D 243 ? -145.13900 -37.44200 -70.75900 1.000 35.26242 C ? C ? 197 1
   ATOM 4135 N . LEU D 244 ? -145.70300 -35.34700 -75.04300 1.000 35.61736 N ? C ? 198 1
   ATOM 4136 CA . LEU D 244 ? -144.55200 -35.05300 -75.93300 1.000 36.79366 C ? C ? 198 1
   ATOM 4137 C . LEU D 244 ? -144.74200 -33.72700 -76.66800 1.000 42.95075 C ? C ? 198 1
   ATOM 4138 O . LEU D 244 ? -143.75900 -33.01800 -76.84400 1.000 41.73902 O ? C ? 198 1
   ATOM 4139 CB . LEU D 244 ? -144.41800 -36.21100 -76.92200 1.000 38.17794 C ? C ? 198 1
   ATOM 4140 CG . LEU D 244 ? -143.94800 -37.53400 -76.33100 1.000 37.72760 C ? C ? 198 1
   ATOM 4141 CD1 . LEU D 244 ? -143.90800 -38.60400 -77.40700 1.000 40.02408 C ? C ? 198 1
   ATOM 4142 CD2 . LEU D 244 ? -142.58400 -37.37300 -75.68400 1.000 37.75969 C ? C ? 198 1
   ATOM 4143 N . GLN D 245 ? -145.96500 -33.40000 -77.05400 1.000 42.61613 N ? C ? 199 1
   ATOM 4144 CA . GLN D 245 ? -146.21100 -32.20600 -77.89500 1.000 45.61249 C ? C ? 199 1
   ATOM 4145 C . GLN D 245 ? -146.34100 -30.95700 -77.05200 1.000 45.19824 C ? C ? 199 1
   ATOM 4146 O . GLN D 245 ? -145.91400 -29.89100 -77.50700 1.000 46.13871 O ? C ? 199 1
   ATOM 4147 CB . GLN D 245 ? -147.53700 -32.39300 -78.63400 1.000 54.59271 C ? C ? 199 1
   ATOM 4148 CG . GLN D 245 ? -147.84400 -31.30000 -79.64600 1.000 59.08256 C ? C ? 199 1
   ATOM 4149 CD . GLN D 245 ? -149.07200 -31.62300 -80.46000 1.000 69.59122 C ? C ? 199 1
   ATOM 4150 OE1 . GLN D 245 ? -149.65200 -32.69900 -80.34200 1.000 73.63177 O ? C ? 199 1
   ATOM 4151 NE2 . GLN D 245 ? -149.48100 -30.68200 -81.29400 1.000 69.43247 N ? C ? 199 1
   ATOM 4152 N . ALA D 246 ? -146.88900 -31.09700 -75.86300 1.000 41.10593 N ? C ? 200 1
   ATOM 4153 CA . ALA D 246 ? -147.18700 -29.89900 -75.06200 1.000 46.04957 C ? C ? 200 1
   ATOM 4154 C . ALA D 246 ? -146.01300 -29.41600 -74.22700 1.000 45.08264 C ? C ? 200 1
   ATOM 4155 O . ALA D 246 ? -145.99700 -28.23000 -73.89600 1.000 48.62801 O ? C ? 200 1
   ATOM 4156 CB . ALA D 246 ? -148.35100 -30.22200 -74.17400 1.000 51.32858 C ? C ? 200 1
   ATOM 4157 N . VAL D 247 ? -145.07600 -30.28900 -73.89100 1.000 42.32086 N ? C ? 201 1
   ATOM 4158 CA . VAL D 247 ? -144.05200 -29.84800 -72.94000 1.000 45.75642 C ? C ? 201 1
   ATOM 4159 C . VAL D 247 ? -142.99700 -28.97300 -73.62000 1.000 43.49825 C ? C ? 201 1
   ATOM 4160 O . VAL D 247 ? -142.69800 -27.89200 -73.09400 1.000 49.55752 O ? C ? 201 1
   ATOM 4161 CB . VAL D 247 ? -143.43400 -31.04300 -72.19100 1.000 46.24396 C ? C ? 201 1
   ATOM 4162 CG1 . VAL D 247 ? -142.26900 -30.59300 -71.32700 1.000 42.45787 C ? C ? 201 1
   ATOM 4163 CG2 . VAL D 247 ? -144.49400 -31.67900 -71.29200 1.000 37.77088 C ? C ? 201 1
   ATOM 4164 N . PRO D 248 ? -142.39400 -29.35400 -74.76600 1.000 40.75445 N ? C ? 202 1
   ATOM 4165 CA . PRO D 248 ? -142.41900 -30.57300 -75.57400 1.000 41.26852 C ? C ? 202 1
   ATOM 4166 C . PRO D 248 ? -141.33400 -31.54000 -75.14700 1.000 36.94536 C ? C ? 202 1
   ATOM 4167 O . PRO D 248 ? -140.42400 -31.14200 -74.42400 1.000 36.92905 O ? C ? 202 1
   ATOM 4168 CB . PRO D 248 ? -142.14800 -30.05700 -76.99200 1.000 41.71622 C ? C ? 202 1
   ATOM 4169 CG . PRO D 248 ? -141.24800 -28.88600 -76.77600 1.000 40.29324 C ? C ? 202 1
   ATOM 4170 CD . PRO D 248 ? -141.49500 -28.34900 -75.37000 1.000 38.41095 C ? C ? 202 1
   ATOM 4171 N . LEU D 249 ? -141.41300 -32.78500 -75.60800 1.000 35.12071 N ? C ? 203 1
   ATOM 4172 CA . LEU D 249 ? -140.44500 -33.79400 -75.21700 1.000 35.54566 C ? C ? 203 1
   ATOM 4173 C . LEU D 249 ? -140.29400 -34.77600 -76.35600 1.000 38.17665 C ? C ? 203 1
   ATOM 4174 O . LEU D 249 ? -141.20000 -34.94700 -77.17300 1.000 35.01317 O ? C ? 203 1
   ATOM 4175 CB . LEU D 249 ? -140.87400 -34.54200 -73.93800 1.000 35.89733 C ? C ? 203 1
   ATOM 4176 CG . LEU D 249 ? -140.86400 -33.75500 -72.62700 1.000 28.83149 C ? C ? 203 1
   ATOM 4177 CD1 . LEU D 249 ? -141.62800 -34.51000 -71.53200 1.000 30.93024 C ? C ? 203 1
   ATOM 4178 CD2 . LEU D 249 ? -139.43300 -33.46600 -72.19800 1.000 33.30007 C ? C ? 203 1
   ATOM 4179 N . ALA D 250 ? -139.14400 -35.43400 -76.39600 1.000 35.08257 N ? C ? 204 1
   ATOM 4180 CA . ALA D 250 ? -138.90100 -36.51300 -77.33500 1.000 29.57493 C ? C ? 204 1
   ATOM 4181 C . ALA D 250 ? -138.62800 -37.80200 -76.57500 1.000 30.44214 C ? C ? 204 1
   ATOM 4182 O . ALA D 250 ? -138.04100 -37.79300 -75.49000 1.000 31.96707 O ? C ? 204 1
   ATOM 4183 CB . ALA D 250 ? -137.70200 -36.18100 -78.27600 1.000 31.27456 C ? C ? 204 1
   ATOM 4184 N . ASP D 251 ? -139.05700 -38.91200 -77.15800 1.000 30.29438 N ? C ? 205 1
   ATOM 4185 CA . ASP D 251 ? -138.80800 -40.25000 -76.63300 1.000 31.92532 C ? C ? 205 1
   ATOM 4186 C . ASP D 251 ? -137.37600 -40.62200 -77.02500 1.000 34.70351 C ? C ? 205 1
   ATOM 4187 O . ASP D 251 ? -137.09500 -40.92800 -78.18500 1.000 37.78767 O ? C ? 205 1
   ATOM 4188 CB . ASP D 251 ? -139.85700 -41.20300 -77.19600 1.000 31.61981 C ? C ? 205 1
   ATOM 4189 CG . ASP D 251 ? -139.72600 -42.63700 -76.70000 1.000 31.00750 C ? C ? 205 1
   ATOM 4190 OD1 . ASP D 251 ? -138.66100 -43.06500 -76.25400 1.000 33.60057 O ? C ? 205 1
   ATOM 4191 OD2 . ASP D 251 ? -140.72600 -43.36900 -76.78100 1.000 39.69259 O ? C ? 205 1
   ATOM 4192 N . SER D 252 ? -136.45500 -40.52900 -76.06200 1.000 34.32959 N ? C ? 206 1
   ATOM 4193 CA . SER D 252 ? -135.03400 -40.79100 -76.30900 1.000 29.92528 C ? C ? 206 1
   ATOM 4194 C . SER D 252 ? -134.81500 -42.08300 -77.07900 1.000 30.93908 C ? C ? 206 1
   ATOM 4195 O . SER D 252 ? -134.22900 -42.08300 -78.16900 1.000 34.28537 O ? C ? 206 1
   ATOM 4196 CB . SER D 252 ? -134.26400 -40.79700 -74.97000 1.000 33.66382 C ? C ? 206 1
   ATOM 4197 OG . SER D 252 ? -134.40900 -42.02600 -74.25000 1.000 29.84990 O ? C ? 206 1
   ATOM 4198 N . PHE D 253 ? -135.30800 -43.19700 -76.55500 1.000 30.82462 N ? C ? 207 1
   ATOM 4199 CA . PHE D 253 ? -135.03500 -44.46500 -77.21500 1.000 31.28998 C ? C ? 207 1
   ATOM 4200 C . PHE D 253 ? -135.63200 -44.51300 -78.62600 1.000 33.79523 C ? C ? 207 1
   ATOM 4201 O . PHE D 253 ? -135.00100 -45.02500 -79.55100 1.000 35.62174 O ? C ? 207 1
   ATOM 4202 CB . PHE D 253 ? -135.56500 -45.61300 -76.37400 1.000 28.25702 C ? C ? 207 1
   ATOM 4203 CG . PHE D 253 ? -135.35900 -46.95400 -77.00500 1.000 33.79580 C ? C ? 207 1
   ATOM 4204 CD1 . PHE D 253 ? -134.18900 -47.67000 -76.77900 1.000 30.96338 C ? C ? 207 1
   ATOM 4205 CD2 . PHE D 253 ? -136.32700 -47.49600 -77.83600 1.000 33.20525 C ? C ? 207 1
   ATOM 4206 CE1 . PHE D 253 ? -134.00300 -48.91700 -77.36500 1.000 35.87848 C ? C ? 207 1
   ATOM 4207 CE2 . PHE D 253 ? -136.14800 -48.73700 -78.43800 1.000 33.76687 C ? C ? 207 1
   ATOM 4208 CZ . PHE D 253 ? -134.99500 -49.45300 -78.20400 1.000 32.26837 C ? C ? 207 1
   ATOM 4209 N . ARG D 254 ? -136.85900 -44.01000 -78.80500 1.000 37.46324 N ? C ? 208 1
   ATOM 4210 CA . ARG D 254 ? -137.50400 -44.11200 -80.11100 1.000 35.95131 C ? C ? 208 1
   ATOM 4211 C . ARG D 254 ? -136.90100 -43.12300 -81.10200 1.000 35.55971 C ? C ? 208 1
   ATOM 4212 O . ARG D 254 ? -136.85600 -43.40400 -82.30100 1.000 41.51628 O ? C ? 208 1
   ATOM 4213 CB . ARG D 254 ? -139.01800 -43.90300 -79.96900 1.000 33.42787 C ? C ? 208 1
   ATOM 4214 CG . ARG D 254 ? -139.83300 -44.54600 -81.08700 1.000 35.29359 C ? C ? 208 1
   ATOM 4215 CD . ARG D 254 ? -139.33500 -45.94400 -81.38600 1.000 36.58994 C ? C ? 208 1
   ATOM 4216 NE . ARG D 254 ? -139.95100 -46.97300 -80.55700 1.000 31.25931 N ? C ? 208 1
   ATOM 4217 CZ . ARG D 254 ? -139.56300 -48.24000 -80.58900 1.000 29.92793 C ? C ? 208 1
   ATOM 4218 NH1 . ARG D 254 ? -138.55500 -48.59400 -81.38300 1.000 34.00664 N ? C ? 208 1
   ATOM 4219 NH2 . ARG D 254 ? -140.16300 -49.14900 -79.84400 1.000 32.76391 N ? C ? 208 1
   ATOM 4220 N . HIS D 255 ? -136.42400 -41.97100 -80.62400 1.000 32.97840 N ? C ? 209 1
   ATOM 4221 CA . HIS D 255 ? -135.74100 -41.02700 -81.49400 1.000 36.43750 C ? C ? 209 1
   ATOM 4222 C . HIS D 255 ? -134.48200 -41.63900 -82.10300 1.000 44.10620 C ? C ? 209 1
   ATOM 4223 O . HIS D 255 ? -134.16200 -41.39000 -83.27600 1.000 38.31190 O ? C ? 209 1
   ATOM 4224 CB . HIS D 255 ? -135.38500 -39.76700 -80.71100 1.000 37.68786 C ? C ? 209 1
   ATOM 4225 CG . HIS D 255 ? -134.52700 -38.80500 -81.46800 1.000 45.30069 C ? C ? 209 1
   ATOM 4226 ND1 . HIS D 255 ? -135.05100 -37.83400 -82.29500 1.000 41.64109 N ? C ? 209 1
   ATOM 4227 CD2 . HIS D 255 ? -133.17900 -38.65900 -81.51900 1.000 44.15366 C ? C ? 209 1
   ATOM 4228 CE1 . HIS D 255 ? -134.06300 -37.12800 -82.81600 1.000 40.51879 C ? C ? 209 1
   ATOM 4229 NE2 . HIS D 255 ? -132.91800 -37.61100 -82.36500 1.000 39.93766 N ? C ? 209 1
   ATOM 4230 N . LEU D 256 ? -133.76300 -42.44600 -81.32100 1.000 35.04736 N ? C ? 210 1
   ATOM 4231 CA . LEU D 256 ? -132.54400 -43.09700 -81.78400 1.000 35.41500 C ? C ? 210 1
   ATOM 4232 C . LEU D 256 ? -132.82700 -44.36400 -82.56900 1.000 38.87939 C ? C ? 210 1
   ATOM 4233 O . LEU D 256 ? -132.02700 -44.75200 -83.43300 1.000 40.73365 O ? C ? 210 1
   ATOM 4234 CB . LEU D 256 ? -131.65500 -43.46700 -80.60000 1.000 31.07387 C ? C ? 210 1
   ATOM 4235 CG . LEU D 256 ? -130.97400 -42.34000 -79.84700 1.000 33.75851 C ? C ? 210 1
   ATOM 4236 CD1 . LEU D 256 ? -130.67300 -42.78500 -78.39300 1.000 34.32517 C ? C ? 210 1
   ATOM 4237 CD2 . LEU D 256 ? -129.70300 -41.94400 -80.57400 1.000 37.35824 C ? C ? 210 1
   ATOM 4238 N . TYR D 257 ? -133.93100 -45.03200 -82.26300 1.000 30.86942 N ? C ? 211 1
   ATOM 4239 CA . TYR D 257 ? -134.24400 -46.34600 -82.81600 1.000 31.60710 C ? C ? 211 1
   ATOM 4240 C . TYR D 257 ? -135.70000 -46.34400 -83.25900 1.000 38.90976 C ? C ? 211 1
   ATOM 4241 O . TYR D 257 ? -136.53400 -47.07500 -82.71600 1.000 38.98708 O ? C ? 211 1
   ATOM 4242 CB . TYR D 257 ? -133.97300 -47.44400 -81.79200 1.000 29.22809 C ? C ? 211 1
   ATOM 4243 CG . TYR D 257 ? -132.57400 -47.39900 -81.20700 1.000 37.73070 C ? C ? 211 1
   ATOM 4244 CD1 . TYR D 257 ? -131.47500 -47.83600 -81.95200 1.000 31.64801 C ? C ? 211 1
   ATOM 4245 CD2 . TYR D 257 ? -132.34800 -46.91800 -79.91000 1.000 35.19544 C ? C ? 211 1
   ATOM 4246 CE1 . TYR D 257 ? -130.16400 -47.79300 -81.42900 1.000 37.41935 C ? C ? 211 1
   ATOM 4247 CE2 . TYR D 257 ? -131.05400 -46.86900 -79.38300 1.000 32.58948 C ? C ? 211 1
   ATOM 4248 CZ . TYR D 257 ? -129.97100 -47.31200 -80.14900 1.000 33.18520 C ? C ? 211 1
   ATOM 4249 OH . TYR D 257 ? -128.71700 -47.28400 -79.62400 1.000 29.05371 O ? C ? 211 1
   ATOM 4250 N . PRO D 258 ? -136.03900 -45.51800 -84.25500 1.000 44.17372 N ? C ? 212 1
   ATOM 4251 CA . PRO D 258 ? -137.46000 -45.29500 -84.57000 1.000 40.14134 C ? C ? 212 1
   ATOM 4252 C . PRO D 258 ? -138.16700 -46.52200 -85.09900 1.000 38.81547 C ? C ? 212 1
   ATOM 4253 O . PRO D 258 ? -139.39300 -46.59200 -84.98000 1.000 42.76778 O ? C ? 212 1
   ATOM 4254 CB . PRO D 258 ? -137.41600 -44.16800 -85.61900 1.000 37.37770 C ? C ? 212 1
   ATOM 4255 CG . PRO D 258 ? -136.02800 -44.25500 -86.22000 1.000 41.26378 C ? C ? 212 1
   ATOM 4256 CD . PRO D 258 ? -135.13500 -44.72500 -85.11700 1.000 33.63594 C ? C ? 212 1
   ATOM 4257 N . ASN D 259 ? -137.45700 -47.50000 -85.66200 1.000 38.39254 N ? C ? 213 1
   ATOM 4258 CA . ASN D 259 ? -138.11700 -48.63200 -86.31000 1.000 42.99594 C ? C ? 213 1
   ATOM 4259 C . ASN D 259 ? -137.72200 -49.95400 -85.69200 1.000 42.08298 C ? C ? 213 1
   ATOM 4260 O . ASN D 259 ? -137.87500 -51.00100 -86.32200 1.000 38.49963 O ? C ? 213 1
   ATOM 4261 CB . ASN D 259 ? -137.82200 -48.65800 -87.81000 1.000 43.03065 C ? C ? 213 1
   ATOM 4262 CG . ASN D 259 ? -138.24400 -47.39100 -88.48200 1.000 45.55843 C ? C ? 213 1
   ATOM 4263 OD1 . ASN D 259 ? -139.38300 -46.95900 -88.33200 1.000 47.93748 O ? C ? 213 1
   ATOM 4264 ND2 . ASN D 259 ? -137.31600 -46.74500 -89.18000 1.000 48.33408 N ? C ? 213 1
   ATOM 4265 N . THR D 260 ? -137.23200 -49.93800 -84.46600 1.000 38.96839 N ? C ? 214 1
   ATOM 4266 CA . THR D 260 ? -136.78000 -51.17000 -83.85500 1.000 33.74064 C ? C ? 214 1
   ATOM 4267 C . THR D 260 ? -137.90400 -51.78800 -83.05000 1.000 39.24995 C ? C ? 214 1
   ATOM 4268 O . THR D 260 ? -138.40000 -51.15100 -82.11000 1.000 38.81817 O ? C ? 214 1
   ATOM 4269 CB . THR D 260 ? -135.59200 -50.91000 -82.96800 1.000 38.25825 C ? C ? 214 1
   ATOM 4270 OG1 . THR D 260 ? -134.58100 -50.29400 -83.76400 1.000 33.94770 O ? C ? 214 1
   ATOM 4271 CG2 . THR D 260 ? -135.07300 -52.22300 -82.37500 1.000 36.54792 C ? C ? 214 1
   ATOM 4272 N . PRO D 261 ? -138.32000 -53.00300 -83.36600 1.000 41.14897 N ? C ? 215 1
   ATOM 4273 CA . PRO D 261 ? -139.37800 -53.65400 -82.59800 1.000 40.41584 C ? C ? 215 1
   ATOM 4274 C . PRO D 261 ? -138.82600 -54.56400 -81.51500 1.000 35.73977 C ? C ? 215 1
   ATOM 4275 O . PRO D 261 ? -137.61300 -54.78900 -81.43100 1.000 37.11557 O ? C ? 215 1
   ATOM 4276 CB . PRO D 261 ? -140.12400 -54.45000 -83.68200 1.000 38.69746 C ? C ? 215 1
   ATOM 4277 CG . PRO D 261 ? -139.02800 -54.84400 -84.62700 1.000 37.65111 C ? C ? 215 1
   ATOM 4278 CD . PRO D 261 ? -137.98000 -53.76800 -84.58100 1.000 41.49793 C ? C ? 215 1
   ATOM 4279 N . TYR D 262 ? -139.72600 -55.11000 -80.69900 1.000 35.90880 N ? C ? 216 1
   ATOM 4280 CA . TYR D 262 ? -139.41900 -56.12500 -79.69900 1.000 38.40824 C ? C ? 216 1
   ATOM 4281 C . TYR D 262 ? -138.56800 -55.57900 -78.55000 1.000 37.44377 C ? C ? 216 1
   ATOM 4282 O . TYR D 262 ? -137.99800 -56.35900 -77.79100 1.000 34.90715 O ? C ? 216 1
   ATOM 4283 CB . TYR D 262 ? -138.75100 -57.35700 -80.34400 1.000 38.36068 C ? C ? 216 1
   ATOM 4284 CG . TYR D 262 ? -139.54700 -57.90500 -81.54100 1.000 45.92892 C ? C ? 216 1
   ATOM 4285 CD1 . TYR D 262 ? -138.96000 -58.06200 -82.79800 1.000 47.54941 C ? C ? 216 1
   ATOM 4286 CD2 . TYR D 262 ? -140.89700 -58.23200 -81.40600 1.000 47.93720 C ? C ? 216 1
   ATOM 4287 CE1 . TYR D 262 ? -139.69700 -58.54000 -83.88400 1.000 49.89059 C ? C ? 216 1
   ATOM 4288 CE2 . TYR D 262 ? -141.63000 -58.71700 -82.46500 1.000 49.91559 C ? C ? 216 1
   ATOM 4289 CZ . TYR D 262 ? -141.03200 -58.86300 -83.70400 1.000 52.51736 C ? C ? 216 1
   ATOM 4290 OH . TYR D 262 ? -141.78100 -59.34900 -84.74600 1.000 53.46523 O ? C ? 216 1
   ATOM 4291 N . ALA D 263 ? -138.50200 -54.25000 -78.39800 1.000 34.43258 N ? C ? 217 1
   ATOM 4292 CA . ALA D 263 ? -137.72000 -53.58800 -77.34800 1.000 39.71145 C ? C ? 217 1
   ATOM 4293 C . ALA D 263 ? -138.64700 -53.18700 -76.20300 1.000 33.58877 C ? C ? 217 1
   ATOM 4294 O . ALA D 263 ? -139.33300 -52.16100 -76.27500 1.000 34.25235 O ? C ? 217 1
   ATOM 4295 CB . ALA D 263 ? -136.98600 -52.37300 -77.90600 1.000 35.80907 C ? C ? 217 1
   ATOM 4296 N . TYR D 264 ? -138.64100 -53.97900 -75.13700 1.000 29.67609 N ? C ? 218 1
   ATOM 4297 CA . TYR D 264 ? -139.56900 -53.81800 -74.03000 1.000 33.06279 C ? C ? 218 1
   ATOM 4298 C . TYR D 264 ? -138.81600 -53.64800 -72.71100 1.000 33.68610 C ? C ? 218 1
   ATOM 4299 O . TYR D 264 ? -137.63400 -53.98900 -72.58400 1.000 28.58837 O ? C ? 218 1
   ATOM 4300 CB . TYR D 264 ? -140.53400 -55.01500 -73.93100 1.000 34.19234 C ? C ? 218 1
   ATOM 4301 CG . TYR D 264 ? -141.15100 -55.44300 -75.26400 1.000 35.75982 C ? C ? 218 1
   ATOM 4302 CD1 . TYR D 264 ? -141.13900 -56.77700 -75.65700 1.000 37.96251 C ? C ? 218 1
   ATOM 4303 CD2 . TYR D 264 ? -141.72200 -54.51500 -76.12900 1.000 31.98969 C ? C ? 218 1
   ATOM 4304 CE1 . TYR D 264 ? -141.67100 -57.17800 -76.88400 1.000 36.51597 C ? C ? 218 1
   ATOM 4305 CE2 . TYR D 264 ? -142.26200 -54.90900 -77.35700 1.000 35.99731 C ? C ? 218 1
   ATOM 4306 CZ . TYR D 264 ? -142.24200 -56.24000 -77.71000 1.000 35.37166 C ? C ? 218 1
   ATOM 4307 OH . TYR D 264 ? -142.77500 -56.63700 -78.90100 1.000 42.58902 O ? C ? 218 1
   ATOM 4308 N . THR D 265 ? -139.52600 -53.12300 -71.71800 1.000 27.60211 N ? C ? 219 1
   ATOM 4309 CA . THR D 265 ? -138.95200 -52.88900 -70.39800 1.000 32.09331 C ? C ? 219 1
   ATOM 4310 C . THR D 265 ? -139.76700 -53.57600 -69.30500 1.000 30.47014 C ? C ? 219 1
   ATOM 4311 O . THR D 265 ? -139.40700 -53.49100 -68.12300 1.000 29.01399 O ? C ? 219 1
   ATOM 4312 CB . THR D 265 ? -138.85400 -51.37800 -70.11700 1.000 26.27686 C ? C ? 219 1
   ATOM 4313 OG1 . THR D 265 ? -140.16900 -50.79500 -70.14700 1.000 30.40689 O ? C ? 219 1
   ATOM 4314 CG2 . THR D 265 ? -138.03600 -50.68000 -71.15000 1.000 30.74997 C ? C ? 219 1
   ATOM 4315 N . PHE D 266 ? -140.85300 -54.25800 -69.66800 1.000 33.75697 N ? C ? 220 1
   ATOM 4316 CA . PHE D 266 ? -141.72300 -54.91400 -68.70500 1.000 30.21369 C ? C ? 220 1
   ATOM 4317 C . PHE D 266 ? -142.23000 -56.23300 -69.26900 1.000 30.99005 C ? C ? 220 1
   ATOM 4318 O . PHE D 266 ? -142.60800 -56.31100 -70.43200 1.000 31.42093 O ? C ? 220 1
   ATOM 4319 CB . PHE D 266 ? -142.91500 -54.03600 -68.34100 1.000 31.16626 C ? C ? 220 1
   ATOM 4320 CG . PHE D 266 ? -144.06500 -54.81900 -67.77700 1.000 32.28305 C ? C ? 220 1
   ATOM 4321 CD1 . PHE D 266 ? -144.06100 -55.20500 -66.44900 1.000 32.49456 C ? C ? 220 1
   ATOM 4322 CD2 . PHE D 266 ? -145.13300 -55.20500 -68.59300 1.000 33.10179 C ? C ? 220 1
   ATOM 4323 CE1 . PHE D 266 ? -145.10700 -55.96000 -65.92700 1.000 35.68852 C ? C ? 220 1
   ATOM 4324 CE2 . PHE D 266 ? -146.17100 -55.94700 -68.09000 1.000 33.40489 C ? C ? 220 1
   ATOM 4325 CZ . PHE D 266 ? -146.16600 -56.32500 -66.75300 1.000 36.44323 C ? C ? 220 1
   ATOM 4326 N . TRP D 267 ? -142.25700 -57.26500 -68.44300 1.000 34.81969 N ? C ? 221 1
   ATOM 4327 CA . TRP D 267 ? -142.91000 -58.51000 -68.81600 1.000 33.98011 C ? C ? 221 1
   ATOM 4328 C . TRP D 267 ? -143.64600 -59.01800 -67.59200 1.000 38.30907 C ? C ? 221 1
   ATOM 4329 O . TRP D 267 ? -143.12000 -58.93900 -66.47700 1.000 34.88017 O ? C ? 221 1
   ATOM 4330 CB . TRP D 267 ? -141.91600 -59.56600 -69.29500 1.000 34.74782 C ? C ? 221 1
   ATOM 4331 CG . TRP D 267 ? -140.87700 -59.07700 -70.27500 1.000 36.98549 C ? C ? 221 1
   ATOM 4332 CD1 . TRP D 267 ? -140.84200 -59.32700 -71.61800 1.000 38.80852 C ? C ? 221 1
   ATOM 4333 CD2 . TRP D 267 ? -139.71400 -58.28700 -69.98700 1.000 35.58532 C ? C ? 221 1
   ATOM 4334 NE1 . TRP D 267 ? -139.73800 -58.73700 -72.18100 1.000 37.76190 N ? C ? 221 1
   ATOM 4335 CE2 . TRP D 267 ? -139.03500 -58.08500 -71.20400 1.000 37.20651 C ? C ? 221 1
   ATOM 4336 CE3 . TRP D 267 ? -139.19000 -57.71300 -68.81800 1.000 36.47879 C ? C ? 221 1
   ATOM 4337 CZ2 . TRP D 267 ? -137.84700 -57.34900 -71.29200 1.000 34.63130 C ? C ? 221 1
   ATOM 4338 CZ3 . TRP D 267 ? -138.01200 -56.97600 -68.91100 1.000 31.91288 C ? C ? 221 1
   ATOM 4339 CH2 . TRP D 267 ? -137.35500 -56.80800 -70.14100 1.000 31.50754 C ? C ? 221 1
   ATOM 4340 N . THR D 268 ? -144.87600 -59.50000 -67.77900 1.000 37.98879 N ? C ? 222 1
   ATOM 4341 CA . THR D 268 ? -145.58200 -60.05700 -66.63500 1.000 35.25625 C ? C ? 222 1
   ATOM 4342 C . THR D 268 ? -144.80800 -61.25000 -66.08600 1.000 37.16795 C ? C ? 222 1
   ATOM 4343 O . THR D 268 ? -144.21700 -62.03100 -66.83500 1.000 40.23578 O ? C ? 222 1
   ATOM 4344 CB . THR D 268 ? -147.02600 -60.46700 -66.99800 1.000 38.21143 C ? C ? 222 1
   ATOM 4345 OG1 . THR D 268 ? -147.62900 -61.11000 -65.86600 1.000 37.75523 O ? C ? 222 1
   ATOM 4346 CG2 . THR D 268 ? -147.07200 -61.42000 -68.20600 1.000 35.41152 C ? C ? 222 1
   ATOM 4347 N . TYR D 269 ? -144.78200 -61.36700 -64.75800 1.000 41.01492 N ? C ? 223 1
   ATOM 4348 CA . TYR D 269 ? -144.15400 -62.52400 -64.13500 1.000 43.18037 C ? C ? 223 1
   ATOM 4349 C . TYR D 269 ? -144.77900 -63.82800 -64.61900 1.000 46.35365 C ? C ? 223 1
   ATOM 4350 O . TYR D 269 ? -144.09300 -64.85400 -64.71200 1.000 46.05461 O ? C ? 223 1
   ATOM 4351 CB . TYR D 269 ? -144.28500 -62.42100 -62.61700 1.000 40.58728 C ? C ? 223 1
   ATOM 4352 CG . TYR D 269 ? -143.30400 -61.49300 -61.94900 1.000 40.25331 C ? C ? 223 1
   ATOM 4353 CD1 . TYR D 269 ? -141.93500 -61.65800 -62.11700 1.000 40.30450 C ? C ? 223 1
   ATOM 4354 CD2 . TYR D 269 ? -143.74900 -60.45600 -61.13300 1.000 41.86050 C ? C ? 223 1
   ATOM 4355 CE1 . TYR D 269 ? -141.03200 -60.81200 -61.49100 1.000 42.25666 C ? C ? 223 1
   ATOM 4356 CE2 . TYR D 269 ? -142.86500 -59.60900 -60.51300 1.000 37.19738 C ? C ? 223 1
   ATOM 4357 CZ . TYR D 269 ? -141.50500 -59.79500 -60.68400 1.000 39.68377 C ? C ? 223 1
   ATOM 4358 OH . TYR D 269 ? -140.62000 -58.95800 -60.04800 1.000 43.01026 O ? C ? 223 1
   ATOM 4359 N . MET D 270 ? -146.07300 -63.80200 -64.93100 1.000 44.38289 N ? C ? 224 1
   ATOM 4360 CA . MET D 270 ? -146.84200 -64.98900 -65.27300 1.000 51.58096 C ? C ? 224 1
   ATOM 4361 C . MET D 270 ? -146.58800 -65.46500 -66.70400 1.000 48.64827 C ? C ? 224 1
   ATOM 4362 O . MET D 270 ? -146.11100 -64.72200 -67.56500 1.000 45.22706 O ? C ? 224 1
   ATOM 4363 CB . MET D 270 ? -148.32700 -64.70700 -65.10200 1.000 56.05787 C ? C ? 224 1
   ATOM 4364 CG . MET D 270 ? -148.62000 -63.76100 -63.96500 1.000 56.48400 C ? C ? 224 1
   ATOM 4365 SD . MET D 270 ? -150.38300 -63.73600 -63.65500 1.000 71.21455 S ? C ? 224 1
   ATOM 4366 CE . MET D 270 ? -150.96500 -62.76000 -65.03400 1.000 63.30366 C ? C ? 224 1
   ATOM 4367 N A MET D 271 ? -146.93100 -66.73400 -66.94300 0.500 52.35728 N ? C ? 225 1
   ATOM 4368 CA A MET D 271 ? -146.85500 -67.38600 -68.25200 0.500 51.57641 C ? C ? 225 1
   ATOM 4369 C A MET D 271 ? -145.45200 -67.33000 -68.84900 0.500 50.38729 C ? C ? 225 1
   ATOM 4370 O A MET D 271 ? -145.27600 -67.56600 -70.04800 0.500 51.36573 O ? C ? 225 1
   ATOM 4371 CB A MET D 271 ? -147.87300 -66.79500 -69.23900 0.500 49.97560 C ? C ? 225 1
   ATOM 4372 CG A MET D 271 ? -149.35300 -66.94400 -68.83800 0.500 53.45570 C ? C ? 225 1
   ATOM 4373 SD A MET D 271 ? -149.82800 -68.48800 -68.01500 0.500 55.66767 S ? C ? 225 1
   ATOM 4374 CE A MET D 271 ? -149.61800 -69.68100 -69.33600 0.500 48.89453 C ? C ? 225 1
   ATOM 4375 N B MET D 271 ? -146.92700 -66.73300 -66.94200 0.500 52.32425 N ? C ? 225 1
   ATOM 4376 CA B MET D 271 ? -146.85800 -67.36600 -68.25800 0.500 51.47121 C ? C ? 225 1
   ATOM 4377 C B MET D 271 ? -145.45700 -67.29500 -68.86000 0.500 50.47339 C ? C ? 225 1
   ATOM 4378 O B MET D 271 ? -145.28600 -67.49100 -70.06600 0.500 51.37449 O ? C ? 225 1
   ATOM 4379 CB B MET D 271 ? -147.89700 -66.76300 -69.22100 0.500 49.57477 C ? C ? 225 1
   ATOM 4380 CG B MET D 271 ? -149.32400 -67.32400 -69.03800 0.500 53.38978 C ? C ? 225 1
   ATOM 4381 SD B MET D 271 ? -150.66700 -66.15300 -69.36900 0.500 52.07495 S ? C ? 225 1
   ATOM 4382 CE B MET D 271 ? -152.08800 -67.02900 -68.73000 0.500 54.80313 C ? C ? 225 1
   ATOM 4383 N . ASN D 272 ? -144.45200 -67.02200 -68.02600 1.000 48.61461 N ? C ? 226 1
   ATOM 4384 CA . ASN D 272 ? -143.06000 -66.96900 -68.46000 1.000 50.06411 C ? C ? 226 1
   ATOM 4385 C . ASN D 272 ? -142.88700 -66.00300 -69.63300 1.000 49.75841 C ? C ? 226 1
   ATOM 4386 O . ASN D 272 ? -142.15600 -66.27500 -70.58900 1.000 48.92354 O ? C ? 226 1
   ATOM 4387 CB . ASN D 272 ? -142.53200 -68.37300 -68.79400 1.000 50.98110 C ? C ? 226 1
   ATOM 4388 CG . ASN D 272 ? -142.67800 -69.35600 -67.61700 1.000 58.59465 C ? C ? 226 1
   ATOM 4389 OD1 . ASN D 272 ? -141.94600 -69.27500 -66.62700 1.000 60.14099 O ? C ? 226 1
   ATOM 4390 ND2 . ASN D 272 ? -143.63700 -70.27900 -67.72600 1.000 58.10569 N ? C ? 226 1
   ATOM 4391 N . ALA D 273 ? -143.57100 -64.85600 -69.54800 1.000 44.56157 N ? C ? 227 1
   ATOM 4392 CA . ALA D 273 ? -143.53500 -63.88200 -70.62900 1.000 40.47272 C ? C ? 227 1
   ATOM 4393 C . ALA D 273 ? -142.13100 -63.33100 -70.86900 1.000 39.81392 C ? C ? 227 1
   ATOM 4394 O . ALA D 273 ? -141.77700 -63.03300 -72.01600 1.000 42.15993 O ? C ? 227 1
   ATOM 4395 CB . ALA D 273 ? -144.51000 -62.74600 -70.33800 1.000 38.74822 C ? C ? 227 1
   ATOM 4396 N . ARG D 274 ? -141.32600 -63.16700 -69.81700 1.000 38.42063 N ? C ? 228 1
   ATOM 4397 CA . ARG D 274 ? -139.97900 -62.63000 -70.01300 1.000 40.13675 C ? C ? 228 1
   ATOM 4398 C . ARG D 274 ? -139.15300 -63.53000 -70.92400 1.000 41.29189 C ? C ? 228 1
   ATOM 4399 O . ARG D 274 ? -138.51900 -63.05200 -71.87000 1.000 42.09345 O ? C ? 228 1
   ATOM 4400 CB . ARG D 274 ? -139.26400 -62.42500 -68.67800 1.000 39.28803 C ? C ? 228 1
   ATOM 4401 CG . ARG D 274 ? -137.96000 -61.62000 -68.81700 1.000 37.96052 C ? C ? 228 1
   ATOM 4402 CD . ARG D 274 ? -137.58600 -60.88000 -67.52600 1.000 38.59790 C ? C ? 228 1
   ATOM 4403 NE . ARG D 274 ? -136.50400 -59.91400 -67.74700 1.000 37.83293 N ? C ? 228 1
   ATOM 4404 CZ . ARG D 274 ? -135.99700 -59.10600 -66.81300 1.000 35.34559 C ? C ? 228 1
   ATOM 4405 NH1 . ARG D 274 ? -136.46200 -59.11900 -65.57600 1.000 34.63921 N ? C ? 228 1
   ATOM 4406 NH2 . ARG D 274 ? -135.02900 -58.26900 -67.12900 1.000 32.73068 N ? C ? 228 1
   ATOM 4407 N . SER D 275 ? -139.14700 -64.84000 -70.65400 1.000 42.95098 N ? C ? 229 1
   ATOM 4408 CA . SER D 275 ? -138.37900 -65.76800 -71.48300 1.000 44.96080 C ? C ? 229 1
   ATOM 4409 C . SER D 275 ? -138.84100 -65.72600 -72.93300 1.000 47.12532 C ? C ? 229 1
   ATOM 4410 O . SER D 275 ? -138.02700 -65.83400 -73.86100 1.000 51.61108 O ? C ? 229 1
   ATOM 4411 CB . SER D 275 ? -138.48600 -67.18500 -70.92200 1.000 48.62398 C ? C ? 229 1
   ATOM 4412 OG . SER D 275 ? -139.83200 -67.62500 -70.89100 1.000 53.98622 O ? C ? 229 1
   ATOM 4413 N . LYS D 276 ? -140.13900 -65.55100 -73.15100 1.000 49.68853 N ? C ? 230 1
   ATOM 4414 CA . LYS D 276 ? -140.66800 -65.40900 -74.49600 1.000 42.13861 C ? C ? 230 1
   ATOM 4415 C . LYS D 276 ? -140.51600 -63.99600 -75.04200 1.000 42.26169 C ? C ? 230 1
   ATOM 4416 O . LYS D 276 ? -140.76900 -63.78200 -76.22800 1.000 42.26030 O ? C ? 230 1
   ATOM 4417 CB . LYS D 276 ? -142.14200 -65.82200 -74.50700 1.000 47.60846 C ? C ? 230 1
   ATOM 4418 CG . LYS D 276 ? -142.43400 -67.13100 -73.78700 1.000 52.04280 C ? C ? 230 1
   ATOM 4419 CD . LYS D 276 ? -143.93500 -67.26600 -73.44300 1.000 55.66591 C ? C ? 230 1
   ATOM 4420 CE . LYS D 276 ? -144.29600 -68.67800 -72.96000 1.000 56.25112 C ? C ? 230 1
   ATOM 4421 NZ . LYS D 276 ? -145.61100 -68.74800 -72.22600 1.000 54.59881 N ? C ? 230 1
   ATOM 4422 N . ASN D 277 ? -140.09000 -63.03900 -74.21400 1.000 43.76940 N ? C ? 231 1
   ATOM 4423 CA . ASN D 277 ? -140.02600 -61.61800 -74.58600 1.000 37.84820 C ? C ? 231 1
   ATOM 4424 C . ASN D 277 ? -141.37500 -61.10600 -75.08200 1.000 35.51367 C ? C ? 231 1
[truncated: 111,294 more chars]
