# Supplementary material for: Altered APE1 activity on abasic ribonucleotides is mediated by changes in the nucleoside sugar pucker
Source: Comput Struct Biotechnol J. 2021 May 25;19:3293–302. doi: 10.1016/j.csbj.2021.05.035 (PMC8207216; doi:10.1016/j.csbj.2021.05.035)
Supplement: Supplementary data 3 [file mmc3.zip › 7LPH.cif]

data_rAPprodMn_20200827_final_refine
_cell.volume                      193301.591
_cell.length_a                    44.249
_cell.length_b                    61.570
_cell.length_c                    72.964
_cell.angle_beta                  78.147
_cell.angle_gamma                 87.418
_cell.angle_alpha                 83.652
_space_group.name_H-M_alt         'P 1'
_space_group.name_Hall            ' P 1'
_space_group.IT_number            1
_space_group.crystal_system       triclinic
_symmetry.Int_Tables_number       1
_symmetry.space_group_name_H-M    'P 1'
_symmetry.space_group_name_Hall   ' P 1'
_reflns.B_iso_Wilson_estimate     23.79
_refine.ls_percent_reflns_R_free  4.21
_refine.pdbx_overall_phase_error  27.9978
_refine.solvent_model_details     'FLAT BULK SOLVENT MODEL'
_refine.pdbx_ls_cross_valid_method 'FREE R-VALUE'
_refine.pdbx_refine_id            'X-RAY DIFFRACTION'
_refine.ls_R_factor_obs           0.1938
_refine.B_iso_mean                33.67
_refine.ls_number_reflns_R_free   2798
_refine.ls_percent_reflns_obs     65.04
_refine.ls_R_factor_R_work        0.1919
_refine.pdbx_solvent_shrinkage_radii 0.9000
_refine.ls_d_res_high             1.99
_refine.ls_number_reflns_obs      66383
_refine.pdbx_ls_sigma_F           1.97
_refine.ls_number_reflns_R_work   63585
_refine.ls_d_res_low              24.72
_refine.pdbx_stereochemistry_target_values 'GeoStd + Monomer Library + CDL v1.2'
_refine.ls_R_factor_R_free        0.2366
_refine.overall_SU_ML             0.2383
_refine.pdbx_solvent_vdw_probe_radii 1.1100
_exptl.method                     'X-RAY DIFFRACTION'
loop_
  _space_group_symop.id
  _space_group_symop.operation_xyz
   1 x,y,z

loop_
  _software.pdbx_ordinal
  _software.name
  _software.version
  _software.type
  _software.contact_author
  _software.contact_author_email
  _software.location
  _software.classification
  _software.citation_id
  _software.language
   1 phenix.refine 1.17.1_3660 program 'Paul D. Adams' pdadams@lbl.gov https://www.phenix-online.org/ refinement phenix.refine Python/C++
   2 Phenix 1.17.1_3660 program 'Paul D. Adams' pdadams@lbl.gov https://www.phenix-online.org/ refinement phenix Python/C++

loop_
  _citation.id
  _citation.title
  _citation.journal_abbrev
  _citation.journal_volume
  _citation.page_first
  _citation.page_last
  _citation.year
  _citation.journal_id_ASTM
  _citation.journal_id_ISSN
  _citation.journal_id_CSD
   phenix.refine 'Towards automated crystallographic structure refinement with phenix.refine.' 'Acta Crystallogr., Sect. D: Biol. Crystallogr.' 68 352 67 2012 ABCRE6 0907-4449 0766
   phenix 'Macromolecular structure determination using X-rays, neutrons and electrons: recent developments in Phenix' 'Acta Crystallogr., Sect. D: Biol. Crystallogr.' 75 861 877 2019 ABCRE6 0907-4449 0766

loop_
  _refine_ls_restr.pdbx_refine_id
  _refine_ls_restr.type
  _refine_ls_restr.number
  _refine_ls_restr.dev_ideal
  _refine_ls_restr.weight
  _refine_ls_restr.pdbx_restraint_function
   'X-RAY DIFFRACTION' f_bond_d 5476 0.0097 ? ?
   'X-RAY DIFFRACTION' f_angle_d 7617 1.2636 ? ?
   'X-RAY DIFFRACTION' f_chiral_restr 814 0.0734 ? ?
   'X-RAY DIFFRACTION' f_plane_restr 825 0.0064 ? ?
   'X-RAY DIFFRACTION' f_dihedral_angle_d 2127 27.0780 ? ?

loop_
  _refine_ls_shell.pdbx_refine_id
  _refine_ls_shell.d_res_high
  _refine_ls_shell.d_res_low
  _refine_ls_shell.number_reflns_R_work
  _refine_ls_shell.R_factor_R_work
  _refine_ls_shell.percent_reflns_obs
  _refine_ls_shell.R_factor_R_free
  _refine_ls_shell.number_reflns_R_free
   'X-RAY DIFFRACTION' 5.39 24.72 4747 0.1574 96.85 0.2041 206
   'X-RAY DIFFRACTION' 4.29 5.39 4656 0.1448 95.81 0.1856 211
   'X-RAY DIFFRACTION' 3.75 4.29 4626 0.1496 93.73 0.1985 203
   'X-RAY DIFFRACTION' 3.41 3.75 4486 0.1729 93.21 0.2300 197
   'X-RAY DIFFRACTION' 3.16 3.41 4494 0.1926 91.57 0.2223 196
   'X-RAY DIFFRACTION' 2.98 3.16 4359 0.2180 88.62 0.2873 191
   'X-RAY DIFFRACTION' 2.83 2.98 4087 0.2348 82.88 0.2750 183
   'X-RAY DIFFRACTION' 2.71 2.83 3683 0.2238 76.38 0.2315 162
   'X-RAY DIFFRACTION' 2.60 2.71 3420 0.2313 69.93 0.2802 152
   'X-RAY DIFFRACTION' 2.51 2.60 3098 0.2263 63.15 0.2385 134
   'X-RAY DIFFRACTION' 2.43 2.51 2781 0.2342 57.24 0.3292 119
   'X-RAY DIFFRACTION' 2.36 2.43 2657 0.2404 53.35 0.2977 117
   'X-RAY DIFFRACTION' 2.30 2.36 2422 0.2485 49.76 0.2545 108
   'X-RAY DIFFRACTION' 2.25 2.30 2288 0.2532 47.35 0.2794 102
   'X-RAY DIFFRACTION' 2.19 2.25 2307 0.2577 46.76 0.2842 101
   'X-RAY DIFFRACTION' 2.15 2.19 2223 0.2456 45.47 0.2984 98
   'X-RAY DIFFRACTION' 2.10 2.15 2126 0.2436 43.87 0.3372 93
   'X-RAY DIFFRACTION' 2.07 2.10 1993 0.2579 40.55 0.2588 87
   'X-RAY DIFFRACTION' 2.03 2.07 1734 0.2469 35.68 0.3153 77
   'X-RAY DIFFRACTION' 1.99 2.03 1398 0.2730 28.56 0.3198 61

loop_
  _struct_asym.id
   A
   B
   C
   D
   E
   F
   G
   H

loop_
  _atom_type.symbol
  _atom_type.scat_dispersion_real
  _atom_type.scat_dispersion_imag
  _atom_type.scat_Cromer_Mann_a1
  _atom_type.scat_Cromer_Mann_a2
  _atom_type.scat_Cromer_Mann_a3
  _atom_type.scat_Cromer_Mann_a4
  _atom_type.scat_Cromer_Mann_b1
  _atom_type.scat_Cromer_Mann_b2
  _atom_type.scat_Cromer_Mann_b3
  _atom_type.scat_Cromer_Mann_b4
  _atom_type.scat_Cromer_Mann_c
  _atom_type.scat_source
  _atom_type.scat_dispersion_source
   C . . 3.54356 2.42580 . . 25.62398 1.50364 . . 0.0 
;
2-Gaussian fit: Grosse-Kunstleve RW, Sauter NK, Adams PD:
Newsletter of the IUCr Commission on Crystallographic Computing 2004, 3, 22-31.
;
 .
   Mn . . 20.23591 4.67902 . . 2.76514 44.01191 . . 0.0 
;
2-Gaussian fit: Grosse-Kunstleve RW, Sauter NK, Adams PD:
Newsletter of the IUCr Commission on Crystallographic Computing 2004, 3, 22-31.
;
 .
   O . . 4.49882 3.47563 . . 15.80542 1.70748 . . 0.0 
;
2-Gaussian fit: Grosse-Kunstleve RW, Sauter NK, Adams PD:
Newsletter of the IUCr Commission on Crystallographic Computing 2004, 3, 22-31.
;
 .
   N . . 4.01032 2.96436 . . 19.97189 1.75589 . . 0.0 
;
2-Gaussian fit: Grosse-Kunstleve RW, Sauter NK, Adams PD:
Newsletter of the IUCr Commission on Crystallographic Computing 2004, 3, 22-31.
;
 .
   P . . 9.51135 5.44231 . . 1.42069 35.72801 . . 0.0 
;
2-Gaussian fit: Grosse-Kunstleve RW, Sauter NK, Adams PD:
Newsletter of the IUCr Commission on Crystallographic Computing 2004, 3, 22-31.
;
 .
   S . . 9.55732 6.39887 . . 1.23737 29.19336 . . 0.0 
;
2-Gaussian fit: Grosse-Kunstleve RW, Sauter NK, Adams PD:
Newsletter of the IUCr Commission on Crystallographic Computing 2004, 3, 22-31.
;
 .

loop_
  _chem_comp.id
   A
   ALA
   ARG
   ASN
   ASP
   C
   CYS
   G
   GLN
   GLU
   GLY
   HIS
   HOH
   ILE
   LEU
   LYS
   MET
   MN
   PHE
   PRO
   SER
   T
   THR
   TRP
   TYR
   VAL
   XZY

loop_
  _atom_site.group_PDB
  _atom_site.id
  _atom_site.label_atom_id
  _atom_site.label_alt_id
  _atom_site.label_comp_id
  _atom_site.auth_asym_id
  _atom_site.auth_seq_id
  _atom_site.pdbx_PDB_ins_code
  _atom_site.Cartn_x
  _atom_site.Cartn_y
  _atom_site.Cartn_z
  _atom_site.occupancy
  _atom_site.B_iso_or_equiv
  _atom_site.type_symbol
  _atom_site.pdbx_formal_charge
  _atom_site.label_asym_id
  _atom_site.label_entity_id
  _atom_site.label_seq_id
  _atom_site.pdbx_PDB_model_num
   ATOM 1 N . ALA B 43 ? -139.48900 -18.21000 -87.61500 1.000 57.34312 N ? A ? 1 1
   ATOM 2 CA . ALA B 43 ? -140.86600 -18.54500 -87.94900 1.000 42.01753 C ? A ? 1 1
   ATOM 3 C . ALA B 43 ? -140.95400 -18.78800 -89.43700 1.000 58.32640 C ? A ? 1 1
   ATOM 4 O . ALA B 43 ? -141.98500 -18.54600 -90.06200 1.000 61.89646 O ? A ? 1 1
   ATOM 5 CB . ALA B 43 ? -141.82000 -17.44300 -87.53400 1.000 51.38435 C ? A ? 1 1
   ATOM 6 N . LEU B 44 ? -139.84100 -19.18400 -90.01800 1.000 60.35821 N ? A ? 2 1
   ATOM 7 CA . LEU B 44 ? -139.87300 -19.55400 -91.43800 1.000 53.91565 C ? A ? 2 1
   ATOM 8 C . LEU B 44 ? -139.68300 -21.06100 -91.41300 1.000 58.48361 C ? A ? 2 1
   ATOM 9 O . LEU B 44 ? -139.30000 -21.57800 -90.35800 1.000 59.28323 O ? A ? 2 1
   ATOM 10 CB . LEU B 44 ? -138.83600 -18.73600 -92.20900 1.000 48.14468 C ? A ? 2 1
   ATOM 11 CG . LEU B 44 ? -139.13300 -17.23700 -92.23100 1.000 49.07299 C ? A ? 2 1
   ATOM 12 CD1 . LEU B 44 ? -138.00600 -16.45400 -92.87800 1.000 50.32111 C ? A ? 2 1
   ATOM 13 CD2 . LEU B 44 ? -140.45800 -16.94700 -92.91200 1.000 51.52990 C ? A ? 2 1
   ATOM 14 N . TYR B 45 ? -139.97700 -21.74700 -92.50300 1.000 57.90542 N ? A ? 3 1
   ATOM 15 CA . TYR B 45 ? -139.97900 -23.22300 -92.41700 1.000 47.34410 C ? A ? 3 1
   ATOM 16 C . TYR B 45 ? -139.10400 -23.86600 -93.47300 1.000 42.72180 C ? A ? 3 1
   ATOM 17 O . TYR B 45 ? -139.07500 -23.39400 -94.60100 1.000 43.29265 O ? A ? 3 1
   ATOM 18 CB . TYR B 45 ? -141.42000 -23.70700 -92.56600 1.000 38.98979 C ? A ? 3 1
   ATOM 19 CG . TYR B 45 ? -141.63400 -25.19500 -92.62500 1.000 45.13152 C ? A ? 3 1
   ATOM 20 CD1 . TYR B 45 ? -141.47100 -25.97900 -91.49800 1.000 42.32240 C ? A ? 3 1
   ATOM 21 CD2 . TYR B 45 ? -142.04300 -25.81100 -93.79500 1.000 38.51765 C ? A ? 3 1
   ATOM 22 CE1 . TYR B 45 ? -141.67200 -27.34500 -91.54000 1.000 40.49686 C ? A ? 3 1
   ATOM 23 CE2 . TYR B 45 ? -142.25700 -27.17600 -93.85100 1.000 34.90723 C ? A ? 3 1
   ATOM 24 CZ . TYR B 45 ? -142.06500 -27.94500 -92.72000 1.000 42.61720 C ? A ? 3 1
   ATOM 25 OH . TYR B 45 ? -142.27200 -29.28900 -92.74800 1.000 45.30125 O ? A ? 3 1
   ATOM 26 N . GLU B 46 ? -138.38600 -24.92400 -93.08800 1.000 41.03955 N ? A ? 4 1
   ATOM 27 CA . GLU B 46 ? -137.56700 -25.70300 -94.03300 1.000 47.01529 C ? A ? 4 1
   ATOM 28 C . GLU B 46 ? -138.04900 -27.15900 -93.99100 1.000 53.17433 C ? A ? 4 1
   ATOM 29 O . GLU B 46 ? -137.82900 -27.81600 -92.96900 1.000 43.78117 O ? A ? 4 1
   ATOM 30 CB . GLU B 46 ? -136.08300 -25.56900 -93.70200 1.000 51.38044 C ? A ? 4 1
   ATOM 31 CG . GLU B 46 ? -135.47300 -24.25900 -94.16400 1.000 64.73339 C ? A ? 4 1
   ATOM 32 CD . GLU B 46 ? -135.37200 -24.08600 -95.67000 1.000 80.81798 C ? A ? 4 1
   ATOM 33 OE1 . GLU B 46 ? -135.43300 -22.93400 -96.13200 1.000 78.95197 O ? A ? 4 1
   ATOM 34 OE2 . GLU B 46 ? -135.22000 -25.10200 -96.37500 1.000 83.59473 O ? A ? 4 1
   ATOM 35 N . ASP B 47 ? -138.64900 -27.59400 -95.10700 1.000 46.82713 N ? A ? 5 1
   ATOM 36 CA . ASP B 47 ? -139.24700 -28.94400 -95.18300 1.000 34.89125 C ? A ? 5 1
   ATOM 37 C . ASP B 47 ? -138.14500 -30.00500 -95.04900 1.000 34.78108 C ? A ? 5 1
   ATOM 38 O . ASP B 47 ? -137.15600 -29.89700 -95.76800 1.000 37.87028 O ? A ? 5 1
   ATOM 39 CB . ASP B 47 ? -140.20100 -29.13100 -96.36400 1.000 42.61540 C ? A ? 5 1
   ATOM 40 CG . ASP B 47 ? -141.21400 -30.25300 -96.18400 1.000 43.53031 C ? A ? 5 1
   ATOM 41 OD1 . ASP B 47 ? -141.35400 -31.07200 -97.10100 1.000 34.75741 O ? A ? 5 1
   ATOM 42 OD2 . ASP B 47 ? -141.86000 -30.29300 -95.14000 1.000 35.15329 O ? A ? 5 1
   ATOM 43 N . PRO B 48 ? -138.26200 -31.00400 -94.14200 1.000 34.14911 N ? A ? 6 1
   ATOM 44 CA . PRO B 48 ? -137.21800 -32.03000 -94.02400 1.000 35.77645 C ? A ? 6 1
   ATOM 45 C . PRO B 48 ? -137.00500 -32.74500 -95.34600 1.000 40.60258 C ? A ? 6 1
   ATOM 46 O . PRO B 48 ? -137.85300 -32.65900 -96.25100 1.000 40.60863 O ? A ? 6 1
   ATOM 47 CB . PRO B 48 ? -137.77600 -32.98500 -92.95400 1.000 29.68480 C ? A ? 6 1
   ATOM 48 CG . PRO B 48 ? -139.20000 -32.58800 -92.74100 1.000 34.77794 C ? A ? 6 1
   ATOM 49 CD . PRO B 48 ? -139.32800 -31.16300 -93.14000 1.000 35.79599 C ? A ? 6 1
   ATOM 50 N . PRO B 49 ? -135.89300 -33.46500 -95.50100 1.000 38.87353 N ? A ? 7 1
   ATOM 51 CA . PRO B 49 ? -135.64700 -34.17100 -96.76500 1.000 40.90511 C ? A ? 7 1
   ATOM 52 C . PRO B 49 ? -136.69200 -35.25000 -97.00000 1.000 40.74565 C ? A ? 7 1
   ATOM 53 O . PRO B 49 ? -137.44200 -35.65100 -96.10700 1.000 38.37428 O ? A ? 7 1
   ATOM 54 CB . PRO B 49 ? -134.25200 -34.78500 -96.58800 1.000 38.16764 C ? A ? 7 1
   ATOM 55 CG . PRO B 49 ? -133.68100 -34.14100 -95.37000 1.000 45.02589 C ? A ? 7 1
   ATOM 56 CD . PRO B 49 ? -134.82800 -33.71800 -94.51700 1.000 40.71661 C ? A ? 7 1
   ATOM 57 N . ASP B 50 ? -136.63300 -35.82100 -98.19200 1.000 33.05208 N ? A ? 8 1
   ATOM 58 CA . ASP B 50 ? -137.63700 -36.83100 -98.58200 1.000 32.07797 C ? A ? 8 1
   ATOM 59 C . ASP B 50 ? -137.29600 -38.19200 -97.98100 1.000 36.71513 C ? A ? 8 1
   ATOM 60 O . ASP B 50 ? -136.20400 -38.71700 -98.23900 1.000 31.26396 O ? A ? 8 1
   ATOM 61 CB . ASP B 50 ? -137.80800 -36.89500 -100.09600 1.000 31.51789 C ? A ? 8 1
   ATOM 62 CG . ASP B 50 ? -138.45800 -35.66700 -100.70900 1.000 33.09957 C ? A ? 8 1
   ATOM 63 OD1 . ASP B 50 ? -138.68600 -35.68600 -101.92400 1.000 35.58438 O ? A ? 8 1
   ATOM 64 OD2 . ASP B 50 ? -138.72700 -34.71000 -99.96900 1.000 33.95017 O ? A ? 8 1
   ATOM 65 N . GLN B 51 ? -138.21700 -38.71200 -97.19200 1.000 33.38255 N ? A ? 9 1
   ATOM 66 CA . GLN B 51 ? -138.04200 -40.07600 -96.66800 1.000 37.90858 C ? A ? 9 1
   ATOM 67 C . GLN B 51 ? -138.77000 -40.98600 -97.65300 1.000 28.36950 C ? A ? 9 1
   ATOM 68 O . GLN B 51 ? -139.98200 -40.91500 -97.72200 1.000 34.19147 O ? A ? 9 1
   ATOM 69 CB . GLN B 51 ? -138.49900 -40.14700 -95.21700 1.000 35.88416 C ? A ? 9 1
   ATOM 70 CG . GLN B 51 ? -138.28100 -41.51200 -94.58300 1.000 44.46993 C ? A ? 9 1
   ATOM 71 CD . GLN B 51 ? -136.81900 -41.86400 -94.47100 1.000 43.62575 C ? A ? 9 1
   ATOM 72 OE1 . GLN B 51 ? -136.27500 -42.60800 -95.27600 1.000 64.97025 O ? A ? 9 1
   ATOM 73 NE2 . GLN B 51 ? -136.16900 -41.32300 -93.45900 1.000 61.09372 N ? A ? 9 1
   ATOM 74 N . LYS B 52 ? -138.02100 -41.76000 -98.41100 1.000 29.94193 N ? A ? 10 1
   ATOM 75 CA . LYS B 52 ? -138.60600 -42.60700 -99.47000 1.000 32.10477 C ? A ? 10 1
   ATOM 76 C . LYS B 52 ? -138.57600 -44.07900 -99.04100 1.000 42.49656 C ? A ? 10 1
   ATOM 77 O . LYS B 52 ? -138.63700 -44.94400 -99.91500 1.000 36.85056 O ? A ? 10 1
   ATOM 78 CB . LYS B 52 ? -137.83200 -42.30000 -100.74600 1.000 34.56034 C ? A ? 10 1
   ATOM 79 CG . LYS B 52 ? -137.86700 -40.85400 -101.20700 1.000 29.20622 C ? A ? 10 1
   ATOM 80 CD . LYS B 52 ? -137.44500 -40.70800 -102.64500 1.000 39.45454 C ? A ? 10 1
   ATOM 81 CE . LYS B 52 ? -136.84700 -39.35400 -102.95500 1.000 40.14495 C ? A ? 10 1
   ATOM 82 NZ . LYS B 52 ? -136.04700 -39.38300 -104.20100 1.000 41.59650 N ? A ? 10 1
   ATOM 83 N . THR B 53 ? -138.49800 -44.32800 -97.73300 1.000 39.02355 N ? A ? 11 1
   ATOM 84 CA . THR B 53 ? -138.46900 -45.70500 -97.19000 1.000 39.95842 C ? A ? 11 1
   ATOM 85 C . THR B 53 ? -139.52200 -45.81000 -96.07700 1.000 36.86833 C ? A ? 11 1
   ATOM 86 O . THR B 53 ? -139.59400 -44.90400 -95.26300 1.000 32.84756 O ? A ? 11 1
   ATOM 87 CB . THR B 53 ? -137.03300 -46.09200 -96.80700 1.000 36.17176 C ? A ? 11 1
   ATOM 88 OG1 . THR B 53 ? -136.18500 -45.88200 -97.93400 1.000 45.74449 O ? A ? 11 1
   ATOM 89 CG2 . THR B 53 ? -136.89100 -47.52800 -96.36500 1.000 41.22026 C ? A ? 11 1
   ATOM 90 N . SER B 54 ? -140.31100 -46.88200 -96.07800 1.000 31.62873 N ? A ? 12 1
   ATOM 91 CA . SER B 54 ? -141.34800 -47.05600 -95.07600 1.000 31.47077 C ? A ? 12 1
   ATOM 92 C . SER B 54 ? -140.72100 -47.52300 -93.76900 1.000 34.80762 C ? A ? 12 1
   ATOM 93 O . SER B 54 ? -139.57100 -47.96500 -93.74400 1.000 32.41177 O ? A ? 12 1
   ATOM 94 CB . SER B 54 ? -142.37200 -48.06700 -95.57900 1.000 34.76723 C ? A ? 12 1
   ATOM 95 OG . SER B 54 ? -141.92600 -49.38400 -95.29600 1.000 35.34716 O ? A ? 12 1
   ATOM 96 N . PRO B 55 ? -141.45900 -47.44900 -92.65600 1.000 39.63213 N ? A ? 13 1
   ATOM 97 CA . PRO B 55 ? -140.86400 -47.85800 -91.37500 1.000 33.99032 C ? A ? 13 1
   ATOM 98 C . PRO B 55 ? -140.44800 -49.31500 -91.35700 1.000 45.18918 C ? A ? 13 1
   ATOM 99 O . PRO B 55 ? -139.48500 -49.66300 -90.66100 1.000 45.36260 O ? A ? 13 1
   ATOM 100 CB . PRO B 55 ? -141.98000 -47.58100 -90.36000 1.000 39.78743 C ? A ? 13 1
   ATOM 101 CG . PRO B 55 ? -142.91400 -46.64400 -91.04700 1.000 44.85931 C ? A ? 13 1
   ATOM 102 CD . PRO B 55 ? -142.85700 -47.01200 -92.48400 1.000 37.86210 C ? A ? 13 1
   ATOM 103 N . SER B 56 ? -141.07600 -50.17400 -92.17800 1.000 39.93789 N ? A ? 14 1
   ATOM 104 CA . SER B 56 ? -140.70800 -51.61500 -92.30100 1.000 36.80908 C ? A ? 14 1
   ATOM 105 C . SER B 56 ? -139.58700 -51.72500 -93.31500 1.000 34.59482 C ? A ? 14 1
   ATOM 106 O . SER B 56 ? -139.09700 -52.82100 -93.55800 1.000 34.07276 O ? A ? 14 1
   ATOM 107 CB . SER B 56 ? -141.85600 -52.47500 -92.69900 1.000 34.30358 C ? A ? 14 1
   ATOM 108 OG . SER B 56 ? -142.11400 -52.35600 -94.08600 1.000 50.42365 O ? A ? 14 1
   ATOM 109 N . GLY B 57 ? -139.26000 -50.59900 -93.91500 1.000 31.68022 N ? A ? 15 1
   ATOM 110 CA . GLY B 57 ? -138.11800 -50.57100 -94.82600 1.000 38.05812 C ? A ? 15 1
   ATOM 111 C . GLY B 57 ? -138.43300 -50.83700 -96.28100 1.000 45.14236 C ? A ? 15 1
   ATOM 112 O . GLY B 57 ? -137.52500 -51.28000 -96.98600 1.000 42.09454 O ? A ? 15 1
   ATOM 113 N . LYS B 58 ? -139.65800 -50.55700 -96.74000 1.000 39.65517 N ? A ? 16 1
   ATOM 114 CA . LYS B 58 ? -139.75200 -50.84100 -98.16200 1.000 42.37783 C ? A ? 16 1
   ATOM 115 C . LYS B 58 ? -139.64000 -49.56100 -98.98800 1.000 43.43637 C ? A ? 16 1
   ATOM 116 O . LYS B 58 ? -139.95700 -48.46400 -98.51100 1.000 40.19884 O ? A ? 16 1
   ATOM 117 CB . LYS B 58 ? -141.06700 -51.55000 -98.48100 1.000 41.56872 C ? A ? 16 1
   ATOM 118 CG . LYS B 58 ? -141.40300 -52.69600 -97.53500 1.000 43.63002 C ? A ? 16 1
   ATOM 119 CD . LYS B 58 ? -142.87300 -53.08900 -97.67800 1.000 65.22595 C ? A ? 16 1
   ATOM 120 CE . LYS B 58 ? -143.45400 -52.64000 -99.03800 1.000 61.49319 C ? A ? 16 1
   ATOM 121 NZ . LYS B 58 ? -144.83100 -53.15100 -99.31700 1.000 56.11525 N ? A ? 16 1
   ATOM 122 N . PRO B 59 ? -139.17100 -49.63400 -100.26200 1.000 41.23619 N ? A ? 17 1
   ATOM 123 CA . PRO B 59 ? -139.02700 -48.45100 -101.06300 1.000 38.89505 C ? A ? 17 1
   ATOM 124 C . PRO B 59 ? -140.37200 -47.89300 -101.53900 1.000 36.82116 C ? A ? 17 1
   ATOM 125 O . PRO B 59 ? -141.25800 -48.65000 -101.82600 1.000 29.95933 O ? A ? 17 1
   ATOM 126 CB . PRO B 59 ? -138.14900 -48.88300 -102.24200 1.000 36.34718 C ? A ? 17 1
   ATOM 127 CG . PRO B 59 ? -137.54800 -50.18100 -101.82000 1.000 40.81967 C ? A ? 17 1
   ATOM 128 CD . PRO B 59 ? -138.69100 -50.80000 -101.06500 1.000 40.59151 C ? A ? 17 1
   ATOM 129 N . ALA B 60 ? -140.47600 -46.57300 -101.54500 1.000 38.35928 N ? A ? 18 1
   ATOM 130 CA . ALA B 60 ? -141.69100 -45.89200 -102.02800 1.000 30.76432 C ? A ? 18 1
   ATOM 131 C . ALA B 60 ? -141.94800 -46.28600 -103.47500 1.000 29.18474 C ? A ? 18 1
   ATOM 132 O . ALA B 60 ? -141.01900 -46.24500 -104.26900 1.000 28.07500 O ? A ? 18 1
   ATOM 133 CB . ALA B 60 ? -141.50500 -44.42000 -101.89700 1.000 27.92245 C ? A ? 18 1
   ATOM 134 N . THR B 61 ? -143.18500 -46.64800 -103.77200 1.000 28.92062 N ? A ? 19 1
   ATOM 135 CA . THR B 61 ? -143.56900 -47.10100 -105.12300 1.000 30.00170 C ? A ? 19 1
   ATOM 136 C . THR B 61 ? -144.52100 -46.07700 -105.73600 1.000 33.03029 C ? A ? 19 1
   ATOM 137 O . THR B 61 ? -144.71900 -46.11900 -106.94700 1.000 31.65552 O ? A ? 19 1
   ATOM 138 CB . THR B 61 ? -144.29800 -48.44600 -105.02900 1.000 21.60916 C ? A ? 19 1
   ATOM 139 OG1 . THR B 61 ? -145.45700 -48.26100 -104.22400 1.000 28.30613 O ? A ? 19 1
   ATOM 140 CG2 . THR B 61 ? -143.42300 -49.54500 -104.47200 1.000 29.17109 C ? A ? 19 1
   ATOM 141 N . LEU B 62 ? -145.11200 -45.22500 -104.90800 1.000 28.70846 N ? A ? 20 1
   ATOM 142 CA . LEU B 62 ? -146.12900 -44.27900 -105.40600 1.000 22.50993 C ? A ? 20 1
   ATOM 143 C . LEU B 62 ? -145.86000 -42.86400 -104.89800 1.000 27.47700 C ? A ? 20 1
   ATOM 144 O . LEU B 62 ? -145.63500 -42.70100 -103.70400 1.000 26.56807 O ? A ? 20 1
   ATOM 145 CB . LEU B 62 ? -147.52700 -44.75600 -105.02300 1.000 23.51621 C ? A ? 20 1
   ATOM 146 CG . LEU B 62 ? -148.67100 -43.89900 -105.54700 1.000 27.17752 C ? A ? 20 1
   ATOM 147 CD1 . LEU B 62 ? -148.79600 -44.02900 -107.05300 1.000 27.35845 C ? A ? 20 1
   ATOM 148 CD2 . LEU B 62 ? -149.96400 -44.28700 -104.87300 1.000 29.25954 C ? A ? 20 1
   ATOM 149 N . LYS B 63 ? -145.91800 -41.89600 -105.80200 1.000 26.27810 N ? A ? 21 1
   ATOM 150 CA . LYS B 63 ? -145.70900 -40.47700 -105.46600 1.000 23.77204 C ? A ? 21 1
   ATOM 151 C . LYS B 63 ? -146.92100 -39.69200 -105.96600 1.000 25.79547 C ? A ? 21 1
   ATOM 152 O . LYS B 63 ? -147.17400 -39.70700 -107.16800 1.000 24.19647 O ? A ? 21 1
   ATOM 153 CB . LYS B 63 ? -144.38800 -40.01100 -106.06700 1.000 24.08812 C ? A ? 21 1
   ATOM 154 CG . LYS B 63 ? -143.96000 -38.58900 -105.76000 1.000 27.38373 C ? A ? 21 1
   ATOM 155 CD . LYS B 63 ? -142.69000 -38.24100 -106.49100 1.000 24.02886 C ? A ? 21 1
   ATOM 156 CE . LYS B 63 ? -142.04200 -36.96700 -106.01000 1.000 23.51055 C ? A ? 21 1
   ATOM 157 NZ . LYS B 63 ? -140.64400 -36.88300 -106.48100 1.000 27.96489 N ? A ? 21 1
   ATOM 158 N . ILE B 64 ? -147.64800 -39.07500 -105.06000 1.000 18.44466 N ? A ? 22 1
   ATOM 159 CA . ILE B 64 ? -148.85000 -38.30300 -105.37500 1.000 21.99836 C ? A ? 22 1
   ATOM 160 C . ILE B 64 ? -148.61000 -36.85200 -105.00600 1.000 20.66852 C ? A ? 22 1
   ATOM 161 O . ILE B 64 ? -148.26100 -36.55000 -103.86000 1.000 25.11137 O ? A ? 22 1
   ATOM 162 CB . ILE B 64 ? -150.08900 -38.81200 -104.61700 1.000 19.29472 C ? A ? 22 1
   ATOM 163 CG1 . ILE B 64 ? -150.26300 -40.32800 -104.75800 1.000 21.94015 C ? A ? 22 1
   ATOM 164 CG2 . ILE B 64 ? -151.33100 -38.03600 -105.05800 1.000 19.23735 C ? A ? 22 1
   ATOM 165 CD1 . ILE B 64 ? -151.50900 -40.82500 -104.05400 1.000 26.38948 C ? A ? 22 1
   ATOM 166 N . CYS B 65 ? -148.85300 -35.95200 -105.94400 1.000 18.33698 N ? A ? 23 1
   ATOM 167 CA . CYS B 65 ? -148.69500 -34.50500 -105.68600 1.000 18.53183 C ? A ? 23 1
   ATOM 168 C . CYS B 65 ? -150.05300 -33.81900 -105.78500 1.000 22.97051 C ? A ? 23 1
   ATOM 169 O . CYS B 65 ? -150.77300 -34.11400 -106.73200 1.000 22.20679 O ? A ? 23 1
   ATOM 170 CB . CYS B 65 ? -147.70600 -33.87200 -106.64700 1.000 14.76657 C ? A ? 23 1
   ATOM 171 SG . CYS B 65 ? -147.44000 -32.10000 -106.40500 1.000 24.69854 S ? A ? 23 1
   ATOM 172 N . SER B 66 ? -150.39700 -32.99200 -104.81400 1.000 14.83031 N ? A ? 24 1
   ATOM 173 CA . SER B 66 ? -151.64800 -32.20400 -104.85600 1.000 16.04810 C ? A ? 24 1
   ATOM 174 C . SER B 66 ? -151.28900 -30.72300 -104.85700 1.000 25.11635 C ? A ? 24 1
   ATOM 175 O . SER B 66 ? -150.36800 -30.35300 -104.14700 1.000 25.23413 O ? A ? 24 1
   ATOM 176 CB . SER B 66 ? -152.61000 -32.50900 -103.75100 1.000 18.43107 C ? A ? 24 1
   ATOM 177 OG . SER B 66 ? -153.79000 -31.74500 -103.85500 1.000 23.35495 O ? A ? 24 1
   ATOM 178 N . TRP B 67 ? -152.03200 -29.92300 -105.61400 1.000 23.84390 N ? A ? 25 1
   ATOM 179 CA . TRP B 67 ? -151.70200 -28.48500 -105.74100 1.000 21.54908 C ? A ? 25 1
   ATOM 180 C . TRP B 67 ? -152.93000 -27.64100 -106.04700 1.000 22.13177 C ? A ? 25 1
   ATOM 181 O . TRP B 67 ? -153.58000 -27.88700 -107.04700 1.000 21.34556 O ? A ? 25 1
   ATOM 182 CB . TRP B 67 ? -150.59800 -28.25200 -106.77300 1.000 23.26433 C ? A ? 25 1
   ATOM 183 CG . TRP B 67 ? -149.86800 -26.94800 -106.74300 1.000 26.92919 C ? A ? 25 1
   ATOM 184 CD1 . TRP B 67 ? -150.14500 -25.83300 -106.00900 1.000 30.10292 C ? A ? 25 1
   ATOM 185 CD2 . TRP B 67 ? -148.70400 -26.63500 -107.52000 1.000 28.53638 C ? A ? 25 1
   ATOM 186 NE1 . TRP B 67 ? -149.23200 -24.85000 -106.27400 1.000 27.14286 N ? A ? 25 1
   ATOM 187 CE2 . TRP B 67 ? -148.33000 -25.31500 -107.19000 1.000 31.24365 C ? A ? 25 1
   ATOM 188 CE3 . TRP B 67 ? -147.93200 -27.34700 -108.44500 1.000 20.23591 C ? A ? 25 1
   ATOM 189 CZ2 . TRP B 67 ? -147.21600 -24.70000 -107.75300 1.000 27.76751 C ? A ? 25 1
   ATOM 190 CZ3 . TRP B 67 ? -146.83000 -26.73600 -108.99800 1.000 28.53725 C ? A ? 25 1
   ATOM 191 CH2 . TRP B 67 ? -146.47900 -25.43100 -108.65400 1.000 29.90266 C ? A ? 25 1
   ATOM 192 N . ASN B 68 ? -153.26200 -26.70000 -105.17100 1.000 16.06199 N ? A ? 26 1
   ATOM 193 CA . ASN B 68 ? -154.31800 -25.71800 -105.50100 1.000 17.64043 C ? A ? 26 1
   ATOM 194 C . ASN B 68 ? -153.60500 -24.70700 -106.40100 1.000 26.80881 C ? A ? 26 1
   ATOM 195 O . ASN B 68 ? -152.73000 -24.00700 -105.91300 1.000 20.68875 O ? A ? 26 1
   ATOM 196 CB . ASN B 68 ? -154.99300 -25.05700 -104.30400 1.000 21.35192 C ? A ? 26 1
   ATOM 197 CG . ASN B 68 ? -156.07400 -24.06000 -104.66800 1.000 28.26370 C ? A ? 26 1
   ATOM 198 OD1 . ASN B 68 ? -155.91500 -23.24500 -105.56800 1.000 27.85222 O ? A ? 26 1
   ATOM 199 ND2 . ASN B 68 ? -157.18400 -24.10200 -103.95700 1.000 29.99991 N ? A ? 26 1
   ATOM 200 N . VAL B 69 ? -153.99600 -24.65300 -107.66100 1.000 25.08631 N ? A ? 27 1
   ATOM 201 CA . VAL B 69 ? -153.27100 -23.80900 -108.64400 1.000 21.46390 C ? A ? 27 1
   ATOM 202 C . VAL B 69 ? -153.88400 -22.40900 -108.72700 1.000 24.63361 C ? A ? 27 1
   ATOM 203 O . VAL B 69 ? -153.26700 -21.56200 -109.35000 1.000 26.61069 O ? A ? 27 1
   ATOM 204 CB . VAL B 69 ? -153.24900 -24.55300 -109.98200 1.000 17.49579 C ? A ? 27 1
   ATOM 205 CG1 . VAL B 69 ? -152.52600 -25.87500 -109.83200 1.000 20.35057 C ? A ? 27 1
   ATOM 206 CG2 . VAL B 69 ? -154.65500 -24.78700 -110.50300 1.000 23.03478 C ? A ? 27 1
   ATOM 207 N . ASP B 70 ? -155.05400 -22.20700 -108.13700 1.000 25.14229 N ? A ? 28 1
   ATOM 208 CA . ASP B 70 ? -155.74000 -20.88600 -108.12800 1.000 30.18938 C ? A ? 28 1
   ATOM 209 C . ASP B 70 ? -155.65500 -20.24800 -109.51500 1.000 25.86790 C ? A ? 28 1
   ATOM 210 O . ASP B 70 ? -155.03200 -19.20500 -109.65300 1.000 29.25526 O ? A ? 28 1
   ATOM 211 CB . ASP B 70 ? -155.24700 -19.98400 -106.99800 1.000 29.90151 C ? A ? 28 1
   ATOM 212 CG . ASP B 70 ? -156.33800 -19.08300 -106.45600 1.000 31.45417 C ? A ? 28 1
   ATOM 213 OD1 . ASP B 70 ? -157.33800 -18.91000 -107.14500 1.000 34.82970 O ? A ? 28 1
   ATOM 214 OD2 . ASP B 70 ? -156.17700 -18.57800 -105.35100 1.000 41.42465 O ? A ? 28 1
   ATOM 215 N . GLY B 71 ? -156.20500 -20.90900 -110.51800 1.000 25.56856 N ? A ? 29 1
   ATOM 216 CA . GLY B 71 ? -156.13300 -20.42600 -111.90500 1.000 29.59538 C ? A ? 29 1
   ATOM 217 C . GLY B 71 ? -155.18200 -21.28800 -112.69300 1.000 24.18225 C ? A ? 29 1
   ATOM 218 O . GLY B 71 ? -154.01000 -21.00100 -112.65600 1.000 23.81795 O ? A ? 29 1
   ATOM 219 N . LEU B 72 ? -155.70100 -22.32400 -113.33500 1.000 23.84020 N ? A ? 30 1
   ATOM 220 CA . LEU B 72 ? -154.84300 -23.29000 -114.06200 1.000 21.90143 C ? A ? 30 1
   ATOM 221 C . LEU B 72 ? -154.06700 -22.56400 -115.17100 1.000 28.59816 C ? A ? 30 1
   ATOM 222 O . LEU B 72 ? -152.87400 -22.77500 -115.28900 1.000 25.30085 O ? A ? 30 1
   ATOM 223 CB . LEU B 72 ? -155.72000 -24.39300 -114.63900 1.000 17.27060 C ? A ? 30 1
   ATOM 224 CG . LEU B 72 ? -154.98100 -25.43700 -115.46300 1.000 22.31657 C ? A ? 30 1
   ATOM 225 CD1 . LEU B 72 ? -154.46900 -26.55400 -114.57700 1.000 23.79181 C ? A ? 30 1
   ATOM 226 CD2 . LEU B 72 ? -155.88900 -25.98900 -116.53500 1.000 30.74015 C ? A ? 30 1
   ATOM 227 N . ARG B 73 ? -154.75700 -21.72900 -115.92500 1.000 25.78052 N ? A ? 31 1
   ATOM 228 CA . ARG B 73 ? -154.10900 -21.01900 -117.05500 1.000 30.99657 C ? A ? 31 1
   ATOM 229 C . ARG B 73 ? -152.99100 -20.12100 -116.51100 1.000 30.83067 C ? A ? 31 1
   ATOM 230 O . ARG B 73 ? -151.88700 -20.21300 -117.01300 1.000 28.51905 O ? A ? 31 1
   ATOM 231 CB . ARG B 73 ? -155.17800 -20.30400 -117.88400 1.000 28.13350 C ? A ? 31 1
   ATOM 232 CG . ARG B 73 ? -155.98700 -21.24300 -118.76300 1.000 33.73597 C ? A ? 31 1
   ATOM 233 CD . ARG B 73 ? -157.21700 -20.60300 -119.35900 1.000 29.93834 C ? A ? 31 1
   ATOM 234 NE . ARG B 73 ? -158.25300 -20.42700 -118.35800 1.000 33.91828 N ? A ? 31 1
   ATOM 235 CZ . ARG B 73 ? -159.45700 -19.94700 -118.61000 1.000 33.64107 C ? A ? 31 1
   ATOM 236 NH1 . ARG B 73 ? -159.78000 -19.59700 -119.84000 1.000 33.31304 N ? A ? 31 1
   ATOM 237 NH2 . ARG B 73 ? -160.33400 -19.81800 -117.63500 1.000 36.50064 N ? A ? 31 1
   ATOM 238 N . ALA B 74 ? -153.28600 -19.33600 -115.46700 1.000 33.53365 N ? A ? 32 1
   ATOM 239 CA . ALA B 74 ? -152.23100 -18.48300 -114.91700 1.000 27.96770 C ? A ? 32 1
   ATOM 240 C . ALA B 74 ? -151.10200 -19.31400 -114.33500 1.000 29.92377 C ? A ? 32 1
   ATOM 241 O . ALA B 74 ? -149.91800 -19.01000 -114.54300 1.000 24.90018 O ? A ? 32 1
   ATOM 242 CB . ALA B 74 ? -152.80000 -17.55000 -113.85300 1.000 31.66718 C ? A ? 32 1
   ATOM 243 N . TRP B 75 ? -151.45700 -20.36400 -113.59200 1.000 29.58074 N ? A ? 33 1
   ATOM 244 CA . TRP B 75 ? -150.46600 -21.28300 -113.04900 1.000 27.99699 C ? A ? 33 1
   ATOM 245 C . TRP B 75 ? -149.58500 -21.85400 -114.16000 1.000 26.71426 C ? A ? 33 1
   ATOM 246 O . TRP B 75 ? -148.35700 -21.94500 -114.01600 1.000 27.37831 O ? A ? 33 1
   ATOM 247 CB . TRP B 75 ? -151.20800 -22.37900 -112.26800 1.000 22.35979 C ? A ? 33 1
   ATOM 248 CG . TRP B 75 ? -150.37200 -23.51300 -111.78600 1.000 23.14278 C ? A ? 33 1
   ATOM 249 CD1 . TRP B 75 ? -149.51800 -23.52300 -110.70600 1.000 25.23118 C ? A ? 33 1
   ATOM 250 CD2 . TRP B 75 ? -150.33200 -24.82900 -112.33900 1.000 23.73482 C ? A ? 33 1
   ATOM 251 NE1 . TRP B 75 ? -148.93700 -24.76600 -110.57600 1.000 22.91412 N ? A ? 33 1
   ATOM 252 CE2 . TRP B 75 ? -149.41800 -25.58200 -111.56800 1.000 23.94211 C ? A ? 33 1
   ATOM 253 CE3 . TRP B 75 ? -150.96800 -25.44100 -113.42400 1.000 25.93258 C ? A ? 33 1
   ATOM 254 CZ2 . TRP B 75 ? -149.13000 -26.91100 -111.84900 1.000 26.16747 C ? A ? 33 1
   ATOM 255 CZ3 . TRP B 75 ? -150.68100 -26.75500 -113.70100 1.000 22.20256 C ? A ? 33 1
   ATOM 256 CH2 . TRP B 75 ? -149.76900 -27.47900 -112.91700 1.000 24.26146 C ? A ? 33 1
   ATOM 257 N . ILE B 76 ? -150.19000 -22.20600 -115.29700 1.000 24.00112 N ? A ? 34 1
   ATOM 258 CA . ILE B 76 ? -149.39800 -22.72600 -116.40800 1.000 30.05854 C ? A ? 34 1
   ATOM 259 C . ILE B 76 ? -148.45000 -21.65400 -116.92900 1.000 34.06666 C ? A ? 34 1
   ATOM 260 O . ILE B 76 ? -147.25900 -21.91300 -117.14700 1.000 30.39171 O ? A ? 34 1
   ATOM 261 CB . ILE B 76 ? -150.31600 -23.26700 -117.51700 1.000 30.27977 C ? A ? 34 1
   ATOM 262 CG1 . ILE B 76 ? -150.77900 -24.68500 -117.18000 1.000 25.89879 C ? A ? 34 1
   ATOM 263 CG2 . ILE B 76 ? -149.58400 -23.27700 -118.85300 1.000 40.43300 C ? A ? 34 1
   ATOM 264 CD1 . ILE B 76 ? -151.86100 -25.20800 -118.11100 1.000 33.50424 C ? A ? 34 1
   ATOM 265 N . LYS B 77 ? -148.94800 -20.42500 -117.10300 1.000 30.02853 N ? A ? 35 1
   ATOM 266 CA . LYS B 77 ? -148.07300 -19.34600 -117.54900 1.000 28.23938 C ? A ? 35 1
   ATOM 267 C . LYS B 77 ? -146.96700 -19.05900 -116.54700 1.000 39.24703 C ? A ? 35 1
   ATOM 268 O . LYS B 77 ? -145.90800 -18.56400 -116.94000 1.000 40.57286 O ? A ? 35 1
   ATOM 269 CB . LYS B 77 ? -148.89200 -18.08700 -117.82700 1.000 30.09589 C ? A ? 35 1
   ATOM 270 CG . LYS B 77 ? -149.98200 -18.31500 -118.88700 1.000 34.84112 C ? A ? 35 1
   ATOM 271 CD . LYS B 77 ? -150.69400 -17.02700 -119.32900 1.000 31.41950 C ? A ? 35 1
   ATOM 272 CE . LYS B 77 ? -150.00800 -16.39400 -120.54400 1.000 54.91572 C ? A ? 35 1
   ATOM 273 NZ . LYS B 77 ? -150.63900 -15.10700 -120.95900 1.000 56.48574 N ? A ? 35 1
   ATOM 274 N . LYS B 78 ? -147.16300 -19.37700 -115.26800 1.000 36.91516 N ? A ? 36 1
   ATOM 275 CA . LYS B 78 ? -146.12900 -19.15900 -114.26300 1.000 30.02185 C ? A ? 36 1
   ATOM 276 C . LYS B 78 ? -145.26600 -20.38600 -114.03500 1.000 28.33674 C ? A ? 36 1
   ATOM 277 O . LYS B 78 ? -144.64600 -20.50200 -112.97300 1.000 35.59046 O ? A ? 36 1
   ATOM 278 CB . LYS B 78 ? -146.75200 -18.71300 -112.94100 1.000 27.06825 C ? A ? 36 1
   ATOM 279 CG . LYS B 78 ? -147.34300 -17.32000 -112.97700 1.000 29.65610 C ? A ? 36 1
   ATOM 280 CD . LYS B 78 ? -148.02300 -16.98400 -111.67400 1.000 27.91204 C ? A ? 36 1
   ATOM 281 CE . LYS B 78 ? -149.39100 -17.64400 -111.60700 1.000 33.03456 C ? A ? 36 1
   ATOM 282 NZ . LYS B 78 ? -150.20900 -17.07900 -110.49800 1.000 34.33082 N ? A ? 36 1
   ATOM 283 N . LYS B 79 ? -145.24600 -21.31700 -114.99000 1.000 28.86423 N ? A ? 37 1
   ATOM 284 CA . LYS B 79 ? -144.30100 -22.43300 -115.06900 1.000 40.37626 C ? A ? 37 1
   ATOM 285 C . LYS B 79 ? -144.71100 -23.64900 -114.25200 1.000 35.55584 C ? A ? 37 1
   ATOM 286 O . LYS B 79 ? -143.87400 -24.54600 -114.04000 1.000 30.45163 O ? A ? 37 1
   ATOM 287 CB . LYS B 79 ? -142.87700 -22.02500 -114.65500 1.000 38.73912 C ? A ? 37 1
   ATOM 288 CG . LYS B 79 ? -142.21300 -20.93900 -115.52100 1.000 52.40579 C ? A ? 37 1
   ATOM 289 CD . LYS B 79 ? -142.66000 -20.93000 -116.99300 1.000 39.73226 C ? A ? 37 1
   ATOM 290 CE . LYS B 79 ? -142.42200 -22.26000 -117.71100 1.000 57.18452 C ? A ? 37 1
   ATOM 291 NZ . LYS B 79 ? -143.45200 -22.51300 -118.75600 1.000 60.37327 N ? A ? 37 1
   ATOM 292 N . GLY B 80 ? -145.95500 -23.73900 -113.83000 1.000 32.85188 N ? A ? 38 1
   ATOM 293 CA . GLY B 80 ? -146.33700 -24.86900 -112.96900 1.000 30.38812 C ? A ? 38 1
   ATOM 294 C . GLY B 80 ? -146.00200 -26.21200 -113.57400 1.000 30.39991 C ? A ? 38 1
   ATOM 295 O . GLY B 80 ? -145.49700 -27.05500 -112.85300 1.000 30.58440 O ? A ? 38 1
   ATOM 296 N . LEU B 81 ? -146.23500 -26.38000 -114.87100 1.000 25.89409 N ? A ? 39 1
   ATOM 297 CA . LEU B 81 ? -146.01600 -27.69900 -115.52100 1.000 33.12724 C ? A ? 39 1
   ATOM 298 C . LEU B 81 ? -144.52300 -28.03400 -115.51700 1.000 33.08064 C ? A ? 39 1
   ATOM 299 O . LEU B 81 ? -144.19400 -29.19600 -115.42400 1.000 32.28976 O ? A ? 39 1
   ATOM 300 CB . LEU B 81 ? -146.62900 -27.72200 -116.92100 1.000 26.43418 C ? A ? 39 1
   ATOM 301 CG . LEU B 81 ? -148.15100 -27.75800 -116.96100 1.000 37.87164 C ? A ? 39 1
   ATOM 302 CD1 . LEU B 81 ? -148.64100 -27.99700 -118.37400 1.000 43.19180 C ? A ? 39 1
   ATOM 303 CD2 . LEU B 81 ? -148.67500 -28.84000 -116.03800 1.000 32.16063 C ? A ? 39 1
   ATOM 304 N . ASP B 82 ? -143.66900 -27.03000 -115.60300 1.000 30.13500 N ? A ? 40 1
   ATOM 305 CA . ASP B 82 ? -142.21200 -27.26300 -115.50700 1.000 29.56855 C ? A ? 40 1
   ATOM 306 C . ASP B 82 ? -141.86600 -27.85100 -114.13000 1.000 31.97414 C ? A ? 40 1
   ATOM 307 O . ASP B 82 ? -141.13000 -28.83300 -114.07800 1.000 34.56006 O ? A ? 40 1
   ATOM 308 CB . ASP B 82 ? -141.45600 -25.97100 -115.78000 1.000 33.45857 C ? A ? 40 1
   ATOM 309 CG . ASP B 82 ? -141.18100 -25.72200 -117.24900 1.000 46.10342 C ? A ? 40 1
   ATOM 310 OD1 . ASP B 82 ? -140.25600 -24.95000 -117.53500 1.000 62.21558 O ? A ? 40 1
   ATOM 311 OD2 . ASP B 82 ? -141.89300 -26.29400 -118.08800 1.000 40.53927 O ? A ? 40 1
   ATOM 312 N . TRP B 83 ? -142.40000 -27.27400 -113.06700 1.000 26.36027 N ? A ? 41 1
   ATOM 313 CA . TRP B 83 ? -142.16000 -27.85600 -111.72500 1.000 32.13014 C ? A ? 41 1
   ATOM 314 C . TRP B 83 ? -142.72700 -29.27900 -111.66100 1.000 26.75127 C ? A ? 41 1
   ATOM 315 O . TRP B 83 ? -142.04600 -30.15500 -111.16400 1.000 24.60784 O ? A ? 41 1
   ATOM 316 CB . TRP B 83 ? -142.71700 -26.96800 -110.62000 1.000 26.65049 C ? A ? 41 1
   ATOM 317 CG . TRP B 83 ? -142.31600 -27.43900 -109.26100 1.000 34.48727 C ? A ? 41 1
   ATOM 318 CD1 . TRP B 83 ? -141.19800 -27.09100 -108.56400 1.000 33.50828 C ? A ? 41 1
   ATOM 319 CD2 . TRP B 83 ? -143.02200 -28.38700 -108.44800 1.000 32.32400 C ? A ? 41 1
   ATOM 320 NE1 . TRP B 83 ? -141.16800 -27.74700 -107.36600 1.000 29.93681 N ? A ? 41 1
   ATOM 321 CE2 . TRP B 83 ? -142.27200 -28.55000 -107.26800 1.000 34.02489 C ? A ? 41 1
   ATOM 322 CE3 . TRP B 83 ? -144.21000 -29.10300 -108.60200 1.000 28.70253 C ? A ? 41 1
   ATOM 323 CZ2 . TRP B 83 ? -142.67800 -29.40300 -106.24800 1.000 25.94483 C ? A ? 41 1
   ATOM 324 CZ3 . TRP B 83 ? -144.61200 -29.94400 -107.59400 1.000 26.04813 C ? A ? 41 1
   ATOM 325 CH2 . TRP B 83 ? -143.85400 -30.08600 -106.43500 1.000 29.08087 C ? A ? 41 1
   ATOM 326 N . VAL B 84 ? -143.95600 -29.46200 -112.12000 1.000 28.88303 N ? A ? 42 1
   ATOM 327 CA . VAL B 84 ? -144.53800 -30.79700 -112.03500 1.000 27.17155 C ? A ? 42 1
   ATOM 328 C . VAL B 84 ? -143.64800 -31.80900 -112.74400 1.000 25.60884 C ? A ? 42 1
   ATOM 329 O . VAL B 84 ? -143.36700 -32.89400 -112.21700 1.000 24.00363 O ? A ? 42 1
   ATOM 330 CB . VAL B 84 ? -145.96400 -30.79600 -112.61000 1.000 26.30837 C ? A ? 42 1
   ATOM 331 CG1 . VAL B 84 ? -146.46600 -32.21100 -112.72200 1.000 23.69084 C ? A ? 42 1
   ATOM 332 CG2 . VAL B 84 ? -146.89200 -29.97300 -111.72400 1.000 26.91882 C ? A ? 42 1
   ATOM 333 N . LYS B 85 ? -143.18300 -31.46500 -113.94700 1.000 21.75435 N ? A ? 43 1
   ATOM 334 CA . LYS B 85 ? -142.31600 -32.37100 -114.69000 1.000 25.56347 C ? A ? 43 1
   ATOM 335 C . LYS B 85 ? -141.06400 -32.70700 -113.89400 1.000 23.69914 C ? A ? 43 1
   ATOM 336 O . LYS B 85 ? -140.60100 -33.85100 -113.91200 1.000 22.15217 O ? A ? 43 1
   ATOM 337 CB . LYS B 85 ? -141.94200 -31.75200 -116.04100 1.000 33.34787 C ? A ? 43 1
   ATOM 338 CG . LYS B 85 ? -143.05600 -31.79900 -117.10200 1.000 35.86264 C ? A ? 43 1
   ATOM 339 CD . LYS B 85 ? -142.66600 -31.01700 -118.37400 1.000 44.88002 C ? A ? 43 1
   ATOM 340 CE . LYS B 85 ? -143.83800 -30.22100 -118.95700 1.000 58.26181 C ? A ? 43 1
   ATOM 341 NZ . LYS B 85 ? -143.50400 -28.79600 -119.31300 1.000 48.86913 N ? A ? 43 1
   ATOM 342 N . GLU B 86 ? -140.51500 -31.72900 -113.17000 1.000 22.24105 N ? A ? 44 1
   ATOM 343 CA . GLU B 86 ? -139.38300 -31.99900 -112.28400 1.000 30.79348 C ? A ? 44 1
   ATOM 344 C . GLU B 86 ? -139.79600 -32.90000 -111.12900 1.000 23.18241 C ? A ? 44 1
   ATOM 345 O . GLU B 86 ? -139.12400 -33.89400 -110.82900 1.000 23.55384 O ? A ? 44 1
   ATOM 346 CB . GLU B 86 ? -138.80400 -30.69000 -111.74200 1.000 27.82020 C ? A ? 44 1
   ATOM 347 CG . GLU B 86 ? -137.94900 -29.91400 -112.73800 1.000 38.84681 C ? A ? 44 1
   ATOM 348 CD . GLU B 86 ? -137.50800 -28.56900 -112.19000 1.000 48.26908 C ? A ? 44 1
   ATOM 349 OE1 . GLU B 86 ? -136.93100 -27.76900 -112.96200 1.000 48.58160 O ? A ? 44 1
   ATOM 350 OE2 . GLU B 86 ? -137.74300 -28.31400 -110.98400 1.000 55.97766 O ? A ? 44 1
   ATOM 351 N . GLU B 87 ? -140.89800 -32.55900 -110.46300 1.000 26.73930 N ? A ? 45 1
   ATOM 352 CA . GLU B 87 ? -141.35800 -33.36500 -109.33800 1.000 25.56596 C ? A ? 45 1
   ATOM 353 C . GLU B 87 ? -141.70500 -34.78000 -109.77900 1.000 27.94360 C ? A ? 45 1
   ATOM 354 O . GLU B 87 ? -141.49300 -35.73500 -109.02200 1.000 32.25275 O ? A ? 45 1
   ATOM 355 CB . GLU B 87 ? -142.55800 -32.69400 -108.68200 1.000 25.68160 C ? A ? 45 1
   ATOM 356 CG . GLU B 87 ? -143.08600 -33.42300 -107.45900 1.000 25.64445 C ? A ? 45 1
   ATOM 357 CD . GLU B 87 ? -142.24700 -33.17300 -106.20000 1.000 32.77720 C ? A ? 45 1
   ATOM 358 OE1 . GLU B 87 ? -141.09800 -32.69400 -106.31200 1.000 27.63121 O ? A ? 45 1
   ATOM 359 OE2 . GLU B 87 ? -142.73500 -33.47200 -105.08900 1.000 29.23293 O ? A ? 45 1
   ATOM 360 N . ALA B 88 ? -142.21600 -34.92800 -111.00000 1.000 27.42515 N ? A ? 46 1
   ATOM 361 CA . ALA B 88 ? -142.50500 -36.22300 -111.60200 1.000 27.11216 C ? A ? 46 1
   ATOM 362 C . ALA B 88 ? -143.33200 -37.14300 -110.70200 1.000 20.64692 C ? A ? 46 1
   ATOM 363 O . ALA B 88 ? -142.90500 -38.25900 -110.38700 1.000 25.25195 O ? A ? 46 1
   ATOM 364 CB . ALA B 88 ? -141.21100 -36.91000 -112.01700 1.000 28.13748 C ? A ? 46 1
   ATOM 365 N . PRO B 89 ? -144.51900 -36.72300 -110.28700 1.000 20.75065 N ? A ? 47 1
   ATOM 366 CA . PRO B 89 ? -145.39300 -37.62700 -109.54000 1.000 21.07851 C ? A ? 47 1
   ATOM 367 C . PRO B 89 ? -146.01700 -38.67500 -110.45700 1.000 28.06750 C ? A ? 47 1
   ATOM 368 O . PRO B 89 ? -146.14500 -38.49200 -111.67000 1.000 28.70654 O ? A ? 47 1
   ATOM 369 CB . PRO B 89 ? -146.46500 -36.68900 -108.97600 1.000 21.69215 C ? A ? 47 1
   ATOM 370 CG . PRO B 89 ? -146.59300 -35.63600 -110.02100 1.000 18.03111 C ? A ? 47 1
   ATOM 371 CD . PRO B 89 ? -145.19200 -35.45000 -110.60300 1.000 22.33614 C ? A ? 47 1
   ATOM 372 N . ASP B 90 ? -146.40100 -39.79700 -109.84900 1.000 21.52131 N ? A ? 48 1
   ATOM 373 CA . ASP B 90 ? -147.25600 -40.74200 -110.55400 1.000 21.31059 C ? A ? 48 1
   ATOM 374 C . ASP B 90 ? -148.66600 -40.20500 -110.71600 1.000 21.13505 C ? A ? 48 1
   ATOM 375 O . ASP B 90 ? -149.35800 -40.55800 -111.67900 1.000 25.36808 O ? A ? 48 1
   ATOM 376 CB . ASP B 90 ? -147.30600 -42.06500 -109.80700 1.000 22.46078 C ? A ? 48 1
   ATOM 377 CG . ASP B 90 ? -145.94100 -42.63900 -109.57700 1.000 31.97298 C ? A ? 48 1
   ATOM 378 OD1 . ASP B 90 ? -145.49100 -42.69100 -108.41000 1.000 30.78668 O ? A ? 48 1
   ATOM 379 OD2 . ASP B 90 ? -145.31900 -43.03600 -110.57900 1.000 28.46673 O ? A ? 48 1
   ATOM 380 N . ILE B 91 ? -149.13300 -39.39600 -109.77300 1.000 17.56788 N ? A ? 49 1
   ATOM 381 CA . ILE B 91 ? -150.47900 -38.84800 -109.83400 1.000 13.15894 C ? A ? 49 1
   ATOM 382 C . ILE B 91 ? -150.40500 -37.40200 -109.41000 1.000 22.55850 C ? A ? 49 1
   ATOM 383 O . ILE B 91 ? -149.72700 -37.07800 -108.43100 1.000 22.43282 O ? A ? 49 1
   ATOM 384 CB . ILE B 91 ? -151.46400 -39.60600 -108.93000 1.000 16.95879 C ? A ? 49 1
   ATOM 385 CG1 . ILE B 91 ? -151.57200 -41.07700 -109.32700 1.000 20.39040 C ? A ? 49 1
   ATOM 386 CG2 . ILE B 91 ? -152.83600 -38.98100 -108.99900 1.000 16.43998 C ? A ? 49 1
   ATOM 387 CD1 . ILE B 91 ? -152.33400 -41.90300 -108.27700 1.000 19.17719 C ? A ? 49 1
   ATOM 388 N . LEU B 92 ? -151.12400 -36.53800 -110.13200 1.000 17.53992 N ? A ? 50 1
   ATOM 389 CA . LEU B 92 ? -151.15600 -35.10800 -109.85200 1.000 19.90892 C ? A ? 50 1
   ATOM 390 C . LEU B 92 ? -152.60100 -34.66900 -109.71500 1.000 23.95767 C ? A ? 50 1
   ATOM 391 O . LEU B 92 ? -153.39300 -34.84200 -110.65000 1.000 19.88009 O ? A ? 50 1
   ATOM 392 CB . LEU B 92 ? -150.46400 -34.30900 -110.95900 1.000 19.19293 C ? A ? 50 1
   ATOM 393 CG . LEU B 92 ? -150.69700 -32.80200 -110.85200 1.000 23.43114 C ? A ? 50 1
   ATOM 394 CD1 . LEU B 92 ? -149.99000 -32.22700 -109.60400 1.000 20.27016 C ? A ? 50 1
   ATOM 395 CD2 . LEU B 92 ? -150.21800 -32.10800 -112.14100 1.000 22.84706 C ? A ? 50 1
   ATOM 396 N . CYS B 93 ? -152.93900 -34.11200 -108.55000 1.000 17.21710 N ? A ? 51 1
   ATOM 397 CA . CYS B 93 ? -154.26100 -33.56600 -108.25700 1.000 17.63891 C ? A ? 51 1
   ATOM 398 C . CYS B 93 ? -154.18700 -32.04400 -108.21500 1.000 25.01961 C ? A ? 51 1
   ATOM 399 O . CYS B 93 ? -153.25400 -31.47500 -107.63600 1.000 24.17724 O ? A ? 51 1
   ATOM 400 CB . CYS B 93 ? -154.79100 -34.09000 -106.92000 1.000 24.21548 C ? A ? 51 1
   ATOM 401 SG . CYS B 93 ? -154.97300 -35.88900 -106.85100 1.000 24.90944 S ? A ? 51 1
   ATOM 402 N . LEU B 94 ? -155.17300 -31.38700 -108.80400 1.000 17.85881 N ? A ? 52 1
   ATOM 403 CA . LEU B 94 ? -155.19400 -29.93700 -108.91100 1.000 21.32618 C ? A ? 52 1
   ATOM 404 C . LEU B 94 ? -156.55800 -29.42900 -108.48300 1.000 22.28833 C ? A ? 52 1
   ATOM 405 O . LEU B 94 ? -157.58200 -30.02900 -108.82200 1.000 23.45513 O ? A ? 52 1
   ATOM 406 CB . LEU B 94 ? -154.90800 -29.48300 -110.34200 1.000 18.35389 C ? A ? 52 1
   ATOM 407 CG . LEU B 94 ? -153.65200 -30.06600 -110.97800 1.000 26.12079 C ? A ? 52 1
   ATOM 408 CD1 . LEU B 94 ? -153.57200 -29.71000 -112.47200 1.000 22.74803 C ? A ? 52 1
   ATOM 409 CD2 . LEU B 94 ? -152.42900 -29.58300 -110.20400 1.000 17.87069 C ? A ? 52 1
   ATOM 410 N . GLN B 95 ? -156.56900 -28.31600 -107.75600 1.000 21.21455 N ? A ? 53 1
   ATOM 411 CA . GLN B 95 ? -157.81200 -27.74200 -107.26200 1.000 19.91405 C ? A ? 53 1
   ATOM 412 C . GLN B 95 ? -157.88500 -26.26800 -107.63600 1.000 22.49784 C ? A ? 53 1
   ATOM 413 O . GLN B 95 ? -156.86300 -25.60200 -107.83500 1.000 22.41311 O ? A ? 53 1
   ATOM 414 CB . GLN B 95 ? -157.94400 -27.90800 -105.74200 1.000 22.65520 C ? A ? 53 1
   ATOM 415 CG . GLN B 95 ? -157.85600 -29.36700 -105.25000 1.000 20.29030 C ? A ? 53 1
   ATOM 416 CD . GLN B 95 ? -156.42200 -29.79800 -105.01000 1.000 24.94701 C ? A ? 53 1
   ATOM 417 OE1 . GLN B 95 ? -155.58000 -28.99600 -104.60800 1.000 21.57216 O ? A ? 53 1
   ATOM 418 NE2 . GLN B 95 ? -156.13300 -31.06600 -105.26100 1.000 18.41320 N ? A ? 53 1
   ATOM 419 N . GLU B 96 ? -159.12200 -25.76800 -107.71100 1.000 26.16756 N ? A ? 54 1
   ATOM 420 CA . GLU B 96 ? -159.40100 -24.37300 -108.05300 1.000 20.89310 C ? A ? 54 1
   ATOM 421 C . GLU B 96 ? -158.82800 -24.04600 -109.43100 1.000 29.67066 C ? A ? 54 1
   ATOM 422 O . GLU B 96 ? -158.09500 -23.07000 -109.61800 1.000 24.83447 O ? A ? 54 1
   ATOM 423 CB . GLU B 96 ? -158.86800 -23.41500 -106.97700 1.000 23.10877 C ? A ? 54 1
   ATOM 424 CG . GLU B 96 ? -159.57300 -22.06000 -106.99400 1.000 29.57979 C ? A ? 54 1
   ATOM 425 CD . GLU B 96 ? -159.25500 -21.17700 -105.80400 1.000 25.32464 C ? A ? 54 1
   ATOM 426 OE1 . GLU B 96 ? -158.49700 -21.59000 -104.90500 1.000 31.42974 O ? A ? 54 1
   ATOM 427 OE2 . GLU B 96 ? -159.78900 -20.04900 -105.76300 1.000 33.36532 O ? A ? 54 1
   ATOM 428 N . THR B 97 ? -159.14900 -24.90400 -110.40500 1.000 25.54652 N ? A ? 55 1
   ATOM 429 CA . THR B 97 ? -158.59800 -24.72300 -111.74100 1.000 21.96216 C ? A ? 55 1
   ATOM 430 C . THR B 97 ? -159.16700 -23.47400 -112.40500 1.000 27.69409 C ? A ? 55 1
   ATOM 431 O . THR B 97 ? -158.43900 -22.75500 -113.09700 1.000 29.87733 O ? A ? 55 1
   ATOM 432 CB . THR B 97 ? -158.87600 -25.95300 -112.59400 1.000 17.56745 C ? A ? 55 1
   ATOM 433 OG1 . THR B 97 ? -160.26000 -26.26500 -112.49400 1.000 24.42640 O ? A ? 55 1
   ATOM 434 CG2 . THR B 97 ? -158.07900 -27.15400 -112.11000 1.000 17.78399 C ? A ? 55 1
   ATOM 435 N . LYS B 98 ? -160.44900 -23.18000 -112.19200 1.000 25.15343 N ? A ? 56 1
   ATOM 436 CA . LYS B 98 ? -161.12700 -21.98600 -112.76800 1.000 23.40311 C ? A ? 56 1
   ATOM 437 C . LYS B 98 ? -160.95600 -21.98300 -114.28700 1.000 35.14877 C ? A ? 56 1
   ATOM 438 O . LYS B 98 ? -160.52600 -20.97400 -114.82100 1.000 32.47045 O ? A ? 56 1
   ATOM 439 CB . LYS B 98 ? -160.57700 -20.70000 -112.14900 1.000 33.67317 C ? A ? 56 1
   ATOM 440 CG . LYS B 98 ? -160.48800 -20.67900 -110.63300 1.000 38.28566 C ? A ? 56 1
   ATOM 441 CD . LYS B 98 ? -159.88400 -19.40000 -110.12000 1.000 39.29026 C ? A ? 56 1
   ATOM 442 CE . LYS B 98 ? -160.59400 -18.86400 -108.89800 1.000 47.82112 C ? A ? 56 1
   ATOM 443 NZ . LYS B 98 ? -160.45600 -17.39400 -108.78300 1.000 50.83836 N ? A ? 56 1
   ATOM 444 N . CYS B 99 ? -161.24800 -23.11000 -114.92900 1.000 35.55832 N ? A ? 57 1
   ATOM 445 CA . CYS B 99 ? -161.05100 -23.23600 -116.36800 1.000 31.56354 C ? A ? 57 1
   ATOM 446 C . CYS B 99 ? -161.95800 -24.34600 -116.85700 1.000 38.69943 C ? A ? 57 1
   ATOM 447 O . CYS B 99 ? -161.87800 -25.47000 -116.34400 1.000 38.95734 O ? A ? 57 1
   ATOM 448 CB . CYS B 99 ? -159.60500 -23.54700 -116.69000 1.000 26.75691 C ? A ? 57 1
   ATOM 449 SG . CYS B 99 ? -159.29900 -23.80900 -118.46000 1.000 35.34097 S ? A ? 57 1
   ATOM 450 N . SER B 100 ? -162.76700 -24.02700 -117.86300 1.000 35.86974 N ? A ? 58 1
   ATOM 451 CA . SER B 100 ? -163.68400 -25.03200 -118.44900 1.000 34.55567 C ? A ? 58 1
   ATOM 452 C . SER B 100 ? -162.85100 -26.04700 -119.22400 1.000 34.79278 C ? A ? 58 1
   ATOM 453 O . SER B 100 ? -161.76700 -25.69400 -119.63700 1.000 36.37159 O ? A ? 58 1
   ATOM 454 CB . SER B 100 ? -164.70000 -24.36100 -119.32200 1.000 38.84870 C ? A ? 58 1
   ATOM 455 OG . SER B 100 ? -164.06400 -23.52300 -120.26800 1.000 46.21396 O ? A ? 58 1
   ATOM 456 N . GLU B 101 ? -163.38900 -27.23900 -119.45100 1.000 41.80182 N ? A ? 59 1
   ATOM 457 CA . GLU B 101 ? -162.66800 -28.28300 -120.22600 1.000 42.64671 C ? A ? 59 1
   ATOM 458 C . GLU B 101 ? -162.30200 -27.77500 -121.62200 1.000 41.76535 C ? A ? 59 1
   ATOM 459 O . GLU B 101 ? -161.23100 -28.12300 -122.09900 1.000 50.60455 O ? A ? 59 1
   ATOM 460 CB . GLU B 101 ? -163.49500 -29.56000 -120.29400 1.000 46.95724 C ? A ? 59 1
   ATOM 461 CG . GLU B 101 ? -163.36400 -30.43000 -119.06000 1.000 58.97401 C ? A ? 59 1
   ATOM 462 CD . GLU B 101 ? -163.45400 -31.92300 -119.32500 1.000 63.13144 C ? A ? 59 1
   ATOM 463 OE1 . GLU B 101 ? -162.85400 -32.37800 -120.30900 1.000 68.14071 O ? A ? 59 1
   ATOM 464 OE2 . GLU B 101 ? -164.13100 -32.62200 -118.54900 1.000 54.75984 O ? A ? 59 1
   ATOM 465 N . ASN B 102 ? -163.13800 -26.94700 -122.23400 1.000 44.45733 N ? A ? 60 1
   ATOM 466 CA . ASN B 102 ? -162.88900 -26.49300 -123.62900 1.000 50.05872 C ? A ? 60 1
   ATOM 467 C . ASN B 102 ? -161.69800 -25.54700 -123.67400 1.000 46.11586 C ? A ? 60 1
   ATOM 468 O . ASN B 102 ? -161.07900 -25.44200 -124.72800 1.000 48.17740 O ? A ? 60 1
   ATOM 469 CB . ASN B 102 ? -164.10500 -25.79900 -124.25400 1.000 60.15295 C ? A ? 60 1
   ATOM 470 CG . ASN B 102 ? -164.94300 -24.99800 -123.28400 1.000 61.77181 C ? A ? 60 1
   ATOM 471 OD1 . ASN B 102 ? -164.75000 -23.79600 -123.14500 1.000 75.49542 O ? A ? 60 1
   ATOM 472 ND2 . ASN B 102 ? -165.90300 -25.64100 -122.64300 1.000 71.46499 N ? A ? 60 1
   ATOM 473 N . LYS B 103 ? -161.41200 -24.88800 -122.56000 1.000 42.01482 N ? A ? 61 1
   ATOM 474 CA . LYS B 103 ? -160.30500 -23.91100 -122.52600 1.000 46.61194 C ? A ? 61 1
   ATOM 475 C . LYS B 103 ? -159.06200 -24.53700 -121.88900 1.000 40.99449 C ? A ? 61 1
   ATOM 476 O . LYS B 103 ? -158.18100 -23.76600 -121.51800 1.000 40.51991 O ? A ? 61 1
   ATOM 477 CB . LYS B 103 ? -160.75300 -22.65800 -121.78000 1.000 43.62088 C ? A ? 61 1
   ATOM 478 CG . LYS B 103 ? -162.00900 -21.99700 -122.32700 1.000 46.32731 C ? A ? 61 1
   ATOM 479 CD . LYS B 103 ? -161.73200 -20.69600 -123.03400 1.000 55.36568 C ? A ? 61 1
   ATOM 480 CE . LYS B 103 ? -162.31200 -20.64600 -124.43100 1.000 62.52118 C ? A ? 61 1
   ATOM 481 NZ . LYS B 103 ? -161.36600 -20.04700 -125.40100 1.000 52.06225 N ? A ? 61 1
   ATOM 482 N . LEU B 104 ? -159.00500 -25.86800 -121.76800 1.000 37.20878 N ? A ? 62 1
   ATOM 483 CA . LEU B 104 ? -157.81700 -26.41300 -121.12400 1.000 32.06152 C ? A ? 62 1
   ATOM 484 C . LEU B 104 ? -156.61100 -26.24500 -122.03700 1.000 37.02951 C ? A ? 62 1
   ATOM 485 O . LEU B 104 ? -156.64900 -26.70900 -123.18000 1.000 48.71755 O ? A ? 62 1
   ATOM 486 CB . LEU B 104 ? -158.04100 -27.88500 -120.78900 1.000 34.32437 C ? A ? 62 1
   ATOM 487 CG . LEU B 104 ? -159.02300 -28.17500 -119.65600 1.000 33.82553 C ? A ? 62 1
   ATOM 488 CD1 . LEU B 104 ? -159.15400 -29.66400 -119.39700 1.000 28.16444 C ? A ? 62 1
   ATOM 489 CD2 . LEU B 104 ? -158.55100 -27.46800 -118.40600 1.000 30.32563 C ? A ? 62 1
   ATOM 490 N . PRO B 105 ? -155.53700 -25.60300 -121.59200 1.000 39.03714 N ? A ? 63 1
   ATOM 491 CA . PRO B 105 ? -154.40400 -25.36300 -122.49000 1.000 35.30359 C ? A ? 63 1
   ATOM 492 C . PRO B 105 ? -153.81100 -26.66500 -123.00000 1.000 46.91137 C ? A ? 63 1
   ATOM 493 O . PRO B 105 ? -153.79600 -27.68200 -122.30200 1.000 39.43318 O ? A ? 63 1
   ATOM 494 CB . PRO B 105 ? -153.40900 -24.60100 -121.61100 1.000 42.10026 C ? A ? 63 1
   ATOM 495 CG . PRO B 105 ? -154.25300 -23.99100 -120.52600 1.000 33.38266 C ? A ? 63 1
   ATOM 496 CD . PRO B 105 ? -155.32700 -25.00800 -120.26500 1.000 43.50470 C ? A ? 63 1
   ATOM 497 N . ALA B 106 ? -153.37800 -26.69000 -124.25900 1.000 47.51724 N ? A ? 64 1
   ATOM 498 CA . ALA B 106 ? -152.89500 -27.96400 -124.85400 1.000 50.70164 C ? A ? 64 1
   ATOM 499 C . ALA B 106 ? -151.55800 -28.42100 -124.26100 1.000 40.85059 C ? A ? 64 1
   ATOM 500 O . ALA B 106 ? -151.25000 -29.58600 -124.41700 1.000 52.41478 O ? A ? 64 1
   ATOM 501 CB . ALA B 106 ? -152.83000 -27.85800 -126.35300 1.000 57.55815 C ? A ? 64 1
   ATOM 502 N . GLU B 107 ? -150.82000 -27.55100 -123.58100 1.000 40.35769 N ? A ? 65 1
   ATOM 503 CA . GLU B 107 ? -149.58100 -27.98100 -122.88200 1.000 36.40716 C ? A ? 65 1
   ATOM 504 C . GLU B 107 ? -149.86500 -29.11900 -121.88800 1.000 36.44461 C ? A ? 65 1
   ATOM 505 O . GLU B 107 ? -148.93500 -29.84700 -121.56900 1.000 29.09809 O ? A ? 65 1
   ATOM 506 CB . GLU B 107 ? -149.04300 -26.82800 -122.06200 1.000 45.65383 C ? A ? 65 1
   ATOM 507 CG . GLU B 107 ? -147.54000 -26.83200 -121.94300 1.000 58.94209 C ? A ? 65 1
   ATOM 508 CD . GLU B 107 ? -147.00900 -25.45600 -121.61800 1.000 67.50417 C ? A ? 65 1
   ATOM 509 OE1 . GLU B 107 ? -145.80200 -25.33900 -121.38300 1.000 69.64642 O ? A ? 65 1
   ATOM 510 OE2 . GLU B 107 ? -147.81200 -24.51100 -121.61400 1.000 61.09528 O ? A ? 65 1
   ATOM 511 N . LEU B 108 ? -151.09400 -29.24000 -121.39100 1.000 30.38408 N ? A ? 66 1
   ATOM 512 CA . LEU B 108 ? -151.37100 -30.36800 -120.50800 1.000 36.59323 C ? A ? 66 1
   ATOM 513 C . LEU B 108 ? -151.21300 -31.70200 -121.22400 1.000 38.98542 C ? A ? 66 1
   ATOM 514 O . LEU B 108 ? -150.75200 -32.67500 -120.62000 1.000 42.22122 O ? A ? 66 1
   ATOM 515 CB . LEU B 108 ? -152.76500 -30.24200 -119.90700 1.000 27.03120 C ? A ? 66 1
   ATOM 516 CG . LEU B 108 ? -152.76700 -29.09600 -118.89600 1.000 38.83386 C ? A ? 66 1
   ATOM 517 CD1 . LEU B 108 ? -154.13300 -28.43800 -118.85000 1.000 38.45818 C ? A ? 66 1
   ATOM 518 CD2 . LEU B 108 ? -152.31100 -29.56200 -117.50200 1.000 37.31821 C ? A ? 66 1
   ATOM 519 N . GLN B 109 ? -151.53700 -31.76800 -122.51400 1.000 38.70716 N ? A ? 67 1
   ATOM 520 CA . GLN B 109 ? -151.29900 -33.02700 -123.20400 1.000 48.98782 C ? A ? 67 1
   ATOM 521 C . GLN B 109 ? -149.80900 -33.32700 -123.34500 1.000 56.36245 C ? A ? 67 1
   ATOM 522 O . GLN B 109 ? -149.44200 -34.49500 -123.54100 1.000 50.05874 O ? A ? 67 1
   ATOM 523 CB . GLN B 109 ? -151.98900 -33.01900 -124.56200 1.000 59.93719 C ? A ? 67 1
   ATOM 524 CG . GLN B 109 ? -153.36500 -33.68000 -124.52500 1.000 58.74549 C ? A ? 67 1
   ATOM 525 CD . GLN B 109 ? -154.01400 -33.74400 -125.89500 1.000 62.22496 C ? A ? 67 1
   ATOM 526 OE1 . GLN B 109 ? -153.32900 -33.71300 -126.92100 1.000 51.54144 O ? A ? 67 1
   ATOM 527 NE2 . GLN B 109 ? -155.34400 -33.83600 -125.91800 1.000 58.62051 N ? A ? 67 1
   ATOM 528 N . GLU B 110 ? -148.94300 -32.30500 -123.20000 1.000 44.60397 N ? A ? 68 1
   ATOM 529 CA . GLU B 110 ? -147.49000 -32.46100 -123.23700 1.000 40.92213 C ? A ? 68 1
   ATOM 530 C . GLU B 110 ? -146.91500 -33.03900 -121.95500 1.000 39.40799 C ? A ? 68 1
   ATOM 531 O . GLU B 110 ? -145.70400 -32.93700 -121.73600 1.000 42.13884 O ? A ? 68 1
   ATOM 532 CB . GLU B 110 ? -146.81600 -31.12300 -123.54000 1.000 38.58080 C ? A ? 68 1
   ATOM 533 CG . GLU B 110 ? -147.34700 -30.44800 -124.77600 1.000 45.73785 C ? A ? 68 1
   ATOM 534 CD . GLU B 110 ? -146.32700 -29.54700 -125.41100 1.000 46.95124 C ? A ? 68 1
   ATOM 535 OE1 . GLU B 110 ? -145.79100 -28.67800 -124.69800 1.000 54.79353 O ? A ? 68 1
   ATOM 536 OE2 . GLU B 110 ? -146.05500 -29.71800 -126.61800 1.000 61.26552 O ? A ? 68 1
   ATOM 537 N . LEU B 111 ? -147.73700 -33.63600 -121.10600 1.000 40.59989 N ? A ? 69 1
   ATOM 538 CA . LEU B 111 ? -147.23900 -34.43600 -119.99600 1.000 39.36215 C ? A ? 69 1
   ATOM 539 C . LEU B 111 ? -147.53200 -35.90400 -120.28300 1.000 44.92141 C ? A ? 69 1
   ATOM 540 O . LEU B 111 ? -148.49500 -36.45600 -119.73100 1.000 42.60036 O ? A ? 69 1
   ATOM 541 CB . LEU B 111 ? -147.90600 -34.04300 -118.67600 1.000 45.22640 C ? A ? 69 1
   ATOM 542 CG . LEU B 111 ? -147.68200 -32.67400 -118.04100 1.000 51.32117 C ? A ? 69 1
   ATOM 543 CD1 . LEU B 111 ? -149.03700 -32.01400 -117.83600 1.000 55.11052 C ? A ? 69 1
   ATOM 544 CD2 . LEU B 111 ? -146.94900 -32.82500 -116.71900 1.000 50.31561 C ? A ? 69 1
   ATOM 545 N . PRO B 112 ? -146.78000 -36.57100 -121.16400 1.000 48.70860 N ? A ? 70 1
   ATOM 546 CA . PRO B 112 ? -147.09400 -37.98300 -121.42800 1.000 39.16069 C ? A ? 70 1
   ATOM 547 C . PRO B 112 ? -146.88700 -38.87600 -120.21100 1.000 39.98712 C ? A ? 70 1
   ATOM 548 O . PRO B 112 ? -147.56100 -39.90900 -120.13300 1.000 41.71765 O ? A ? 70 1
   ATOM 549 CB . PRO B 112 ? -146.16700 -38.36500 -122.59900 1.000 34.09731 C ? A ? 70 1
   ATOM 550 CG . PRO B 112 ? -145.17200 -37.26700 -122.75100 1.000 40.67856 C ? A ? 70 1
   ATOM 551 CD . PRO B 112 ? -145.67100 -36.06100 -121.99900 1.000 47.68032 C ? A ? 70 1
   ATOM 552 N . GLY B 113 ? -146.02200 -38.49900 -119.24800 1.000 28.09177 N ? A ? 71 1
   ATOM 553 CA . GLY B 113 ? -145.91700 -39.21500 -117.97800 1.000 26.26768 C ? A ? 71 1
   ATOM 554 C . GLY B 113 ? -147.14200 -39.08300 -117.07300 1.000 31.25908 C ? A ? 71 1
   ATOM 555 O . GLY B 113 ? -147.23400 -39.78400 -116.06000 1.000 32.48306 O ? A ? 71 1
   ATOM 556 N . LEU B 114 ? -148.07600 -38.19900 -117.40800 1.000 23.56269 N ? A ? 72 1
   ATOM 557 CA . LEU B 114 ? -149.34700 -38.08500 -116.70400 1.000 19.61845 C ? A ? 72 1
   ATOM 558 C . LEU B 114 ? -150.45700 -38.01900 -117.74900 1.000 23.80006 C ? A ? 72 1
   ATOM 559 O . LEU B 114 ? -151.25400 -37.07900 -117.80500 1.000 17.12146 O ? A ? 72 1
   ATOM 560 CB . LEU B 114 ? -149.35900 -36.86400 -115.77600 1.000 22.56919 C ? A ? 72 1
   ATOM 561 CG . LEU B 114 ? -148.43600 -36.93900 -114.55600 1.000 18.42925 C ? A ? 72 1
   ATOM 562 CD1 . LEU B 114 ? -148.18400 -35.55700 -114.01400 1.000 22.35722 C ? A ? 72 1
   ATOM 563 CD2 . LEU B 114 ? -149.02100 -37.81800 -113.46800 1.000 19.28681 C ? A ? 72 1
   ATOM 564 N . SER B 115 ? -150.50200 -39.05400 -118.59200 1.000 21.60769 N ? A ? 73 1
   ATOM 565 CA . SER B 115 ? -151.28500 -38.97500 -119.81900 1.000 19.97381 C ? A ? 73 1
   ATOM 566 C . SER B 115 ? -152.77900 -39.14500 -119.59800 1.000 18.62533 C ? A ? 73 1
   ATOM 567 O . SER B 115 ? -153.56500 -38.71900 -120.44900 1.000 20.14042 O ? A ? 73 1
   ATOM 568 CB . SER B 115 ? -150.79100 -40.02700 -120.81700 1.000 15.89406 C ? A ? 73 1
   ATOM 569 OG . SER B 115 ? -151.22800 -41.31800 -120.44900 1.000 19.64707 O ? A ? 73 1
   ATOM 570 N . HIS B 116 ? -153.19800 -39.75100 -118.50100 1.000 16.37891 N ? A ? 74 1
   ATOM 571 CA . HIS B 116 ? -154.61300 -39.97900 -118.24500 1.000 18.69884 C ? A ? 74 1
   ATOM 572 C . HIS B 116 ? -155.11200 -38.83600 -117.38300 1.000 23.23402 C ? A ? 74 1
   ATOM 573 O . HIS B 116 ? -154.75600 -38.74900 -116.20500 1.000 22.77676 O ? A ? 74 1
   ATOM 574 CB . HIS B 116 ? -154.84500 -41.31600 -117.55200 1.000 18.38389 C ? A ? 74 1
   ATOM 575 CG . HIS B 116 ? -154.49600 -42.48600 -118.39900 1.000 23.77269 C ? A ? 74 1
   ATOM 576 ND1 . HIS B 116 ? -155.37100 -43.01900 -119.32100 1.000 19.66703 N ? A ? 74 1
   ATOM 577 CD2 . HIS B 116 ? -153.38400 -43.25700 -118.43400 1.000 15.63990 C ? A ? 74 1
   ATOM 578 CE1 . HIS B 116 ? -154.80500 -44.06300 -119.89900 1.000 21.24489 C ? A ? 74 1
   ATOM 579 NE2 . HIS B 116 ? -153.60300 -44.23000 -119.37600 1.000 19.53629 N ? A ? 74 1
   ATOM 580 N . GLN B 117 ? -155.96000 -37.98500 -117.94900 1.000 15.04590 N ? A ? 75 1
   ATOM 581 CA . GLN B 117 ? -156.36300 -36.76100 -117.27300 1.000 27.28123 C ? A ? 75 1
   ATOM 582 C . GLN B 117 ? -157.87800 -36.68200 -117.15200 1.000 25.91278 C ? A ? 75 1
   ATOM 583 O . GLN B 117 ? -158.60400 -36.92600 -118.12500 1.000 20.35296 O ? A ? 75 1
   ATOM 584 CB . GLN B 117 ? -155.78800 -35.54300 -118.00700 1.000 22.40727 C ? A ? 75 1
   ATOM 585 CG . GLN B 117 ? -154.26200 -35.67300 -118.16700 1.000 21.84530 C ? A ? 75 1
   ATOM 586 CD . GLN B 117 ? -153.64400 -34.53900 -118.94700 1.000 27.85934 C ? A ? 75 1
   ATOM 587 OE1 . GLN B 117 ? -154.33000 -33.60800 -119.34800 1.000 26.80740 O ? A ? 75 1
   ATOM 588 NE2 . GLN B 117 ? -152.32900 -34.61600 -119.17100 1.000 31.44963 N ? A ? 75 1
   ATOM 589 N . TYR B 118 ? -158.34600 -36.32300 -115.95800 1.000 16.61416 N ? A ? 76 1
   ATOM 590 CA . TYR B 118 ? -159.76700 -36.22400 -115.65200 1.000 21.24024 C ? A ? 76 1
   ATOM 591 C . TYR B 118 ? -160.03500 -34.86400 -115.03200 1.000 25.60798 C ? A ? 76 1
   ATOM 592 O . TYR B 118 ? -159.22400 -34.37100 -114.24500 1.000 21.36911 O ? A ? 76 1
   ATOM 593 CB . TYR B 118 ? -160.19400 -37.35800 -114.70400 1.000 18.83072 C ? A ? 76 1
   ATOM 594 CG . TYR B 118 ? -159.72100 -38.69600 -115.22500 1.000 25.83308 C ? A ? 76 1
   ATOM 595 CD1 . TYR B 118 ? -158.42900 -39.14300 -114.96600 1.000 23.10397 C ? A ? 76 1
   ATOM 596 CD2 . TYR B 118 ? -160.54200 -39.48100 -116.02600 1.000 25.93281 C ? A ? 76 1
   ATOM 597 CE1 . TYR B 118 ? -157.97700 -40.34900 -115.45300 1.000 23.74183 C ? A ? 76 1
   ATOM 598 CE2 . TYR B 118 ? -160.09600 -40.69000 -116.52600 1.000 26.26840 C ? A ? 76 1
   ATOM 599 CZ . TYR B 118 ? -158.81200 -41.11100 -116.23300 1.000 24.14237 C ? A ? 76 1
   ATOM 600 OH . TYR B 118 ? -158.35300 -42.29300 -116.72300 1.000 20.68604 O ? A ? 76 1
   ATOM 601 N . TRP B 119 ? -161.17300 -34.26200 -115.38600 1.000 20.45347 N ? A ? 77 1
   ATOM 602 CA . TRP B 119 ? -161.46200 -32.88300 -115.02500 1.000 25.07106 C ? A ? 77 1
   ATOM 603 C . TRP B 119 ? -162.90000 -32.78600 -114.56400 1.000 32.10767 C ? A ? 77 1
   ATOM 604 O . TRP B 119 ? -163.77400 -33.47500 -115.09200 1.000 30.23942 O ? A ? 77 1
   ATOM 605 CB . TRP B 119 ? -161.22500 -31.93200 -116.20300 1.000 26.47672 C ? A ? 77 1
   ATOM 606 CG . TRP B 119 ? -159.83500 -32.03900 -116.74200 1.000 24.19548 C ? A ? 77 1
   ATOM 607 CD1 . TRP B 119 ? -159.43100 -32.78000 -117.80400 1.000 26.44581 C ? A ? 77 1
   ATOM 608 CD2 . TRP B 119 ? -158.66500 -31.40300 -116.22400 1.000 26.24143 C ? A ? 77 1
   ATOM 609 NE1 . TRP B 119 ? -158.07900 -32.64100 -117.99300 1.000 30.12456 N ? A ? 77 1
   ATOM 610 CE2 . TRP B 119 ? -157.58400 -31.79900 -117.03100 1.000 27.60231 C ? A ? 77 1
   ATOM 611 CE3 . TRP B 119 ? -158.42600 -30.52800 -115.15600 1.000 26.84685 C ? A ? 77 1
   ATOM 612 CZ2 . TRP B 119 ? -156.27400 -31.35400 -116.80400 1.000 28.58285 C ? A ? 77 1
   ATOM 613 CZ3 . TRP B 119 ? -157.13300 -30.08300 -114.93500 1.000 22.02161 C ? A ? 77 1
   ATOM 614 CH2 . TRP B 119 ? -156.07100 -30.49400 -115.75300 1.000 24.01597 C ? A ? 77 1
   ATOM 615 N . SER B 120 ? -163.13000 -31.94800 -113.55900 1.000 24.46208 N ? A ? 78 1
   ATOM 616 CA . SER B 120 ? -164.46200 -31.71100 -113.02000 1.000 26.60050 C ? A ? 78 1
   ATOM 617 C . SER B 120 ? -164.64900 -30.21300 -112.89900 1.000 41.64604 C ? A ? 78 1
   ATOM 618 O . SER B 120 ? -163.86800 -29.54900 -112.20700 1.000 37.69510 O ? A ? 78 1
   ATOM 619 CB . SER B 120 ? -164.63400 -32.38400 -111.65500 1.000 39.05363 C ? A ? 78 1
   ATOM 620 OG . SER B 120 ? -165.96800 -32.28000 -111.18900 1.000 52.40766 O ? A ? 78 1
   ATOM 621 N . ALA B 121 ? -165.67000 -29.68600 -113.57200 1.000 51.74013 N ? A ? 79 1
   ATOM 622 CA . ALA B 121 ? -165.96500 -28.26100 -113.57700 1.000 46.53063 C ? A ? 79 1
   ATOM 623 C . ALA B 121 ? -167.42700 -28.02700 -113.23100 1.000 50.64212 C ? A ? 79 1
   ATOM 624 O . ALA B 121 ? -168.28500 -28.87700 -113.50300 1.000 51.33443 O ? A ? 79 1
   ATOM 625 CB . ALA B 121 ? -165.65000 -27.62900 -114.94300 1.000 49.30155 C ? A ? 79 1
   ATOM 626 N . PRO B 122 ? -167.74000 -26.88700 -112.62400 1.000 55.10800 N ? A ? 80 1
   ATOM 627 CA . PRO B 122 ? -169.13400 -26.60000 -112.27800 1.000 56.64123 C ? A ? 80 1
   ATOM 628 C . PRO B 122 ? -169.92900 -26.17600 -113.49800 1.000 57.42190 C ? A ? 80 1
   ATOM 629 O . PRO B 122 ? -169.41700 -25.53200 -114.41700 1.000 63.91032 O ? A ? 80 1
   ATOM 630 CB . PRO B 122 ? -169.01600 -25.44900 -111.27100 1.000 65.56940 C ? A ? 80 1
   ATOM 631 CG . PRO B 122 ? -167.75300 -24.74400 -111.67300 1.000 62.39433 C ? A ? 80 1
   ATOM 632 CD . PRO B 122 ? -166.82400 -25.81200 -112.19500 1.000 52.45414 C ? A ? 80 1
   ATOM 633 N . SER B 123 ? -171.20600 -26.55300 -113.49600 1.000 61.51035 N ? A ? 81 1
   ATOM 634 CA . SER B 123 ? -172.10200 -26.12700 -114.56400 1.000 66.41514 C ? A ? 81 1
   ATOM 635 C . SER B 123 ? -172.46800 -24.65300 -114.41100 1.000 71.09305 C ? A ? 81 1
   ATOM 636 O . SER B 123 ? -172.19000 -23.83300 -115.29600 1.000 67.44307 O ? A ? 81 1
   ATOM 637 CB . SER B 123 ? -173.35200 -27.01400 -114.57800 1.000 60.71246 C ? A ? 81 1
   ATOM 638 OG . SER B 123 ? -173.96400 -27.07800 -113.29700 1.000 71.25714 O ? A ? 81 1
   ATOM 639 N . ASP B 124 ? -173.08300 -24.30000 -113.28000 1.000 75.44738 N ? A ? 82 1
   ATOM 640 CA . ASP B 124 ? -173.52300 -22.93600 -113.00700 1.000 72.73675 C ? A ? 82 1
   ATOM 641 C . ASP B 124 ? -172.34400 -21.97800 -113.01400 1.000 79.65828 C ? A ? 82 1
   ATOM 642 O . ASP B 124 ? -172.18300 -21.17200 -113.93900 1.000 72.28114 O ? A ? 82 1
   ATOM 643 CB . ASP B 124 ? -174.22300 -22.84900 -111.64600 1.000 78.95793 C ? A ? 82 1
   ATOM 644 CG . ASP B 124 ? -175.58900 -23.51900 -111.63100 1.000 84.56104 C ? A ? 82 1
   ATOM 645 OD1 . ASP B 124 ? -176.13200 -23.80500 -112.72200 1.000 96.10561 O ? A ? 82 1
   ATOM 646 OD2 . ASP B 124 ? -176.10700 -23.78000 -110.52000 1.000 80.37370 O ? A ? 82 1
   ATOM 647 N . LYS B 125 ? -171.52200 -22.07400 -111.96900 1.000 75.67893 N ? A ? 83 1
   ATOM 648 CA . LYS B 125 ? -170.40300 -21.16300 -111.79100 1.000 79.84514 C ? A ? 83 1
   ATOM 649 C . LYS B 125 ? -169.51600 -21.14400 -113.02600 1.000 81.19906 C ? A ? 83 1
   ATOM 650 O . LYS B 125 ? -169.21600 -22.18400 -113.61800 1.000 80.31933 O ? A ? 83 1
   ATOM 651 CB . LYS B 125 ? -169.58000 -21.56700 -110.56600 1.000 68.50795 C ? A ? 83 1
   ATOM 652 N . GLU B 126 ? -169.13900 -19.94000 -113.43500 1.000 83.55530 N ? A ? 84 1
   ATOM 653 CA . GLU B 126 ? -168.03200 -19.72400 -114.35100 1.000 88.31184 C ? A ? 84 1
   ATOM 654 C . GLU B 126 ? -166.93100 -18.99800 -113.59100 1.000 87.01471 C ? A ? 84 1
   ATOM 655 O . GLU B 126 ? -167.20900 -18.09400 -112.79200 1.000 78.73490 O ? A ? 84 1
   ATOM 656 CB . GLU B 126 ? -168.45800 -18.91100 -115.58300 1.000 76.50894 C ? A ? 84 1
   ATOM 657 CG . GLU B 126 ? -169.19700 -19.70100 -116.66300 1.000 82.54775 C ? A ? 84 1
   ATOM 658 CD . GLU B 126 ? -168.55500 -21.04200 -116.97200 1.000 87.24813 C ? A ? 84 1
   ATOM 659 OE1 . GLU B 126 ? -167.51600 -21.05500 -117.67000 1.000 68.78697 O ? A ? 84 1
   ATOM 660 OE2 . GLU B 126 ? -169.10200 -22.07900 -116.52700 1.000 87.81462 O ? A ? 84 1
   ATOM 661 N . GLY B 127 ? -165.67800 -19.37500 -113.86400 1.000 82.99280 N ? A ? 85 1
   ATOM 662 CA . GLY B 127 ? -164.53900 -18.68500 -113.23800 1.000 66.46206 C ? A ? 85 1
   ATOM 663 C . GLY B 127 ? -164.25200 -19.13300 -111.82300 1.000 68.95810 C ? A ? 85 1
   ATOM 664 O . GLY B 127 ? -163.21700 -18.70600 -111.31300 1.000 70.27697 O ? A ? 85 1
   ATOM 665 N . TYR B 128 ? -165.12600 -19.91200 -111.18700 1.000 65.10861 N ? A ? 86 1
   ATOM 666 CA . TYR B 128 ? -164.78000 -20.42600 -109.83900 1.000 57.34846 C ? A ? 86 1
   ATOM 667 C . TYR B 128 ? -164.66900 -21.94900 -109.81900 1.000 60.63619 C ? A ? 86 1
   ATOM 668 O . TYR B 128 ? -165.06800 -22.56900 -110.82200 1.000 63.74143 O ? A ? 86 1
   ATOM 669 CB . TYR B 128 ? -165.69600 -19.90100 -108.74400 1.000 47.45506 C ? A ? 86 1
   ATOM 670 CG . TYR B 128 ? -165.53400 -18.42100 -108.51200 1.000 69.65445 C ? A ? 86 1
   ATOM 671 CD1 . TYR B 128 ? -166.55100 -17.53300 -108.82000 1.000 67.00675 C ? A ? 86 1
   ATOM 672 CD2 . TYR B 128 ? -164.33700 -17.89900 -108.05200 1.000 56.74655 C ? A ? 86 1
   ATOM 673 CE1 . TYR B 128 ? -166.39700 -16.16900 -108.64200 1.000 53.33022 C ? A ? 86 1
   ATOM 674 CE2 . TYR B 128 ? -164.16400 -16.53800 -107.87100 1.000 51.47700 C ? A ? 86 1
   ATOM 675 CZ . TYR B 128 ? -165.19900 -15.67100 -108.16700 1.000 59.55012 C ? A ? 86 1
   ATOM 676 OH . TYR B 128 ? -165.04300 -14.33000 -107.98700 1.000 64.28874 O ? A ? 86 1
   ATOM 677 N . SER B 129 ? -164.07500 -22.50000 -108.76000 1.000 38.09092 N ? A ? 87 1
   ATOM 678 CA . SER B 129 ? -163.98300 -23.96700 -108.56000 1.000 35.95264 C ? A ? 87 1
   ATOM 679 C . SER B 129 ? -163.25400 -24.71200 -109.66600 1.000 36.71723 C ? A ? 87 1
   ATOM 680 O . SER B 129 ? -162.54400 -24.09800 -110.45300 1.000 32.52458 O ? A ? 87 1
   ATOM 681 CB . SER B 129 ? -165.33000 -24.59200 -108.30800 1.000 37.16140 C ? A ? 87 1
   ATOM 682 OG . SER B 129 ? -165.23100 -25.77500 -107.54200 1.000 41.85813 O ? A ? 87 1
   ATOM 683 N . GLY B 130 ? -163.44400 -26.02100 -109.66100 1.000 29.26404 N ? A ? 88 1
   ATOM 684 CA . GLY B 130 ? -162.84400 -26.86000 -110.68000 1.000 25.30821 C ? A ? 88 1
   ATOM 685 C . GLY B 130 ? -161.65400 -27.61200 -110.12500 1.000 28.41289 C ? A ? 88 1
   ATOM 686 O . GLY B 130 ? -160.81400 -27.02400 -109.43200 1.000 19.91663 O ? A ? 88 1
   ATOM 687 N . VAL B 131 ? -161.57900 -28.91900 -110.42100 1.000 21.67486 N ? A ? 89 1
   ATOM 688 CA . VAL B 131 ? -160.49000 -29.77900 -109.96900 1.000 18.49111 C ? A ? 89 1
   ATOM 689 C . VAL B 131 ? -160.10200 -30.72900 -111.08900 1.000 24.55900 C ? A ? 89 1
   ATOM 690 O . VAL B 131 ? -160.85100 -30.94300 -112.04700 1.000 18.81813 O ? A ? 89 1
   ATOM 691 CB . VAL B 131 ? -160.84800 -30.60300 -108.71400 1.000 17.45354 C ? A ? 89 1
   ATOM 692 CG1 . VAL B 131 ? -161.14900 -29.69000 -107.55300 1.000 22.94079 C ? A ? 89 1
   ATOM 693 CG2 . VAL B 131 ? -162.04300 -31.48300 -108.99100 1.000 25.84406 C ? A ? 89 1
   ATOM 694 N . GLY B 132 ? -158.91700 -31.31600 -110.94300 1.000 21.64591 N ? A ? 90 1
   ATOM 695 CA . GLY B 132 ? -158.39000 -32.21300 -111.94900 1.000 17.40460 C ? A ? 90 1
   ATOM 696 C . GLY B 132 ? -157.54100 -33.28800 -111.30600 1.000 22.52402 C ? A ? 90 1
   ATOM 697 O . GLY B 132 ? -157.00300 -33.12300 -110.20500 1.000 19.10471 O ? A ? 90 1
   ATOM 698 N . LEU B 133 ? -157.44000 -34.40600 -112.00900 1.000 17.56841 N ? A ? 91 1
   ATOM 699 CA . LEU B 133 ? -156.63200 -35.53500 -111.56900 1.000 16.89330 C ? A ? 91 1
   ATOM 700 C . LEU B 133 ? -155.90800 -36.07700 -112.78500 1.000 23.74151 C ? A ? 91 1
   ATOM 701 O . LEU B 133 ? -156.55400 -36.48700 -113.75100 1.000 22.92335 O ? A ? 91 1
   ATOM 702 CB . LEU B 133 ? -157.50400 -36.61500 -110.93000 1.000 16.20560 C ? A ? 91 1
   ATOM 703 CG . LEU B 133 ? -156.82200 -37.75500 -110.18300 1.000 22.72981 C ? A ? 91 1
   ATOM 704 CD1 . LEU B 133 ? -157.75800 -38.24100 -109.08700 1.000 27.13765 C ? A ? 91 1
   ATOM 705 CD2 . LEU B 133 ? -156.50700 -38.89200 -111.12100 1.000 21.41638 C ? A ? 91 1
   ATOM 706 N . LEU B 134 ? -154.58000 -36.06800 -112.74800 1.000 21.50245 N ? A ? 92 1
   ATOM 707 CA . LEU B 134 ? -153.76000 -36.55800 -113.84500 1.000 23.29434 C ? A ? 92 1
   ATOM 708 C . LEU B 134 ? -152.95100 -37.73000 -113.31200 1.000 22.75833 C ? A ? 92 1
   ATOM 709 O . LEU B 134 ? -152.39000 -37.64600 -112.21700 1.000 19.81589 O ? A ? 92 1
   ATOM 710 CB . LEU B 134 ? -152.83700 -35.45400 -114.38900 1.000 18.51033 C ? A ? 92 1
   ATOM 711 CG . LEU B 134 ? -153.40000 -34.18300 -115.04100 1.000 23.75071 C ? A ? 92 1
   ATOM 712 CD1 . LEU B 134 ? -154.32700 -33.39700 -114.11800 1.000 25.39294 C ? A ? 92 1
   ATOM 713 CD2 . LEU B 134 ? -152.27700 -33.27900 -115.53500 1.000 18.14654 C ? A ? 92 1
   ATOM 714 N . SER B 135 ? -152.89500 -38.81900 -114.06900 1.000 19.63574 N ? A ? 93 1
   ATOM 715 CA . SER B 135 ? -152.35100 -40.06200 -113.54500 1.000 18.68691 C ? A ? 93 1
   ATOM 716 C . SER B 135 ? -151.51300 -40.75300 -114.60600 1.000 22.96261 C ? A ? 93 1
   ATOM 717 O . SER B 135 ? -151.91300 -40.80400 -115.77600 1.000 21.57743 O ? A ? 93 1
   ATOM 718 CB . SER B 135 ? -153.48200 -41.00500 -113.09900 1.000 19.87659 C ? A ? 93 1
   ATOM 719 OG . SER B 135 ? -152.96000 -42.22300 -112.60900 1.000 25.42054 O ? A ? 93 1
   ATOM 720 N . ARG B 136 ? -150.36800 -41.30900 -114.18500 1.000 18.63981 N ? A ? 94 1
   ATOM 721 CA . ARG B 136 ? -149.53600 -42.08700 -115.10400 1.000 17.06074 C ? A ? 94 1
   ATOM 722 C . ARG B 136 ? -150.29900 -43.29300 -115.64900 1.000 30.31099 C ? A ? 94 1
   ATOM 723 O . ARG B 136 ? -150.33200 -43.51800 -116.86500 1.000 23.95452 O ? A ? 94 1
   ATOM 724 CB . ARG B 136 ? -148.24600 -42.53200 -114.41100 1.000 24.49905 C ? A ? 94 1
   ATOM 725 CG . ARG B 136 ? -147.27100 -43.27600 -115.32300 1.000 29.25166 C ? A ? 94 1
   ATOM 726 CD . ARG B 136 ? -146.07100 -43.83400 -114.55100 1.000 32.98220 C ? A ? 94 1
   ATOM 727 NE . ARG B 136 ? -146.47200 -44.48600 -113.30400 1.000 41.51331 N ? A ? 94 1
   ATOM 728 CZ . ARG B 136 ? -146.67100 -45.79800 -113.15900 1.000 49.26683 C ? A ? 94 1
   ATOM 729 NH1 . ARG B 136 ? -146.51000 -46.61800 -114.19000 1.000 49.36375 N ? A ? 94 1
   ATOM 730 NH2 . ARG B 136 ? -147.03100 -46.29700 -111.97900 1.000 41.51340 N ? A ? 94 1
   ATOM 731 N . GLN B 137 ? -150.92000 -44.07800 -114.76800 1.000 19.65140 N ? A ? 95 1
   ATOM 732 CA . GLN B 137 ? -151.76800 -45.19300 -115.16100 1.000 24.39399 C ? A ? 95 1
   ATOM 733 C . GLN B 137 ? -153.24600 -44.82700 -115.08700 1.000 30.05728 C ? A ? 95 1
   ATOM 734 O . GLN B 137 ? -153.66400 -43.99900 -114.27500 1.000 27.16588 O ? A ? 95 1
   ATOM 735 CB . GLN B 137 ? -151.51900 -46.40100 -114.26600 1.000 28.88550 C ? A ? 95 1
   ATOM 736 CG . GLN B 137 ? -150.06900 -46.74200 -114.09900 1.000 35.56482 C ? A ? 95 1
   ATOM 737 CD . GLN B 137 ? -149.87700 -48.13500 -113.55100 1.000 38.85489 C ? A ? 95 1
   ATOM 738 OE1 . GLN B 137 ? -148.91800 -48.82400 -113.89800 1.000 45.09743 O ? A ? 95 1
   ATOM 739 NE2 . GLN B 137 ? -150.79500 -48.56400 -112.69800 1.000 33.48598 N ? A ? 95 1
   ATOM 740 N . ALA B 138 ? -154.04100 -45.47700 -115.92500 1.000 23.22710 N ? A ? 96 1
   ATOM 741 CA . ALA B 138 ? -155.48200 -45.26600 -115.87400 1.000 23.21002 C ? A ? 96 1
   ATOM 742 C . ALA B 138 ? -156.05900 -45.78100 -114.55800 1.000 25.14776 C ? A ? 96 1
   ATOM 743 O . ALA B 138 ? -155.78800 -46.91600 -114.16400 1.000 23.47997 O ? A ? 96 1
   ATOM 744 CB . ALA B 138 ? -156.16400 -45.96300 -117.04800 1.000 20.07942 C ? A ? 96 1
   ATOM 745 N . PRO B 139 ? -156.87000 -45.00100 -113.86700 1.000 24.94417 N ? A ? 97 1
   ATOM 746 CA . PRO B 139 ? -157.60900 -45.55400 -112.73000 1.000 21.61709 C ? A ? 97 1
   ATOM 747 C . PRO B 139 ? -158.57000 -46.63000 -113.20800 1.000 32.89825 C ? A ? 97 1
   ATOM 748 O . PRO B 139 ? -159.02500 -46.62300 -114.35200 1.000 26.73826 O ? A ? 97 1
   ATOM 749 CB . PRO B 139 ? -158.36500 -44.34400 -112.16800 1.000 29.80191 C ? A ? 97 1
   ATOM 750 CG . PRO B 139 ? -157.70100 -43.14200 -112.77500 1.000 28.18175 C ? A ? 97 1
   ATOM 751 CD . PRO B 139 ? -157.13600 -43.57200 -114.08600 1.000 22.10717 C ? A ? 97 1
   ATOM 752 N . LEU B 140 ? -158.88700 -47.58800 -112.35700 1.000 27.59700 N ? A ? 98 1
   ATOM 753 CA . LEU B 140 ? -159.87900 -48.62900 -112.72500 1.000 30.94451 C ? A ? 98 1
   ATOM 754 C . LEU B 140 ? -161.25900 -47.99500 -112.91300 1.000 28.14151 C ? A ? 98 1
   ATOM 755 O . LEU B 140 ? -162.02900 -48.51800 -113.69900 1.000 35.59334 O ? A ? 98 1
   ATOM 756 CB . LEU B 140 ? -159.91200 -49.70900 -111.64200 1.000 29.15834 C ? A ? 98 1
   ATOM 757 CG . LEU B 140 ? -158.58600 -50.39600 -111.32600 1.000 32.61038 C ? A ? 98 1
   ATOM 758 CD1 . LEU B 140 ? -158.74500 -51.32100 -110.13500 1.000 31.99357 C ? A ? 98 1
   ATOM 759 CD2 . LEU B 140 ? -158.08500 -51.17600 -112.52700 1.000 31.69179 C ? A ? 98 1
   ATOM 760 N . LYS B 141 ? -161.52200 -46.89900 -112.21700 1.000 26.91865 N ? A ? 99 1
   ATOM 761 CA . LYS B 141 ? -162.82300 -46.19200 -112.31400 1.000 29.65025 C ? A ? 99 1
   ATOM 762 C . LYS B 141 ? -162.66600 -44.76100 -111.80600 1.000 31.18373 C ? A ? 99 1
   ATOM 763 O . LYS B 141 ? -161.94200 -44.56200 -110.84300 1.000 28.20038 O ? A ? 99 1
   ATOM 764 CB . LYS B 141 ? -163.91800 -46.86700 -111.49100 1.000 28.40880 C ? A ? 99 1
   ATOM 765 CG . LYS B 141 ? -165.34600 -46.46900 -111.83200 1.000 37.97113 C ? A ? 99 1
   ATOM 766 CD . LYS B 141 ? -166.35200 -46.92000 -110.79600 1.000 60.57755 C ? A ? 99 1
   ATOM 767 CE . LYS B 141 ? -167.52400 -45.97500 -110.64400 1.000 58.90803 C ? A ? 99 1
   ATOM 768 NZ . LYS B 141 ? -167.81500 -45.25400 -111.90500 1.000 63.42619 N ? A ? 99 1
   ATOM 769 N . VAL B 142 ? -163.33800 -43.82400 -112.45000 1.000 29.53630 N ? A ? 100 1
   ATOM 770 CA . VAL B 142 ? -163.29000 -42.41900 -112.08700 1.000 24.32870 C ? A ? 100 1
   ATOM 771 C . VAL B 142 ? -164.71400 -41.92500 -111.95400 1.000 27.98629 C ? A ? 100 1
   ATOM 772 O . VAL B 142 ? -165.54500 -42.18200 -112.82900 1.000 24.47440 O ? A ? 100 1
   ATOM 773 CB . VAL B 142 ? -162.54000 -41.59000 -113.13900 1.000 24.36237 C ? A ? 100 1
   ATOM 774 CG1 . VAL B 142 ? -162.64700 -40.11200 -112.80900 1.000 25.73223 C ? A ? 100 1
   ATOM 775 CG2 . VAL B 142 ? -161.09100 -42.03700 -113.21000 1.000 24.59576 C ? A ? 100 1
   ATOM 776 N . SER B 143 ? -164.99700 -41.21800 -110.87400 1.000 21.47844 N ? A ? 101 1
   ATOM 777 CA . SER B 143 ? -166.31100 -40.63500 -110.68000 1.000 27.78101 C ? A ? 101 1
   ATOM 778 C . SER B 143 ? -166.15300 -39.19400 -110.21400 1.000 25.83674 C ? A ? 101 1
   ATOM 779 O . SER B 143 ? -165.07200 -38.76300 -109.79600 1.000 26.63008 O ? A ? 101 1
   ATOM 780 CB . SER B 143 ? -167.13300 -41.44600 -109.67600 1.000 28.05375 C ? A ? 101 1
   ATOM 781 OG . SER B 143 ? -166.53700 -41.39000 -108.39800 1.000 37.95764 O ? A ? 101 1
   ATOM 782 N . TYR B 144 ? -167.25300 -38.45600 -110.27400 1.000 20.93820 N ? A ? 102 1
   ATOM 783 CA . TYR B 144 ? -167.25200 -37.02100 -110.03600 1.000 25.52751 C ? A ? 102 1
   ATOM 784 C . TYR B 144 ? -168.35100 -36.65300 -109.05100 1.000 28.74192 C ? A ? 102 1
   ATOM 785 O . TYR B 144 ? -169.49300 -37.09800 -109.19300 1.000 33.67391 O ? A ? 102 1
   ATOM 786 CB . TYR B 144 ? -167.47600 -36.27600 -111.34400 1.000 24.32966 C ? A ? 102 1
   ATOM 787 CG . TYR B 144 ? -166.50500 -36.67000 -112.41300 1.000 21.74906 C ? A ? 102 1
   ATOM 788 CD1 . TYR B 144 ? -166.82900 -37.63600 -113.36300 1.000 26.58211 C ? A ? 102 1
   ATOM 789 CD2 . TYR B 144 ? -165.24800 -36.09200 -112.46100 1.000 27.68742 C ? A ? 102 1
   ATOM 790 CE1 . TYR B 144 ? -165.92400 -37.99200 -114.33900 1.000 22.32792 C ? A ? 102 1
   ATOM 791 CE2 . TYR B 144 ? -164.33300 -36.44300 -113.42200 1.000 27.95803 C ? A ? 102 1
   ATOM 792 CZ . TYR B 144 ? -164.66600 -37.38800 -114.35300 1.000 22.80740 C ? A ? 102 1
   ATOM 793 OH . TYR B 144 ? -163.73000 -37.70400 -115.30400 1.000 25.02451 O ? A ? 102 1
   ATOM 794 N . GLY B 145 ? -168.02300 -35.82200 -108.07700 1.000 22.12437 N ? A ? 103 1
   ATOM 795 CA . GLY B 145 ? -169.02600 -35.36500 -107.13400 1.000 28.78423 C ? A ? 103 1
   ATOM 796 C . GLY B 145 ? -169.20300 -36.30600 -105.95900 1.000 30.37538 C ? A ? 103 1
   ATOM 797 O . GLY B 145 ? -168.49100 -37.29700 -105.78900 1.000 36.65104 O ? A ? 103 1
   ATOM 798 N . ILE B 146 ? -170.19200 -35.99000 -105.12300 1.000 31.72947 N ? A ? 104 1
   ATOM 799 CA . ILE B 146 ? -170.36300 -36.71600 -103.86700 1.000 36.29055 C ? A ? 104 1
   ATOM 800 C . ILE B 146 ? -171.78600 -37.23900 -103.67100 1.000 40.79442 C ? A ? 104 1
   ATOM 801 O . ILE B 146 ? -172.17000 -37.57000 -102.54600 1.000 50.45811 O ? A ? 104 1
   ATOM 802 CB . ILE B 146 ? -169.96400 -35.84000 -102.66500 1.000 37.63966 C ? A ? 104 1
   ATOM 803 CG1 . ILE B 146 ? -170.78100 -34.53900 -102.66200 1.000 30.48837 C ? A ? 104 1
   ATOM 804 CG2 . ILE B 146 ? -168.46600 -35.56900 -102.66600 1.000 31.32462 C ? A ? 104 1
   ATOM 805 CD1 . ILE B 146 ? -170.58600 -33.67600 -101.41000 1.000 35.41930 C ? A ? 104 1
   ATOM 806 N . GLY B 147 ? -172.59400 -37.31000 -104.73300 1.000 37.43920 N ? A ? 105 1
   ATOM 807 CA . GLY B 147 ? -173.80300 -38.12200 -104.72800 1.000 50.97754 C ? A ? 105 1
   ATOM 808 C . GLY B 147 ? -175.11000 -37.36600 -104.90300 1.000 68.72058 C ? A ? 105 1
   ATOM 809 O . GLY B 147 ? -176.07000 -37.93300 -105.43800 1.000 80.29083 O ? A ? 105 1
   ATOM 810 N . ASP B 148 ? -175.19200 -36.11900 -104.43000 1.000 59.91292 N ? A ? 106 1
   ATOM 811 CA . ASP B 148 ? -176.48200 -35.43800 -104.57700 1.000 65.79771 C ? A ? 106 1
   ATOM 812 C . ASP B 148 ? -176.37800 -34.17800 -105.44000 1.000 69.20232 C ? A ? 106 1
   ATOM 813 O . ASP B 148 ? -176.75900 -33.07100 -105.04000 1.000 70.89303 O ? A ? 106 1
   ATOM 814 CB . ASP B 148 ? -177.11900 -35.16700 -103.19900 1.000 81.68464 C ? A ? 106 1
   ATOM 815 CG . ASP B 148 ? -176.41900 -34.07200 -102.40000 1.000 90.24080 C ? A ? 106 1
   ATOM 816 OD1 . ASP B 148 ? -177.14700 -33.24800 -101.79900 1.000 96.91862 O ? A ? 106 1
   ATOM 817 OD2 . ASP B 148 ? -175.16700 -34.04400 -102.34500 1.000 67.59714 O ? A ? 106 1
   ATOM 818 N . GLU B 149 ? -176.06900 -34.38600 -106.71700 1.000 74.33259 N ? A ? 107 1
   ATOM 819 CA . GLU B 149 ? -175.85200 -33.26700 -107.66400 1.000 73.91685 C ? A ? 107 1
   ATOM 820 C . GLU B 149 ? -177.09600 -32.99700 -108.51500 1.000 68.55838 C ? A ? 107 1
   ATOM 821 O . GLU B 149 ? -176.88800 -32.61000 -109.68000 1.000 62.20488 O ? A ? 107 1
   ATOM 822 CB . GLU B 149 ? -174.77300 -33.74500 -108.63100 1.000 71.88754 C ? A ? 107 1
   ATOM 823 CG . GLU B 149 ? -175.26800 -34.82100 -109.58100 1.000 87.80605 C ? A ? 107 1
   ATOM 824 CD . GLU B 149 ? -175.35200 -36.22600 -109.00900 1.000 86.24435 C ? A ? 107 1
   ATOM 825 OE1 . GLU B 149 ? -175.10800 -36.38100 -107.79900 1.000 76.28125 O ? A ? 107 1
   ATOM 826 OE2 . GLU B 149 ? -175.66100 -37.16000 -109.77700 1.000 86.80219 O ? A ? 107 1
   ATOM 827 N . GLN B 153 ? -174.02100 -29.06000 -109.14400 1.000 43.67872 N ? A ? 108 1
   ATOM 828 CA . GLN B 153 ? -172.73700 -29.75200 -109.40900 1.000 45.93395 C ? A ? 108 1
   ATOM 829 C . GLN B 153 ? -171.64300 -28.69800 -109.34700 1.000 57.20461 C ? A ? 108 1
   ATOM 830 O . GLN B 153 ? -171.57500 -27.87300 -110.27400 1.000 60.43091 O ? A ? 108 1
   ATOM 831 CB . GLN B 153 ? -172.79500 -30.47400 -110.75100 1.000 57.95987 C ? A ? 108 1
   ATOM 832 CG . GLN B 153 ? -171.55100 -31.29900 -111.06200 1.000 68.61079 C ? A ? 108 1
   ATOM 833 CD . GLN B 153 ? -170.98600 -32.05500 -109.88200 1.000 75.63874 C ? A ? 108 1
   ATOM 834 OE1 . GLN B 153 ? -169.94400 -31.70000 -109.33400 1.000 62.80474 O ? A ? 108 1
   ATOM 835 NE2 . GLN B 153 ? -171.66000 -33.12500 -109.49300 1.000 55.88794 N ? A ? 108 1
   ATOM 836 N . GLU B 154 ? -170.81400 -28.73400 -108.31400 1.000 45.26868 N ? A ? 109 1
   ATOM 837 CA . GLU B 154 ? -169.86600 -27.62800 -108.10800 1.000 43.14903 C ? A ? 109 1
   ATOM 838 C . GLU B 154 ? -168.46000 -27.92500 -108.62700 1.000 38.61831 C ? A ? 109 1
   ATOM 839 O . GLU B 154 ? -167.64900 -27.02000 -108.57400 1.000 35.92537 O ? A ? 109 1
   ATOM 840 CB . GLU B 154 ? -169.86300 -27.34400 -106.61100 1.000 50.48495 C ? A ? 109 1
   ATOM 841 CG . GLU B 154 ? -171.01300 -26.45600 -106.15200 1.000 56.67870 C ? A ? 109 1
   ATOM 842 CD . GLU B 154 ? -170.63700 -25.29600 -105.24100 1.000 61.76872 C ? A ? 109 1
   ATOM 843 OE1 . GLU B 154 ? -171.11100 -24.16900 -105.48800 1.000 65.08987 O ? A ? 109 1
   ATOM 844 OE2 . GLU B 154 ? -169.88900 -25.51900 -104.28200 1.000 49.40942 O ? A ? 109 1
   ATOM 845 N . GLY B 155 ? -168.19500 -29.14100 -109.09000 1.000 39.66196 N ? A ? 110 1
   ATOM 846 CA . GLY B 155 ? -166.86700 -29.36900 -109.63000 1.000 32.56880 C ? A ? 110 1
   ATOM 847 C . GLY B 155 ? -165.76500 -29.31100 -108.58800 1.000 33.78331 C ? A ? 110 1
   ATOM 848 O . GLY B 155 ? -164.72600 -28.67100 -108.80300 1.000 31.00802 O ? A ? 110 1
   ATOM 849 N . ARG B 156 ? -165.97900 -29.98500 -107.45100 1.000 24.01761 N ? A ? 111 1
   ATOM 850 CA . ARG B 156 ? -165.03800 -29.96600 -106.34300 1.000 21.78473 C ? A ? 111 1
   ATOM 851 C . ARG B 156 ? -164.38500 -31.29500 -106.04000 1.000 22.41588 C ? A ? 111 1
   ATOM 852 O . ARG B 156 ? -163.37300 -31.30700 -105.33100 1.000 24.83850 O ? A ? 111 1
   ATOM 853 CB . ARG B 156 ? -165.73000 -29.49600 -105.05800 1.000 24.66853 C ? A ? 111 1
   ATOM 854 CG . ARG B 156 ? -166.46200 -28.20500 -105.22400 1.000 32.80127 C ? A ? 111 1
   ATOM 855 CD . ARG B 156 ? -166.87800 -27.61800 -103.89500 1.000 29.58632 C ? A ? 111 1
   ATOM 856 NE . ARG B 156 ? -167.24100 -26.22700 -104.09500 1.000 29.52814 N ? A ? 111 1
   ATOM 857 CZ . ARG B 156 ? -166.38700 -25.22300 -103.98400 1.000 31.96262 C ? A ? 111 1
   ATOM 858 NH1 . ARG B 156 ? -165.13000 -25.46100 -103.65900 1.000 26.53515 N ? A ? 111 1
   ATOM 859 NH2 . ARG B 156 ? -166.79300 -23.98800 -104.19400 1.000 31.38220 N ? A ? 111 1
   ATOM 860 N . VAL B 157 ? -164.92000 -32.40700 -106.53100 1.000 20.89847 N ? A ? 112 1
   ATOM 861 CA . VAL B 157 ? -164.45700 -33.71600 -106.08700 1.000 23.48206 C ? A ? 112 1
   ATOM 862 C . VAL B 157 ? -164.30900 -34.65900 -107.27200 1.000 22.71821 C ? A ? 112 1
   ATOM 863 O . VAL B 157 ? -165.22200 -34.79600 -108.09200 1.000 24.16359 O ? A ? 112 1
   ATOM 864 CB . VAL B 157 ? -165.41400 -34.32300 -105.05400 1.000 24.78381 C ? A ? 112 1
   ATOM 865 CG1 . VAL B 157 ? -165.00900 -35.74300 -104.78500 1.000 27.86030 C ? A ? 112 1
   ATOM 866 CG2 . VAL B 157 ? -165.39300 -33.50500 -103.78200 1.000 15.97700 C ? A ? 112 1
   ATOM 867 N . ILE B 158 ? -163.15900 -35.30900 -107.35800 1.000 21.13395 N ? A ? 113 1
   ATOM 868 CA . ILE B 158 ? -162.95500 -36.43800 -108.24600 1.000 24.73059 C ? A ? 113 1
   ATOM 869 C . ILE B 158 ? -162.55400 -37.63900 -107.40100 1.000 22.49528 C ? A ? 113 1
   ATOM 870 O . ILE B 158 ? -161.80300 -37.50200 -106.42600 1.000 20.71670 O ? A ? 113 1
   ATOM 871 CB . ILE B 158 ? -161.87900 -36.14200 -109.30300 1.000 26.26939 C ? A ? 113 1
   ATOM 872 CG1 . ILE B 158 ? -162.24100 -34.90400 -110.12800 1.000 19.74564 C ? A ? 113 1
   ATOM 873 CG2 . ILE B 158 ? -161.71600 -37.33100 -110.19200 1.000 22.84867 C ? A ? 113 1
   ATOM 874 CD1 . ILE B 158 ? -161.14000 -34.52000 -111.13400 1.000 16.41800 C ? A ? 113 1
   ATOM 875 N . VAL B 159 ? -163.05200 -38.81000 -107.78300 1.000 22.47297 N ? A ? 114 1
   ATOM 876 CA . VAL B 159 ? -162.80800 -40.07300 -107.08700 1.000 20.80984 C ? A ? 114 1
   ATOM 877 C . VAL B 159 ? -162.19800 -41.03900 -108.09900 1.000 25.40507 C ? A ? 114 1
   ATOM 878 O . VAL B 159 ? -162.81800 -41.34800 -109.12000 1.000 23.80300 O ? A ? 114 1
   ATOM 879 CB . VAL B 159 ? -164.10500 -40.65000 -106.49000 1.000 25.95670 C ? A ? 114 1
   ATOM 880 CG1 . VAL B 159 ? -163.85200 -41.97100 -105.76500 1.000 22.15222 C ? A ? 114 1
   ATOM 881 CG2 . VAL B 159 ? -164.73300 -39.66200 -105.54700 1.000 23.09578 C ? A ? 114 1
   ATOM 882 N . ALA B 160 ? -160.97900 -41.49000 -107.83700 1.000 20.34145 N ? A ? 115 1
   ATOM 883 CA . ALA B 160 ? -160.27900 -42.38900 -108.73700 1.000 22.94028 C ? A ? 115 1
   ATOM 884 C . ALA B 160 ? -159.97300 -43.66800 -107.97700 1.000 27.69927 C ? A ? 115 1
   ATOM 885 O . ALA B 160 ? -159.26000 -43.64200 -106.96600 1.000 26.78028 O ? A ? 115 1
   ATOM 886 CB . ALA B 160 ? -158.99800 -41.75000 -109.26900 1.000 21.25801 C ? A ? 115 1
   ATOM 887 N . GLU B 161 ? -160.53300 -44.77700 -108.44700 1.000 26.17791 N ? A ? 116 1
   ATOM 888 CA . GLU B 161 ? -160.27800 -46.08200 -107.85900 1.000 24.46649 C ? A ? 116 1
   ATOM 889 C . GLU B 161 ? -159.06000 -46.67400 -108.54100 1.000 29.13517 C ? A ? 116 1
   ATOM 890 O . GLU B 161 ? -159.03500 -46.78600 -109.77100 1.000 30.47600 O ? A ? 116 1
   ATOM 891 CB . GLU B 161 ? -161.47800 -47.00800 -108.03200 1.000 28.44070 C ? A ? 116 1
   ATOM 892 CG . GLU B 161 ? -161.10800 -48.48500 -107.98500 1.000 36.03570 C ? A ? 116 1
   ATOM 893 CD . GLU B 161 ? -162.21200 -49.32400 -107.39300 1.000 41.66217 C ? A ? 116 1
   ATOM 894 OE1 . GLU B 161 ? -161.91300 -50.40300 -106.83000 1.000 44.31252 O ? A ? 116 1
   ATOM 895 OE2 . GLU B 161 ? -163.38200 -48.88900 -107.47700 1.000 41.24824 O ? A ? 116 1
   ATOM 896 N . PHE B 162 ? -158.07300 -47.02900 -107.72700 1.000 29.65701 N ? A ? 117 1
   ATOM 897 CA . PHE B 162 ? -156.88700 -47.74600 -108.24300 1.000 28.60629 C ? A ? 117 1
   ATOM 898 C . PHE B 162 ? -156.93900 -49.17700 -107.69800 1.000 42.25847 C ? A ? 117 1
   ATOM 899 O . PHE B 162 ? -157.90600 -49.53900 -107.05000 1.000 41.46477 O ? A ? 117 1
   ATOM 900 CB . PHE B 162 ? -155.59700 -46.99600 -107.93000 1.000 23.62086 C ? A ? 117 1
   ATOM 901 CG . PHE B 162 ? -155.43000 -45.69000 -108.65700 1.000 29.58907 C ? A ? 117 1
   ATOM 902 CD1 . PHE B 162 ? -155.90000 -44.51000 -108.10800 1.000 27.13836 C ? A ? 117 1
   ATOM 903 CD2 . PHE B 162 ? -154.80100 -45.64300 -109.88700 1.000 22.92230 C ? A ? 117 1
   ATOM 904 CE1 . PHE B 162 ? -155.74100 -43.30900 -108.77500 1.000 29.33970 C ? A ? 117 1
   ATOM 905 CE2 . PHE B 162 ? -154.64500 -44.44100 -110.55300 1.000 26.29500 C ? A ? 117 1
   ATOM 906 CZ . PHE B 162 ? -155.11800 -43.27900 -109.99700 1.000 31.58585 C ? A ? 117 1
   ATOM 907 N . ASP B 163 ? -155.91000 -49.96500 -107.96900 1.000 51.45130 N ? A ? 118 1
   ATOM 908 CA . ASP B 163 ? -155.87600 -51.38600 -107.53700 1.000 49.53809 C ? A ? 118 1
   ATOM 909 C . ASP B 163 ? -155.84700 -51.50700 -106.01500 1.000 48.67252 C ? A ? 118 1
   ATOM 910 O . ASP B 163 ? -156.66300 -52.23600 -105.49500 1.000 53.44014 O ? A ? 118 1
   ATOM 911 CB . ASP B 163 ? -154.65800 -52.07600 -108.15000 1.000 48.41034 C ? A ? 118 1
   ATOM 912 CG . ASP B 163 ? -154.48200 -53.53900 -107.80200 1.000 60.60330 C ? A ? 118 1
   ATOM 913 OD1 . ASP B 163 ? -155.49900 -54.24200 -107.68100 1.000 58.59245 O ? A ? 118 1
   ATOM 914 OD2 . ASP B 163 ? -153.31600 -53.96100 -107.67500 1.000 60.74172 O ? A ? 118 1
   ATOM 915 N . SER B 164 ? -154.94800 -50.81200 -105.33700 1.000 47.59260 N ? A ? 119 1
   ATOM 916 CA . SER B 164 ? -154.78500 -51.03100 -103.87500 1.000 42.55202 C ? A ? 119 1
   ATOM 917 C . SER B 164 ? -155.51900 -50.00400 -103.01300 1.000 40.63297 C ? A ? 119 1
   ATOM 918 O . SER B 164 ? -155.53800 -50.20800 -101.81100 1.000 38.78505 O ? A ? 119 1
   ATOM 919 CB . SER B 164 ? -153.33000 -51.07000 -103.51800 1.000 41.17087 C ? A ? 119 1
   ATOM 920 OG . SER B 164 ? -152.65800 -52.07000 -104.26300 1.000 62.88848 O ? A ? 119 1
   ATOM 921 N . PHE B 165 ? -156.09300 -48.95800 -103.60600 1.000 35.52118 N ? A ? 120 1
   ATOM 922 CA . PHE B 165 ? -156.68200 -47.91200 -102.78300 1.000 30.39833 C ? A ? 120 1
   ATOM 923 C . PHE B 165 ? -157.60600 -47.07400 -103.64700 1.000 26.61519 C ? A ? 120 1
   ATOM 924 O . PHE B 165 ? -157.65900 -47.23200 -104.86800 1.000 30.11061 O ? A ? 120 1
   ATOM 925 CB . PHE B 165 ? -155.60500 -47.03800 -102.14500 1.000 26.48320 C ? A ? 120 1
   ATOM 926 CG . PHE B 165 ? -154.85400 -46.21500 -103.14000 1.000 37.13261 C ? A ? 120 1
   ATOM 927 CD1 . PHE B 165 ? -155.11500 -44.85800 -103.27400 1.000 32.17862 C ? A ? 120 1
   ATOM 928 CD2 . PHE B 165 ? -153.90900 -46.80300 -103.97000 1.000 32.70369 C ? A ? 120 1
   ATOM 929 CE1 . PHE B 165 ? -154.43500 -44.09900 -104.20400 1.000 31.22692 C ? A ? 120 1
   ATOM 930 CE2 . PHE B 165 ? -153.23400 -46.05100 -104.90500 1.000 30.69816 C ? A ? 120 1
   ATOM 931 CZ . PHE B 165 ? -153.49400 -44.69600 -105.02100 1.000 34.27302 C ? A ? 120 1
   ATOM 932 N . VAL B 166 ? -158.34000 -46.17600 -102.99600 1.000 23.66758 N ? A ? 121 1
   ATOM 933 CA . VAL B 166 ? -159.15500 -45.18900 -103.69300 1.000 20.68504 C ? A ? 121 1
   ATOM 934 C . VAL B 166 ? -158.66100 -43.78800 -103.32900 1.000 27.44296 C ? A ? 121 1
   ATOM 935 O . VAL B 166 ? -158.50500 -43.44500 -102.14600 1.000 26.19980 O ? A ? 121 1
   ATOM 936 CB . VAL B 166 ? -160.65500 -45.35000 -103.38700 1.000 19.15327 C ? A ? 121 1
   ATOM 937 CG1 . VAL B 166 ? -160.92200 -45.20000 -101.89900 1.000 38.68187 C ? A ? 121 1
   ATOM 938 CG2 . VAL B 166 ? -161.44700 -44.31200 -104.16500 1.000 30.32321 C ? A ? 121 1
   ATOM 939 N . LEU B 167 ? -158.42800 -42.98200 -104.35200 1.000 22.48403 N ? A ? 122 1
   ATOM 940 CA . LEU B 167 ? -157.94600 -41.62200 -104.19300 1.000 25.23616 C ? A ? 122 1
   ATOM 941 C . LEU B 167 ? -159.11900 -40.67100 -104.40400 1.000 28.00001 C ? A ? 122 1
   ATOM 942 O . LEU B 167 ? -159.83600 -40.77100 -105.40700 1.000 26.85180 O ? A ? 122 1
   ATOM 943 CB . LEU B 167 ? -156.82100 -41.34100 -105.19200 1.000 27.66085 C ? A ? 122 1
   ATOM 944 CG . LEU B 167 ? -156.24100 -39.93400 -105.28600 1.000 23.92256 C ? A ? 122 1
   ATOM 945 CD1 . LEU B 167 ? -155.58800 -39.52400 -103.95800 1.000 18.82466 C ? A ? 122 1
   ATOM 946 CD2 . LEU B 167 ? -155.22200 -39.89300 -106.41800 1.000 27.20794 C ? A ? 122 1
   ATOM 947 N . VAL B 168 ? -159.34800 -39.79800 -103.43200 1.000 23.58475 N ? A ? 123 1
   ATOM 948 CA . VAL B 168 ? -160.30400 -38.71100 -103.55100 1.000 18.70232 C ? A ? 123 1
   ATOM 949 C . VAL B 168 ? -159.50000 -37.42800 -103.55200 1.000 24.34173 C ? A ? 123 1
   ATOM 950 O . VAL B 168 ? -158.61400 -37.25700 -102.71000 1.000 21.66495 O ? A ? 123 1
   ATOM 951 CB . VAL B 168 ? -161.30400 -38.70500 -102.38900 1.000 17.54989 C ? A ? 123 1
   ATOM 952 CG1 . VAL B 168 ? -162.20400 -37.52300 -102.49900 1.000 19.78268 C ? A ? 123 1
   ATOM 953 CG2 . VAL B 168 ? -162.08900 -40.00900 -102.36600 1.000 24.49996 C ? A ? 123 1
   ATOM 954 N . THR B 169 ? -159.78900 -36.53300 -104.48900 1.000 20.29618 N ? A ? 124 1
   ATOM 955 CA . THR B 169 ? -159.26800 -35.18100 -104.38400 1.000 17.66987 C ? A ? 124 1
   ATOM 956 C . THR B 169 ? -160.43500 -34.20800 -104.28900 1.000 25.21363 C ? A ? 124 1
   ATOM 957 O . THR B 169 ? -161.50100 -34.42000 -104.89700 1.000 20.21494 O ? A ? 124 1
   ATOM 958 CB . THR B 169 ? -158.33100 -34.81800 -105.53700 1.000 23.91923 C ? A ? 124 1
   ATOM 959 OG1 . THR B 169 ? -157.64000 -33.59500 -105.20900 1.000 22.31538 O ? A ? 124 1
   ATOM 960 CG2 . THR B 169 ? -159.08100 -34.67800 -106.84700 1.000 20.00307 C ? A ? 124 1
   ATOM 961 N . ALA B 170 ? -160.23800 -33.15400 -103.49900 1.000 20.63879 N ? A ? 125 1
   ATOM 962 CA . ALA B 170 ? -161.34100 -32.28300 -103.13500 1.000 24.92497 C ? A ? 125 1
   ATOM 963 C . ALA B 170 ? -160.90000 -30.83100 -103.06700 1.000 22.36396 C ? A ? 125 1
   ATOM 964 O . ALA B 170 ? -159.79300 -30.51200 -102.61300 1.000 19.05383 O ? A ? 125 1
   ATOM 965 CB . ALA B 170 ? -161.94300 -32.69000 -101.78000 1.000 21.14456 C ? A ? 125 1
   ATOM 966 N . TYR B 171 ? -161.80100 -29.95700 -103.49300 1.000 21.24567 N ? A ? 126 1
   ATOM 967 CA . TYR B 171 ? -161.69200 -28.52300 -103.28500 1.000 22.72484 C ? A ? 126 1
   ATOM 968 C . TYR B 171 ? -162.89000 -28.14900 -102.41900 1.000 26.31531 C ? A ? 126 1
   ATOM 969 O . TYR B 171 ? -163.98800 -27.89800 -102.93200 1.000 25.94066 O ? A ? 126 1
   ATOM 970 CB . TYR B 171 ? -161.68300 -27.79300 -104.59300 1.000 20.69415 C ? A ? 126 1
   ATOM 971 CG . TYR B 171 ? -161.60200 -26.30000 -104.45100 1.000 24.18832 C ? A ? 126 1
   ATOM 972 CD1 . TYR B 171 ? -162.31500 -25.47800 -105.30600 1.000 23.84563 C ? A ? 126 1
   ATOM 973 CD2 . TYR B 171 ? -160.79200 -25.70700 -103.47400 1.000 21.15377 C ? A ? 126 1
   ATOM 974 CE1 . TYR B 171 ? -162.25600 -24.10800 -105.19100 1.000 28.05846 C ? A ? 126 1
   ATOM 975 CE2 . TYR B 171 ? -160.72200 -24.33700 -103.35300 1.000 24.16876 C ? A ? 126 1
   ATOM 976 CZ . TYR B 171 ? -161.46400 -23.53900 -104.22100 1.000 30.41194 C ? A ? 126 1
   ATOM 977 OH . TYR B 171 ? -161.42800 -22.16500 -104.13600 1.000 29.08129 O ? A ? 126 1
   ATOM 978 N . VAL B 172 ? -162.67100 -28.15400 -101.10700 1.000 23.41342 N ? A ? 127 1
   ATOM 979 CA . VAL B 172 ? -163.74100 -27.93600 -100.12300 1.000 23.87532 C ? A ? 127 1
   ATOM 980 C . VAL B 172 ? -164.20900 -26.48700 -100.19900 1.000 20.73339 C ? A ? 127 1
   ATOM 981 O . VAL B 172 ? -163.36200 -25.57900 -100.26100 1.000 27.27437 O ? A ? 127 1
   ATOM 982 CB . VAL B 172 ? -163.22800 -28.27700 -98.71800 1.000 25.88099 C ? A ? 127 1
   ATOM 983 CG1 . VAL B 172 ? -164.22400 -27.83000 -97.65200 1.000 25.01598 C ? A ? 127 1
   ATOM 984 CG2 . VAL B 172 ? -162.92900 -29.78800 -98.60400 1.000 18.26358 C ? A ? 127 1
   ATOM 985 N . PRO B 173 ? -165.51700 -26.21100 -100.17100 1.000 27.95885 N ? A ? 128 1
   ATOM 986 CA . PRO B 173 ? -165.98700 -24.82000 -100.26300 1.000 28.07500 C ? A ? 128 1
   ATOM 987 C . PRO B 173 ? -165.46500 -23.96200 -99.12300 1.000 36.92299 C ? A ? 128 1
   ATOM 988 O . PRO B 173 ? -165.54700 -24.33500 -97.94700 1.000 28.04000 O ? A ? 128 1
   ATOM 989 CB . PRO B 173 ? -167.50900 -24.94400 -100.19000 1.000 30.05039 C ? A ? 128 1
   ATOM 990 CG . PRO B 173 ? -167.81300 -26.37200 -100.32400 1.000 36.65126 C ? A ? 128 1
   ATOM 991 CD . PRO B 173 ? -166.62300 -27.16200 -100.00000 1.000 24.08584 C ? A ? 128 1
   ATOM 992 N . ASN B 174 ? -164.96200 -22.78500 -99.48600 1.000 33.58264 N ? A ? 129 1
   ATOM 993 CA . ASN B 174 ? -164.53700 -21.80400 -98.49800 1.000 33.33219 C ? A ? 129 1
   ATOM 994 C . ASN B 174 ? -165.75200 -21.21600 -97.79100 1.000 29.06316 C ? A ? 129 1
   ATOM 995 O . ASN B 174 ? -166.79400 -20.97800 -98.41100 1.000 31.06735 O ? A ? 129 1
   ATOM 996 CB . ASN B 174 ? -163.72600 -20.70200 -99.18100 1.000 35.92323 C ? A ? 129 1
   ATOM 997 CG . ASN B 174 ? -162.91600 -19.89300 -98.21200 1.000 38.34001 C ? A ? 129 1
   ATOM 998 OD1 . ASN B 174 ? -163.46400 -19.10900 -97.43400 1.000 47.03964 O ? A ? 129 1
   ATOM 999 ND2 . ASN B 174 ? -161.59900 -20.06000 -98.25500 1.000 34.47998 N ? A ? 129 1
   ATOM 1000 N . ALA B 175 ? -165.62400 -20.99700 -96.47600 1.000 42.10536 N ? A ? 130 1
   ATOM 1001 CA . ALA B 175 ? -166.74400 -20.44300 -95.71900 1.000 41.19565 C ? A ? 130 1
   ATOM 1002 C . ALA B 175 ? -167.06100 -19.01700 -96.14900 1.000 48.60510 C ? A ? 130 1
   ATOM 1003 O . ALA B 175 ? -168.20600 -18.57000 -95.99500 1.000 44.06940 O ? A ? 130 1
   ATOM 1004 CB . ALA B 175 ? -166.45300 -20.49700 -94.21900 1.000 35.98904 C ? A ? 130 1
   ATOM 1005 N . GLY B 176 ? -166.06800 -18.31100 -96.69400 1.000 45.38849 N ? A ? 131 1
   ATOM 1006 CA . GLY B 176 ? -166.32500 -16.98100 -97.27300 1.000 42.55370 C ? A ? 131 1
   ATOM 1007 C . GLY B 176 ? -165.90600 -15.81500 -96.40600 1.000 51.47003 C ? A ? 131 1
   ATOM 1008 O . GLY B 176 ? -165.80400 -15.99200 -95.19100 1.000 44.55520 O ? A ? 131 1
   ATOM 1009 N . ARG B 177 ? -165.68500 -14.64900 -97.02800 1.000 40.15133 N ? A ? 132 1
   ATOM 1010 CA . ARG B 177 ? -165.38700 -13.44000 -96.22500 1.000 40.53467 C ? A ? 132 1
   ATOM 1011 C . ARG B 177 ? -166.64000 -13.12000 -95.42300 1.000 44.52897 C ? A ? 132 1
   ATOM 1012 O . ARG B 177 ? -167.71900 -13.11100 -96.00500 1.000 46.96752 O ? A ? 132 1
   ATOM 1013 CB . ARG B 177 ? -164.92600 -12.24900 -97.06500 1.000 41.31230 C ? A ? 132 1
   ATOM 1014 CG . ARG B 177 ? -164.02600 -11.28000 -96.31800 1.000 44.94253 C ? A ? 132 1
   ATOM 1015 CD . ARG B 177 ? -162.89000 -10.80600 -97.19900 1.000 43.45180 C ? A ? 132 1
   ATOM 1016 NE . ARG B 177 ? -161.72900 -11.67100 -97.08800 1.000 48.43255 N ? A ? 132 1
   ATOM 1017 CZ . ARG B 177 ? -160.50000 -11.31200 -97.42500 1.000 51.71724 C ? A ? 132 1
   ATOM 1018 NH1 . ARG B 177 ? -159.49900 -12.16400 -97.29300 1.000 51.19467 N ? A ? 132 1
   ATOM 1019 NH2 . ARG B 177 ? -160.27700 -10.10300 -97.90300 1.000 43.72001 N ? A ? 132 1
   ATOM 1020 N . GLY B 178 ? -166.47300 -12.90000 -94.12900 1.000 44.92026 N ? A ? 133 1
   ATOM 1021 CA . GLY B 178 ? -167.63800 -12.66600 -93.26300 1.000 50.16730 C ? A ? 133 1
   ATOM 1022 C . GLY B 178 ? -168.48900 -13.90400 -93.06800 1.000 49.09562 C ? A ? 133 1
   ATOM 1023 O . GLY B 178 ? -169.67400 -13.71700 -92.77000 1.000 47.62630 O ? A ? 133 1
   ATOM 1024 N . LEU B 179 ? -167.91200 -15.09900 -93.20100 1.000 47.27353 N ? A ? 134 1
   ATOM 1025 CA . LEU B 179 ? -168.61900 -16.38400 -92.95500 1.000 38.66806 C ? A ? 134 1
   ATOM 1026 C . LEU B 179 ? -169.93700 -16.48400 -93.71200 1.000 45.14178 C ? A ? 134 1
   ATOM 1027 O . LEU B 179 ? -170.80300 -17.23100 -93.25600 1.000 46.20534 O ? A ? 134 1
   ATOM 1028 CB . LEU B 179 ? -168.82400 -16.56000 -91.45500 1.000 38.83489 C ? A ? 134 1
   ATOM 1029 CG . LEU B 179 ? -167.56700 -16.49300 -90.60000 1.000 44.60798 C ? A ? 134 1
   ATOM 1030 CD1 . LEU B 179 ? -167.88000 -16.91800 -89.17700 1.000 38.64309 C ? A ? 134 1
   ATOM 1031 CD2 . LEU B 179 ? -166.47800 -17.36100 -91.19500 1.000 44.82732 C ? A ? 134 1
   ATOM 1032 N . VAL B 180 ? -170.04400 -15.84400 -94.87000 1.000 40.98692 N ? A ? 135 1
   ATOM 1033 CA . VAL B 180 ? -171.32500 -15.79700 -95.62900 1.000 39.29413 C ? A ? 135 1
   ATOM 1034 C . VAL B 180 ? -171.77500 -17.18800 -96.05600 1.000 44.65235 C ? A ? 135 1
   ATOM 1035 O . VAL B 180 ? -172.97600 -17.45900 -96.01200 1.000 47.05870 O ? A ? 135 1
   ATOM 1036 CB . VAL B 180 ? -171.17900 -14.84500 -96.82700 1.000 48.04155 C ? A ? 135 1
   ATOM 1037 CG1 . VAL B 180 ? -172.28600 -15.00500 -97.85700 1.000 48.16020 C ? A ? 135 1
   ATOM 1038 CG2 . VAL B 180 ? -171.09400 -13.40100 -96.36400 1.000 50.99650 C ? A ? 135 1
   ATOM 1039 N . ARG B 181 ? -170.83200 -18.06500 -96.40900 1.000 43.45410 N ? A ? 136 1
   ATOM 1040 CA . ARG B 181 ? -171.21300 -19.39700 -96.94100 1.000 46.60350 C ? A ? 136 1
   ATOM 1041 C . ARG B 181 ? -170.85700 -20.50200 -95.93900 1.000 50.02199 C ? A ? 136 1
   ATOM 1042 O . ARG B 181 ? -170.75300 -21.65100 -96.35800 1.000 46.31764 O ? A ? 136 1
   ATOM 1043 CB . ARG B 181 ? -170.54800 -19.59800 -98.30400 1.000 46.67035 C ? A ? 136 1
   ATOM 1044 CG . ARG B 181 ? -171.44800 -19.28400 -99.48700 1.000 55.34685 C ? A ? 136 1
   ATOM 1045 CD . ARG B 181 ? -170.69800 -19.33400 -100.80100 1.000 51.37439 C ? A ? 136 1
   ATOM 1046 NE . ARG B 181 ? -170.11400 -20.62900 -101.12600 1.000 64.17913 N ? A ? 136 1
   ATOM 1047 CZ . ARG B 181 ? -170.60600 -21.48100 -102.01800 1.000 63.16849 C ? A ? 136 1
   ATOM 1048 NH1 . ARG B 181 ? -171.71600 -21.19400 -102.67400 1.000 50.23916 N ? A ? 136 1
   ATOM 1049 NH2 . ARG B 181 ? -169.98200 -22.62000 -102.25300 1.000 49.01114 N ? A ? 136 1
   ATOM 1050 N . LEU B 182 ? -170.71100 -20.15500 -94.66300 1.000 45.84191 N ? A ? 137 1
   ATOM 1051 CA . LEU B 182 ? -170.39900 -21.16100 -93.61800 1.000 41.60168 C ? A ? 137 1
   ATOM 1052 C . LEU B 182 ? -171.53800 -22.17200 -93.52000 1.000 37.72651 C ? A ? 137 1
   ATOM 1053 O . LEU B 182 ? -171.25900 -23.33000 -93.32600 1.000 43.76141 O ? A ? 137 1
   ATOM 1054 CB . LEU B 182 ? -170.13700 -20.46800 -92.28000 1.000 38.12710 C ? A ? 137 1
   ATOM 1055 CG . LEU B 182 ? -169.87800 -21.37500 -91.07800 1.000 42.59047 C ? A ? 137 1
   ATOM 1056 CD1 . LEU B 182 ? -168.53600 -22.07600 -91.19200 1.000 46.97679 C ? A ? 137 1
   ATOM 1057 CD2 . LEU B 182 ? -169.95400 -20.58400 -89.78400 1.000 46.06041 C ? A ? 137 1
   ATOM 1058 N . GLU B 183 ? -172.77300 -21.71200 -93.63900 1.000 42.11922 N ? A ? 138 1
   ATOM 1059 CA . GLU B 183 ? -173.92100 -22.63900 -93.59500 1.000 43.22428 C ? A ? 138 1
   ATOM 1060 C . GLU B 183 ? -173.76400 -23.63900 -94.73100 1.000 44.27174 C ? A ? 138 1
   ATOM 1061 O . GLU B 183 ? -173.85200 -24.82900 -94.45400 1.000 49.41153 O ? A ? 138 1
   ATOM 1062 CB . GLU B 183 ? -175.23600 -21.89300 -93.74500 1.000 47.23216 C ? A ? 138 1
   ATOM 1063 CG . GLU B 183 ? -176.39300 -22.47900 -92.96900 1.000 58.69490 C ? A ? 138 1
   ATOM 1064 CD . GLU B 183 ? -177.57600 -21.52700 -92.92800 1.000 81.69099 C ? A ? 138 1
   ATOM 1065 OE1 . GLU B 183 ? -178.61100 -21.85100 -93.53200 1.000 90.45111 O ? A ? 138 1
   ATOM 1066 OE2 . GLU B 183 ? -177.44700 -20.44700 -92.31600 1.000 73.73856 O ? A ? 138 1
   ATOM 1067 N . TYR B 184 ? -173.51000 -23.15800 -95.94900 1.000 39.91373 N ? A ? 139 1
   ATOM 1068 CA . TYR B 184 ? -173.27200 -24.12100 -97.01700 1.000 36.74987 C ? A ? 139 1
   ATOM 1069 C . TYR B 184 ? -172.10800 -25.04300 -96.67400 1.000 36.82235 C ? A ? 139 1
   ATOM 1070 O . TYR B 184 ? -172.18800 -26.25800 -96.87900 1.000 42.01420 O ? A ? 139 1
   ATOM 1071 CB . TYR B 184 ? -173.00500 -23.38400 -98.32900 1.000 35.46917 C ? A ? 139 1
   ATOM 1072 CG . TYR B 184 ? -172.75500 -24.30700 -99.49900 1.000 40.17649 C ? A ? 139 1
   ATOM 1073 CD1 . TYR B 184 ? -171.46700 -24.56600 -99.94400 1.000 39.31453 C ? A ? 139 1
   ATOM 1074 CD2 . TYR B 184 ? -173.80500 -24.93100 -100.15000 1.000 36.87104 C ? A ? 139 1
   ATOM 1075 CE1 . TYR B 184 ? -171.23700 -25.41700 -101.00700 1.000 36.13256 C ? A ? 139 1
   ATOM 1076 CE2 . TYR B 184 ? -173.58000 -25.78400 -101.21500 1.000 40.89880 C ? A ? 139 1
   ATOM 1077 CZ . TYR B 184 ? -172.29400 -26.01900 -101.64000 1.000 36.64779 C ? A ? 139 1
   ATOM 1078 OH . TYR B 184 ? -172.06700 -26.86200 -102.70200 1.000 46.07470 O ? A ? 139 1
   ATOM 1079 N . ARG B 185 ? -171.03000 -24.48300 -96.12700 1.000 28.70490 N ? A ? 140 1
   ATOM 1080 CA . ARG B 185 ? -169.84900 -25.28100 -95.82800 1.000 29.69825 C ? A ? 140 1
   ATOM 1081 C . ARG B 185 ? -170.16400 -26.37100 -94.81400 1.000 38.49656 C ? A ? 140 1
   ATOM 1082 O . ARG B 185 ? -169.64100 -27.49000 -94.90800 1.000 29.30019 O ? A ? 140 1
   ATOM 1083 CB . ARG B 185 ? -168.73600 -24.36700 -95.32100 1.000 27.34166 C ? A ? 140 1
   ATOM 1084 CG . ARG B 185 ? -167.57700 -25.06600 -94.64500 1.000 29.96661 C ? A ? 140 1
   ATOM 1085 CD . ARG B 185 ? -166.81200 -26.00700 -95.56100 1.000 28.10498 C ? A ? 140 1
   ATOM 1086 NE . ARG B 185 ? -165.70300 -26.60600 -94.83000 1.000 23.96996 N ? A ? 140 1
   ATOM 1087 CZ . ARG B 185 ? -164.51000 -26.04900 -94.72500 1.000 32.01545 C ? A ? 140 1
   ATOM 1088 NH1 . ARG B 185 ? -164.28200 -24.89400 -95.33200 1.000 32.09275 N ? A ? 140 1
   ATOM 1089 NH2 . ARG B 185 ? -163.54800 -26.64600 -94.03100 1.000 29.36520 N ? A ? 140 1
   ATOM 1090 N . GLN B 186 ? -171.03700 -26.08200 -93.85200 1.000 35.58027 N ? A ? 141 1
   ATOM 1091 CA . GLN B 186 ? -171.34500 -27.06000 -92.77900 1.000 40.71659 C ? A ? 141 1
   ATOM 1092 C . GLN B 186 ? -172.09600 -28.25100 -93.37900 1.000 37.48131 C ? A ? 141 1
   ATOM 1093 O . GLN B 186 ? -171.77500 -29.38800 -93.04300 1.000 40.74685 O ? A ? 141 1
   ATOM 1094 CB . GLN B 186 ? -172.10800 -26.39600 -91.62400 1.000 39.84141 C ? A ? 141 1
   ATOM 1095 CG . GLN B 186 ? -171.25600 -25.46900 -90.77100 1.000 38.73962 C ? A ? 141 1
   ATOM 1096 CD . GLN B 186 ? -172.05500 -24.86100 -89.64400 1.000 61.97414 C ? A ? 141 1
   ATOM 1097 OE1 . GLN B 186 ? -172.25400 -25.47500 -88.60100 1.000 51.02795 O ? A ? 141 1
   ATOM 1098 NE2 . GLN B 186 ? -172.53200 -23.64600 -89.85400 1.000 59.50960 N ? A ? 141 1
   ATOM 1099 N . ARG B 187 ? -173.02900 -27.97600 -94.26700 1.000 32.87544 N ? A ? 142 1
   ATOM 1100 CA . ARG B 187 ? -173.84800 -29.05900 -94.85300 1.000 36.75320 C ? A ? 142 1
   ATOM 1101 C . ARG B 187 ? -172.97100 -29.87700 -95.79600 1.000 42.23501 C ? A ? 142 1
   ATOM 1102 O . ARG B 187 ? -173.16400 -31.08600 -95.88000 1.000 37.54961 O ? A ? 142 1
   ATOM 1103 CB . ARG B 187 ? -174.97600 -28.45400 -95.67400 1.000 33.81141 C ? A ? 142 1
   ATOM 1104 CG . ARG B 187 ? -175.95200 -27.59200 -94.89200 1.000 55.95479 C ? A ? 142 1
   ATOM 1105 CD . ARG B 187 ? -177.01900 -27.01800 -95.80800 1.000 67.99668 C ? A ? 142 1
   ATOM 1106 NE . ARG B 187 ? -177.33000 -27.82200 -96.98600 1.000 70.37672 N ? A ? 142 1
   ATOM 1107 CZ . ARG B 187 ? -178.19500 -28.83400 -97.01300 1.000 73.11263 C ? A ? 142 1
   ATOM 1108 NH1 . ARG B 187 ? -178.41000 -29.49100 -98.14000 1.000 59.34880 N ? A ? 142 1
   ATOM 1109 NH2 . ARG B 187 ? -178.83200 -29.19700 -95.91400 1.000 56.57822 N ? A ? 142 1
   ATOM 1110 N . TRP B 188 ? -172.07100 -29.19400 -96.49100 1.000 35.04686 N ? A ? 143 1
   ATOM 1111 CA . TRP B 188 ? -171.14500 -29.87600 -97.41800 1.000 37.44119 C ? A ? 143 1
   ATOM 1112 C . TRP B 188 ? -170.25500 -30.80900 -96.60400 1.000 25.41414 C ? A ? 143 1
   ATOM 1113 O . TRP B 188 ? -170.08000 -31.92900 -97.01700 1.000 28.84911 O ? A ? 143 1
   ATOM 1114 CB . TRP B 188 ? -170.33400 -28.84300 -98.21100 1.000 35.57259 C ? A ? 143 1
   ATOM 1115 CG . TRP B 188 ? -169.66400 -29.41200 -99.42100 1.000 31.36093 C ? A ? 143 1
   ATOM 1116 CD1 . TRP B 188 ? -170.13200 -29.41800 -100.70200 1.000 32.64259 C ? A ? 143 1
   ATOM 1117 CD2 . TRP B 188 ? -168.39100 -30.06900 -99.45600 1.000 23.63228 C ? A ? 143 1
   ATOM 1118 NE1 . TRP B 188 ? -169.23400 -30.02800 -101.53200 1.000 27.94922 N ? A ? 143 1
   ATOM 1119 CE2 . TRP B 188 ? -168.15600 -30.43700 -100.79600 1.000 29.13170 C ? A ? 143 1
   ATOM 1120 CE3 . TRP B 188 ? -167.42600 -30.36500 -98.49200 1.000 26.15252 C ? A ? 143 1
   ATOM 1121 CZ2 . TRP B 188 ? -166.99700 -31.09800 -101.19000 1.000 29.01118 C ? A ? 143 1
   ATOM 1122 CZ3 . TRP B 188 ? -166.28000 -31.01200 -98.88600 1.000 28.70894 C ? A ? 143 1
   ATOM 1123 CH2 . TRP B 188 ? -166.07200 -31.37500 -100.21400 1.000 29.57453 C ? A ? 143 1
   ATOM 1124 N . ASP B 189 ? -169.76300 -30.32700 -95.46900 1.000 31.99970 N ? A ? 144 1
   ATOM 1125 CA . ASP B 189 ? -168.94100 -31.21300 -94.65600 1.000 28.96687 C ? A ? 144 1
   ATOM 1126 C . ASP B 189 ? -169.71000 -32.47800 -94.30100 1.000 35.01585 C ? A ? 144 1
   ATOM 1127 O . ASP B 189 ? -169.19900 -33.59200 -94.44100 1.000 28.78329 O ? A ? 144 1
   ATOM 1128 CB . ASP B 189 ? -168.48000 -30.48800 -93.39500 1.000 30.10825 C ? A ? 144 1
   ATOM 1129 CG . ASP B 189 ? -167.25200 -29.64100 -93.63300 1.000 42.91568 C ? A ? 144 1
   ATOM 1130 OD1 . ASP B 189 ? -166.73100 -29.06300 -92.65200 1.000 41.11857 O ? A ? 144 1
   ATOM 1131 OD2 . ASP B 189 ? -166.79900 -29.56500 -94.80100 1.000 32.08130 O ? A ? 144 1
   ATOM 1132 N . GLU B 190 ? -170.95800 -32.32600 -93.86300 1.000 40.22916 N ? A ? 145 1
   ATOM 1133 CA . GLU B 190 ? -171.72700 -33.49700 -93.46500 1.000 41.85173 C ? A ? 145 1
   ATOM 1134 C . GLU B 190 ? -171.92500 -34.43400 -94.64300 1.000 36.00888 C ? A ? 145 1
   ATOM 1135 O . GLU B 190 ? -171.65700 -35.63800 -94.54300 1.000 41.20127 O ? A ? 145 1
   ATOM 1136 CB . GLU B 190 ? -173.07300 -33.08500 -92.87200 1.000 40.88865 C ? A ? 145 1
   ATOM 1137 CG . GLU B 190 ? -173.70800 -34.18900 -92.03600 1.000 56.23781 C ? A ? 145 1
   ATOM 1138 CD . GLU B 190 ? -174.96900 -33.73800 -91.34700 1.000 65.88900 C ? A ? 145 1
   ATOM 1139 OE1 . GLU B 190 ? -176.07000 -34.17400 -91.76100 1.000 71.83326 O ? A ? 145 1
   ATOM 1140 OE2 . GLU B 190 ? -174.85300 -32.94100 -90.39400 1.000 69.50397 O ? A ? 145 1
   ATOM 1141 N . ALA B 191 ? -172.38300 -33.89000 -95.77700 1.000 28.39621 N ? A ? 146 1
   ATOM 1142 CA . ALA B 191 ? -172.54300 -34.70500 -96.97800 1.000 25.84553 C ? A ? 146 1
   ATOM 1143 C . ALA B 191 ? -171.24100 -35.40600 -97.35100 1.000 28.27141 C ? A ? 146 1
   ATOM 1144 O . ALA B 191 ? -171.23800 -36.60400 -97.66500 1.000 32.91137 O ? A ? 146 1
   ATOM 1145 CB . ALA B 191 ? -173.03500 -33.83300 -98.13000 1.000 29.12702 C ? A ? 146 1
   ATOM 1146 N . PHE B 192 ? -170.12400 -34.67700 -97.30000 1.000 27.19221 N ? A ? 147 1
   ATOM 1147 CA . PHE B 192 ? -168.84300 -35.22500 -97.72100 1.000 24.61492 C ? A ? 147 1
   ATOM 1148 C . PHE B 192 ? -168.41000 -36.34500 -96.79700 1.000 28.01445 C ? A ? 147 1
   ATOM 1149 O . PHE B 192 ? -167.95100 -37.39700 -97.25200 1.000 26.19137 O ? A ? 147 1
   ATOM 1150 CB . PHE B 192 ? -167.79800 -34.11800 -97.73000 1.000 27.53856 C ? A ? 147 1
   ATOM 1151 CG . PHE B 192 ? -166.49500 -34.50300 -98.37900 1.000 26.97379 C ? A ? 147 1
   ATOM 1152 CD1 . PHE B 192 ? -166.47000 -35.24600 -99.54900 1.000 30.07404 C ? A ? 147 1
   ATOM 1153 CD2 . PHE B 192 ? -165.29800 -34.08900 -97.83700 1.000 32.17928 C ? A ? 147 1
   ATOM 1154 CE1 . PHE B 192 ? -165.26200 -35.57300 -100.16200 1.000 27.39016 C ? A ? 147 1
   ATOM 1155 CE2 . PHE B 192 ? -164.09700 -34.41200 -98.44100 1.000 33.35282 C ? A ? 147 1
   ATOM 1156 CZ . PHE B 192 ? -164.08000 -35.15100 -99.60800 1.000 19.30942 C ? A ? 147 1
   ATOM 1157 N . ARG B 193 ? -168.51800 -36.10600 -95.48700 1.000 32.41494 N ? A ? 148 1
   ATOM 1158 CA . ARG B 193 ? -168.22800 -37.11300 -94.47100 1.000 33.85802 C ? A ? 148 1
   ATOM 1159 C . ARG B 193 ? -169.00900 -38.40000 -94.73400 1.000 34.22125 C ? A ? 148 1
   ATOM 1160 O . ARG B 193 ? -168.43800 -39.49600 -94.77600 1.000 39.82077 O ? A ? 148 1
   ATOM 1161 CB . ARG B 193 ? -168.57500 -36.52000 -93.10300 1.000 37.34197 C ? A ? 148 1
   ATOM 1162 CG . ARG B 193 ? -168.12700 -37.28100 -91.87400 1.000 49.81161 C ? A ? 148 1
   ATOM 1163 CD . ARG B 193 ? -168.56000 -36.53100 -90.60000 1.000 40.40642 C ? A ? 148 1
   ATOM 1164 NE . ARG B 193 ? -168.31600 -35.09200 -90.70100 1.000 41.43627 N ? A ? 148 1
   ATOM 1165 CZ . ARG B 193 ? -169.25100 -34.15100 -90.56800 1.000 44.52445 C ? A ? 148 1
   ATOM 1166 NH1 . ARG B 193 ? -170.50700 -34.48700 -90.32200 1.000 44.96118 N ? A ? 148 1
   ATOM 1167 NH2 . ARG B 193 ? -168.93100 -32.86600 -90.68700 1.000 42.33502 N ? A ? 148 1
   ATOM 1168 N . LYS B 194 ? -170.32100 -38.27200 -94.92200 1.000 27.44306 N ? A ? 149 1
   ATOM 1169 CA . LYS B 194 ? -171.16000 -39.42200 -95.23000 1.000 30.85059 C ? A ? 149 1
   ATOM 1170 C . LYS B 194 ? -170.68900 -40.11100 -96.50000 1.000 44.55174 C ? A ? 149 1
   ATOM 1171 O . LYS B 194 ? -170.47200 -41.32900 -96.51900 1.000 40.91374 O ? A ? 149 1
   ATOM 1172 CB . LYS B 194 ? -172.61400 -38.96300 -95.36900 1.000 38.70812 C ? A ? 149 1
   ATOM 1173 CG . LYS B 194 ? -173.60700 -40.02000 -95.86100 1.000 51.02014 C ? A ? 149 1
   ATOM 1174 CD . LYS B 194 ? -175.02700 -39.42900 -95.97600 1.000 42.43551 C ? A ? 149 1
   ATOM 1175 CE . LYS B 194 ? -175.97100 -40.26900 -96.84600 1.000 47.32373 C ? A ? 149 1
   ATOM 1176 NZ . LYS B 194 ? -177.33700 -39.64200 -96.96300 1.000 40.67959 N ? A ? 149 1
   ATOM 1177 N . PHE B 195 ? -170.51800 -39.33600 -97.57400 1.000 43.41908 N ? A ? 150 1
   ATOM 1178 CA . PHE B 195 ? -170.05800 -39.89600 -98.83900 1.000 33.31700 C ? A ? 150 1
   ATOM 1179 C . PHE B 195 ? -168.76300 -40.68200 -98.65300 1.000 30.22922 C ? A ? 150 1
   ATOM 1180 O . PHE B 195 ? -168.62300 -41.80300 -99.15500 1.000 35.47029 O ? A ? 150 1
   ATOM 1181 CB . PHE B 195 ? -169.88300 -38.77200 -99.86300 1.000 30.82006 C ? A ? 150 1
   ATOM 1182 CG . PHE B 195 ? -169.17700 -39.19700 -101.11300 1.000 31.62953 C ? A ? 150 1
   ATOM 1183 CD1 . PHE B 195 ? -169.85600 -39.86100 -102.11000 1.000 32.82418 C ? A ? 150 1
   ATOM 1184 CD2 . PHE B 195 ? -167.82700 -38.92500 -101.29200 1.000 38.17148 C ? A ? 150 1
   ATOM 1185 CE1 . PHE B 195 ? -169.21000 -40.25100 -103.26200 1.000 39.57795 C ? A ? 150 1
   ATOM 1186 CE2 . PHE B 195 ? -167.16700 -39.31700 -102.44400 1.000 31.74985 C ? A ? 150 1
   ATOM 1187 CZ . PHE B 195 ? -167.86000 -39.97700 -103.42900 1.000 31.95447 C ? A ? 150 1
   ATOM 1188 N . LEU B 196 ? -167.81000 -40.11800 -97.91700 1.000 29.59571 N ? A ? 151 1
   ATOM 1189 CA . LEU B 196 ? -166.53200 -40.79500 -97.75600 1.000 33.35259 C ? A ? 151 1
   ATOM 1190 C . LEU B 196 ? -166.66800 -42.06700 -96.92500 1.000 47.86484 C ? A ? 151 1
   ATOM 1191 O . LEU B 196 ? -165.93400 -43.04000 -97.15600 1.000 40.60947 O ? A ? 151 1
   ATOM 1192 CB . LEU B 196 ? -165.51200 -39.84500 -97.12300 1.000 33.13364 C ? A ? 151 1
   ATOM 1193 CG . LEU B 196 ? -164.91100 -38.77700 -98.04200 1.000 31.73617 C ? A ? 151 1
   ATOM 1194 CD1 . LEU B 196 ? -164.05000 -37.84700 -97.22300 1.000 38.31173 C ? A ? 151 1
   ATOM 1195 CD2 . LEU B 196 ? -164.09300 -39.38700 -99.16800 1.000 24.80774 C ? A ? 151 1
   ATOM 1196 N . LYS B 197 ? -167.59000 -42.08200 -95.95600 1.000 49.27485 N ? A ? 152 1
   ATOM 1197 CA . LYS B 197 ? -167.77600 -43.27600 -95.13700 1.000 47.56640 C ? A ? 152 1
   ATOM 1198 C . LYS B 197 ? -168.13000 -44.47000 -96.01200 1.000 47.16723 C ? A ? 152 1
   ATOM 1199 O . LYS B 197 ? -167.40900 -45.47500 -96.03500 1.000 52.66563 O ? A ? 152 1
   ATOM 1200 CB . LYS B 197 ? -168.85000 -43.03500 -94.07400 1.000 42.50574 C ? A ? 152 1
   ATOM 1201 CG . LYS B 197 ? -168.31900 -42.41500 -92.78600 1.000 43.48169 C ? A ? 152 1
   ATOM 1202 CD . LYS B 197 ? -169.30500 -42.55800 -91.61100 1.000 44.49003 C ? A ? 152 1
   ATOM 1203 CE . LYS B 197 ? -169.47800 -44.01000 -91.17200 1.000 43.60225 C ? A ? 152 1
   ATOM 1204 NZ . LYS B 197 ? -168.80200 -44.29500 -89.87600 1.000 38.91470 N ? A ? 152 1
   ATOM 1205 N . GLY B 198 ? -169.22100 -44.35800 -96.77200 1.000 45.07988 N ? A ? 153 1
   ATOM 1206 CA . GLY B 198 ? -169.58900 -45.37000 -97.75100 1.000 62.42869 C ? A ? 153 1
   ATOM 1207 C . GLY B 198 ? -168.65100 -45.47300 -98.94500 1.000 61.70458 C ? A ? 153 1
   ATOM 1208 O . GLY B 198 ? -169.09000 -45.52900 -100.09900 1.000 62.95879 O ? A ? 153 1
   ATOM 1209 N . LEU B 199 ? -167.34900 -45.52300 -98.67100 1.000 55.96025 N ? A ? 154 1
   ATOM 1210 CA . LEU B 199 ? -166.32600 -45.52000 -99.70700 1.000 54.30863 C ? A ? 154 1
   ATOM 1211 C . LEU B 199 ? -165.09300 -46.23600 -99.16900 1.000 57.20023 C ? A ? 154 1
   ATOM 1212 O . LEU B 199 ? -164.55800 -47.14800 -99.80800 1.000 53.15414 O ? A ? 154 1
   ATOM 1213 CB . LEU B 199 ? -166.00000 -44.08600 -100.13000 1.000 44.30306 C ? A ? 154 1
   ATOM 1214 CG . LEU B 199 ? -165.58200 -43.80800 -101.56500 1.000 37.14927 C ? A ? 154 1
   ATOM 1215 CD1 . LEU B 199 ? -166.76800 -43.91000 -102.50800 1.000 35.30524 C ? A ? 154 1
   ATOM 1216 CD2 . LEU B 199 ? -164.96500 -42.43500 -101.63800 1.000 42.21890 C ? A ? 154 1
   ATOM 1217 N . ALA B 200 ? -164.64400 -45.82900 -97.97900 1.000 55.85658 N ? A ? 155 1
   ATOM 1218 CA . ALA B 200 ? -163.52800 -46.49100 -97.31700 1.000 54.96122 C ? A ? 155 1
   ATOM 1219 C . ALA B 200 ? -163.92400 -47.83100 -96.71400 1.000 65.09104 C ? A ? 155 1
   ATOM 1220 O . ALA B 200 ? -163.04100 -48.58600 -96.28400 1.000 48.81866 O ? A ? 155 1
   ATOM 1221 CB . ALA B 200 ? -162.95000 -45.58900 -96.22900 1.000 44.44399 C ? A ? 155 1
   ATOM 1222 N . SER B 201 ? -165.23300 -48.08800 -96.77100 1.000 51.96284 N ? A ? 156 1
   ATOM 1223 CA . SER B 201 ? -165.76700 -49.39900 -96.35600 1.000 57.02280 C ? A ? 156 1
   ATOM 1224 C . SER B 201 ? -165.34200 -50.39700 -97.43000 1.000 73.10206 C ? A ? 156 1
   ATOM 1225 O . SER B 201 ? -165.23700 -51.58300 -97.10600 1.000 78.20759 O ? A ? 156 1
   ATOM 1226 CB . SER B 201 ? -167.25900 -49.31800 -96.26600 1.000 55.65247 C ? A ? 156 1
   ATOM 1227 OG . SER B 201 ? -167.84400 -49.14800 -97.54400 1.000 63.98111 O ? A ? 156 1
   ATOM 1228 N . ARG B 202 ? -165.08600 -49.92200 -98.65600 1.000 66.97722 N ? A ? 157 1
   ATOM 1229 CA . ARG B 202 ? -164.70800 -50.81900 -99.78200 1.000 52.24226 C ? A ? 157 1
   ATOM 1230 C . ARG B 202 ? -163.19600 -51.05000 -99.78400 1.000 48.71076 C ? A ? 157 1
   ATOM 1231 O . ARG B 202 ? -162.79100 -52.17900 -99.48400 1.000 55.87640 O ? A ? 157 1
   ATOM 1232 CB . ARG B 202 ? -165.25300 -50.29100 -101.11000 1.000 52.57751 C ? A ? 157 1
   ATOM 1233 CG . ARG B 202 ? -166.76800 -50.18000 -101.16300 1.000 59.12765 C ? A ? 157 1
   ATOM 1234 CD . ARG B 202 ? -167.15800 -48.80100 -101.65000 1.000 70.81010 C ? A ? 157 1
   ATOM 1235 NE . ARG B 202 ? -168.57200 -48.52800 -101.47300 1.000 73.97276 N ? A ? 157 1
   ATOM 1236 CZ . ARG B 202 ? -169.29600 -47.79600 -102.30700 1.000 85.37935 C ? A ? 157 1
   ATOM 1237 NH1 . ARG B 202 ? -168.73000 -47.24800 -103.36800 1.000 70.03380 N ? A ? 157 1
   ATOM 1238 NH2 . ARG B 202 ? -170.58000 -47.59900 -102.06700 1.000 93.49210 N ? A ? 157 1
   ATOM 1239 N . LYS B 203 ? -162.39300 -50.01100 -100.03500 1.000 57.00710 N ? A ? 158 1
   ATOM 1240 CA . LYS B 203 ? -160.90600 -50.13800 -100.12400 1.000 47.45325 C ? A ? 158 1
   ATOM 1241 C . LYS B 203 ? -160.19900 -49.04300 -99.28100 1.000 32.41094 C ? A ? 158 1
   ATOM 1242 O . LYS B 203 ? -160.89600 -48.09200 -98.94200 1.000 41.33181 O ? A ? 158 1
   ATOM 1243 CB . LYS B 203 ? -160.49400 -49.98300 -101.58800 1.000 40.09684 C ? A ? 158 1
   ATOM 1244 CG . LYS B 203 ? -159.80200 -51.16600 -102.24300 1.000 49.82500 C ? A ? 158 1
   ATOM 1245 CD . LYS B 203 ? -159.45800 -50.88700 -103.68500 1.000 48.13587 C ? A ? 158 1
   ATOM 1246 CE . LYS B 203 ? -159.86100 -52.00800 -104.61600 1.000 38.76627 C ? A ? 158 1
   ATOM 1247 NZ . LYS B 203 ? -159.49100 -51.70700 -106.01600 1.000 40.04415 N ? A ? 158 1
   ATOM 1248 N . PRO B 204 ? -158.88100 -49.08100 -98.92600 1.000 24.65726 N ? A ? 159 1
   ATOM 1249 CA . PRO B 204 ? -158.30300 -47.96900 -98.16300 1.000 32.38851 C ? A ? 159 1
   ATOM 1250 C . PRO B 204 ? -158.34600 -46.68400 -98.98100 1.000 34.22403 C ? A ? 159 1
   ATOM 1251 O . PRO B 204 ? -158.33200 -46.69900 -100.21800 1.000 24.22617 O ? A ? 159 1
   ATOM 1252 CB . PRO B 204 ? -156.85900 -48.41400 -97.88700 1.000 32.88859 C ? A ? 159 1
   ATOM 1253 CG . PRO B 204 ? -156.58500 -49.54200 -98.81400 1.000 33.26275 C ? A ? 159 1
   ATOM 1254 CD . PRO B 204 ? -157.87700 -50.09500 -99.31200 1.000 32.13338 C ? A ? 159 1
   ATOM 1255 N . LEU B 205 ? -158.37300 -45.56100 -98.27200 1.000 29.51762 N ? A ? 160 1
   ATOM 1256 CA . LEU B 205 ? -158.67400 -44.26400 -98.86100 1.000 27.93831 C ? A ? 160 1
   ATOM 1257 C . LEU B 205 ? -157.50000 -43.30800 -98.70400 1.000 32.19136 C ? A ? 160 1
   ATOM 1258 O . LEU B 205 ? -156.91100 -43.20800 -97.62500 1.000 25.10301 O ? A ? 160 1
   ATOM 1259 CB . LEU B 205 ? -159.92500 -43.68300 -98.19300 1.000 27.90819 C ? A ? 160 1
   ATOM 1260 CG . LEU B 205 ? -160.33100 -42.24300 -98.43800 1.000 37.00294 C ? A ? 160 1
   ATOM 1261 CD1 . LEU B 205 ? -160.38100 -41.99800 -99.91100 1.000 33.70140 C ? A ? 160 1
   ATOM 1262 CD2 . LEU B 205 ? -161.70100 -41.99400 -97.80800 1.000 36.82671 C ? A ? 160 1
   ATOM 1263 N . VAL B 206 ? -157.16600 -42.59900 -99.78000 1.000 24.51893 N ? A ? 161 1
   ATOM 1264 CA . VAL B 206 ? -156.29500 -41.42800 -99.70700 1.000 23.77487 C ? A ? 161 1
   ATOM 1265 C . VAL B 206 ? -157.14200 -40.23900 -100.12800 1.000 27.66314 C ? A ? 161 1
   ATOM 1266 O . VAL B 206 ? -157.73000 -40.25000 -101.21500 1.000 27.29534 O ? A ? 161 1
   ATOM 1267 CB . VAL B 206 ? -155.05400 -41.55100 -100.60700 1.000 23.30305 C ? A ? 161 1
   ATOM 1268 CG1 . VAL B 206 ? -154.19600 -40.28800 -100.49500 1.000 25.46734 C ? A ? 161 1
   ATOM 1269 CG2 . VAL B 206 ? -154.23100 -42.80000 -100.26800 1.000 24.62455 C ? A ? 161 1
   ATOM 1270 N . LEU B 207 ? -157.23400 -39.23500 -99.26400 1.000 24.55121 N ? A ? 162 1
   ATOM 1271 CA . LEU B 207 ? -157.97600 -38.01800 -99.55700 1.000 21.07160 C ? A ? 162 1
   ATOM 1272 C . LEU B 207 ? -156.97200 -36.88100 -99.60400 1.000 24.01326 C ? A ? 162 1
   ATOM 1273 O . LEU B 207 ? -156.24700 -36.65500 -98.63100 1.000 27.12014 O ? A ? 162 1
   ATOM 1274 CB . LEU B 207 ? -159.05100 -37.75300 -98.50400 1.000 28.68500 C ? A ? 162 1
   ATOM 1275 CG . LEU B 207 ? -159.60900 -36.32700 -98.46800 1.000 24.10850 C ? A ? 162 1
   ATOM 1276 CD1 . LEU B 207 ? -160.25500 -36.00700 -99.79000 1.000 26.05188 C ? A ? 162 1
   ATOM 1277 CD2 . LEU B 207 ? -160.59300 -36.10000 -97.28700 1.000 24.71656 C ? A ? 162 1
   ATOM 1278 N . CYS B 208 ? -156.90000 -36.18300 -100.72900 1.000 20.96590 N ? A ? 163 1
   ATOM 1279 CA . CYS B 208 ? -155.93400 -35.10600 -100.82300 1.000 18.30846 C ? A ? 163 1
   ATOM 1280 C . CYS B 208 ? -156.63000 -33.85300 -101.33700 1.000 25.81176 C ? A ? 163 1
   ATOM 1281 O . CYS B 208 ? -157.75200 -33.90100 -101.87400 1.000 26.59979 O ? A ? 163 1
   ATOM 1282 CB . CYS B 208 ? -154.75900 -35.47600 -101.72400 1.000 24.85442 C ? A ? 163 1
   ATOM 1283 SG . CYS B 208 ? -155.14800 -35.42500 -103.44300 1.000 25.75584 S ? A ? 163 1
   ATOM 1284 N . GLY B 209 ? -155.96600 -32.72200 -101.12800 1.000 24.02728 N ? A ? 164 1
   ATOM 1285 CA . GLY B 209 ? -156.49700 -31.52100 -101.72600 1.000 25.40492 C ? A ? 164 1
   ATOM 1286 C . GLY B 209 ? -156.58200 -30.40400 -100.71900 1.000 24.31311 C ? A ? 164 1
   ATOM 1287 O . GLY B 209 ? -155.97600 -30.46000 -99.64200 1.000 25.78296 O ? A ? 164 1
   ATOM 1288 N . ASP B 210 ? -157.34400 -29.38300 -101.10000 1.000 21.03336 N ? A ? 165 1
   ATOM 1289 CA . ASP B 210 ? -157.50800 -28.16000 -100.33300 1.000 25.27070 C ? A ? 165 1
   ATOM 1290 C . ASP B 210 ? -158.77400 -28.34400 -99.51600 1.000 25.80551 C ? A ? 165 1
   ATOM 1291 O . ASP B 210 ? -159.88200 -28.25500 -100.04700 1.000 29.97038 O ? A ? 165 1
   ATOM 1292 CB . ASP B 210 ? -157.59800 -26.96300 -101.27100 1.000 22.99759 C ? A ? 165 1
   ATOM 1293 CG . ASP B 210 ? -157.79300 -25.64900 -100.54600 1.000 34.83017 C ? A ? 165 1
   ATOM 1294 OD1 . ASP B 210 ? -157.93900 -24.63200 -101.25700 1.000 23.75531 O ? A ? 165 1
   ATOM 1295 OD2 . ASP B 210 ? -157.80500 -25.61200 -99.28600 1.000 26.31374 O ? A ? 165 1
   ATOM 1296 N . LEU B 211 ? -158.60900 -28.63600 -98.22400 1.000 29.36262 N ? A ? 166 1
   ATOM 1297 CA . LEU B 211 ? -159.75200 -28.86200 -97.35300 1.000 24.68616 C ? A ? 166 1
   ATOM 1298 C . LEU B 211 ? -160.25800 -27.57000 -96.72100 1.000 25.52866 C ? A ? 166 1
   ATOM 1299 O . LEU B 211 ? -161.28100 -27.59200 -96.02500 1.000 24.59808 O ? A ? 166 1
   ATOM 1300 CB . LEU B 211 ? -159.38700 -29.89600 -96.28000 1.000 23.58141 C ? A ? 166 1
   ATOM 1301 CG . LEU B 211 ? -158.87100 -31.22800 -96.85000 1.000 20.85116 C ? A ? 166 1
   ATOM 1302 CD1 . LEU B 211 ? -158.79900 -32.34800 -95.79700 1.000 24.53829 C ? A ? 166 1
   ATOM 1303 CD2 . LEU B 211 ? -159.70200 -31.68200 -98.04700 1.000 22.50118 C ? A ? 166 1
   ATOM 1304 N . ASN B 212 ? -159.57300 -26.45500 -96.97100 1.000 22.43311 N ? A ? 167 1
   ATOM 1305 CA . ASN B 212 ? -159.99200 -25.12400 -96.53400 1.000 22.66059 C ? A ? 167 1
   ATOM 1306 C . ASN B 212 ? -160.29000 -25.09200 -95.03500 1.000 27.69783 C ? A ? 167 1
   ATOM 1307 O . ASN B 212 ? -161.32600 -24.59800 -94.59000 1.000 25.43819 O ? A ? 167 1
   ATOM 1308 CB . ASN B 212 ? -161.19500 -24.64000 -97.33900 1.000 23.23263 C ? A ? 167 1
   ATOM 1309 CG . ASN B 212 ? -160.79500 -23.70400 -98.48200 1.000 31.88371 C ? A ? 167 1
   ATOM 1310 OD1 . ASN B 212 ? -160.06400 -22.74400 -98.27400 1.000 32.06872 O ? A ? 167 1
   ATOM 1311 ND2 . ASN B 212 ? -161.25700 -23.99900 -99.69100 1.000 26.36453 N ? A ? 167 1
   ATOM 1312 N . VAL B 213 ? -159.36000 -25.62800 -94.25400 1.000 29.90700 N ? A ? 168 1
   ATOM 1313 CA . VAL B 213 ? -159.40400 -25.48800 -92.80200 1.000 24.32716 C ? A ? 168 1
   ATOM 1314 C . VAL B 213 ? -158.04700 -25.82500 -92.21500 1.000 29.78761 C ? A ? 168 1
   ATOM 1315 O . VAL B 213 ? -157.41500 -26.82300 -92.58300 1.000 33.38073 O ? A ? 168 1
   ATOM 1316 CB . VAL B 213 ? -160.50100 -26.36500 -92.18100 1.000 30.74895 C ? A ? 168 1
   ATOM 1317 CG1 . VAL B 213 ? -160.18300 -27.82900 -92.37800 1.000 25.99454 C ? A ? 168 1
   ATOM 1318 CG2 . VAL B 213 ? -160.63600 -26.04500 -90.69800 1.000 33.12992 C ? A ? 168 1
   ATOM 1319 N . ALA B 214 ? -157.56200 -24.97000 -91.32800 1.000 37.06510 N ? A ? 169 1
   ATOM 1320 CA . ALA B 214 ? -156.43300 -25.32500 -90.48700 1.000 28.18502 C ? A ? 169 1
   ATOM 1321 C . ALA B 214 ? -157.01500 -26.03200 -89.27000 1.000 35.64381 C ? A ? 169 1
   ATOM 1322 O . ALA B 214 ? -157.83000 -25.45200 -88.54100 1.000 32.56751 O ? A ? 169 1
   ATOM 1323 CB . ALA B 214 ? -155.61800 -24.09100 -90.10500 1.000 34.31562 C ? A ? 169 1
   ATOM 1324 N . HIS B 215 ? -156.64000 -27.29900 -89.08700 1.000 30.18678 N ? A ? 170 1
   ATOM 1325 CA . HIS B 215 ? -157.24200 -28.11700 -88.03600 1.000 34.89522 C ? A ? 170 1
   ATOM 1326 C . HIS B 215 ? -156.99300 -27.51700 -86.64700 1.000 35.91878 C ? A ? 170 1
   ATOM 1327 O . HIS B 215 ? -157.93600 -27.16500 -85.92800 1.000 36.09382 O ? A ? 170 1
   ATOM 1328 CB . HIS B 215 ? -156.69300 -29.54200 -88.13700 1.000 32.99724 C ? A ? 170 1
   ATOM 1329 CG . HIS B 215 ? -157.27600 -30.49600 -87.14300 1.000 34.78795 C ? A ? 170 1
   ATOM 1330 ND1 . HIS B 215 ? -156.60300 -31.62100 -86.71200 1.000 36.28699 N ? A ? 170 1
   ATOM 1331 CD2 . HIS B 215 ? -158.47100 -30.50100 -86.50400 1.000 35.87283 C ? A ? 170 1
   ATOM 1332 CE1 . HIS B 215 ? -157.35700 -32.27300 -85.84400 1.000 32.95994 C ? A ? 170 1
   ATOM 1333 NE2 . HIS B 215 ? -158.49600 -31.61700 -85.70300 1.000 40.08876 N ? A ? 170 1
   ATOM 1334 N . GLU B 216 ? -155.73200 -27.34600 -86.29100 1.000 39.34185 N ? A ? 171 1
   ATOM 1335 CA . GLU B 216 ? -155.37600 -26.85900 -84.94200 1.000 38.21672 C ? A ? 171 1
   ATOM 1336 C . GLU B 216 ? -154.56200 -25.57700 -85.03200 1.000 47.34614 C ? A ? 171 1
   ATOM 1337 O . GLU B 216 ? -154.31000 -25.11200 -86.12900 1.000 39.17572 O ? A ? 171 1
   ATOM 1338 CB . GLU B 216 ? -154.57500 -27.92000 -84.19100 1.000 39.42829 C ? A ? 171 1
   ATOM 1339 CG . GLU B 216 ? -155.20400 -29.29700 -84.18300 1.000 42.38406 C ? A ? 171 1
   ATOM 1340 CD . GLU B 216 ? -156.29700 -29.51300 -83.15400 1.000 45.29005 C ? A ? 171 1
   ATOM 1341 OE1 . GLU B 216 ? -156.75000 -30.66000 -83.01500 1.000 52.07756 O ? A ? 171 1
   ATOM 1342 OE2 . GLU B 216 ? -156.68800 -28.54000 -82.49400 1.000 46.41758 O ? A ? 171 1
   ATOM 1343 N . GLU B 217 ? -154.14800 -25.05000 -83.88600 1.000 48.24861 N ? A ? 172 1
   ATOM 1344 CA . GLU B 217 ? -153.42100 -23.76400 -83.81800 1.000 42.02203 C ? A ? 172 1
   ATOM 1345 C . GLU B 217 ? -152.06100 -23.86500 -84.49600 1.000 31.32266 C ? A ? 172 1
   ATOM 1346 O . GLU B 217 ? -151.65700 -22.91300 -85.14600 1.000 37.09220 O ? A ? 172 1
   ATOM 1347 CB . GLU B 217 ? -153.32700 -23.41000 -82.32600 1.000 47.84266 C ? A ? 172 1
   ATOM 1348 CG . GLU B 217 ? -154.68600 -23.41200 -81.64000 1.000 51.20328 C ? A ? 172 1
   ATOM 1349 CD . GLU B 217 ? -154.97300 -22.35700 -80.58000 1.000 69.11612 C ? A ? 172 1
   ATOM 1350 OE1 . GLU B 217 ? -154.03700 -21.65000 -80.16300 1.000 57.20489 O ? A ? 172 1
   ATOM 1351 OE2 . GLU B 217 ? -156.14500 -22.24900 -80.16800 1.000 62.42106 O ? A ? 172 1
   ATOM 1352 N . ILE B 218 ? -151.38700 -24.98400 -84.32500 1.000 29.40329 N ? A ? 173 1
   ATOM 1353 CA . ILE B 218 ? -150.05100 -25.18600 -84.94000 1.000 33.18425 C ? A ? 173 1
   ATOM 1354 C . ILE B 218 ? -150.20300 -25.13400 -86.46300 1.000 38.09687 C ? A ? 173 1
   ATOM 1355 O . ILE B 218 ? -149.18900 -24.99500 -87.12500 1.000 39.74723 O ? A ? 173 1
   ATOM 1356 CB . ILE B 218 ? -149.46000 -26.51200 -84.43900 1.000 34.19185 C ? A ? 173 1
   ATOM 1357 CG1 . ILE B 218 ? -147.95400 -26.63800 -84.67400 1.000 38.36850 C ? A ? 173 1
   ATOM 1358 CG2 . ILE B 218 ? -150.23200 -27.71000 -84.96300 1.000 40.15927 C ? A ? 173 1
   ATOM 1359 CD1 . ILE B 218 ? -147.31400 -27.74500 -83.88100 1.000 47.49187 C ? A ? 173 1
   ATOM 1360 N . ASP B 219 ? -151.43200 -25.19300 -86.96900 1.000 32.15813 N ? A ? 174 1
   ATOM 1361 CA . ASP B 219 ? -151.59600 -25.26500 -88.41500 1.000 31.62914 C ? A ? 174 1
   ATOM 1362 C . ASP B 219 ? -151.69300 -23.89100 -89.06500 1.000 37.95566 C ? A ? 174 1
   ATOM 1363 O . ASP B 219 ? -151.95500 -23.80200 -90.27300 1.000 31.26848 O ? A ? 174 1
   ATOM 1364 CB . ASP B 219 ? -152.84000 -26.08600 -88.77400 1.000 28.60190 C ? A ? 174 1
   ATOM 1365 CG . ASP B 219 ? -152.70700 -27.56200 -88.41100 1.000 30.69135 C ? A ? 174 1
   ATOM 1366 OD1 . ASP B 219 ? -151.67000 -28.18900 -88.73500 1.000 31.62480 O ? A ? 174 1
   ATOM 1367 OD2 . ASP B 219 ? -153.65100 -28.09700 -87.79800 1.000 34.71733 O ? A ? 174 1
   ATOM 1368 N . LEU B 220 ? -151.51600 -22.81800 -88.30300 1.000 35.08945 N ? A ? 175 1
   ATOM 1369 CA . LEU B 220 ? -151.55700 -21.49400 -88.90300 1.000 35.99531 C ? A ? 175 1
   ATOM 1370 C . LEU B 220 ? -150.75300 -20.54200 -88.03900 1.000 46.28315 C ? A ? 175 1
   ATOM 1371 O . LEU B 220 ? -150.36100 -20.86900 -86.91400 1.000 48.18898 O ? A ? 175 1
   ATOM 1372 CB . LEU B 220 ? -152.99300 -21.01000 -89.12000 1.000 26.35571 C ? A ? 175 1
   ATOM 1373 CG . LEU B 220 ? -153.85900 -20.48900 -87.98500 1.000 39.68466 C ? A ? 175 1
   ATOM 1374 CD1 . LEU B 220 ? -155.10700 -19.79600 -88.55700 1.000 33.88122 C ? A ? 175 1
   ATOM 1375 CD2 . LEU B 220 ? -154.24600 -21.62400 -87.05700 1.000 38.68368 C ? A ? 175 1
   ATOM 1376 N . ARG B 221 ? -150.47000 -19.36600 -88.60100 1.000 39.80725 N ? A ? 176 1
   ATOM 1377 CA . ARG B 221 ? -149.59000 -18.43100 -87.91700 1.000 50.46079 C ? A ? 176 1
   ATOM 1378 C . ARG B 221 ? -150.34000 -17.58500 -86.89500 1.000 41.00991 C ? A ? 176 1
   ATOM 1379 O . ARG B 221 ? -149.79600 -17.28700 -85.82900 1.000 44.75748 O ? A ? 176 1
   ATOM 1380 CB . ARG B 221 ? -148.87000 -17.54800 -88.93400 1.000 46.02094 C ? A ? 176 1
   ATOM 1381 CG . ARG B 221 ? -147.95800 -16.50800 -88.31100 1.000 49.32749 C ? A ? 176 1
   ATOM 1382 CD . ARG B 221 ? -146.59200 -17.08700 -87.95600 1.000 54.58275 C ? A ? 176 1
   ATOM 1383 NE . ARG B 221 ? -145.67300 -16.02900 -87.54100 1.000 75.79243 N ? A ? 176 1
   ATOM 1384 CZ . ARG B 221 ? -144.80200 -15.43800 -88.35400 1.000 75.92069 C ? A ? 176 1
   ATOM 1385 NH1 . ARG B 221 ? -144.72900 -15.81200 -89.62700 1.000 62.93786 N ? A ? 176 1
   ATOM 1386 NH2 . ARG B 221 ? -144.00700 -14.47400 -87.90100 1.000 81.04435 N ? A ? 176 1
   ATOM 1387 N . ASN B 222 ? -151.59500 -17.23600 -87.16700 1.000 39.68151 N ? A ? 177 1
   ATOM 1388 CA . ASN B 222 ? -152.38800 -16.38500 -86.28500 1.000 40.64168 C ? A ? 177 1
   ATOM 1389 C . ASN B 222 ? -153.62900 -17.12800 -85.79800 1.000 35.06009 C ? A ? 177 1
   ATOM 1390 O . ASN B 222 ? -154.76000 -16.76500 -86.15900 1.000 40.16359 O ? A ? 177 1
   ATOM 1391 CB . ASN B 222 ? -152.77900 -15.09600 -87.00400 1.000 45.06851 C ? A ? 177 1
   ATOM 1392 CG . ASN B 222 ? -151.57600 -14.29300 -87.42000 1.000 51.44769 C ? A ? 177 1
   ATOM 1393 OD1 . ASN B 222 ? -150.47300 -14.52500 -86.91700 1.000 47.73838 O ? A ? 177 1
   ATOM 1394 ND2 . ASN B 222 ? -151.76500 -13.35300 -88.35200 1.000 37.05596 N ? A ? 177 1
   ATOM 1395 N . PRO B 223 ? -153.45700 -18.16100 -84.96400 1.000 33.64223 N ? A ? 178 1
   ATOM 1396 CA . PRO B 223 ? -154.64100 -18.84300 -84.40500 1.000 33.00988 C ? A ? 178 1
   ATOM 1397 C . PRO B 223 ? -155.64300 -17.89100 -83.78300 1.000 36.17186 C ? A ? 178 1
   ATOM 1398 O . PRO B 223 ? -156.83000 -17.92700 -84.13500 1.000 39.35986 O ? A ? 178 1
   ATOM 1399 CB . PRO B 223 ? -154.04100 -19.79200 -83.35600 1.000 36.85835 C ? A ? 178 1
   ATOM 1400 CG . PRO B 223 ? -152.62800 -19.99900 -83.77700 1.000 40.86339 C ? A ? 178 1
   ATOM 1401 CD . PRO B 223 ? -152.19300 -18.74600 -84.48100 1.000 33.99192 C ? A ? 178 1
   ATOM 1402 N . LYS B 224 ? -155.19700 -17.01400 -82.87800 1.000 42.95030 N ? A ? 179 1
   ATOM 1403 CA . LYS B 224 ? -156.16300 -16.25700 -82.09300 1.000 47.33824 C ? A ? 179 1
   ATOM 1404 C . LYS B 224 ? -156.82400 -15.14100 -82.89500 1.000 42.15437 C ? A ? 179 1
   ATOM 1405 O . LYS B 224 ? -157.97500 -14.79100 -82.62100 1.000 43.97675 O ? A ? 179 1
   ATOM 1406 CB . LYS B 224 ? -155.50400 -15.71600 -80.82000 1.000 47.67424 C ? A ? 179 1
   ATOM 1407 CG . LYS B 224 ? -155.73900 -16.63500 -79.59200 1.000 62.24610 C ? A ? 179 1
   ATOM 1408 CD . LYS B 224 ? -157.17800 -16.50800 -79.02900 1.000 63.69369 C ? A ? 179 1
   ATOM 1409 CE . LYS B 224 ? -157.58600 -17.71100 -78.16500 1.000 65.42794 C ? A ? 179 1
   ATOM 1410 NZ . LYS B 224 ? -157.29000 -19.04300 -78.78400 1.000 62.09893 N ? A ? 179 1
   ATOM 1411 N . GLY B 225 ? -156.15600 -14.59600 -83.90600 1.000 44.05984 N ? A ? 180 1
   ATOM 1412 CA . GLY B 225 ? -156.82900 -13.55800 -84.67000 1.000 38.38162 C ? A ? 180 1
   ATOM 1413 C . GLY B 225 ? -157.84100 -14.04600 -85.68500 1.000 53.49676 C ? A ? 180 1
   ATOM 1414 O . GLY B 225 ? -158.58700 -13.23700 -86.24800 1.000 50.93268 O ? A ? 180 1
   ATOM 1415 N . ASN B 226 ? -157.84800 -15.36500 -85.95600 1.000 49.59943 N ? A ? 181 1
   ATOM 1416 CA . ASN B 226 ? -158.70100 -15.93400 -87.03900 1.000 50.22423 C ? A ? 181 1
   ATOM 1417 C . ASN B 226 ? -159.79100 -16.89400 -86.54200 1.000 46.91395 C ? A ? 181 1
   ATOM 1418 O . ASN B 226 ? -160.30800 -17.64500 -87.35800 1.000 45.44705 O ? A ? 181 1
   ATOM 1419 CB . ASN B 226 ? -157.81700 -16.66000 -88.05000 1.000 41.12782 C ? A ? 181 1
   ATOM 1420 CG . ASN B 226 ? -157.07900 -15.72700 -88.98000 1.000 33.51023 C ? A ? 181 1
   ATOM 1421 OD1 . ASN B 226 ? -157.69600 -15.00000 -89.74700 1.000 39.18954 O ? A ? 181 1
   ATOM 1422 ND2 . ASN B 226 ? -155.76100 -15.75500 -88.92700 1.000 34.42858 N ? A ? 181 1
   ATOM 1423 N . LYS B 227 ? -160.19900 -16.80100 -85.28600 1.000 42.68167 N ? A ? 182 1
   ATOM 1424 CA . LYS B 227 ? -161.18000 -17.75900 -84.71800 1.000 39.03462 C ? A ? 182 1
   ATOM 1425 C . LYS B 227 ? -162.56800 -17.55000 -85.30300 1.000 25.96255 C ? A ? 182 1
   ATOM 1426 O . LYS B 227 ? -163.40900 -18.38300 -85.06300 1.000 42.11770 O ? A ? 182 1
   ATOM 1427 CB . LYS B 227 ? -161.21600 -17.62100 -83.19700 1.000 45.24836 C ? A ? 182 1
   ATOM 1428 CG . LYS B 227 ? -159.95800 -18.05400 -82.46600 1.000 56.24335 C ? A ? 182 1
   ATOM 1429 CD . LYS B 227 ? -159.69500 -19.52700 -82.60600 1.000 63.93841 C ? A ? 182 1
   ATOM 1430 CE . LYS B 227 ? -158.53000 -19.98500 -81.76000 1.000 75.51692 C ? A ? 182 1
   ATOM 1431 NZ . LYS B 227 ? -158.93800 -21.03300 -80.79600 1.000 78.82488 N ? A ? 182 1
   ATOM 1432 N . LYS B 228 ? -162.79500 -16.44300 -85.99100 1.000 34.45502 N ? A ? 183 1
   ATOM 1433 CA . LYS B 228 ? -164.11200 -16.23200 -86.65100 1.000 46.88209 C ? A ? 183 1
   ATOM 1434 C . LYS B 228 ? -163.89400 -15.91300 -88.12700 1.000 44.60379 C ? A ? 183 1
   ATOM 1435 O . LYS B 228 ? -164.73800 -15.23600 -88.71300 1.000 41.68714 O ? A ? 183 1
   ATOM 1436 CB . LYS B 228 ? -164.93900 -15.14500 -85.96300 1.000 54.54511 C ? A ? 183 1
   ATOM 1437 CG . LYS B 228 ? -165.41800 -15.47400 -84.55800 1.000 52.55604 C ? A ? 183 1
   ATOM 1438 CD . LYS B 228 ? -166.20600 -14.35000 -83.93000 1.000 57.00192 C ? A ? 183 1
   ATOM 1439 CE . LYS B 228 ? -166.70400 -14.68400 -82.54100 1.000 75.88190 C ? A ? 183 1
   ATOM 1440 NZ . LYS B 228 ? -167.45400 -13.55500 -81.94100 1.000 71.09637 N ? A ? 183 1
   ATOM 1441 N . ASN B 229 ? -162.79900 -16.41000 -88.68700 1.000 47.02461 N ? A ? 184 1
   ATOM 1442 CA . ASN B 229 ? -162.53700 -16.22600 -90.13000 1.000 40.85835 C ? A ? 184 1
   ATOM 1443 C . ASN B 229 ? -162.57600 -17.60100 -90.79700 1.000 42.15633 C ? A ? 184 1
   ATOM 1444 O . ASN B 229 ? -162.21300 -18.57500 -90.14400 1.000 36.36170 O ? A ? 184 1
   ATOM 1445 CB . ASN B 229 ? -161.22200 -15.49100 -90.35300 1.000 35.70458 C ? A ? 184 1
   ATOM 1446 CG . ASN B 229 ? -161.30400 -14.02200 -90.00300 1.000 45.83896 C ? A ? 184 1
   ATOM 1447 OD1 . ASN B 229 ? -162.38900 -13.45600 -89.94100 1.000 47.43408 O ? A ? 184 1
   ATOM 1448 ND2 . ASN B 229 ? -160.16300 -13.39800 -89.77600 1.000 39.76277 N ? A ? 184 1
   ATOM 1449 N . ALA B 230 ? -163.00500 -17.64100 -92.05500 1.000 41.35330 N ? A ? 185 1
   ATOM 1450 CA . ALA B 230 ? -163.11500 -18.89000 -92.79200 1.000 36.10994 C ? A ? 185 1
   ATOM 1451 C . ALA B 230 ? -161.82500 -19.68600 -92.68300 1.000 34.79419 C ? A ? 185 1
   ATOM 1452 O . ALA B 230 ? -160.72700 -19.13700 -92.80700 1.000 36.85939 O ? A ? 185 1
   ATOM 1453 CB . ALA B 230 ? -163.44100 -18.60200 -94.25800 1.000 40.74539 C ? A ? 185 1
   ATOM 1454 N . GLY B 231 ? -161.95800 -20.97800 -92.42200 1.000 40.92231 N ? A ? 186 1
   ATOM 1455 CA . GLY B 231 ? -160.81900 -21.84500 -92.26200 1.000 32.60982 C ? A ? 186 1
   ATOM 1456 C . GLY B 231 ? -160.38000 -22.06500 -90.82800 1.000 39.31035 C ? A ? 186 1
   ATOM 1457 O . GLY B 231 ? -159.62200 -23.01100 -90.56600 1.000 33.06319 O ? A ? 186 1
   ATOM 1458 N . PHE B 232 ? -160.81600 -21.22000 -89.88900 1.000 41.12263 N ? A ? 187 1
   ATOM 1459 CA . PHE B 232 ? -160.48000 -21.50100 -88.49800 1.000 32.29106 C ? A ? 187 1
   ATOM 1460 C . PHE B 232 ? -161.66100 -21.27200 -87.56800 1.000 38.95081 C ? A ? 187 1
   ATOM 1461 O . PHE B 232 ? -161.46200 -21.12500 -86.36300 1.000 39.25947 O ? A ? 187 1
   ATOM 1462 CB . PHE B 232 ? -159.28700 -20.67100 -88.02900 1.000 30.62510 C ? A ? 187 1
   ATOM 1463 CG . PHE B 232 ? -158.45100 -21.35400 -86.97600 1.000 38.84391 C ? A ? 187 1
   ATOM 1464 CD1 . PHE B 232 ? -157.98700 -22.64400 -87.17400 1.000 34.03088 C ? A ? 187 1
   ATOM 1465 CD2 . PHE B 232 ? -158.13400 -20.70700 -85.78300 1.000 34.28990 C ? A ? 187 1
   ATOM 1466 CE1 . PHE B 232 ? -157.20900 -23.27600 -86.21600 1.000 36.44087 C ? A ? 187 1
   ATOM 1467 CE2 . PHE B 232 ? -157.36400 -21.33400 -84.81800 1.000 40.31729 C ? A ? 187 1
   ATOM 1468 CZ . PHE B 232 ? -156.89900 -22.62100 -85.03200 1.000 47.13942 C ? A ? 187 1
   ATOM 1469 N . THR B 233 ? -162.87700 -21.26600 -88.08100 1.000 43.83572 N ? A ? 188 1
   ATOM 1470 CA . THR B 233 ? -164.02700 -21.16300 -87.20000 1.000 41.55312 C ? A ? 188 1
   ATOM 1471 C . THR B 233 ? -164.10400 -22.40300 -86.31500 1.000 49.50247 C ? A ? 188 1
   ATOM 1472 O . THR B 233 ? -163.38300 -23.38500 -86.55300 1.000 41.97676 O ? A ? 188 1
   ATOM 1473 CB . THR B 233 ? -165.30700 -20.99800 -88.01400 1.000 38.37377 C ? A ? 188 1
   ATOM 1474 OG1 . THR B 233 ? -165.56700 -22.20400 -88.74100 1.000 42.51125 O ? A ? 188 1
   ATOM 1475 CG2 . THR B 233 ? -165.16800 -19.82700 -88.96000 1.000 37.01623 C ? A ? 188 1
   ATOM 1476 N . PRO B 234 ? -164.92000 -22.39000 -85.25700 1.000 46.81836 N ? A ? 189 1
   ATOM 1477 CA . PRO B 234 ? -165.05800 -23.62400 -84.47300 1.000 40.53521 C ? A ? 189 1
   ATOM 1478 C . PRO B 234 ? -165.81900 -24.69400 -85.22800 1.000 41.25572 C ? A ? 189 1
   ATOM 1479 O . PRO B 234 ? -165.47100 -25.87900 -85.13600 1.000 39.83621 O ? A ? 189 1
   ATOM 1480 CB . PRO B 234 ? -165.79300 -23.15800 -83.20900 1.000 43.52906 C ? A ? 189 1
   ATOM 1481 CG . PRO B 234 ? -166.49200 -21.90600 -83.61400 1.000 53.13802 C ? A ? 189 1
   ATOM 1482 CD . PRO B 234 ? -165.64400 -21.25700 -84.64700 1.000 43.01340 C ? A ? 189 1
   ATOM 1483 N . GLN B 235 ? -166.84100 -24.30100 -85.99600 1.000 36.92590 N ? A ? 190 1
   ATOM 1484 CA . GLN B 235 ? -167.58400 -25.26800 -86.79700 1.000 38.51390 C ? A ? 190 1
   ATOM 1485 C . GLN B 235 ? -166.67400 -25.97000 -87.80200 1.000 44.42111 C ? A ? 190 1
   ATOM 1486 O . GLN B 235 ? -166.82400 -27.17300 -88.04800 1.000 40.81205 O ? A ? 190 1
   ATOM 1487 CB . GLN B 235 ? -168.74400 -24.57000 -87.50800 1.000 33.55055 C ? A ? 190 1
   ATOM 1488 CG . GLN B 235 ? -169.81400 -24.04400 -86.56100 1.000 38.53474 C ? A ? 190 1
   ATOM 1489 CD . GLN B 235 ? -169.60900 -22.58900 -86.16000 1.000 46.07134 C ? A ? 190 1
   ATOM 1490 OE1 . GLN B 235 ? -168.47600 -22.10300 -86.05100 1.000 41.30888 O ? A ? 190 1
   ATOM 1491 NE2 . GLN B 235 ? -170.71500 -21.88500 -85.93800 1.000 45.28864 N ? A ? 190 1
   ATOM 1492 N . GLU B 236 ? -165.71000 -25.24100 -88.38000 1.000 40.11675 N ? A ? 191 1
   ATOM 1493 CA . GLU B 236 ? -164.85700 -25.83000 -89.40700 1.000 42.35727 C ? A ? 191 1
   ATOM 1494 C . GLU B 236 ? -163.82200 -26.76300 -88.80000 1.000 37.98779 C ? A ? 191 1
   ATOM 1495 O . GLU B 236 ? -163.59100 -27.86100 -89.32300 1.000 33.37011 O ? A ? 191 1
   ATOM 1496 CB . GLU B 236 ? -164.17200 -24.73100 -90.22600 1.000 43.87766 C ? A ? 191 1
   ATOM 1497 CG . GLU B 236 ? -165.08800 -24.06200 -91.25100 1.000 36.80822 C ? A ? 191 1
   ATOM 1498 CD . GLU B 236 ? -164.45200 -22.84900 -91.90500 1.000 42.14254 C ? A ? 191 1
   ATOM 1499 OE1 . GLU B 236 ? -164.03000 -21.91400 -91.19000 1.000 46.11018 O ? A ? 191 1
   ATOM 1500 OE2 . GLU B 236 ? -164.36600 -22.83800 -93.14800 1.000 43.05860 O ? A ? 191 1
   ATOM 1501 N . ARG B 237 ? -163.21600 -26.37000 -87.68800 1.000 41.15048 N ? A ? 192 1
   ATOM 1502 CA . ARG B 237 ? -162.23800 -27.25700 -87.01300 1.000 41.57071 C ? A ? 192 1
   ATOM 1503 C . ARG B 237 ? -162.96200 -28.51300 -86.51600 1.000 37.31368 C ? A ? 192 1
   ATOM 1504 O . ARG B 237 ? -162.40100 -29.59300 -86.62400 1.000 37.94123 O ? A ? 192 1
   ATOM 1505 CB . ARG B 237 ? -161.47400 -26.52200 -85.91100 1.000 41.94048 C ? A ? 192 1
   ATOM 1506 CG . ARG B 237 ? -160.77800 -25.24100 -86.33500 1.000 40.73700 C ? A ? 192 1
   ATOM 1507 CD . ARG B 237 ? -160.37300 -24.49500 -85.08000 1.000 33.45283 C ? A ? 192 1
   ATOM 1508 NE . ARG B 237 ? -159.41300 -25.27300 -84.31400 1.000 44.66262 N ? A ? 192 1
   ATOM 1509 CZ . ARG B 237 ? -158.86700 -24.89300 -83.16800 1.000 46.68651 C ? A ? 192 1
   ATOM 1510 NH1 . ARG B 237 ? -159.17900 -23.72500 -82.63800 1.000 42.16177 N ? A ? 192 1
   ATOM 1511 NH2 . ARG B 237 ? -158.00900 -25.68300 -82.55400 1.000 52.86055 N ? A ? 192 1
   ATOM 1512 N . GLN B 238 ? -164.18400 -28.34800 -86.03100 1.000 37.78612 N ? A ? 193 1
   ATOM 1513 CA . GLN B 238 ? -164.99100 -29.49600 -85.55700 1.000 42.42748 C ? A ? 193 1
   ATOM 1514 C . GLN B 238 ? -165.25000 -30.42300 -86.74500 1.000 41.02789 C ? A ? 193 1
   ATOM 1515 O . GLN B 238 ? -165.07800 -31.62200 -86.57600 1.000 35.41762 O ? A ? 193 1
   ATOM 1516 CB . GLN B 238 ? -166.31100 -29.00400 -84.96000 1.000 44.34133 C ? A ? 193 1
   ATOM 1517 CG . GLN B 238 ? -167.20600 -30.09700 -84.40700 1.000 54.04465 C ? A ? 193 1
   ATOM 1518 CD . GLN B 238 ? -168.38500 -29.49300 -83.68600 1.000 69.60036 C ? A ? 193 1
   ATOM 1519 OE1 . GLN B 238 ? -168.23500 -28.58400 -82.87300 1.000 56.55022 O ? A ? 193 1
   ATOM 1520 NE2 . GLN B 238 ? -169.57400 -29.99100 -83.98500 1.000 59.23639 N ? A ? 193 1
   ATOM 1521 N . GLY B 239 ? -165.61900 -29.86000 -87.90100 1.000 41.47664 N ? A ? 194 1
   ATOM 1522 CA . GLY B 239 ? -165.90000 -30.71200 -89.04900 1.000 41.59439 C ? A ? 194 1
   ATOM 1523 C . GLY B 239 ? -164.70200 -31.53400 -89.49100 1.000 32.91336 C ? A ? 194 1
   ATOM 1524 O . GLY B 239 ? -164.84200 -32.70200 -89.86500 1.000 38.11357 O ? A ? 194 1
   ATOM 1525 N . PHE B 240 ? -163.51000 -30.93600 -89.46600 1.000 29.50892 N ? A ? 195 1
   ATOM 1526 CA . PHE B 240 ? -162.30300 -31.69500 -89.76200 1.000 25.58328 C ? A ? 195 1
   ATOM 1527 C . PHE B 240 ? -162.12200 -32.82400 -88.75800 1.000 35.34194 C ? A ? 195 1
   ATOM 1528 O . PHE B 240 ? -161.80700 -33.95900 -89.13300 1.000 37.13820 O ? A ? 195 1
   ATOM 1529 CB . PHE B 240 ? -161.09000 -30.77300 -89.74800 1.000 29.95406 C ? A ? 195 1
   ATOM 1530 CG . PHE B 240 ? -159.82600 -31.39200 -90.29300 1.000 28.80421 C ? A ? 195 1
   ATOM 1531 CD1 . PHE B 240 ? -159.52500 -31.31500 -91.64300 1.000 35.47884 C ? A ? 195 1
   ATOM 1532 CD2 . PHE B 240 ? -158.91500 -32.00400 -89.45500 1.000 34.81751 C ? A ? 195 1
   ATOM 1533 CE1 . PHE B 240 ? -158.35100 -31.86500 -92.14700 1.000 30.25058 C ? A ? 195 1
   ATOM 1534 CE2 . PHE B 240 ? -157.72700 -32.55400 -89.95300 1.000 37.11193 C ? A ? 195 1
   ATOM 1535 CZ . PHE B 240 ? -157.44700 -32.48000 -91.30000 1.000 35.27826 C ? A ? 195 1
   ATOM 1536 N . GLY B 241 ? -162.30700 -32.52600 -87.46700 1.000 29.96050 N ? A ? 196 1
   ATOM 1537 CA . GLY B 241 ? -162.21400 -33.57100 -86.46100 1.000 29.18128 C ? A ? 196 1
   ATOM 1538 C . GLY B 241 ? -163.20200 -34.69000 -86.70600 1.000 24.28910 C ? A ? 196 1
   ATOM 1539 O . GLY B 241 ? -162.85000 -35.87100 -86.62800 1.000 27.26915 O ? A ? 196 1
   ATOM 1540 N . GLU B 242 ? -164.44900 -34.33500 -87.02800 1.000 24.34275 N ? A ? 197 1
   ATOM 1541 CA . GLU B 242 ? -165.43100 -35.35500 -87.37900 1.000 29.17268 C ? A ? 197 1
   ATOM 1542 C . GLU B 242 ? -165.00800 -36.13600 -88.61600 1.000 36.46900 C ? A ? 197 1
   ATOM 1543 O . GLU B 242 ? -165.26100 -37.34400 -88.71100 1.000 29.16911 O ? A ? 197 1
   ATOM 1544 CB . GLU B 242 ? -166.79300 -34.72100 -87.61800 1.000 25.94661 C ? A ? 197 1
   ATOM 1545 CG . GLU B 242 ? -167.27900 -33.88700 -86.46900 1.000 40.36962 C ? A ? 197 1
   ATOM 1546 CD . GLU B 242 ? -168.73200 -33.55400 -86.61600 1.000 49.55445 C ? A ? 197 1
   ATOM 1547 OE1 . GLU B 242 ? -169.04700 -32.38000 -86.93100 1.000 54.44433 O ? A ? 197 1
   ATOM 1548 OE2 . GLU B 242 ? -169.55000 -34.48400 -86.43400 1.000 55.88684 O ? A ? 197 1
   ATOM 1549 N . LEU B 243 ? -164.40700 -35.45700 -89.59600 1.000 30.91374 N ? A ? 198 1
   ATOM 1550 CA . LEU B 243 ? -163.91900 -36.16600 -90.77400 1.000 31.16633 C ? A ? 198 1
   ATOM 1551 C . LEU B 243 ? -162.95500 -37.25600 -90.35700 1.000 26.55645 C ? A ? 198 1
   ATOM 1552 O . LEU B 243 ? -163.08100 -38.40900 -90.78100 1.000 29.74175 O ? A ? 198 1
   ATOM 1553 CB . LEU B 243 ? -163.23200 -35.19200 -91.74200 1.000 30.15920 C ? A ? 198 1
   ATOM 1554 CG . LEU B 243 ? -162.70700 -35.80200 -93.04400 1.000 28.02269 C ? A ? 198 1
   ATOM 1555 CD1 . LEU B 243 ? -163.86900 -36.24000 -93.89800 1.000 26.26435 C ? A ? 198 1
   ATOM 1556 CD2 . LEU B 243 ? -161.88900 -34.79700 -93.79200 1.000 29.06092 C ? A ? 198 1
   ATOM 1557 N . LEU B 244 ? -162.00500 -36.90600 -89.48800 1.000 25.47017 N ? A ? 199 1
   ATOM 1558 CA . LEU B 244 ? -160.99300 -37.85700 -89.04600 1.000 29.12144 C ? A ? 199 1
   ATOM 1559 C . LEU B 244 ? -161.60000 -38.96900 -88.19600 1.000 34.52470 C ? A ? 199 1
   ATOM 1560 O . LEU B 244 ? -161.18700 -40.12900 -88.29800 1.000 23.61408 O ? A ? 199 1
   ATOM 1561 CB . LEU B 244 ? -159.91100 -37.12800 -88.25800 1.000 27.38021 C ? A ? 199 1
   ATOM 1562 CG . LEU B 244 ? -159.00600 -36.12200 -88.97300 1.000 31.28875 C ? A ? 199 1
   ATOM 1563 CD1 . LEU B 244 ? -157.78300 -35.83800 -88.11800 1.000 40.89573 C ? A ? 199 1
   ATOM 1564 CD2 . LEU B 244 ? -158.59700 -36.65700 -90.33200 1.000 39.44281 C ? A ? 199 1
   ATOM 1565 N . GLN B 245 ? -162.56400 -38.63500 -87.33400 1.000 43.35767 N ? A ? 200 1
   ATOM 1566 CA . GLN B 245 ? -163.14100 -39.64800 -86.45000 1.000 26.41918 C ? A ? 200 1
   ATOM 1567 C . GLN B 245 ? -164.00500 -40.63000 -87.22800 1.000 29.82916 C ? A ? 200 1
   ATOM 1568 O . GLN B 245 ? -163.86000 -41.84800 -87.07700 1.000 40.68431 O ? A ? 200 1
   ATOM 1569 CB . GLN B 245 ? -163.94600 -38.98100 -85.33500 1.000 30.14847 C ? A ? 200 1
   ATOM 1570 CG . GLN B 245 ? -164.23000 -39.91000 -84.13700 1.000 34.71425 C ? A ? 200 1
   ATOM 1571 CD . GLN B 245 ? -162.95900 -40.47400 -83.52200 1.000 37.69683 C ? A ? 200 1
   ATOM 1572 OE1 . GLN B 245 ? -161.97000 -39.76000 -83.33900 1.000 45.61374 O ? A ? 200 1
   ATOM 1573 NE2 . GLN B 245 ? -162.97800 -41.76300 -83.20500 1.000 61.69072 N ? A ? 200 1
   ATOM 1574 N . ALA B 246 ? -164.87400 -40.11500 -88.10500 1.000 25.05752 N ? A ? 201 1
   ATOM 1575 CA . ALA B 246 ? -165.94200 -40.91000 -88.70800 1.000 32.92737 C ? A ? 201 1
   ATOM 1576 C . ALA B 246 ? -165.45900 -41.87200 -89.79200 1.000 40.35266 C ? A ? 201 1
   ATOM 1577 O . ALA B 246 ? -166.01800 -42.96700 -89.94500 1.000 35.64038 O ? A ? 201 1
   ATOM 1578 CB . ALA B 246 ? -166.99900 -39.98200 -89.29900 1.000 31.17094 C ? A ? 201 1
   ATOM 1579 N . VAL B 247 ? -164.46300 -41.48700 -90.58100 1.000 35.07721 N ? A ? 202 1
   ATOM 1580 CA . VAL B 247 ? -164.16100 -42.27200 -91.77500 1.000 31.64173 C ? A ? 202 1
   ATOM 1581 C . VAL B 247 ? -163.55500 -43.61800 -91.39300 1.000 30.07927 C ? A ? 202 1
   ATOM 1582 O . VAL B 247 ? -164.04200 -44.64600 -91.87800 1.000 39.85914 O ? A ? 202 1
   ATOM 1583 CB . VAL B 247 ? -163.26700 -41.49000 -92.74700 1.000 34.79063 C ? A ? 202 1
   ATOM 1584 CG1 . VAL B 247 ? -162.91100 -42.35800 -93.94800 1.000 34.14561 C ? A ? 202 1
   ATOM 1585 CG2 . VAL B 247 ? -163.99700 -40.24600 -93.19200 1.000 33.85036 C ? A ? 202 1
   ATOM 1586 N . PRO B 248 ? -162.49700 -43.68800 -90.56800 1.000 30.11633 N ? A ? 203 1
   ATOM 1587 CA . PRO B 248 ? -161.59000 -42.68700 -90.00600 1.000 31.18411 C ? A ? 203 1
   ATOM 1588 C . PRO B 248 ? -160.39900 -42.41200 -90.91000 1.000 33.92055 C ? A ? 203 1
   ATOM 1589 O . PRO B 248 ? -160.06800 -43.22500 -91.77400 1.000 30.58721 O ? A ? 203 1
   ATOM 1590 CB . PRO B 248 ? -161.11600 -43.34500 -88.71900 1.000 33.02947 C ? A ? 203 1
   ATOM 1591 CG . PRO B 248 ? -161.02800 -44.78700 -89.10000 1.000 30.72886 C ? A ? 203 1
   ATOM 1592 CD . PRO B 248 ? -162.23200 -45.01700 -89.98600 1.000 32.06832 C ? A ? 203 1
   ATOM 1593 N . LEU B 249 ? -159.72500 -41.29000 -90.68200 1.000 30.71677 N ? A ? 204 1
   ATOM 1594 CA . LEU B 249 ? -158.52900 -40.97300 -91.44000 1.000 29.71921 C ? A ? 204 1
   ATOM 1595 C . LEU B 249 ? -157.46500 -40.40700 -90.51500 1.000 25.43502 C ? A ? 204 1
   ATOM 1596 O . LEU B 249 ? -157.76000 -39.85400 -89.45300 1.000 28.27433 O ? A ? 204 1
   ATOM 1597 CB . LEU B 249 ? -158.83300 -39.97900 -92.56200 1.000 28.63142 C ? A ? 204 1
   ATOM 1598 CG . LEU B 249 ? -159.86600 -40.46700 -93.56000 1.000 28.71174 C ? A ? 204 1
   ATOM 1599 CD1 . LEU B 249 ? -160.58800 -39.28500 -94.16700 1.000 27.75579 C ? A ? 204 1
   ATOM 1600 CD2 . LEU B 249 ? -159.16900 -41.30500 -94.61400 1.000 26.11391 C ? A ? 204 1
   ATOM 1601 N . ALA B 250 ? -156.21800 -40.53800 -90.94800 1.000 31.17375 N ? A ? 205 1
   ATOM 1602 CA . ALA B 250 ? -155.07700 -39.92800 -90.28600 1.000 26.39783 C ? A ? 205 1
   ATOM 1603 C . ALA B 250 ? -154.53200 -38.78900 -91.14200 1.000 33.86109 C ? A ? 205 1
   ATOM 1604 O . ALA B 250 ? -154.43400 -38.91600 -92.36700 1.000 31.03759 O ? A ? 205 1
   ATOM 1605 CB . ALA B 250 ? -153.98700 -40.96800 -90.03700 1.000 27.36340 C ? A ? 205 1
   ATOM 1606 N . ASP B 251 ? -154.15400 -37.68600 -90.49400 1.000 32.66253 N ? A ? 206 1
   ATOM 1607 CA . ASP B 251 ? -153.45800 -36.55400 -91.16700 1.000 26.68171 C ? A ? 206 1
   ATOM 1608 C . ASP B 251 ? -152.00400 -36.96800 -91.37000 1.000 29.48508 C ? A ? 206 1
   ATOM 1609 O . ASP B 251 ? -151.27100 -36.93700 -90.40100 1.000 31.64585 O ? A ? 206 1
   ATOM 1610 CB . ASP B 251 ? -153.55100 -35.29200 -90.31800 1.000 31.60433 C ? A ? 206 1
   ATOM 1611 CG . ASP B 251 ? -152.95100 -34.02200 -90.88900 1.000 32.11473 C ? A ? 206 1
   ATOM 1612 OD1 . ASP B 251 ? -152.11300 -34.09900 -91.79100 1.000 27.59272 O ? A ? 206 1
   ATOM 1613 OD2 . ASP B 251 ? -153.32700 -32.96200 -90.39100 1.000 31.31045 O ? A ? 206 1
   ATOM 1614 N . SER B 252 ? -151.60200 -37.25500 -92.59900 1.000 22.85953 N ? A ? 207 1
   ATOM 1615 CA . SER B 252 ? -150.24700 -37.78200 -92.90000 1.000 27.03106 C ? A ? 207 1
   ATOM 1616 C . SER B 252 ? -149.12800 -36.92800 -92.30400 1.000 34.48035 C ? A ? 207 1
   ATOM 1617 O . SER B 252 ? -148.29900 -37.47700 -91.59200 1.000 31.25787 O ? A ? 207 1
   ATOM 1618 CB . SER B 252 ? -150.06200 -37.92800 -94.39900 1.000 35.22739 C ? A ? 207 1
   ATOM 1619 OG . SER B 252 ? -150.27500 -36.69600 -95.06600 1.000 23.74670 O ? A ? 207 1
   ATOM 1620 N . PHE B 253 ? -149.10800 -35.63600 -92.60300 1.000 31.57624 N ? A ? 208 1
   ATOM 1621 CA . PHE B 253 ? -148.02300 -34.73200 -92.15600 1.000 33.65559 C ? A ? 208 1
   ATOM 1622 C . PHE B 253 ? -147.91200 -34.72400 -90.63100 1.000 27.39414 C ? A ? 208 1
   ATOM 1623 O . PHE B 253 ? -146.82800 -34.87800 -90.12300 1.000 31.40230 O ? A ? 208 1
   ATOM 1624 CB . PHE B 253 ? -148.23600 -33.32500 -92.71800 1.000 24.06104 C ? A ? 208 1
   ATOM 1625 CG . PHE B 253 ? -147.15900 -32.35900 -92.31600 1.000 32.98140 C ? A ? 208 1
   ATOM 1626 CD1 . PHE B 253 ? -145.94100 -32.35800 -92.96900 1.000 31.03778 C ? A ? 208 1
   ATOM 1627 CD2 . PHE B 253 ? -147.35500 -31.47500 -91.27100 1.000 33.30239 C ? A ? 208 1
   ATOM 1628 CE1 . PHE B 253 ? -144.93600 -31.49200 -92.58000 1.000 39.65428 C ? A ? 208 1
   ATOM 1629 CE2 . PHE B 253 ? -146.34900 -30.61000 -90.88600 1.000 35.16506 C ? A ? 208 1
   ATOM 1630 CZ . PHE B 253 ? -145.14400 -30.62300 -91.53800 1.000 34.66841 C ? A ? 208 1
   ATOM 1631 N . ARG B 254 ? -149.02400 -34.53400 -89.95800 1.000 30.81378 N ? A ? 209 1
   ATOM 1632 CA . ARG B 254 ? -149.01400 -34.45100 -88.48000 1.000 35.56892 C ? A ? 209 1
   ATOM 1633 C . ARG B 254 ? -148.66700 -35.81600 -87.88200 1.000 38.41518 C ? A ? 209 1
   ATOM 1634 O . ARG B 254 ? -147.99900 -35.83800 -86.86400 1.000 39.46590 O ? A ? 209 1
   ATOM 1635 CB . ARG B 254 ? -150.32800 -33.85800 -87.98800 1.000 28.11498 C ? A ? 209 1
   ATOM 1636 CG . ARG B 254 ? -150.22000 -33.15900 -86.64300 1.000 41.75555 C ? A ? 209 1
   ATOM 1637 CD . ARG B 254 ? -149.11900 -32.12200 -86.62900 1.000 34.17243 C ? A ? 209 1
   ATOM 1638 NE . ARG B 254 ? -149.49700 -30.85700 -87.23100 1.000 34.43647 N ? A ? 209 1
   ATOM 1639 CZ . ARG B 254 ? -148.62700 -29.95900 -87.66100 1.000 39.39056 C ? A ? 209 1
   ATOM 1640 NH1 . ARG B 254 ? -147.33600 -30.19900 -87.55000 1.000 34.26690 N ? A ? 209 1
   ATOM 1641 NH2 . ARG B 254 ? -149.04700 -28.83000 -88.19600 1.000 26.67925 N ? A ? 209 1
   ATOM 1642 N . HIS B 255 ? -149.09300 -36.90400 -88.49900 1.000 30.70727 N ? A ? 210 1
   ATOM 1643 CA . HIS B 255 ? -148.66200 -38.22300 -87.99100 1.000 38.16064 C ? A ? 210 1
   ATOM 1644 C . HIS B 255 ? -147.14300 -38.24100 -87.96000 1.000 39.67931 C ? A ? 210 1
   ATOM 1645 O . HIS B 255 ? -146.58600 -38.66600 -86.94900 1.000 40.27264 O ? A ? 210 1
   ATOM 1646 CB . HIS B 255 ? -149.16300 -39.35700 -88.87900 1.000 33.16046 C ? A ? 210 1
   ATOM 1647 CG . HIS B 255 ? -148.88600 -40.72100 -88.35000 1.000 40.66015 C ? A ? 210 1
   ATOM 1648 ND1 . HIS B 255 ? -147.94700 -41.55500 -88.91700 1.000 54.86321 N ? A ? 210 1
   ATOM 1649 CD2 . HIS B 255 ? -149.43200 -41.40600 -87.32800 1.000 33.26111 C ? A ? 210 1
   ATOM 1650 CE1 . HIS B 255 ? -147.92000 -42.69400 -88.26200 1.000 46.17358 C ? A ? 210 1
   ATOM 1651 NE2 . HIS B 255 ? -148.82200 -42.62600 -87.28200 1.000 55.04478 N ? A ? 210 1
   ATOM 1652 N . LEU B 256 ? -146.51300 -37.76800 -89.03200 1.000 35.68890 N ? A ? 211 1
   ATOM 1653 CA . LEU B 256 ? -145.06200 -37.87000 -89.12400 1.000 29.70908 C ? A ? 211 1
   ATOM 1654 C . LEU B 256 ? -144.34800 -36.77500 -88.35600 1.000 30.05673 C ? A ? 211 1
   ATOM 1655 O . LEU B 256 ? -143.20300 -36.96900 -87.93600 1.000 33.57063 O ? A ? 211 1
   ATOM 1656 CB . LEU B 256 ? -144.63400 -37.79100 -90.58200 1.000 23.79930 C ? A ? 211 1
   ATOM 1657 CG . LEU B 256 ? -145.23800 -38.85200 -91.47400 1.000 29.22453 C ? A ? 211 1
   ATOM 1658 CD1 . LEU B 256 ? -144.84800 -38.53000 -92.91400 1.000 23.20185 C ? A ? 211 1
   ATOM 1659 CD2 . LEU B 256 ? -144.70200 -40.19400 -91.04000 1.000 26.92613 C ? A ? 211 1
   ATOM 1660 N . TYR B 257 ? -144.98100 -35.61700 -88.21200 1.000 30.77337 N ? A ? 212 1
   ATOM 1661 CA . TYR B 257 ? -144.34500 -34.42400 -87.65600 1.000 38.07983 C ? A ? 212 1
   ATOM 1662 C . TYR B 257 ? -145.28200 -33.80000 -86.62900 1.000 39.91696 C ? A ? 212 1
   ATOM 1663 O . TYR B 257 ? -145.75200 -32.66900 -86.79500 1.000 34.37106 O ? A ? 212 1
   ATOM 1664 CB . TYR B 257 ? -143.99800 -33.44000 -88.77200 1.000 28.94016 C ? A ? 212 1
   ATOM 1665 CG . TYR B 257 ? -143.19000 -34.05800 -89.89600 1.000 29.99226 C ? A ? 212 1
   ATOM 1666 CD1 . TYR B 257 ? -141.84700 -34.35400 -89.72600 1.000 28.88269 C ? A ? 212 1
   ATOM 1667 CD2 . TYR B 257 ? -143.77100 -34.33900 -91.13500 1.000 31.91396 C ? A ? 212 1
   ATOM 1668 CE1 . TYR B 257 ? -141.10000 -34.90200 -90.74300 1.000 31.55939 C ? A ? 212 1
   ATOM 1669 CE2 . TYR B 257 ? -143.01900 -34.90100 -92.17700 1.000 29.49722 C ? A ? 212 1
   ATOM 1670 CZ . TYR B 257 ? -141.69000 -35.17600 -91.96700 1.000 31.01975 C ? A ? 212 1
   ATOM 1671 OH . TYR B 257 ? -140.92800 -35.72100 -92.95900 1.000 31.62876 O ? A ? 212 1
   ATOM 1672 N . PRO B 258 ? -145.57600 -34.52500 -85.54100 1.000 43.90866 N ? A ? 213 1
   ATOM 1673 CA . PRO B 258 ? -146.61700 -34.06000 -84.61300 1.000 35.83102 C ? A ? 213 1
   ATOM 1674 C . PRO B 258 ? -146.27700 -32.74800 -83.95200 1.000 34.30539 C ? A ? 213 1
   ATOM 1675 O . PRO B 258 ? -147.19200 -31.99000 -83.61500 1.000 34.39618 O ? A ? 213 1
   ATOM 1676 CB . PRO B 258 ? -146.70100 -35.19200 -83.57900 1.000 46.81587 C ? A ? 213 1
   ATOM 1677 CG . PRO B 258 ? -145.86500 -36.30500 -84.12500 1.000 44.93460 C ? A ? 213 1
   ATOM 1678 CD . PRO B 258 ? -144.85100 -35.68200 -85.00300 1.000 33.81865 C ? A ? 213 1
   ATOM 1679 N . ASN B 259 ? -144.98700 -32.45100 -83.77500 1.000 43.80434 N ? A ? 214 1
   ATOM 1680 CA . ASN B 259 ? -144.53700 -31.27900 -83.03600 1.000 45.92861 C ? A ? 214 1
   ATOM 1681 C . ASN B 259 ? -144.05800 -30.15000 -83.93000 1.000 45.43645 C ? A ? 214 1
   ATOM 1682 O . ASN B 259 ? -143.62200 -29.12200 -83.40700 1.000 46.62495 O ? A ? 214 1
   ATOM 1683 CB . ASN B 259 ? -143.40200 -31.65100 -82.07300 1.000 36.00156 C ? A ? 214 1
   ATOM 1684 CG . ASN B 259 ? -143.83900 -32.62400 -80.98300 1.000 46.34138 C ? A ? 214 1
   ATOM 1685 OD1 . ASN B 259 ? -144.99500 -33.06400 -80.94100 1.000 40.56507 O ? A ? 214 1
   ATOM 1686 ND2 . ASN B 259 ? -142.90600 -32.95800 -80.07900 1.000 53.38310 N ? A ? 214 1
   ATOM 1687 N . THR B 260 ? -144.12200 -30.30400 -85.25100 1.000 41.85498 N ? A ? 215 1
   ATOM 1688 CA . THR B 260 ? -143.50700 -29.32300 -86.14600 1.000 35.89300 C ? A ? 215 1
   ATOM 1689 C . THR B 260 ? -144.39500 -28.09600 -86.31500 1.000 37.61017 C ? A ? 215 1
   ATOM 1690 O . THR B 260 ? -145.52800 -28.22400 -86.79500 1.000 40.87063 O ? A ? 215 1
   ATOM 1691 CB . THR B 260 ? -143.22400 -29.95000 -87.50100 1.000 36.86072 C ? A ? 215 1
   ATOM 1692 OG1 . THR B 260 ? -142.30500 -31.04000 -87.34300 1.000 47.09330 O ? A ? 215 1
   ATOM 1693 CG2 . THR B 260 ? -142.62300 -28.93000 -88.43200 1.000 30.12079 C ? A ? 215 1
   ATOM 1694 N . PRO B 261 ? -143.92900 -26.88800 -85.93800 1.000 41.13794 N ? A ? 216 1
   ATOM 1695 CA . PRO B 261 ? -144.72500 -25.67800 -86.19300 1.000 40.25591 C ? A ? 216 1
   ATOM 1696 C . PRO B 261 ? -144.34800 -24.95900 -87.48200 1.000 33.07595 C ? A ? 216 1
   ATOM 1697 O . PRO B 261 ? -143.33100 -25.27300 -88.11100 1.000 37.34316 O ? A ? 216 1
   ATOM 1698 CB . PRO B 261 ? -144.41400 -24.80100 -84.97500 1.000 31.40270 C ? A ? 216 1
   ATOM 1699 CG . PRO B 261 ? -142.97700 -25.16100 -84.66000 1.000 34.36708 C ? A ? 216 1
   ATOM 1700 CD . PRO B 261 ? -142.73100 -26.59000 -85.12600 1.000 37.00808 C ? A ? 216 1
   ATOM 1701 N . TYR B 262 ? -145.15900 -23.97200 -87.86500 1.000 36.21474 N ? A ? 217 1
   ATOM 1702 CA . TYR B 262 ? -144.85400 -23.07500 -88.97400 1.000 32.18564 C ? A ? 217 1
   ATOM 1703 C . TYR B 262 ? -144.87600 -23.79000 -90.32700 1.000 43.67040 C ? A ? 217 1
   ATOM 1704 O . TYR B 262 ? -144.20500 -23.36100 -91.26600 1.000 35.47471 O ? A ? 217 1
   ATOM 1705 CB . TYR B 262 ? -143.50400 -22.37800 -88.75900 1.000 45.47401 C ? A ? 217 1
   ATOM 1706 CG . TYR B 262 ? -143.39100 -21.71500 -87.39900 1.000 54.93178 C ? A ? 217 1
   ATOM 1707 CD1 . TYR B 262 ? -144.40600 -20.88700 -86.92700 1.000 49.23924 C ? A ? 217 1
   ATOM 1708 CD2 . TYR B 262 ? -142.28000 -21.92100 -86.58200 1.000 46.61293 C ? A ? 217 1
   ATOM 1709 CE1 . TYR B 262 ? -144.32100 -20.27300 -85.68400 1.000 53.78895 C ? A ? 217 1
   ATOM 1710 CE2 . TYR B 262 ? -142.18600 -21.30800 -85.32800 1.000 46.56585 C ? A ? 217 1
   ATOM 1711 CZ . TYR B 262 ? -143.21300 -20.48400 -84.89100 1.000 43.28941 C ? A ? 217 1
   ATOM 1712 OH . TYR B 262 ? -143.14700 -19.86700 -83.66200 1.000 61.09247 O ? A ? 217 1
   ATOM 1713 N . ALA B 263 ? -145.64600 -24.87500 -90.45900 1.000 40.01412 N ? A ? 218 1
   ATOM 1714 CA . ALA B 263 ? -145.70800 -25.63800 -91.71000 1.000 39.09452 C ? A ? 218 1
   ATOM 1715 C . ALA B 263 ? -147.01400 -25.29200 -92.41100 1.000 34.36763 C ? A ? 218 1
   ATOM 1716 O . ALA B 263 ? -148.07400 -25.81400 -92.05900 1.000 36.98089 O ? A ? 218 1
   ATOM 1717 CB . ALA B 263 ? -145.59900 -27.13700 -91.44800 1.000 29.99818 C ? A ? 218 1
   ATOM 1718 N . TYR B 264 ? -146.94200 -24.41800 -93.41300 1.000 25.66491 N ? A ? 219 1
   ATOM 1719 CA . TYR B 264 ? -148.14200 -23.93200 -94.07600 1.000 32.44387 C ? A ? 219 1
   ATOM 1720 C . TYR B 264 ? -148.12100 -24.27800 -95.56400 1.000 33.70676 C ? A ? 219 1
   ATOM 1721 O . TYR B 264 ? -147.07300 -24.55400 -96.15600 1.000 28.99894 O ? A ? 219 1
   ATOM 1722 CB . TYR B 264 ? -148.29500 -22.41600 -93.86700 1.000 41.28742 C ? A ? 219 1
   ATOM 1723 CG . TYR B 264 ? -148.07700 -22.01300 -92.41600 1.000 35.74288 C ? A ? 219 1
   ATOM 1724 CD1 . TYR B 264 ? -148.71100 -22.70200 -91.38700 1.000 35.88012 C ? A ? 219 1
   ATOM 1725 CD2 . TYR B 264 ? -147.22900 -20.96500 -92.07900 1.000 47.53033 C ? A ? 219 1
   ATOM 1726 CE1 . TYR B 264 ? -148.50700 -22.35400 -90.05600 1.000 45.37506 C ? A ? 219 1
   ATOM 1727 CE2 . TYR B 264 ? -147.02100 -20.60600 -90.75100 1.000 42.51000 C ? A ? 219 1
   ATOM 1728 CZ . TYR B 264 ? -147.66200 -21.30500 -89.74600 1.000 48.53121 C ? A ? 219 1
   ATOM 1729 OH . TYR B 264 ? -147.46000 -20.96300 -88.42500 1.000 54.30719 O ? A ? 219 1
   ATOM 1730 N . THR B 265 ? -149.30300 -24.28200 -96.16100 1.000 27.80450 N ? A ? 220 1
   ATOM 1731 CA . THR B 265 ? -149.42600 -24.53000 -97.58800 1.000 27.92182 C ? A ? 220 1
   ATOM 1732 C . THR B 265 ? -150.13600 -23.41000 -98.31300 1.000 30.06307 C ? A ? 220 1
   ATOM 1733 O . THR B 265 ? -150.35800 -23.52000 -99.52200 1.000 28.08284 O ? A ? 220 1
   ATOM 1734 CB . THR B 265 ? -150.18400 -25.83100 -97.85900 1.000 20.39167 C ? A ? 220 1
   ATOM 1735 OG1 . THR B 265 ? -151.54400 -25.68200 -97.42700 1.000 22.93747 O ? A ? 220 1
   ATOM 1736 CG2 . THR B 265 ? -149.51900 -26.99900 -97.15900 1.000 17.45862 C ? A ? 220 1
   ATOM 1737 N . PHE B 266 ? -150.53200 -22.35800 -97.61400 1.000 24.37988 N ? A ? 221 1
   ATOM 1738 CA . PHE B 266 ? -151.22500 -21.25400 -98.25000 1.000 23.29264 C ? A ? 221 1
   ATOM 1739 C . PHE B 266 ? -150.83900 -19.95400 -97.56700 1.000 35.20666 C ? A ? 221 1
   ATOM 1740 O . PHE B 266 ? -150.75400 -19.90000 -96.34100 1.000 32.93440 O ? A ? 221 1
   ATOM 1741 CB . PHE B 266 ? -152.73100 -21.43000 -98.18200 1.000 26.44818 C ? A ? 221 1
   ATOM 1742 CG . PHE B 266 ? -153.47700 -20.13500 -98.23900 1.000 29.49870 C ? A ? 221 1
   ATOM 1743 CD1 . PHE B 266 ? -153.88300 -19.49400 -97.07700 1.000 37.59441 C ? A ? 221 1
   ATOM 1744 CD2 . PHE B 266 ? -153.75500 -19.54100 -99.45800 1.000 31.93205 C ? A ? 221 1
   ATOM 1745 CE1 . PHE B 266 ? -154.56400 -18.29400 -97.13700 1.000 32.97169 C ? A ? 221 1
   ATOM 1746 CE2 . PHE B 266 ? -154.43300 -18.33600 -99.52300 1.000 27.26149 C ? A ? 221 1
   ATOM 1747 CZ . PHE B 266 ? -154.83800 -17.71100 -98.35700 1.000 32.03270 C ? A ? 221 1
   ATOM 1748 N . TRP B 267 ? -150.63200 -18.90700 -98.35700 1.000 31.35198 N ? A ? 222 1
   ATOM 1749 CA . TRP B 267 ? -150.40700 -17.56500 -97.83700 1.000 32.26522 C ? A ? 222 1
   ATOM 1750 C . TRP B 267 ? -151.20500 -16.60000 -98.69200 1.000 36.21426 C ? A ? 222 1
   ATOM 1751 O . TRP B 267 ? -151.21900 -16.73100 -99.92100 1.000 31.06489 O ? A ? 222 1
   ATOM 1752 CB . TRP B 267 ? -148.92200 -17.18400 -97.86500 1.000 31.92802 C ? A ? 222 1
   ATOM 1753 CG . TRP B 267 ? -148.03700 -18.23500 -97.31400 1.000 32.90953 C ? A ? 222 1
   ATOM 1754 CD1 . TRP B 267 ? -147.49900 -18.27700 -96.06000 1.000 38.26030 C ? A ? 222 1
   ATOM 1755 CD2 . TRP B 267 ? -147.59200 -19.42000 -97.98400 1.000 34.76406 C ? A ? 222 1
   ATOM 1756 NE1 . TRP B 267 ? -146.74400 -19.41200 -95.90700 1.000 37.44802 N ? A ? 222 1
   ATOM 1757 CE2 . TRP B 267 ? -146.78100 -20.13100 -97.07600 1.000 34.69903 C ? A ? 222 1
   ATOM 1758 CE3 . TRP B 267 ? -147.78900 -19.94200 -99.27000 1.000 35.27585 C ? A ? 222 1
   ATOM 1759 CZ2 . TRP B 267 ? -146.16900 -21.34200 -97.40800 1.000 35.74595 C ? A ? 222 1
   ATOM 1760 CZ3 . TRP B 267 ? -147.18300 -21.14400 -99.59900 1.000 31.88564 C ? A ? 222 1
   ATOM 1761 CH2 . TRP B 267 ? -146.38500 -21.83300 -98.67100 1.000 34.01629 C ? A ? 222 1
   ATOM 1762 N . THR B 268 ? -151.89000 -15.65100 -98.05400 1.000 29.16963 N ? A ? 223 1
   ATOM 1763 CA . THR B 268 ? -152.58400 -14.63900 -98.83700 1.000 32.48865 C ? A ? 223 1
   ATOM 1764 C . THR B 268 ? -151.58300 -13.92000 -99.73000 1.000 36.29814 C ? A ? 223 1
   ATOM 1765 O . THR B 268 ? -150.44200 -13.66500 -99.33700 1.000 33.60726 O ? A ? 223 1
   ATOM 1766 CB . THR B 268 ? -153.32900 -13.63100 -97.94800 1.000 40.97918 C ? A ? 223 1
   ATOM 1767 OG1 . THR B 268 ? -154.04400 -12.70600 -98.78100 1.000 38.43155 O ? A ? 223 1
   ATOM 1768 CG2 . THR B 268 ? -152.37400 -12.85000 -97.05300 1.000 31.31934 C ? A ? 223 1
   ATOM 1769 N . TYR B 269 ? -152.00000 -13.65400 -100.96600 1.000 36.52200 N ? A ? 224 1
   ATOM 1770 CA . TYR B 269 ? -151.17300 -12.85200 -101.85700 1.000 39.50513 C ? A ? 224 1
   ATOM 1771 C . TYR B 269 ? -150.83600 -11.50400 -101.23600 1.000 40.78759 C ? A ? 224 1
   ATOM 1772 O . TYR B 269 ? -149.74900 -10.96500 -101.47100 1.000 45.62416 O ? A ? 224 1
   ATOM 1773 CB . TYR B 269 ? -151.89600 -12.65100 -103.18400 1.000 40.25443 C ? A ? 224 1
   ATOM 1774 CG . TYR B 269 ? -151.72500 -13.78600 -104.17500 1.000 36.55989 C ? A ? 224 1
   ATOM 1775 CD1 . TYR B 269 ? -150.47500 -14.34300 -104.41200 1.000 31.58960 C ? A ? 224 1
   ATOM 1776 CD2 . TYR B 269 ? -152.81800 -14.28900 -104.88000 1.000 39.46978 C ? A ? 224 1
   ATOM 1777 CE1 . TYR B 269 ? -150.31200 -15.38100 -105.33200 1.000 36.44414 C ? A ? 224 1
   ATOM 1778 CE2 . TYR B 269 ? -152.67200 -15.32100 -105.78900 1.000 31.59152 C ? A ? 224 1
   ATOM 1779 CZ . TYR B 269 ? -151.41300 -15.86000 -106.01200 1.000 36.18714 C ? A ? 224 1
   ATOM 1780 OH . TYR B 269 ? -151.26000 -16.87600 -106.92600 1.000 35.05514 O ? A ? 224 1
   ATOM 1781 N . MET B 270 ? -151.74400 -10.96500 -100.42600 1.000 41.62553 N ? A ? 225 1
   ATOM 1782 CA . MET B 270 ? -151.62900 -9.61900 -99.89200 1.000 44.21753 C ? A ? 225 1
   ATOM 1783 C . MET B 270 ? -150.62100 -9.55900 -98.75500 1.000 44.31666 C ? A ? 225 1
   ATOM 1784 O . MET B 270 ? -150.19400 -10.57700 -98.18800 1.000 35.23661 O ? A ? 225 1
   ATOM 1785 CB . MET B 270 ? -152.98100 -9.11700 -99.41700 1.000 37.58783 C ? A ? 225 1
   ATOM 1786 CG . MET B 270 ? -154.01400 -9.25500 -100.46600 1.000 40.45185 C ? A ? 225 1
   ATOM 1787 SD . MET B 270 ? -155.57100 -8.62900 -99.88500 1.000 54.81885 S ? A ? 225 1
   ATOM 1788 CE . MET B 270 ? -156.52400 -10.14300 -99.78000 1.000 48.34018 C ? A ? 225 1
   ATOM 1789 N . MET B 271 ? -150.26700 -8.32200 -98.41100 1.000 49.50238 N ? A ? 226 1
   ATOM 1790 CA . MET B 271 ? -149.07200 -8.06500 -97.63000 1.000 47.42884 C ? A ? 226 1
   ATOM 1791 C . MET B 271 ? -147.91100 -8.79300 -98.29200 1.000 53.14103 C ? A ? 226 1
   ATOM 1792 O . MET B 271 ? -147.79200 -8.80300 -99.52400 1.000 67.73569 O ? A ? 226 1
   ATOM 1793 CB . MET B 271 ? -149.26200 -8.50700 -96.18600 1.000 36.23054 C ? A ? 226 1
   ATOM 1794 CG . MET B 271 ? -150.32200 -7.74800 -95.44900 1.000 41.03941 C ? A ? 226 1
   ATOM 1795 SD . MET B 271 ? -150.01500 -5.99300 -95.24600 1.000 91.98877 S ? A ? 226 1
   ATOM 1796 CE . MET B 271 ? -151.08700 -5.25400 -96.47700 1.000 37.80475 C ? A ? 226 1
   ATOM 1797 N . ASN B 272 ? -147.05000 -9.39800 -97.49700 1.000 38.04495 N ? A ? 227 1
   ATOM 1798 CA . ASN B 272 ? -146.01200 -10.26700 -98.02400 1.000 42.74703 C ? A ? 227 1
   ATOM 1799 C . ASN B 272 ? -146.00900 -11.54900 -97.22600 1.000 42.71345 C ? A ? 227 1
   ATOM 1800 O . ASN B 272 ? -144.95500 -12.08700 -96.86900 1.000 49.64639 O ? A ? 227 1
   ATOM 1801 CB . ASN B 272 ? -144.64700 -9.58100 -97.99200 1.000 46.88125 C ? A ? 227 1
   ATOM 1802 CG . ASN B 272 ? -144.28200 -8.95600 -99.32400 1.000 60.17026 C ? A ? 227 1
   ATOM 1803 OD1 . ASN B 272 ? -143.24300 -9.27100 -99.90700 1.000 68.97230 O ? A ? 227 1
   ATOM 1804 ND2 . ASN B 272 ? -145.14400 -8.07400 -99.82300 1.000 57.42218 N ? A ? 227 1
   ATOM 1805 N . ALA B 273 ? -147.21600 -12.03400 -96.91900 1.000 39.54528 N ? A ? 228 1
   ATOM 1806 CA . ALA B 273 ? -147.36600 -13.12800 -95.96700 1.000 37.59257 C ? A ? 228 1
   ATOM 1807 C . ALA B 273 ? -146.49300 -14.31000 -96.34600 1.000 40.39107 C ? A ? 228 1
   ATOM 1808 O . ALA B 273 ? -145.82800 -14.89800 -95.48500 1.000 42.42669 O ? A ? 228 1
   ATOM 1809 CB . ALA B 273 ? -148.83500 -13.54300 -95.86600 1.000 38.28513 C ? A ? 228 1
   ATOM 1810 N . ARG B 274 ? -146.44600 -14.64900 -97.63600 1.000 35.75837 N ? A ? 229 1
   ATOM 1811 CA . ARG B 274 ? -145.56900 -15.72900 -98.06600 1.000 43.21458 C ? A ? 229 1
   ATOM 1812 C . ARG B 274 ? -144.13100 -15.45400 -97.63900 1.000 42.97871 C ? A ? 229 1
   ATOM 1813 O . ARG B 274 ? -143.50400 -16.27400 -96.95300 1.000 40.70908 O ? A ? 229 1
   ATOM 1814 CB . ARG B 274 ? -145.66600 -15.92800 -99.58200 1.000 31.35944 C ? A ? 229 1
   ATOM 1815 CG . ARG B 274 ? -144.92300 -17.16900 -100.05500 1.000 35.54263 C ? A ? 229 1
   ATOM 1816 CD . ARG B 274 ? -145.62500 -17.86900 -101.19800 1.000 29.27317 C ? A ? 229 1
   ATOM 1817 NE . ARG B 274 ? -145.00100 -19.16100 -101.47100 1.000 35.52158 N ? A ? 229 1
   ATOM 1818 CZ . ARG B 274 ? -145.33500 -19.96200 -102.48100 1.000 31.80882 C ? A ? 229 1
   ATOM 1819 NH1 . ARG B 274 ? -146.29600 -19.61500 -103.33400 1.000 26.09281 N ? A ? 229 1
   ATOM 1820 NH2 . ARG B 274 ? -144.70400 -21.11800 -102.63300 1.000 30.72822 N ? A ? 229 1
   ATOM 1821 N . SER B 275 ? -143.60700 -14.26200 -97.90800 1.000 46.74517 N ? A ? 230 1
   ATOM 1822 CA . SER B 275 ? -142.20300 -13.91900 -97.53100 1.000 44.64087 C ? A ? 230 1
   ATOM 1823 C . SER B 275 ? -141.98700 -13.95700 -96.02300 1.000 34.85318 C ? A ? 230 1
   ATOM 1824 O . SER B 275 ? -140.86900 -14.24200 -95.60600 1.000 42.56812 O ? A ? 230 1
   ATOM 1825 CB . SER B 275 ? -141.77200 -12.60000 -98.06700 1.000 42.67440 C ? A ? 230 1
   ATOM 1826 OG . SER B 275 ? -142.10900 -11.56600 -97.16600 1.000 53.18092 O ? A ? 230 1
   ATOM 1827 N . LYS B 276 ? -143.03400 -13.73000 -95.25200 1.000 43.78485 N ? A ? 231 1
   ATOM 1828 CA . LYS B 276 ? -142.91900 -13.70000 -93.77500 1.000 50.06736 C ? A ? 231 1
   ATOM 1829 C . LYS B 276 ? -143.44800 -15.00000 -93.17600 1.000 48.54837 C ? A ? 231 1
   ATOM 1830 O . LYS B 276 ? -143.52300 -15.07000 -91.95800 1.000 42.17421 O ? A ? 231 1
   ATOM 1831 CB . LYS B 276 ? -143.68700 -12.49100 -93.23600 1.000 49.38821 C ? A ? 231 1
   ATOM 1832 CG . LYS B 276 ? -143.24300 -11.14700 -93.79900 1.000 46.13770 C ? A ? 231 1
   ATOM 1833 CD . LYS B 276 ? -143.95000 -9.96400 -93.18300 1.000 52.74530 C ? A ? 231 1
   ATOM 1834 CE . LYS B 276 ? -145.37100 -9.79800 -93.67400 1.000 55.59752 C ? A ? 231 1
   ATOM 1835 NZ . LYS B 276 ? -145.82600 -8.39100 -93.59100 1.000 51.00484 N ? A ? 231 1
   ATOM 1836 N . ASN B 277 ? -143.76400 -15.99000 -94.01100 1.000 49.13064 N ? A ? 232 1
   ATOM 1837 CA . ASN B 277 ? -144.31700 -17.29500 -93.55400 1.000 36.28931 C ? A ? 232 1
   ATOM 1838 C . ASN B 277 ? -145.52700 -17.06900 -92.66600 1.000 38.10465 C ? A ? 232 1
   ATOM 1839 O . ASN B 277 ? -145.65200 -17.75500 -91.64800 1.000 44.81739 O ? A ? 232 1
   ATOM 1840 CB . ASN B 277 ? -143.27400 -18.26900 -93.02700 1.000 43.22567 C ? A ? 232 1
   ATOM 1841 CG . ASN B 277 ? -143.76500 -19.70100 -93.00500 1.000 52.80274 C ? A ? 232 1
   ATOM 1842 OD1 . ASN B 277 ? -144.61700 -20.07700 -93.80400 1.000 50.41789 O ? A ? 232 1
   ATOM 1843 ND2 . ASN B 277 ? -143.25300 -20.49800 -92.08600 1.000 38.68922 N ? A ? 232 1
   ATOM 1844 N . VAL B 278 ? -146.37300 -16.13300 -93.04900 1.000 29.11245 N ? A ? 233 1
   ATOM 1845 CA . VAL B 278 ? -147.63000 -15.95600 -92.33600 1.000 37.85661 C ? A ? 233 1
   ATOM 1846 C . VAL B 278 ? -148.68000 -16.69300 -93.16200 1.000 37.09288 C ? A ? 233 1
   ATOM 1847 O . VAL B 278 ? -149.26500 -16.15600 -94.10800 1.000 32.89985 O ? A ? 233 1
   ATOM 1848 CB . VAL B 278 ? -147.96700 -14.48300 -92.13100 1.000 46.88286 C ? A ? 233 1
   ATOM 1849 CG1 . VAL B 278 ? -149.30000 -14.33800 -91.38300 1.000 37.32670 C ? A ? 233 1
   ATOM 1850 CG2 . VAL B 278 ? -146.82000 -13.77600 -91.39200 1.000 38.51634 C ? A ? 233 1
   ATOM 1851 N . GLY B 279 ? -148.93100 -17.94300 -92.79300 1.000 45.77223 N ? A ? 234 1
   ATOM 1852 CA . GLY B 279 ? -149.78700 -18.77600 -93.60600 1.000 41.54466 C ? A ? 234 1
   ATOM 1853 C . GLY B 279 ? -150.52100 -19.87100 -92.86700 1.000 44.95008 C ? A ? 234 1
   ATOM 1854 O . GLY B 279 ? -150.48900 -19.94800 -91.63500 1.000 43.77912 O ? A ? 234 1
   ATOM 1855 N . TRP B 280 ? -151.18500 -20.72500 -93.64300 1.000 39.22073 N ? A ? 235 1
   ATOM 1856 CA . TRP B 280 ? -152.08500 -21.75700 -93.16400 1.000 28.74784 C ? A ? 235 1
   ATOM 1857 C . TRP B 280 ? -151.72400 -23.09100 -93.80700 1.000 37.26284 C ? A ? 235 1
   ATOM 1858 O . TRP B 280 ? -151.22400 -23.14700 -94.93900 1.000 31.65301 O ? A ? 235 1
   ATOM 1859 CB . TRP B 280 ? -153.53900 -21.45300 -93.50900 1.000 27.77205 C ? A ? 235 1
   ATOM 1860 CG . TRP B 280 ? -154.06400 -20.09100 -93.17900 1.000 36.05269 C ? A ? 235 1
   ATOM 1861 CD1 . TRP B 280 ? -153.49600 -18.88100 -93.46800 1.000 35.31928 C ? A ? 235 1
   ATOM 1862 CD2 . TRP B 280 ? -155.31100 -19.80500 -92.53500 1.000 38.52973 C ? A ? 235 1
   ATOM 1863 NE1 . TRP B 280 ? -154.30900 -17.85900 -93.02600 1.000 34.81314 N ? A ? 235 1
   ATOM 1864 CE2 . TRP B 280 ? -155.42800 -18.40300 -92.44900 1.000 36.56088 C ? A ? 235 1
   ATOM 1865 CE3 . TRP B 280 ? -156.34100 -20.60300 -92.01500 1.000 34.11271 C ? A ? 235 1
   ATOM 1866 CZ2 . TRP B 280 ? -156.52900 -17.78200 -91.86400 1.000 36.87228 C ? A ? 235 1
   ATOM 1867 CZ3 . TRP B 280 ? -157.43400 -19.98600 -91.43700 1.000 35.81928 C ? A ? 235 1
   ATOM 1868 CH2 . TRP B 280 ? -157.51800 -18.58600 -91.36300 1.000 33.67094 C ? A ? 235 1
   ATOM 1869 N . ARG B 281 ? -151.98900 -24.16900 -93.07800 1.000 29.50922 N ? A ? 236 1
   ATOM 1870 CA . ARG B 281 ? -151.94200 -25.51100 -93.63800 1.000 31.88720 C ? A ? 236 1
   ATOM 1871 C . ARG B 281 ? -153.38300 -25.84900 -93.99500 1.000 31.42939 C ? A ? 236 1
   ATOM 1872 O . ARG B 281 ? -154.17500 -26.25000 -93.13600 1.000 26.89675 O ? A ? 236 1
   ATOM 1873 CB . ARG B 281 ? -151.32300 -26.51200 -92.66600 1.000 33.24419 C ? A ? 236 1
   ATOM 1874 CG . ARG B 281 ? -150.83700 -27.79500 -93.33700 1.000 24.56184 C ? A ? 236 1
   ATOM 1875 CD . ARG B 281 ? -150.02800 -28.66400 -92.41300 1.000 28.55774 C ? A ? 236 1
   ATOM 1876 NE . ARG B 281 ? -150.79200 -29.09000 -91.23900 1.000 32.76299 N ? A ? 236 1
   ATOM 1877 CZ . ARG B 281 ? -151.30200 -30.31000 -91.08700 1.000 38.81451 C ? A ? 236 1
   ATOM 1878 NH1 . ARG B 281 ? -151.13700 -31.22800 -92.04300 1.000 35.29152 N ? A ? 236 1
   ATOM 1879 NH2 . ARG B 281 ? -151.97800 -30.62000 -89.98500 1.000 28.63688 N ? A ? 236 1
   ATOM 1880 N . LEU B 282 ? -153.74100 -25.62300 -95.25900 1.000 23.65134 N ? A ? 237 1
   ATOM 1881 CA . LEU B 282 ? -155.06600 -25.96400 -95.74800 1.000 29.38094 C ? A ? 237 1
   ATOM 1882 C . LEU B 282 ? -155.07200 -27.20100 -96.63400 1.000 25.56441 C ? A ? 237 1
   ATOM 1883 O . LEU B 282 ? -156.15100 -27.72200 -96.92800 1.000 22.79634 O ? A ? 237 1
   ATOM 1884 CB . LEU B 282 ? -155.67400 -24.79100 -96.53300 1.000 24.00048 C ? A ? 237 1
   ATOM 1885 CG . LEU B 282 ? -155.68700 -23.44000 -95.83200 1.000 33.09588 C ? A ? 237 1
   ATOM 1886 CD1 . LEU B 282 ? -156.30400 -22.42700 -96.76500 1.000 26.16281 C ? A ? 237 1
   ATOM 1887 CD2 . LEU B 282 ? -156.47100 -23.51700 -94.51800 1.000 25.41951 C ? A ? 237 1
   ATOM 1888 N . ASP B 283 ? -153.90700 -27.69000 -97.05000 1.000 23.36110 N ? A ? 238 1
   ATOM 1889 CA . ASP B 283 ? -153.81200 -28.75500 -98.03000 1.000 24.76032 C ? A ? 238 1
   ATOM 1890 C . ASP B 283 ? -153.23600 -29.99500 -97.36400 1.000 24.99279 C ? A ? 238 1
   ATOM 1891 O . ASP B 283 ? -152.17200 -29.92500 -96.73600 1.000 23.45913 O ? A ? 238 1
   ATOM 1892 CB . ASP B 283 ? -152.95600 -28.30100 -99.21000 1.000 25.51237 C ? A ? 238 1
   ATOM 1893 CG . ASP B 283 ? -153.50500 -27.03800 -99.85100 1.000 28.05542 C ? A ? 238 1
   ATOM 1894 OD1 . ASP B 283 ? -154.45300 -27.15600 -100.66000 1.000 25.77249 O ? A ? 238 1
   ATOM 1895 OD2 . ASP B 283 ? -153.01900 -25.93100 -99.52100 1.000 27.48096 O ? A ? 238 1
   ATOM 1896 N . TYR B 284 ? -153.94300 -31.12300 -97.50200 1.000 24.85567 N ? A ? 239 1
   ATOM 1897 CA . TYR B 284 ? -153.66700 -32.32400 -96.72400 1.000 23.98767 C ? A ? 239 1
   ATOM 1898 C . TYR B 284 ? -153.63800 -33.56300 -97.60400 1.000 23.53560 C ? A ? 239 1
   ATOM 1899 O . TYR B 284 ? -154.24500 -33.61200 -98.66700 1.000 20.68291 O ? A ? 239 1
   ATOM 1900 CB . TYR B 284 ? -154.72800 -32.58200 -95.64800 1.000 22.31503 C ? A ? 239 1
   ATOM 1901 CG . TYR B 284 ? -154.94200 -31.49000 -94.63400 1.000 20.42580 C ? A ? 239 1
   ATOM 1902 CD1 . TYR B 284 ? -155.65400 -30.34900 -94.96000 1.000 21.12058 C ? A ? 239 1
   ATOM 1903 CD2 . TYR B 284 ? -154.46700 -31.62300 -93.33400 1.000 26.03215 C ? A ? 239 1
   ATOM 1904 CE1 . TYR B 284 ? -155.87800 -29.35000 -94.02400 1.000 27.33948 C ? A ? 239 1
   ATOM 1905 CE2 . TYR B 284 ? -154.68500 -30.62900 -92.39100 1.000 26.16491 C ? A ? 239 1
   ATOM 1906 CZ . TYR B 284 ? -155.39200 -29.50300 -92.74200 1.000 22.64078 C ? A ? 239 1
   ATOM 1907 OH . TYR B 284 ? -155.62400 -28.50700 -91.82200 1.000 30.26552 O ? A ? 239 1
   ATOM 1908 N . PHE B 285 ? -152.94600 -34.57500 -97.11000 1.000 20.62082 N ? A ? 240 1
   ATOM 1909 CA . PHE B 285 ? -153.14300 -35.96200 -97.50100 1.000 23.02805 C ? A ? 240 1
   ATOM 1910 C . PHE B 285 ? -153.67900 -36.66300 -96.25900 1.000 26.59800 C ? A ? 240 1
   ATOM 1911 O . PHE B 285 ? -152.97100 -36.75900 -95.25600 1.000 22.12809 O ? A ? 240 1
   ATOM 1912 CB . PHE B 285 ? -151.82900 -36.60200 -97.95400 1.000 21.27561 C ? A ? 240 1
   ATOM 1913 CG . PHE B 285 ? -151.38500 -36.18800 -99.32500 1.000 22.59942 C ? A ? 240 1
   ATOM 1914 CD1 . PHE B 285 ? -150.32400 -35.32900 -99.49100 1.000 24.00098 C ? A ? 240 1
   ATOM 1915 CD2 . PHE B 285 ? -152.01400 -36.68800 -100.44400 1.000 26.04319 C ? A ? 240 1
   ATOM 1916 CE1 . PHE B 285 ? -149.91000 -34.95100 -100.75900 1.000 22.14813 C ? A ? 240 1
   ATOM 1917 CE2 . PHE B 285 ? -151.59600 -36.31900 -101.71300 1.000 21.37053 C ? A ? 240 1
   ATOM 1918 CZ . PHE B 285 ? -150.55700 -35.44200 -101.86400 1.000 23.59130 C ? A ? 240 1
   ATOM 1919 N . LEU B 286 ? -154.92200 -37.12400 -96.30600 1.000 26.10699 N ? A ? 241 1
   ATOM 1920 CA . LEU B 286 ? -155.49400 -37.92100 -95.22900 1.000 24.74225 C ? A ? 241 1
   ATOM 1921 C . LEU B 286 ? -155.58700 -39.38300 -95.66700 1.000 33.11383 C ? A ? 241 1
   ATOM 1922 O . LEU B 286 ? -155.95700 -39.67500 -96.81000 1.000 32.84379 O ? A ? 241 1
   ATOM 1923 CB . LEU B 286 ? -156.87300 -37.38000 -94.83000 1.000 26.27110 C ? A ? 241 1
   ATOM 1924 CG . LEU B 286 ? -156.97900 -35.88900 -94.47100 1.000 24.92353 C ? A ? 241 1
   ATOM 1925 CD1 . LEU B 286 ? -158.32700 -35.60700 -93.87000 1.000 27.35377 C ? A ? 241 1
   ATOM 1926 CD2 . LEU B 286 ? -155.88300 -35.45900 -93.51100 1.000 26.13275 C ? A ? 241 1
   ATOM 1927 N . LEU B 287 ? -155.24400 -40.30800 -94.76400 1.000 27.90185 N ? A ? 242 1
   ATOM 1928 CA . LEU B 287 ? -155.15000 -41.72300 -95.10300 1.000 23.32444 C ? A ? 242 1
   ATOM 1929 C . LEU B 287 ? -155.90000 -42.58000 -94.10100 1.000 32.13948 C ? A ? 242 1
   ATOM 1930 O . LEU B 287 ? -155.89200 -42.29800 -92.90000 1.000 26.41726 O ? A ? 242 1
   ATOM 1931 CB . LEU B 287 ? -153.71000 -42.23400 -95.11400 1.000 26.15446 C ? A ? 242 1
   ATOM 1932 CG . LEU B 287 ? -152.60700 -41.39100 -95.70500 1.000 35.19752 C ? A ? 242 1
   ATOM 1933 CD1 . LEU B 287 ? -151.32100 -42.20700 -95.70500 1.000 31.86501 C ? A ? 242 1
   ATOM 1934 CD2 . LEU B 287 ? -153.00500 -40.99000 -97.11500 1.000 35.41216 C ? A ? 242 1
   ATOM 1935 N . SER B 288 ? -156.35300 -43.70900 -94.61700 1.000 34.76425 N ? A ? 243 1
   ATOM 1936 CA . SER B 288 ? -156.94000 -44.74100 -93.75700 1.000 31.41012 C ? A ? 243 1
   ATOM 1937 C . SER B 288 ? -155.80000 -45.27200 -92.87500 1.000 34.56880 C ? A ? 243 1
   ATOM 1938 O . SER B 288 ? -154.65500 -45.29100 -93.31700 1.000 26.29924 O ? A ? 243 1
   ATOM 1939 CB . SER B 288 ? -157.51400 -45.81200 -94.64700 1.000 30.24537 C ? A ? 243 1
   ATOM 1940 OG . SER B 288 ? -158.59900 -45.32200 -95.40700 1.000 31.33024 O ? A ? 243 1
   ATOM 1941 N . HIS B 289 ? -156.11600 -45.69200 -91.65800 1.000 37.24957 N ? A ? 244 1
   ATOM 1942 CA . HIS B 289 ? -155.10900 -46.26500 -90.73000 1.000 34.21278 C ? A ? 244 1
   ATOM 1943 C . HIS B 289 ? -154.35400 -47.39700 -91.42800 1.000 28.00531 C ? A ? 244 1
   ATOM 1944 O . HIS B 289 ? -153.16500 -47.50400 -91.22400 1.000 31.77629 O ? A ? 244 1
   ATOM 1945 CB . HIS B 289 ? -155.84300 -46.70300 -89.45700 1.000 43.10163 C ? A ? 244 1
   ATOM 1946 CG . HIS B 289 ? -154.97600 -47.11000 -88.31600 1.000 61.68780 C ? A ? 244 1
   ATOM 1947 ND1 . HIS B 289 ? -154.49100 -46.20300 -87.39800 1.000 56.47513 N ? A ? 244 1
   ATOM 1948 CD2 . HIS B 289 ? -154.55900 -48.32500 -87.90500 1.000 56.97439 C ? A ? 244 1
   ATOM 1949 CE1 . HIS B 289 ? -153.77800 -46.83700 -86.49400 1.000 52.55512 C ? A ? 244 1
   ATOM 1950 NE2 . HIS B 289 ? -153.80500 -48.13800 -86.78200 1.000 59.01736 N ? A ? 244 1
   ATOM 1951 N . SER B 290 ? -155.04400 -48.18100 -92.23800 1.000 27.19480 N ? A ? 245 1
   ATOM 1952 CA . SER B 290 ? -154.42200 -49.36400 -92.88200 1.000 28.75471 C ? A ? 245 1
   ATOM 1953 C . SER B 290 ? -153.24000 -48.94100 -93.73200 1.000 34.07618 C ? A ? 245 1
   ATOM 1954 O . SER B 290 ? -152.42200 -49.79700 -94.06600 1.000 34.79875 O ? A ? 245 1
   ATOM 1955 CB . SER B 290 ? -155.41300 -50.08700 -93.72400 1.000 32.92132 C ? A ? 245 1
   ATOM 1956 OG . SER B 290 ? -155.85200 -49.27900 -94.80000 1.000 49.21229 O ? A ? 245 1
   ATOM 1957 N . LEU B 291 ? -153.16500 -47.65700 -94.06200 1.000 33.62664 N ? A ? 246 1
   ATOM 1958 CA . LEU B 291 ? -152.09600 -47.26500 -94.96100 1.000 30.16770 C ? A ? 246 1
   ATOM 1959 C . LEU B 291 ? -150.89700 -46.67800 -94.24200 1.000 34.24513 C ? A ? 246 1
   ATOM 1960 O . LEU B 291 ? -149.86000 -46.47000 -94.87500 1.000 32.11094 O ? A ? 246 1
   ATOM 1961 CB . LEU B 291 ? -152.62500 -46.25700 -95.98600 1.000 31.57039 C ? A ? 246 1
   ATOM 1962 CG . LEU B 291 ? -153.50500 -46.88000 -97.06500 1.000 32.92143 C ? A ? 246 1
   ATOM 1963 CD1 . LEU B 291 ? -154.16000 -45.80800 -97.94800 1.000 30.04183 C ? A ? 246 1
   ATOM 1964 CD2 . LEU B 291 ? -152.67000 -47.82900 -97.88900 1.000 25.42212 C ? A ? 246 1
   ATOM 1965 N . LEU B 292 ? -151.00900 -46.40400 -92.95000 1.000 26.97399 N ? A ? 247 1
   ATOM 1966 CA . LEU B 292 ? -149.87700 -45.83900 -92.22200 1.000 30.23298 C ? A ? 247 1
   ATOM 1967 C . LEU B 292 ? -148.59300 -46.65100 -92.38600 1.000 30.85328 C ? A ? 247 1
   ATOM 1968 O . LEU B 292 ? -147.54300 -46.05100 -92.66900 1.000 34.30258 O ? A ? 247 1
   ATOM 1969 CB . LEU B 292 ? -150.31000 -45.64900 -90.76200 1.000 30.45385 C ? A ? 247 1
   ATOM 1970 CG . LEU B 292 ? -151.43800 -44.62000 -90.64700 1.000 29.91182 C ? A ? 247 1
   ATOM 1971 CD1 . LEU B 292 ? -152.07400 -44.64600 -89.28300 1.000 34.98514 C ? A ? 247 1
   ATOM 1972 CD2 . LEU B 292 ? -150.90000 -43.22700 -90.94600 1.000 33.98426 C ? A ? 247 1
   ATOM 1973 N . PRO B 293 ? -148.59100 -47.98000 -92.28600 1.000 34.18785 N ? A ? 248 1
   ATOM 1974 CA . PRO B 293 ? -147.34300 -48.71400 -92.57100 1.000 34.64893 C ? A ? 248 1
   ATOM 1975 C . PRO B 293 ? -146.83300 -48.55400 -93.99900 1.000 40.14150 C ? A ? 248 1
   ATOM 1976 O . PRO B 293 ? -145.67300 -48.89600 -94.26400 1.000 37.50242 O ? A ? 248 1
   ATOM 1977 CB . PRO B 293 ? -147.70500 -50.17600 -92.27200 1.000 38.50437 C ? A ? 248 1
   ATOM 1978 CG . PRO B 293 ? -149.18700 -50.20300 -92.04600 1.000 35.44290 C ? A ? 248 1
   ATOM 1979 CD . PRO B 293 ? -149.60000 -48.83900 -91.64200 1.000 34.12970 C ? A ? 248 1
   ATOM 1980 N . ALA B 294 ? -147.64900 -48.06200 -94.93400 1.000 32.20385 N ? A ? 249 1
   ATOM 1981 CA . ALA B 294 ? -147.14800 -47.74700 -96.26700 1.000 33.01160 C ? A ? 249 1
   ATOM 1982 C . ALA B 294 ? -146.58800 -46.33700 -96.37100 1.000 29.34684 C ? A ? 249 1
   ATOM 1983 O . ALA B 294 ? -145.93600 -46.01500 -97.37400 1.000 32.03782 O ? A ? 249 1
   ATOM 1984 CB . ALA B 294 ? -148.25800 -47.92900 -97.30400 1.000 28.80559 C ? A ? 249 1
   ATOM 1985 N . LEU B 295 ? -146.81300 -45.49700 -95.35900 1.000 26.04075 N ? A ? 250 1
   ATOM 1986 CA . LEU B 295 ? -146.52300 -44.07000 -95.44900 1.000 29.63182 C ? A ? 250 1
   ATOM 1987 C . LEU B 295 ? -145.02300 -43.84400 -95.33000 1.000 34.57902 C ? A ? 250 1
   ATOM 1988 O . LEU B 295 ? -144.44600 -44.06800 -94.26500 1.000 38.91672 O ? A ? 250 1
   ATOM 1989 CB . LEU B 295 ? -147.27400 -43.30500 -94.36100 1.000 29.93288 C ? A ? 250 1
   ATOM 1990 CG . LEU B 295 ? -146.79300 -41.87300 -94.11200 1.000 33.20785 C ? A ? 250 1
   ATOM 1991 CD1 . LEU B 295 ? -146.80700 -41.07800 -95.42000 1.000 33.24960 C ? A ? 250 1
   ATOM 1992 CD2 . LEU B 295 ? -147.62400 -41.16500 -93.01400 1.000 30.36742 C ? A ? 250 1
   ATOM 1993 N . CYS B 296 ? -144.38900 -43.38000 -96.41300 1.000 24.25446 N ? A ? 251 1
   ATOM 1994 CA . CYS B 296 ? -142.98000 -43.01600 -96.33600 1.000 31.14326 C ? A ? 251 1
   ATOM 1995 C . CYS B 296 ? -142.76900 -41.56400 -95.94100 1.000 34.59159 C ? A ? 251 1
   ATOM 1996 O . CYS B 296 ? -141.86200 -41.27300 -95.15800 1.000 34.87321 O ? A ? 251 1
   ATOM 1997 CB . CYS B 296 ? -142.26100 -43.30000 -97.65600 1.000 25.00774 C ? A ? 251 1
   ATOM 1998 SG . CYS B 296 ? -142.40200 -45.00100 -98.20800 1.000 35.94262 S ? A ? 251 1
   ATOM 1999 N . ASP B 297 ? -143.57500 -40.64300 -96.45600 1.000 29.50403 N ? A ? 252 1
   ATOM 2000 CA . ASP B 297 ? -143.38400 -39.24000 -96.11300 1.000 23.81833 C ? A ? 252 1
   ATOM 2001 C . ASP B 297 ? -144.54500 -38.43300 -96.66500 1.000 25.38737 C ? A ? 252 1
   ATOM 2002 O . ASP B 297 ? -145.29800 -38.89800 -97.52600 1.000 32.79992 O ? A ? 252 1
   ATOM 2003 CB . ASP B 297 ? -142.05400 -38.70100 -96.65400 1.000 23.24928 C ? A ? 252 1
   ATOM 2004 CG . ASP B 297 ? -141.49700 -37.57000 -95.81500 1.000 32.73137 C ? A ? 252 1
   ATOM 2005 OD1 . ASP B 297 ? -142.27400 -36.96500 -95.03100 1.000 27.81510 O ? A ? 252 1
   ATOM 2006 OD2 . ASP B 297 ? -140.28100 -37.28000 -95.95400 1.000 29.76305 O ? A ? 252 1
   ATOM 2007 N . SER B 298 ? -144.67700 -37.21300 -96.15600 1.000 22.49936 N ? A ? 253 1
   ATOM 2008 CA . SER B 298 ? -145.72900 -36.29900 -96.58200 1.000 29.84468 C ? A ? 253 1
   ATOM 2009 C . SER B 298 ? -145.09900 -34.92000 -96.58700 1.000 30.15920 C ? A ? 253 1
   ATOM 2010 O . SER B 298 ? -144.79200 -34.38600 -95.51800 1.000 35.33404 O ? A ? 253 1
   ATOM 2011 CB . SER B 298 ? -146.94000 -36.36200 -95.64700 1.000 27.80333 C ? A ? 253 1
   ATOM 2012 OG . SER B 298 ? -148.00500 -35.54400 -96.09500 1.000 24.04892 O ? A ? 253 1
   ATOM 2013 N . LYS B 299 ? -144.89600 -34.35700 -97.77600 1.000 28.48328 N ? A ? 254 1
   ATOM 2014 CA . LYS B 299 ? -144.05100 -33.18800 -97.98000 1.000 26.01031 C ? A ? 254 1
   ATOM 2015 C . LYS B 299 ? -144.87300 -31.92100 -98.14900 1.000 28.73274 C ? A ? 254 1
   ATOM 2016 O . LYS B 299 ? -146.03900 -31.94700 -98.54400 1.000 25.88478 O ? A ? 254 1
   ATOM 2017 CB . LYS B 299 ? -143.16100 -33.36000 -99.21800 1.000 26.29183 C ? A ? 254 1
   ATOM 2018 CG . LYS B 299 ? -142.27500 -34.58600 -99.23600 1.000 23.87566 C ? A ? 254 1
   ATOM 2019 CD . LYS B 299 ? -141.83800 -34.97700 -97.83300 1.000 28.73661 C ? A ? 254 1
   ATOM 2020 CE . LYS B 299 ? -140.51500 -34.35600 -97.44500 1.000 29.23389 C ? A ? 254 1
   ATOM 2021 NZ . LYS B 299 ? -140.26300 -34.64300 -96.00900 1.000 29.25260 N ? A ? 254 1
   ATOM 2022 N . ILE B 300 ? -144.22900 -30.79100 -97.87400 1.000 36.38371 N ? A ? 255 1
   ATOM 2023 CA . ILE B 300 ? -144.75800 -29.47500 -98.20700 1.000 27.79651 C ? A ? 255 1
   ATOM 2024 C . ILE B 300 ? -143.71200 -28.77600 -99.06300 1.000 35.93303 C ? A ? 255 1
   ATOM 2025 O . ILE B 300 ? -142.57800 -28.55800 -98.61200 1.000 30.40564 O ? A ? 255 1
   ATOM 2026 CB . ILE B 300 ? -145.09100 -28.67100 -96.94800 1.000 30.17369 C ? A ? 255 1
   ATOM 2027 CG1 . ILE B 300 ? -146.12300 -29.45400 -96.13100 1.000 35.63545 C ? A ? 255 1
   ATOM 2028 CG2 . ILE B 300 ? -145.59400 -27.28400 -97.31600 1.000 27.60751 C ? A ? 255 1
   ATOM 2029 CD1 . ILE B 300 ? -146.23700 -29.04300 -94.68200 1.000 32.68868 C ? A ? 255 1
   ATOM 2030 N . ARG B 301 ? -144.08800 -28.48200 -100.31000 1.000 25.74009 N ? A ? 256 1
   ATOM 2031 CA . ARG B 301 ? -143.14300 -27.87400 -101.28200 1.000 30.35010 C ? A ? 256 1
   ATOM 2032 C . ARG B 301 ? -143.21300 -26.33900 -101.23100 1.000 32.91437 C ? A ? 256 1
   ATOM 2033 O . ARG B 301 ? -143.52000 -25.72800 -102.24600 1.000 26.80156 O ? A ? 256 1
   ATOM 2034 CB . ARG B 301 ? -143.33800 -28.51800 -102.65300 1.000 33.82589 C ? A ? 256 1
   ATOM 2035 CG . ARG B 301 ? -143.42500 -30.03800 -102.62500 1.000 28.13549 C ? A ? 256 1
   ATOM 2036 CD . ARG B 301 ? -142.11300 -30.69000 -102.24200 1.000 22.02961 C ? A ? 256 1
   ATOM 2037 NE . ARG B 301 ? -141.97000 -32.03700 -102.75700 1.000 21.98872 N ? A ? 256 1
   ATOM 2038 CZ . ARG B 301 ? -141.05000 -32.90000 -102.35300 1.000 29.51191 C ? A ? 256 1
   ATOM 2039 NH1 . ARG B 301 ? -140.18700 -32.55800 -101.41500 1.000 30.60150 N ? A ? 256 1
   ATOM 2040 NH2 . ARG B 301 ? -140.99900 -34.10800 -102.87800 1.000 30.49306 N ? A ? 256 1
   ATOM 2041 N . SER B 302 ? -142.81500 -25.75500 -100.10400 1.000 29.75753 N ? A ? 257 1
   ATOM 2042 CA . SER B 302 ? -142.92000 -24.29200 -99.86200 1.000 32.67993 C ? A ? 257 1
   ATOM 2043 C . SER B 302 ? -142.25300 -23.44600 -100.93800 1.000 30.67861 C ? A ? 257 1
   ATOM 2044 O . SER B 302 ? -142.75700 -22.39000 -101.21000 1.000 33.46717 O ? A ? 257 1
   ATOM 2045 CB . SER B 302 ? -142.32800 -23.99100 -98.51800 1.000 36.24112 C ? A ? 257 1
   ATOM 2046 OG . SER B 302 ? -143.08100 -24.59000 -97.48300 1.000 41.11451 O ? A ? 257 1
   ATOM 2047 N . LYS B 303 ? -141.20500 -23.95100 -101.56800 1.000 34.19546 N ? A ? 258 1
   ATOM 2048 CA . LYS B 303 ? -140.42700 -23.12300 -102.51700 1.000 32.91871 C ? A ? 258 1
   ATOM 2049 C . LYS B 303 ? -141.07800 -23.05400 -103.89700 1.000 34.97285 C ? A ? 258 1
   ATOM 2050 O . LYS B 303 ? -140.69900 -22.16600 -104.65200 1.000 35.46601 O ? A ? 258 1
   ATOM 2051 CB . LYS B 303 ? -138.98400 -23.62700 -102.56500 1.000 30.33530 C ? A ? 258 1
   ATOM 2052 CG . LYS B 303 ? -138.26000 -23.65800 -101.23000 1.000 32.31907 C ? A ? 258 1
   ATOM 2053 CD . LYS B 303 ? -136.80500 -24.03100 -101.36600 1.000 46.92235 C ? A ? 258 1
   ATOM 2054 CE . LYS B 303 ? -136.43200 -25.28300 -100.60300 1.000 52.72355 C ? A ? 258 1
   ATOM 2055 NZ . LYS B 303 ? -135.57800 -24.96500 -99.43600 1.000 51.13486 N ? A ? 258 1
   ATOM 2056 N . ALA B 304 ? -142.03700 -23.92500 -104.20300 1.000 30.44506 N ? A ? 259 1
   ATOM 2057 CA . ALA B 304 ? -142.57100 -23.93800 -105.56000 1.000 34.54442 C ? A ? 259 1
   ATOM 2058 C . ALA B 304 ? -143.61800 -22.83900 -105.73500 1.000 28.20503 C ? A ? 259 1
   ATOM 2059 O . ALA B 304 ? -144.59200 -22.76500 -104.98100 1.000 29.20432 O ? A ? 259 1
   ATOM 2060 CB . ALA B 304 ? -143.15800 -25.31100 -105.88100 1.000 25.80457 C ? A ? 259 1
   ATOM 2061 N . LEU B 305 ? -143.42700 -21.99300 -106.73300 1.000 26.19801 N ? A ? 260 1
   ATOM 2062 CA . LEU B 305 ? -144.28500 -20.83100 -106.90700 1.000 28.38710 C ? A ? 260 1
   ATOM 2063 C . LEU B 305 ? -145.36600 -21.10800 -107.94500 1.000 27.47354 C ? A ? 260 1
   ATOM 2064 O . LEU B 305 ? -145.38500 -22.15700 -108.59200 1.000 33.35065 O ? A ? 260 1
   ATOM 2065 CB . LEU B 305 ? -143.45000 -19.61300 -107.31000 1.000 32.19801 C ? A ? 260 1
   ATOM 2066 CG . LEU B 305 ? -142.38400 -19.15200 -106.32000 1.000 29.11798 C ? A ? 260 1
   ATOM 2067 CD1 . LEU B 305 ? -142.04200 -17.69800 -106.56900 1.000 39.53498 C ? A ? 260 1
   ATOM 2068 CD2 . LEU B 305 ? -142.83800 -19.33900 -104.87600 1.000 35.49897 C ? A ? 260 1
   ATOM 2069 N . GLY B 306 ? -146.27800 -20.14400 -108.10100 1.000 27.07390 N ? A ? 261 1
   ATOM 2070 CA . GLY B 306 ? -147.27100 -20.19500 -109.15800 1.000 23.22579 C ? A ? 261 1
   ATOM 2071 C . GLY B 306 ? -148.69900 -20.03800 -108.68300 1.000 26.36106 C ? A ? 261 1
   ATOM 2072 O . GLY B 306 ? -149.63600 -19.97400 -109.48300 1.000 24.80110 O ? A ? 261 1
   ATOM 2073 N . SER B 307 ? -148.87900 -19.96400 -107.37100 1.000 28.79270 N ? A ? 262 1
   ATOM 2074 CA . SER B 307 ? -150.20400 -19.93100 -106.76500 1.000 31.70859 C ? A ? 262 1
   ATOM 2075 C . SER B 307 ? -150.03500 -19.30900 -105.38900 1.000 24.12150 C ? A ? 262 1
   ATOM 2076 O . SER B 307 ? -148.91000 -19.12500 -104.91600 1.000 25.30743 O ? A ? 262 1
   ATOM 2077 CB . SER B 307 ? -150.80100 -21.34600 -106.67300 1.000 25.11134 C ? A ? 262 1
   ATOM 2078 OG . SER B 307 ? -152.11000 -21.34600 -106.12900 1.000 30.43351 O ? A ? 262 1
   ATOM 2079 N . ASP B 308 ? -151.15200 -19.00900 -104.73300 1.000 23.69630 N ? A ? 263 1
   ATOM 2080 CA . ASP B 308 ? -151.03400 -18.67200 -103.32000 1.000 29.21702 C ? A ? 263 1
   ATOM 2081 C . ASP B 308 ? -151.05500 -19.90100 -102.41800 1.000 31.02287 C ? A ? 263 1
   ATOM 2082 O . ASP B 308 ? -150.92000 -19.74800 -101.19800 1.000 33.64480 O ? A ? 263 1
   ATOM 2083 CB . ASP B 308 ? -152.11400 -17.67500 -102.88200 1.000 27.54567 C ? A ? 263 1
   ATOM 2084 CG . ASP B 308 ? -153.46800 -18.04100 -103.36100 1.000 32.16661 C ? A ? 263 1
   ATOM 2085 OD1 . ASP B 308 ? -154.40700 -17.29400 -103.02100 1.000 25.52158 O ? A ? 263 1
   ATOM 2086 OD2 . ASP B 308 ? -153.59800 -19.05700 -104.08400 1.000 28.03239 O ? A ? 263 1
   ATOM 2087 N . HIS B 309 ? -151.21600 -21.10400 -102.97600 1.000 26.81211 N ? A ? 264 1
   ATOM 2088 CA . HIS B 309 ? -150.85500 -22.34400 -102.29500 1.000 28.24581 C ? A ? 264 1
   ATOM 2089 C . HIS B 309 ? -149.60300 -22.93300 -102.92300 1.000 30.07607 C ? A ? 264 1
   ATOM 2090 O . HIS B 309 ? -149.25300 -22.63500 -104.07300 1.000 28.31095 O ? A ? 264 1
   ATOM 2091 CB . HIS B 309 ? -151.93600 -23.42500 -102.37300 1.000 23.76475 C ? A ? 264 1
   ATOM 2092 CG . HIS B 309 ? -153.29200 -22.98400 -101.94900 1.000 22.79764 C ? A ? 264 1
   ATOM 2093 ND1 . HIS B 309 ? -154.02700 -23.66800 -101.00200 1.000 24.57672 N ? A ? 264 1
   ATOM 2094 CD2 . HIS B 309 ? -154.07100 -21.96000 -102.36400 1.000 28.20448 C ? A ? 264 1
   ATOM 2095 CE1 . HIS B 309 ? -155.19800 -23.07500 -100.84600 1.000 26.15817 C ? A ? 264 1
   ATOM 2096 NE2 . HIS B 309 ? -155.25000 -22.03300 -101.65700 1.000 31.46819 N ? A ? 264 1
   ATOM 2097 N . CYS B 310 ? -148.96800 -23.82600 -102.17900 1.000 24.35667 N ? A ? 265 1
   ATOM 2098 CA . CYS B 310 ? -147.83000 -24.57500 -102.68400 1.000 23.52176 C ? A ? 265 1
   ATOM 2099 C . CYS B 310 ? -148.18300 -26.05400 -102.81500 1.000 28.18607 C ? A ? 265 1
   ATOM 2100 O . CYS B 310 ? -149.17600 -26.51700 -102.24400 1.000 26.20791 O ? A ? 265 1
   ATOM 2101 CB . CYS B 310 ? -146.61200 -24.39500 -101.75900 1.000 25.40407 C ? A ? 265 1
   ATOM 2102 SG . CYS B 310 ? -146.66700 -25.29100 -100.16800 1.000 31.30170 S ? A ? 265 1
   ATOM 2103 N . PRO B 311 ? -147.41200 -26.82600 -103.57700 1.000 26.29460 N ? A ? 266 1
   ATOM 2104 CA . PRO B 311 ? -147.71900 -28.25400 -103.70200 1.000 29.19199 C ? A ? 266 1
   ATOM 2105 C . PRO B 311 ? -147.47100 -28.99600 -102.40000 1.000 31.60053 C ? A ? 266 1
   ATOM 2106 O . PRO B 311 ? -146.70500 -28.56700 -101.53200 1.000 28.13271 O ? A ? 266 1
   ATOM 2107 CB . PRO B 311 ? -146.76000 -28.74400 -104.79100 1.000 23.63835 C ? A ? 266 1
   ATOM 2108 CG . PRO B 311 ? -146.23500 -27.50900 -105.45900 1.000 27.12182 C ? A ? 266 1
   ATOM 2109 CD . PRO B 311 ? -146.28100 -26.43200 -104.42800 1.000 30.17883 C ? A ? 266 1
   ATOM 2110 N . ILE B 312 ? -148.14000 -30.13800 -102.27700 1.000 23.87137 N ? A ? 267 1
   ATOM 2111 CA . ILE B 312 ? -147.80900 -31.13500 -101.26900 1.000 21.53152 C ? A ? 267 1
   ATOM 2112 C . ILE B 312 ? -147.65900 -32.47500 -101.96100 1.000 27.31849 C ? A ? 267 1
   ATOM 2113 O . ILE B 312 ? -148.34600 -32.75700 -102.94600 1.000 24.04037 O ? A ? 267 1
   ATOM 2114 CB . ILE B 312 ? -148.87700 -31.21300 -100.17800 1.000 20.75442 C ? A ? 267 1
   ATOM 2115 CG1 . ILE B 312 ? -150.24000 -31.45500 -100.81200 1.000 19.43411 C ? A ? 267 1
   ATOM 2116 CG2 . ILE B 312 ? -148.87600 -29.92000 -99.38100 1.000 20.00758 C ? A ? 267 1
   ATOM 2117 CD1 . ILE B 312 ? -151.33100 -31.72700 -99.79400 1.000 19.98696 C ? A ? 267 1
   ATOM 2118 N . THR B 313 ? -146.74700 -33.30000 -101.45200 1.000 20.10901 N ? A ? 268 1
   ATOM 2119 CA . THR B 313 ? -146.39200 -34.55200 -102.10600 1.000 23.21293 C ? A ? 268 1
   ATOM 2120 C . THR B 313 ? -146.40900 -35.68400 -101.09100 1.000 28.02816 C ? A ? 268 1
   ATOM 2121 O . THR B 313 ? -145.86800 -35.54500 -99.98900 1.000 25.12114 O ? A ? 268 1
   ATOM 2122 CB . THR B 313 ? -145.01700 -34.44100 -102.76400 1.000 24.24904 C ? A ? 268 1
   ATOM 2123 OG1 . THR B 313 ? -145.07800 -33.48400 -103.82100 1.000 27.13190 O ? A ? 268 1
   ATOM 2124 CG2 . THR B 313 ? -144.58000 -35.76200 -103.34400 1.000 26.80725 C ? A ? 268 1
   ATOM 2125 N . LEU B 314 ? -147.01900 -36.80400 -101.46400 1.000 22.81424 N ? A ? 269 1
   ATOM 2126 CA . LEU B 314 ? -147.10500 -37.98600 -100.61400 1.000 22.14558 C ? A ? 269 1
   ATOM 2127 C . LEU B 314 ? -146.28700 -39.10600 -101.23200 1.000 26.49621 C ? A ? 269 1
   ATOM 2128 O . LEU B 314 ? -146.32400 -39.30000 -102.45100 1.000 23.71472 O ? A ? 269 1
   ATOM 2129 CB . LEU B 314 ? -148.56300 -38.42700 -100.45600 1.000 20.56020 C ? A ? 269 1
   ATOM 2130 CG . LEU B 314 ? -148.90100 -39.67500 -99.63200 1.000 23.43508 C ? A ? 269 1
   ATOM 2131 CD1 . LEU B 314 ? -148.50400 -39.45500 -98.19900 1.000 22.17410 C ? A ? 269 1
   ATOM 2132 CD2 . LEU B 314 ? -150.41200 -40.05800 -99.73700 1.000 18.52301 C ? A ? 269 1
   ATOM 2133 N . TYR B 315 ? -145.53400 -39.82800 -100.39900 1.000 24.29520 N ? A ? 270 1
   ATOM 2134 CA . TYR B 315 ? -144.84700 -41.05100 -100.80700 1.000 27.53110 C ? A ? 270 1
   ATOM 2135 C . TYR B 315 ? -145.44600 -42.24500 -100.08000 1.000 31.38992 C ? A ? 270 1
   ATOM 2136 O . TYR B 315 ? -145.50300 -42.25600 -98.84600 1.000 33.76021 O ? A ? 270 1
   ATOM 2137 CB . TYR B 315 ? -143.35900 -41.00800 -100.48100 1.000 24.81279 C ? A ? 270 1
   ATOM 2138 CG . TYR B 315 ? -142.51500 -40.06300 -101.28800 1.000 27.91122 C ? A ? 270 1
   ATOM 2139 CD1 . TYR B 315 ? -142.28700 -38.76500 -100.85200 1.000 25.15471 C ? A ? 270 1
   ATOM 2140 CD2 . TYR B 315 ? -141.90300 -40.47800 -102.46200 1.000 30.29133 C ? A ? 270 1
   ATOM 2141 CE1 . TYR B 315 ? -141.46500 -37.89700 -101.56200 1.000 26.07137 C ? A ? 270 1
   ATOM 2142 CE2 . TYR B 315 ? -141.08100 -39.61200 -103.19300 1.000 32.51767 C ? A ? 270 1
   ATOM 2143 CZ . TYR B 315 ? -140.87100 -38.32400 -102.73300 1.000 33.73955 C ? A ? 270 1
   ATOM 2144 OH . TYR B 315 ? -140.06900 -37.45900 -103.44100 1.000 30.69418 O ? A ? 270 1
   ATOM 2145 N . LEU B 316 ? -145.83200 -43.26800 -100.82900 1.000 22.49361 N ? A ? 271 1
   ATOM 2146 CA . LEU B 316 ? -146.33300 -44.50200 -100.24100 1.000 25.71303 C ? A ? 271 1
   ATOM 2147 C . LEU B 316 ? -145.57100 -45.69900 -100.78800 1.000 33.09447 C ? A ? 271 1
   ATOM 2148 O . LEU B 316 ? -145.17200 -45.72700 -101.95700 1.000 28.55869 O ? A ? 271 1
   ATOM 2149 CB . LEU B 316 ? -147.81300 -44.72200 -100.53100 1.000 24.07929 C ? A ? 271 1
   ATOM 2150 CG . LEU B 316 ? -148.82200 -43.68400 -100.07400 1.000 24.07963 C ? A ? 271 1
   ATOM 2151 CD1 . LEU B 316 ? -150.20400 -44.19300 -100.44600 1.000 26.08369 C ? A ? 271 1
   ATOM 2152 CD2 . LEU B 316 ? -148.71800 -43.44400 -98.57000 1.000 27.39217 C ? A ? 271 1
   ATOM 2153 N . ALA B 317 ? -145.40200 -46.70200 -99.94000 1.000 29.72227 N ? A ? 272 1
   ATOM 2154 CA . ALA B 317 ? -144.79400 -47.96300 -100.34700 1.000 30.52151 C ? A ? 272 1
   ATOM 2155 C . ALA B 317 ? -145.93100 -48.96200 -100.48900 1.000 33.14243 C ? A ? 272 1
   ATOM 2156 O . ALA B 317 ? -146.39800 -49.53500 -99.50200 1.000 29.98400 O ? A ? 272 1
   ATOM 2157 CB . ALA B 317 ? -143.74400 -48.42300 -99.34200 1.000 35.44558 C ? A ? 272 1
   ATOM 2158 N . LEU B 318 ? -146.38300 -49.15900 -101.72200 1.000 41.58888 N ? A ? 273 1
   ATOM 2159 CA . LEU B 318 ? -147.52300 -50.02500 -101.99200 1.000 43.41197 C ? A ? 273 1
   ATOM 2160 C . LEU B 318 ? -147.08200 -51.32500 -102.64800 1.000 44.47227 C ? A ? 273 1
   ATOM 2161 O . LEU B 318 ? -145.98600 -51.41300 -103.20100 1.000 41.56462 O ? A ? 273 1
   ATOM 2162 CB . LEU B 318 ? -148.53700 -49.30100 -102.87600 1.000 40.16417 C ? A ? 273 1
   ATOM 2163 CG . LEU B 318 ? -149.21100 -48.12100 -102.17800 1.000 36.08070 C ? A ? 273 1
   ATOM 2164 CD1 . LEU B 318 ? -150.29200 -47.53200 -103.05900 1.000 40.94293 C ? A ? 273 1
   ATOM 2165 CD2 . LEU B 318 ? -149.80500 -48.57300 -100.86400 1.000 42.52120 C ? A ? 273 1
   ATOM 2166 OXT . LEU B 318 ? -147.81200 -52.31400 -102.62300 1.000 45.71275 O ? A ? 273 1
   ATOM 2167 O5' . G C 1 ? -160.86300 -76.15300 -95.96800 1.000 53.31910 O ? B ? . 1
   ATOM 2168 C5' . G C 1 ? -159.79500 -76.60600 -95.09700 1.000 46.60668 C ? B ? . 1
   ATOM 2169 C4' . G C 1 ? -159.18400 -75.41900 -94.39700 1.000 46.82211 C ? B ? . 1
   ATOM 2170 O4' . G C 1 ? -160.06300 -74.27400 -94.55100 1.000 43.63288 O ? B ? . 1
   ATOM 2171 C3' . G C 1 ? -158.97400 -75.56400 -92.88300 1.000 39.25388 C ? B ? . 1
   ATOM 2172 O3' . G C 1 ? -157.83800 -74.81300 -92.46500 1.000 28.55108 O ? B ? . 1
   ATOM 2173 C2' . G C 1 ? -160.25500 -74.95100 -92.32300 1.000 39.07067 C ? B ? . 1
   ATOM 2174 C1' . G C 1 ? -160.40300 -73.77500 -93.27900 1.000 38.14423 C ? B ? . 1
   ATOM 2175 N9 . G C 1 ? -161.74800 -73.22500 -93.33000 1.000 40.38318 N ? B ? . 1
   ATOM 2176 C8 . G C 1 ? -162.88400 -73.77800 -92.79700 1.000 51.05296 C ? B ? . 1
   ATOM 2177 N7 . G C 1 ? -163.95400 -73.04900 -92.99600 1.000 50.67759 N ? B ? . 1
   ATOM 2178 C5 . G C 1 ? -163.48800 -71.94700 -93.70100 1.000 44.02610 C ? B ? . 1
   ATOM 2179 C6 . G C 1 ? -164.19000 -70.82200 -94.19600 1.000 48.73350 C ? B ? . 1
   ATOM 2180 O6 . G C 1 ? -165.39900 -70.57100 -94.09900 1.000 51.67952 O ? B ? . 1
   ATOM 2181 N1 . G C 1 ? -163.33200 -69.93900 -94.85100 1.000 48.82542 N ? B ? . 1
   ATOM 2182 C2 . G C 1 ? -161.98100 -70.11500 -95.01600 1.000 48.90112 C ? B ? . 1
   ATOM 2183 N2 . G C 1 ? -161.32600 -69.15300 -95.68000 1.000 57.92052 N ? B ? . 1
   ATOM 2184 N3 . G C 1 ? -161.31600 -71.17200 -94.55500 1.000 47.79678 N ? B ? . 1
   ATOM 2185 C4 . G C 1 ? -162.13100 -72.04300 -93.91300 1.000 45.75923 C ? B ? . 1
   ATOM 2186 P . G C 2 ? -156.48500 -75.54800 -91.94900 1.000 41.09684 P ? B ? . 1
   ATOM 2187 OP1 . G C 2 ? -156.13000 -76.66600 -92.89500 1.000 40.21188 O ? B ? . 1
   ATOM 2188 OP2 . G C 2 ? -156.67300 -75.95300 -90.51800 1.000 43.78010 O ? B ? . 1
   ATOM 2189 O5' . G C 2 ? -155.35600 -74.41800 -92.03400 1.000 43.18321 O ? B ? . 1
   ATOM 2190 C5' . G C 2 ? -154.99600 -73.89500 -93.33100 1.000 50.00462 C ? B ? . 1
   ATOM 2191 C4' . G C 2 ? -154.87100 -72.39300 -93.27000 1.000 39.45617 C ? B ? . 1
   ATOM 2192 O4' . G C 2 ? -156.18700 -71.79300 -93.22600 1.000 39.51831 O ? B ? . 1
   ATOM 2193 C3' . G C 2 ? -154.12000 -71.82200 -92.06400 1.000 38.64403 C ? B ? . 1
   ATOM 2194 O3' . G C 2 ? -153.31500 -70.72200 -92.47500 1.000 43.76183 O ? B ? . 1
   ATOM 2195 C2' . G C 2 ? -155.24400 -71.38600 -91.12200 1.000 39.19578 C ? B ? . 1
   ATOM 2196 C1' . G C 2 ? -156.28900 -70.92700 -92.12200 1.000 38.61695 C ? B ? . 1
   ATOM 2197 N9 . G C 2 ? -157.64700 -71.03600 -91.62800 1.000 34.66213 N ? B ? . 1
   ATOM 2198 C8 . G C 2 ? -158.18900 -72.05700 -90.89500 1.000 37.73177 C ? B ? . 1
   ATOM 2199 N7 . G C 2 ? -159.46000 -71.88400 -90.63800 1.000 38.01508 N ? B ? . 1
   ATOM 2200 C5 . G C 2 ? -159.76400 -70.67600 -91.24600 1.000 38.11247 C ? B ? . 1
   ATOM 2201 C6 . G C 2 ? -160.98400 -69.97300 -91.30500 1.000 42.56705 C ? B ? . 1
   ATOM 2202 O6 . G C 2 ? -162.07100 -70.28300 -90.80600 1.000 47.70155 O ? B ? . 1
   ATOM 2203 N1 . G C 2 ? -160.84400 -68.78800 -92.01900 1.000 41.25810 N ? B ? . 1
   ATOM 2204 C2 . G C 2 ? -159.69200 -68.33500 -92.60600 1.000 45.81146 C ? B ? . 1
   ATOM 2205 N2 . G C 2 ? -159.76600 -67.16600 -93.25400 1.000 47.23212 N ? B ? . 1
   ATOM 2206 N3 . G C 2 ? -158.54100 -68.99300 -92.55500 1.000 40.46597 N ? B ? . 1
   ATOM 2207 C4 . G C 2 ? -158.65800 -70.14900 -91.86600 1.000 32.03538 C ? B ? . 1
   ATOM 2208 P . A C 3 ? -152.48500 -69.78400 -91.41800 1.000 42.89012 P ? B ? . 1
   ATOM 2209 OP1 . A C 3 ? -151.24200 -69.38500 -92.12000 1.000 38.51730 O ? B ? . 1
   ATOM 2210 OP2 . A C 3 ? -152.38700 -70.52000 -90.13300 1.000 37.92437 O ? B ? . 1
   ATOM 2211 O5' . A C 3 ? -153.41700 -68.51000 -91.22400 1.000 30.21330 O ? B ? . 1
   ATOM 2212 C5' . A C 3 ? -153.84000 -67.80700 -92.34900 1.000 36.02719 C ? B ? . 1
   ATOM 2213 C4' . A C 3 ? -154.54600 -66.53100 -91.96200 1.000 41.81166 C ? B ? . 1
   ATOM 2214 O4' . A C 3 ? -155.92400 -66.81700 -91.60300 1.000 43.41989 O ? B ? . 1
   ATOM 2215 C3' . A C 3 ? -153.93000 -65.76400 -90.79300 1.000 36.51701 C ? B ? . 1
   ATOM 2216 O3' . A C 3 ? -153.92500 -64.36900 -91.12100 1.000 55.66343 O ? B ? . 1
   ATOM 2217 C2' . A C 3 ? -154.86600 -66.09500 -89.62300 1.000 42.56255 C ? B ? . 1
   ATOM 2218 C1' . A C 3 ? -156.21200 -66.28800 -90.32600 1.000 43.73061 C ? B ? . 1
   ATOM 2219 N9 . A C 3 ? -157.12200 -67.22000 -89.65100 1.000 38.61608 N ? B ? . 1
   ATOM 2220 C8 . A C 3 ? -156.80500 -68.41800 -89.06700 1.000 37.92565 C ? B ? . 1
   ATOM 2221 N7 . A C 3 ? -157.84100 -69.04900 -88.54600 1.000 38.74567 N ? B ? . 1
   ATOM 2222 C5 . A C 3 ? -158.90800 -68.20800 -88.81500 1.000 32.79853 C ? B ? . 1
   ATOM 2223 C6 . A C 3 ? -160.28300 -68.30300 -88.53100 1.000 38.50516 C ? B ? . 1
   ATOM 2224 N6 . A C 3 ? -160.82500 -69.33200 -87.88300 1.000 37.72135 N ? B ? . 1
   ATOM 2225 N1 . A C 3 ? -161.08300 -67.29100 -88.93700 1.000 39.28077 N ? B ? . 1
   ATOM 2226 C2 . A C 3 ? -160.53000 -66.25500 -89.58400 1.000 41.38071 C ? B ? . 1
   ATOM 2227 N3 . A C 3 ? -159.24800 -66.05200 -89.90900 1.000 39.42006 N ? B ? . 1
   ATOM 2228 C4 . A C 3 ? -158.48400 -67.07600 -89.49400 1.000 38.79941 C ? B ? . 1
   ATOM 2229 P . T C 4 ? -153.45600 -63.24300 -90.07200 1.000 48.19950 P ? B ? . 1
   ATOM 2230 OP1 . T C 4 ? -153.05800 -62.08800 -90.91500 1.000 54.89619 O ? B ? . 1
   ATOM 2231 OP2 . T C 4 ? -152.52800 -63.80100 -89.06800 1.000 34.84217 O ? B ? . 1
   ATOM 2232 O5' . T C 4 ? -154.80700 -62.86000 -89.33100 1.000 37.97451 O ? B ? . 1
   ATOM 2233 C5' . T C 4 ? -155.86200 -62.36500 -90.08700 1.000 38.16970 C ? B ? . 1
   ATOM 2234 C4' . T C 4 ? -157.08300 -62.18800 -89.23200 1.000 39.84193 C ? B ? . 1
   ATOM 2235 O4' . T C 4 ? -157.55400 -63.46500 -88.77800 1.000 46.21236 O ? B ? . 1
   ATOM 2236 C3' . T C 4 ? -156.87400 -61.34400 -87.97600 1.000 39.44402 C ? B ? . 1
   ATOM 2237 O3' . T C 4 ? -157.67300 -60.19500 -88.09400 1.000 57.01329 O ? B ? . 1
   ATOM 2238 C2' . T C 4 ? -157.34300 -62.25500 -86.82600 1.000 41.87654 C ? B ? . 1
   ATOM 2239 C1' . T C 4 ? -158.20300 -63.27400 -87.55800 1.000 42.84133 C ? B ? . 1
   ATOM 2240 N1 . T C 4 ? -158.28900 -64.58300 -86.89200 1.000 34.81927 N ? B ? . 1
   ATOM 2241 C2 . T C 4 ? -159.51500 -65.06400 -86.52500 1.000 39.50381 C ? B ? . 1
   ATOM 2242 O2 . T C 4 ? -160.55200 -64.44400 -86.70200 1.000 46.58118 O ? B ? . 1
   ATOM 2243 N3 . T C 4 ? -159.49200 -66.30000 -85.93300 1.000 35.25221 N ? B ? . 1
   ATOM 2244 C4 . T C 4 ? -158.37800 -67.07900 -85.68400 1.000 40.02347 C ? B ? . 1
   ATOM 2245 O4 . T C 4 ? -158.45100 -68.17600 -85.13800 1.000 39.48194 O ? B ? . 1
   ATOM 2246 C5 . T C 4 ? -157.11900 -66.50900 -86.11000 1.000 35.60315 C ? B ? . 1
   ATOM 2247 C7 . T C 4 ? -155.83600 -67.25700 -85.88900 1.000 36.85330 C ? B ? . 1
   ATOM 2248 C6 . T C 4 ? -157.13800 -65.30700 -86.68800 1.000 35.37714 C ? B ? . 1
   ATOM 2249 P . C C 5 ? -157.43600 -58.90900 -87.16200 1.000 67.39994 P ? B ? . 1
   ATOM 2250 OP1 . C C 5 ? -157.61800 -57.74800 -88.07300 1.000 55.53738 O ? B ? . 1
   ATOM 2251 OP2 . C C 5 ? -156.17200 -59.05500 -86.39100 1.000 41.24050 O ? B ? . 1
   ATOM 2252 O5' . C C 5 ? -158.67600 -58.99200 -86.15400 1.000 54.88229 O ? B ? . 1
   ATOM 2253 C5' . C C 5 ? -159.98500 -59.13200 -86.68900 1.000 43.29501 C ? B ? . 1
   ATOM 2254 C4' . C C 5 ? -160.94000 -59.67900 -85.65600 1.000 46.45676 C ? B ? . 1
   ATOM 2255 O4' . C C 5 ? -160.66200 -61.06200 -85.42500 1.000 52.15693 O ? B ? . 1
   ATOM 2256 C3' . C C 5 ? -160.84900 -59.01900 -84.28700 1.000 57.89742 C ? B ? . 1
   ATOM 2257 O3' . C C 5 ? -161.90200 -58.08100 -84.14600 1.000 73.56711 O ? B ? . 1
   ATOM 2258 C2' . C C 5 ? -161.00000 -60.17800 -83.28900 1.000 57.76027 C ? B ? . 1
   ATOM 2259 C1' . C C 5 ? -161.18200 -61.40600 -84.17200 1.000 45.43381 C ? B ? . 1
   ATOM 2260 N1 . C C 5 ? -160.44100 -62.58200 -83.68200 1.000 39.95668 N ? B ? . 1
   ATOM 2261 C2 . C C 5 ? -161.13500 -63.63600 -83.09200 1.000 44.09106 C ? B ? . 1
   ATOM 2262 O2 . C C 5 ? -162.36800 -63.56000 -82.99000 1.000 49.90500 O ? B ? . 1
   ATOM 2263 N3 . C C 5 ? -160.43700 -64.71800 -82.65000 1.000 45.06499 N ? B ? . 1
   ATOM 2264 C4 . C C 5 ? -159.10800 -64.75500 -82.79100 1.000 38.66891 C ? B ? . 1
   ATOM 2265 N4 . C C 5 ? -158.46100 -65.83300 -82.33800 1.000 36.54433 N ? B ? . 1
   ATOM 2266 C5 . C C 5 ? -158.38500 -63.68100 -83.38600 1.000 38.55180 C ? B ? . 1
   ATOM 2267 C6 . C C 5 ? -159.08400 -62.62700 -83.81500 1.000 39.19231 C ? B ? . 1
   ATOM 2268 P . C C 6 ? -161.87400 -56.99400 -82.96400 1.000 72.38163 P ? B ? . 1
   ATOM 2269 OP1 . C C 6 ? -162.67800 -55.84200 -83.43700 1.000 75.45594 O ? B ? . 1
   ATOM 2270 OP2 . C C 6 ? -160.47300 -56.79000 -82.53200 1.000 56.19356 O ? B ? . 1
   ATOM 2271 O5' . C C 6 ? -162.64200 -57.73200 -81.78100 1.000 52.45107 O ? B ? . 1
   ATOM 2272 C5' . C C 6 ? -163.80200 -58.47600 -82.07100 1.000 52.89511 C ? B ? . 1
   ATOM 2273 C4' . C C 6 ? -164.16700 -59.32500 -80.88500 1.000 54.50177 C ? B ? . 1
   ATOM 2274 O4' . C C 6 ? -163.41100 -60.57100 -80.91800 1.000 59.06151 O ? B ? . 1
   ATOM 2275 C3' . C C 6 ? -163.85900 -58.67800 -79.53000 1.000 53.02357 C ? B ? . 1
   ATOM 2276 O3' . C C 6 ? -164.95100 -58.88800 -78.65500 1.000 69.26804 O ? B ? . 1
   ATOM 2277 C2' . C C 6 ? -162.62900 -59.44900 -79.06100 1.000 62.92865 C ? B ? . 1
   ATOM 2278 C1' . C C 6 ? -162.93600 -60.82600 -79.62400 1.000 57.63793 C ? B ? . 1
   ATOM 2279 N1 . C C 6 ? -161.75000 -61.71600 -79.68700 1.000 48.24898 N ? B ? . 1
   ATOM 2280 C2 . C C 6 ? -161.85100 -63.03200 -79.22600 1.000 44.23961 C ? B ? . 1
   ATOM 2281 O2 . C C 6 ? -162.93600 -63.43700 -78.80500 1.000 44.87621 O ? B ? . 1
   ATOM 2282 N3 . C C 6 ? -160.75800 -63.82800 -79.26400 1.000 42.75037 N ? B ? . 1
   ATOM 2283 C4 . C C 6 ? -159.60500 -63.34900 -79.72900 1.000 43.77188 C ? B ? . 1
   ATOM 2284 N4 . C C 6 ? -158.55400 -64.16800 -79.74700 1.000 39.12076 N ? B ? . 1
   ATOM 2285 C5 . C C 6 ? -159.47700 -62.00300 -80.19100 1.000 47.79763 C ? B ? . 1
   ATOM 2286 C6 . C C 6 ? -160.56300 -61.22800 -80.14300 1.000 45.01502 C ? B ? . 1
   ATOM 2287 P . G C 7 ? -165.18600 -57.94300 -77.37700 1.000 78.27277 P ? B ? . 1
   ATOM 2288 OP1 . G C 7 ? -166.23900 -56.97700 -77.77000 1.000 71.57776 O ? B ? . 1
   ATOM 2289 OP2 . G C 7 ? -163.89400 -57.42800 -76.86900 1.000 56.43267 O ? B ? . 1
   ATOM 2290 O5' . G C 7 ? -165.74200 -58.96500 -76.27900 1.000 62.28484 O ? B ? . 1
   ATOM 2291 C5' . G C 7 ? -166.54900 -60.06000 -76.67900 1.000 50.31003 C ? B ? . 1
   ATOM 2292 C4' . G C 7 ? -166.40700 -61.22200 -75.71000 1.000 56.53474 C ? B ? . 1
   ATOM 2293 O4' . G C 7 ? -165.21900 -61.99800 -76.03000 1.000 63.58658 O ? B ? . 1
   ATOM 2294 C3' . G C 7 ? -166.26800 -60.84200 -74.24100 1.000 61.73390 C ? B ? . 1
   ATOM 2295 O3' . G C 7 ? -166.95000 -61.79600 -73.45000 1.000 63.04074 O ? B ? . 1
   ATOM 2296 C2' . G C 7 ? -164.75800 -60.91900 -74.01400 1.000 63.03020 C ? B ? . 1
   ATOM 2297 C1' . G C 7 ? -164.38600 -62.10100 -74.89100 1.000 52.78411 C ? B ? . 1
   ATOM 2298 N9 . G C 7 ? -162.99900 -62.08500 -75.35300 1.000 49.26136 N ? B ? . 1
   ATOM 2299 C8 . G C 7 ? -162.34600 -61.04100 -75.97400 1.000 49.02943 C ? B ? . 1
   ATOM 2300 N7 . G C 7 ? -161.11800 -61.31800 -76.31000 1.000 45.63199 N ? B ? . 1
   ATOM 2301 C5 . G C 7 ? -160.94300 -62.63400 -75.89800 1.000 45.39465 C ? B ? . 1
   ATOM 2302 C6 . G C 7 ? -159.81000 -63.47400 -76.00300 1.000 42.09418 C ? B ? . 1
   ATOM 2303 O6 . G C 7 ? -158.70700 -63.20400 -76.48800 1.000 45.65141 O ? B ? . 1
   ATOM 2304 N1 . G C 7 ? -160.04500 -64.74000 -75.46100 1.000 41.63824 N ? B ? . 1
   ATOM 2305 C2 . G C 7 ? -161.23500 -65.14600 -74.89300 1.000 47.48069 C ? B ? . 1
   ATOM 2306 N2 . G C 7 ? -161.27200 -66.40700 -74.42900 1.000 46.00367 N ? B ? . 1
   ATOM 2307 N3 . G C 7 ? -162.31300 -64.36600 -74.78500 1.000 52.20263 N ? B ? . 1
   ATOM 2308 C4 . G C 7 ? -162.09400 -63.12500 -75.31000 1.000 51.63782 C ? B ? . 1
   ATOM 2309 P . T C 8 ? -167.16600 -61.55200 -71.87600 1.000 74.31754 P ? B ? . 1
   ATOM 2310 OP1 . T C 8 ? -168.60900 -61.79900 -71.64100 1.000 74.29638 O ? B ? . 1
   ATOM 2311 OP2 . T C 8 ? -166.55600 -60.26500 -71.46200 1.000 54.64207 O ? B ? . 1
   ATOM 2312 O5' . T C 8 ? -166.32900 -62.72900 -71.19800 1.000 56.64575 O ? B ? . 1
   ATOM 2313 C5' . T C 8 ? -166.62900 -64.06300 -71.52300 1.000 57.77527 C ? B ? . 1
   ATOM 2314 C4' . T C 8 ? -165.57100 -64.99100 -70.98100 1.000 51.55321 C ? B ? . 1
   ATOM 2315 O4' . T C 8 ? -164.32700 -64.77100 -71.68400 1.000 61.01411 O ? B ? . 1
   ATOM 2316 C3' . T C 8 ? -165.26500 -64.81500 -69.49700 1.000 63.38207 C ? B ? . 1
   ATOM 2317 O3' . T C 8 ? -165.49000 -66.04900 -68.82400 1.000 68.01685 O ? B ? . 1
   ATOM 2318 C2' . T C 8 ? -163.78300 -64.38700 -69.45900 1.000 56.58517 C ? B ? . 1
   ATOM 2319 C1' . T C 8 ? -163.26200 -64.92000 -70.78300 1.000 51.95306 C ? B ? . 1
   ATOM 2320 N1 . T C 8 ? -162.08300 -64.17500 -71.33500 1.000 58.91651 N ? B ? . 1
   ATOM 2321 C2 . T C 8 ? -160.86400 -64.81400 -71.44300 1.000 48.81151 C ? B ? . 1
   ATOM 2322 O2 . T C 8 ? -160.67300 -65.96500 -71.08500 1.000 47.56902 O ? B ? . 1
   ATOM 2323 N3 . T C 8 ? -159.86200 -64.04300 -71.97900 1.000 46.51570 N ? B ? . 1
   ATOM 2324 C4 . T C 8 ? -159.95700 -62.73600 -72.41300 1.000 38.15404 C ? B ? . 1
   ATOM 2325 O4 . T C 8 ? -159.01100 -62.13200 -72.88200 1.000 41.51021 O ? B ? . 1
   ATOM 2326 C5 . T C 8 ? -161.25100 -62.13300 -72.28200 1.000 51.73815 C ? B ? . 1
   ATOM 2327 C7 . T C 8 ? -161.45800 -60.71600 -72.72300 1.000 49.03014 C ? B ? . 1
   ATOM 2328 C6 . T C 8 ? -162.24600 -62.87200 -71.76300 1.000 56.04505 C ? B ? . 1
   ATOM 2329 P . C C 9 ? -165.40800 -66.13700 -67.22200 1.000 72.98516 P ? B ? . 1
   ATOM 2330 OP1 . C C 9 ? -166.47600 -67.06200 -66.77500 1.000 74.15091 O ? B ? . 1
   ATOM 2331 OP2 . C C 9 ? -165.32800 -64.76600 -66.66600 1.000 74.14447 O ? B ? . 1
   ATOM 2332 O5' . C C 9 ? -163.99200 -66.82100 -66.96500 1.000 64.35859 O ? B ? . 1
   ATOM 2333 C5' . C C 9 ? -163.64600 -68.00900 -67.65700 1.000 67.51790 C ? B ? . 1
   ATOM 2334 C4' . C C 9 ? -162.22400 -68.40200 -67.33600 1.000 68.17013 C ? B ? . 1
   ATOM 2335 O4' . C C 9 ? -161.31800 -67.56100 -68.09600 1.000 65.50137 O ? B ? . 1
   ATOM 2336 C3' . C C 9 ? -161.83400 -68.21800 -65.86600 1.000 72.06763 C ? B ? . 1
   ATOM 2337 O3' . C C 9 ? -161.00800 -69.29100 -65.43600 1.000 81.22447 O ? B ? . 1
   ATOM 2338 C2' . C C 9 ? -161.07000 -66.90000 -65.87800 1.000 65.81083 C ? B ? . 1
   ATOM 2339 C1' . C C 9 ? -160.37400 -66.98900 -67.22000 1.000 64.01828 C ? B ? . 1
   ATOM 2340 N1 . C C 9 ? -159.97100 -65.68000 -67.75700 1.000 52.11354 N ? B ? . 1
   ATOM 2341 C2 . C C 9 ? -158.71400 -65.53600 -68.35200 1.000 54.85577 C ? B ? . 1
   ATOM 2342 O2 . C C 9 ? -157.96100 -66.52100 -68.42000 1.000 53.48785 O ? B ? . 1
   ATOM 2343 N3 . C C 9 ? -158.35600 -64.32100 -68.84200 1.000 53.42960 N ? B ? . 1
   ATOM 2344 C4 . C C 9 ? -159.19900 -63.28800 -68.74800 1.000 50.49619 C ? B ? . 1
   ATOM 2345 N4 . C C 9 ? -158.80700 -62.10900 -69.24500 1.000 43.55918 N ? B ? . 1
   ATOM 2346 C5 . C C 9 ? -160.48200 -63.42200 -68.14100 1.000 52.31671 C ? B ? . 1
   ATOM 2347 C6 . C C 9 ? -160.82100 -64.62500 -67.66300 1.000 55.11981 C ? B ? . 1
   ATOM 2348 P . G C 10 ? -160.86600 -69.61900 -63.86600 1.000 102.23697 P ? B ? . 1
   ATOM 2349 OP1 . G C 10 ? -161.64100 -70.85500 -63.61000 1.000 101.23411 O ? B ? . 1
   ATOM 2350 OP2 . G C 10 ? -161.13100 -68.38600 -63.08300 1.000 79.82126 O ? B ? . 1
   ATOM 2351 O5' . G C 10 ? -159.32400 -69.97700 -63.69300 1.000 92.26104 O ? B ? . 1
   ATOM 2352 C5' . G C 10 ? -158.75000 -71.01000 -64.47700 1.000 90.26665 C ? B ? . 1
   ATOM 2353 C4' . G C 10 ? -157.25200 -70.81100 -64.61500 1.000 99.75158 C ? B ? . 1
   ATOM 2354 O4' . G C 10 ? -156.97200 -69.54600 -65.27500 1.000 93.64661 O ? B ? . 1
   ATOM 2355 C3' . G C 10 ? -156.48300 -70.78100 -63.30400 1.000 88.59726 C ? B ? . 1
   ATOM 2356 O3' . G C 10 ? -155.22200 -71.37600 -63.50200 1.000 96.83854 O ? B ? . 1
   ATOM 2357 C2' . G C 10 ? -156.37100 -69.28500 -62.99800 1.000 80.08351 C ? B ? . 1
   ATOM 2358 C1' . G C 10 ? -156.29500 -68.66900 -64.39500 1.000 82.05935 C ? B ? . 1
   ATOM 2359 N9 . G C 10 ? -156.93600 -67.36000 -64.49200 1.000 77.84644 N ? B ? . 1
   ATOM 2360 C8 . G C 10 ? -158.16100 -67.00000 -63.98200 1.000 76.19218 C ? B ? . 1
   ATOM 2361 N7 . G C 10 ? -158.48300 -65.75900 -64.23200 1.000 76.39467 N ? B ? . 1
   ATOM 2362 C5 . G C 10 ? -157.40600 -65.26400 -64.96000 1.000 65.98900 C ? B ? . 1
   ATOM 2363 C6 . G C 10 ? -157.18700 -63.97500 -65.50900 1.000 56.65465 C ? B ? . 1
   ATOM 2364 O6 . G C 10 ? -157.93000 -62.97700 -65.46300 1.000 50.30348 O ? B ? . 1
   ATOM 2365 N1 . G C 10 ? -155.96400 -63.90200 -66.17200 1.000 57.28425 N ? B ? . 1
   ATOM 2366 C2 . G C 10 ? -155.06400 -64.93900 -66.28600 1.000 60.47938 C ? B ? . 1
   ATOM 2367 N2 . G C 10 ? -153.93300 -64.67600 -66.96600 1.000 57.76295 N ? B ? . 1
   ATOM 2368 N3 . G C 10 ? -155.25700 -66.15000 -65.77500 1.000 65.10316 N ? B ? . 1
   ATOM 2369 C4 . G C 10 ? -156.44500 -66.24000 -65.13000 1.000 71.86757 C ? B ? . 1
   ATOM 2370 P . A C 11 ? -154.20800 -71.55800 -62.27500 1.000 105.85081 P ? B ? . 1
   ATOM 2371 OP1 . A C 11 ? -153.29200 -72.66600 -62.64000 1.000 91.77915 O ? B ? . 1
   ATOM 2372 OP2 . A C 11 ? -155.01000 -71.63000 -61.02900 1.000 82.20889 O ? B ? . 1
   ATOM 2373 O5' . A C 11 ? -153.37800 -70.19200 -62.29000 1.000 92.45381 O ? B ? . 1
   ATOM 2374 C5' . A C 11 ? -152.88100 -69.67700 -63.53500 1.000 89.13763 C ? B ? . 1
   ATOM 2375 C4' . A C 11 ? -151.66400 -68.81500 -63.29400 1.000 80.04951 C ? B ? . 1
   ATOM 2376 O4' . A C 11 ? -152.04000 -67.42000 -63.33400 1.000 82.34227 O ? B ? . 1
   ATOM 2377 C3' . A C 11 ? -151.00600 -69.05400 -61.94300 1.000 86.45669 C ? B ? . 1
   ATOM 2378 O3' . A C 11 ? -149.56700 -69.23300 -62.07500 1.000 91.32373 O ? B ? . 1
   ATOM 2379 C2' . A C 11 ? -151.40300 -67.85100 -61.06200 1.000 75.30846 C ? B ? . 1
   ATOM 2380 C1' . A C 11 ? -152.08700 -66.87200 -62.02600 1.000 78.96144 C ? B ? . 1
   ATOM 2381 N9 . A C 11 ? -153.47700 -66.58600 -61.69000 1.000 80.19034 N ? B ? . 1
   ATOM 2382 C8 . A C 11 ? -154.32000 -67.35800 -60.93800 1.000 86.30945 C ? B ? . 1
   ATOM 2383 N7 . A C 11 ? -155.52300 -66.85200 -60.80500 1.000 82.68148 N ? B ? . 1
   ATOM 2384 C5 . A C 11 ? -155.46300 -65.66500 -61.52100 1.000 82.07974 C ? B ? . 1
   ATOM 2385 C6 . A C 11 ? -156.41600 -64.66000 -61.77000 1.000 82.20256 C ? B ? . 1
   ATOM 2386 N6 . A C 11 ? -157.66600 -64.70100 -61.29500 1.000 83.32865 N ? B ? . 1
   ATOM 2387 N1 . A C 11 ? -156.03400 -63.60600 -62.52700 1.000 71.26408 N ? B ? . 1
   ATOM 2388 C2 . A C 11 ? -154.77900 -63.56800 -62.99700 1.000 66.88310 C ? B ? . 1
   ATOM 2389 N3 . A C 11 ? -153.79800 -64.45200 -62.83100 1.000 69.64608 N ? B ? . 1
   ATOM 2390 C4 . A C 11 ? -154.21000 -65.48700 -62.07500 1.000 77.15051 C ? B ? . 1
   ATOM 2391 P . G C 12 ? -148.62700 -68.20300 -62.89200 1.000 95.80708 P ? B ? . 1
   ATOM 2392 OP1 . G C 12 ? -148.45300 -68.64200 -64.30500 1.000 50.53730 O ? B ? . 1
   ATOM 2393 OP2 . G C 12 ? -149.07900 -66.82300 -62.65200 1.000 80.61693 O ? B ? . 1
   ATOM 2394 O5' . G C 12 ? -147.24200 -68.30300 -62.10100 1.000 64.91654 O ? B ? . 1
   ATOM 2395 C5' . G C 12 ? -146.07600 -67.79100 -62.67500 1.000 52.72452 C ? B ? . 1
   ATOM 2396 C4' . G C 12 ? -145.64100 -66.50500 -61.98700 1.000 53.02411 C ? B ? . 1
   ATOM 2397 O4' . G C 12 ? -146.75800 -65.59000 -61.81300 1.000 47.41651 O ? B ? . 1
   ATOM 2398 C3' . G C 12 ? -144.99400 -66.66000 -60.61800 1.000 39.92049 C ? B ? . 1
   ATOM 2399 O3' . G C 12 ? -143.79000 -65.92300 -60.66300 1.000 46.28237 O ? B ? . 1
   ATOM 2400 C2' . G C 12 ? -146.03100 -66.03500 -59.66200 1.000 39.33734 C ? B ? . 1
   ATOM 2401 C1' . G C 12 ? -146.64800 -64.96700 -60.56000 1.000 42.22547 C ? B ? . 1
   ATOM 2402 N9 . G C 12 ? -147.99100 -64.48800 -60.18400 1.000 41.43916 N ? B ? . 1
   ATOM 2403 C8 . G C 12 ? -149.08800 -65.24900 -59.86400 1.000 46.34872 C ? B ? . 1
   ATOM 2404 N7 . G C 12 ? -150.16300 -64.54400 -59.63000 1.000 41.68556 N ? B ? . 1
   ATOM 2405 C5 . G C 12 ? -149.76400 -63.23400 -59.83300 1.000 42.46444 C ? B ? . 1
   ATOM 2406 C6 . G C 12 ? -150.50300 -62.01900 -59.72400 1.000 47.25418 C ? B ? . 1
   ATOM 2407 O6 . G C 12 ? -151.69800 -61.86500 -59.42000 1.000 45.94043 O ? B ? . 1
   ATOM 2408 N1 . G C 12 ? -149.71600 -60.90600 -60.01000 1.000 39.41001 N ? B ? . 1
   ATOM 2409 C2 . G C 12 ? -148.38600 -60.95400 -60.36100 1.000 44.18415 C ? B ? . 1
   ATOM 2410 N2 . G C 12 ? -147.79400 -59.77300 -60.60000 1.000 39.63899 N ? B ? . 1
   ATOM 2411 N3 . G C 12 ? -147.68300 -62.08400 -60.47100 1.000 38.87490 N ? B ? . 1
   ATOM 2412 C4 . G C 12 ? -148.43400 -63.18100 -60.19100 1.000 38.81981 C ? B ? . 1
   ATOM 2413 P . C C 13 ? -142.57100 -66.23800 -59.67800 1.000 53.89832 P ? B ? . 1
   ATOM 2414 OP1 . C C 13 ? -141.37700 -66.58200 -60.49300 1.000 54.06489 O ? B ? . 1
   ATOM 2415 OP2 . C C 13 ? -143.10000 -67.11800 -58.60800 1.000 45.21950 O ? B ? . 1
   ATOM 2416 O5' . C C 13 ? -142.34900 -64.82800 -58.98200 1.000 52.81319 O ? B ? . 1
   ATOM 2417 C5' . C C 13 ? -143.38500 -64.33200 -58.20600 1.000 44.30839 C ? B ? . 1
   ATOM 2418 C4' . C C 13 ? -143.28800 -62.84800 -58.01000 1.000 31.85663 C ? B ? . 1
   ATOM 2419 O4' . C C 13 ? -144.57900 -62.30700 -58.33000 1.000 29.75884 O ? B ? . 1
   ATOM 2420 C3' . C C 13 ? -142.97900 -62.46100 -56.56900 1.000 30.57066 C ? B ? . 1
   ATOM 2421 O3' . C C 13 ? -141.74500 -61.75400 -56.48000 1.000 21.53612 O ? B ? . 1
   ATOM 2422 C2' . C C 13 ? -144.14800 -61.61500 -56.10500 1.000 33.04815 C ? B ? . 1
   ATOM 2423 C1' . C C 13 ? -145.01600 -61.43200 -57.34200 1.000 29.78735 C ? B ? . 1
   ATOM 2424 N1 . C C 13 ? -146.45100 -61.71300 -57.09100 1.000 41.26213 N ? B ? . 1
   ATOM 2425 C2 . C C 13 ? -147.34400 -60.65000 -57.01200 1.000 37.86145 C ? B ? . 1
   ATOM 2426 O2 . C C 13 ? -146.91100 -59.50900 -57.16000 1.000 36.97418 O ? B ? . 1
   ATOM 2427 N3 . C C 13 ? -148.66400 -60.90100 -56.76900 1.000 32.76135 N ? B ? . 1
   ATOM 2428 C4 . C C 13 ? -149.08100 -62.15400 -56.61000 1.000 38.51749 C ? B ? . 1
   ATOM 2429 N4 . C C 13 ? -150.39000 -62.35200 -56.38000 1.000 32.75646 N ? B ? . 1
   ATOM 2430 C5 . C C 13 ? -148.17600 -63.26100 -56.67700 1.000 32.85662 C ? B ? . 1
   ATOM 2431 C6 . C C 13 ? -146.88100 -62.99600 -56.91800 1.000 35.06068 C ? B ? . 1
   ATOM 2432 P . G C 14 ? -141.06300 -61.52800 -55.05200 1.000 26.60235 P ? B ? . 1
   ATOM 2433 OP1 . G C 14 ? -139.62900 -61.22600 -55.31800 1.000 21.72994 O ? B ? . 1
   ATOM 2434 OP2 . G C 14 ? -141.40900 -62.61000 -54.11200 1.000 24.95175 O ? B ? . 1
   ATOM 2435 O5' . G C 14 ? -141.81300 -60.26400 -54.47700 1.000 26.84364 O ? B ? . 1
   ATOM 2436 C5' . G C 14 ? -141.78300 -59.04900 -55.20000 1.000 24.15390 C ? B ? . 1
   ATOM 2437 C4' . G C 14 ? -142.45400 -57.96300 -54.40500 1.000 24.13252 C ? B ? . 1
   ATOM 2438 O4' . G C 14 ? -143.88700 -58.14700 -54.49000 1.000 25.18088 O ? B ? . 1
   ATOM 2439 C3' . G C 14 ? -142.10100 -57.95300 -52.92400 1.000 18.60399 C ? B ? . 1
   ATOM 2440 O3' . G C 14 ? -141.86800 -56.64400 -52.51500 1.000 19.18926 O ? B ? . 1
   ATOM 2441 C2' . G C 14 ? -143.33100 -58.54600 -52.24700 1.000 21.00722 C ? B ? . 1
   ATOM 2442 C1' . G C 14 ? -144.45000 -58.15600 -53.20700 1.000 32.94260 C ? B ? . 1
   ATOM 2443 N9 . G C 14 ? -145.53600 -59.12300 -53.23200 1.000 35.44165 N ? B ? . 1
   ATOM 2444 C8 . G C 14 ? -145.41800 -60.49000 -53.30200 1.000 33.94896 C ? B ? . 1
   ATOM 2445 N7 . G C 14 ? -146.56000 -61.10800 -53.31500 1.000 33.05401 N ? B ? . 1
   ATOM 2446 C5 . G C 14 ? -147.49100 -60.09200 -53.25200 1.000 35.63065 C ? B ? . 1
   ATOM 2447 C6 . G C 14 ? -148.88800 -60.16500 -53.23600 1.000 35.71785 C ? B ? . 1
   ATOM 2448 O6 . G C 14 ? -149.59100 -61.17900 -53.27500 1.000 34.02714 O ? B ? . 1
   ATOM 2449 N1 . G C 14 ? -149.47200 -58.89700 -53.16200 1.000 42.85114 N ? B ? . 1
   ATOM 2450 C2 . G C 14 ? -148.77200 -57.70800 -53.12000 1.000 45.75445 C ? B ? . 1
   ATOM 2451 N2 . G C 14 ? -149.50700 -56.58600 -53.05000 1.000 43.66120 N ? B ? . 1
   ATOM 2452 N3 . G C 14 ? -147.44200 -57.62800 -53.14300 1.000 28.54562 N ? B ? . 1
   ATOM 2453 C4 . G C 14 ? -146.87600 -58.85900 -53.20800 1.000 32.50028 C ? B ? . 1
   ATOM 2454 P . C C 15 ? -141.30200 -56.32100 -51.05600 1.000 21.60971 P ? B ? . 1
   ATOM 2455 OP1 . C C 15 ? -140.38500 -55.16000 -51.19400 1.000 25.06263 O ? B ? . 1
   ATOM 2456 OP2 . C C 15 ? -140.78500 -57.56900 -50.44100 1.000 24.29160 O ? B ? . 1
   ATOM 2457 O5' . C C 15 ? -142.59900 -55.90500 -50.21800 1.000 23.63392 O ? B ? . 1
   ATOM 2458 C5' . C C 15 ? -143.23400 -54.70100 -50.48500 1.000 24.08831 C ? B ? . 1
   ATOM 2459 C4' . C C 15 ? -144.55900 -54.64800 -49.76700 1.000 22.01237 C ? B ? . 1
   ATOM 2460 O4' . C C 15 ? -145.38000 -55.73400 -50.23600 1.000 29.34157 O ? B ? . 1
   ATOM 2461 C3' . C C 15 ? -144.48300 -54.78900 -48.23400 1.000 28.97407 C ? B ? . 1
   ATOM 2462 O3' . C C 15 ? -145.14100 -53.67500 -47.62400 1.000 25.38513 O ? B ? . 1
   ATOM 2463 C2' . C C 15 ? -145.20900 -56.11500 -47.95000 1.000 35.23273 C ? B ? . 1
   ATOM 2464 C1' . C C 15 ? -146.14000 -56.19600 -49.14700 1.000 37.51713 C ? B ? . 1
   ATOM 2465 N1 . C C 15 ? -146.67500 -57.56700 -49.45900 1.000 31.71760 N ? B ? . 1
   ATOM 2466 C2 . C C 15 ? -148.05700 -57.73600 -49.59200 1.000 33.88895 C ? B ? . 1
   ATOM 2467 O2 . C C 15 ? -148.80300 -56.75700 -49.43300 1.000 37.92855 O ? B ? . 1
   ATOM 2468 N3 . C C 15 ? -148.54300 -58.96000 -49.88300 1.000 33.26244 N ? B ? . 1
   ATOM 2469 C4 . C C 15 ? -147.71800 -59.98100 -50.04500 1.000 36.87548 C ? B ? . 1
   ATOM 2470 N4 . C C 15 ? -148.25900 -61.17200 -50.33200 1.000 32.78922 N ? B ? . 1
   ATOM 2471 C5 . C C 15 ? -146.30300 -59.82900 -49.93400 1.000 31.52941 C ? B ? . 1
   ATOM 2472 C6 . C C 15 ? -145.82900 -58.61500 -49.64000 1.000 28.37605 C ? B ? . 1
   ATOM 2473 P . A C 16 ? -145.10500 -53.43700 -46.04200 1.000 29.82396 P ? B ? . 1
   ATOM 2474 OP1 . A C 16 ? -144.69100 -52.03500 -45.81500 1.000 43.55693 O ? B ? . 1
   ATOM 2475 OP2 . A C 16 ? -144.34500 -54.51900 -45.37700 1.000 35.50723 O ? B ? . 1
   ATOM 2476 O5' . A C 16 ? -146.64000 -53.56800 -45.62300 1.000 34.06125 O ? B ? . 1
   ATOM 2477 C5' . A C 16 ? -147.62800 -52.93600 -46.40300 1.000 30.72536 C ? B ? . 1
   ATOM 2478 C4' . A C 16 ? -149.01000 -53.20000 -45.83900 1.000 37.23287 C ? B ? . 1
   ATOM 2479 O4' . A C 16 ? -149.53200 -54.42900 -46.38900 1.000 31.77740 O ? B ? . 1
   ATOM 2480 C3' . A C 16 ? -149.06600 -53.33500 -44.32400 1.000 43.12402 C ? B ? . 1
   ATOM 2481 O3' . A C 16 ? -150.17700 -52.64600 -43.81800 1.000 42.16496 O ? B ? . 1
   ATOM 2482 C2' . A C 16 ? -149.18700 -54.83500 -44.08800 1.000 37.69086 C ? B ? . 1
   ATOM 2483 C1' . A C 16 ? -149.84400 -55.34100 -45.36600 1.000 31.18407 C ? B ? . 1
   ATOM 2484 N9 . A C 16 ? -149.33400 -56.64600 -45.76500 1.000 33.05029 N ? B ? . 1
   ATOM 2485 C8 . A C 16 ? -148.01900 -57.00200 -45.91600 1.000 33.92723 C ? B ? . 1
   ATOM 2486 N7 . A C 16 ? -147.84800 -58.24400 -46.28800 1.000 33.02558 N ? B ? . 1
   ATOM 2487 C5 . A C 16 ? -149.13800 -58.74300 -46.37300 1.000 32.23538 C ? B ? . 1
   ATOM 2488 C6 . A C 16 ? -149.63500 -60.00600 -46.70900 1.000 34.08033 C ? B ? . 1
   ATOM 2489 N6 . A C 16 ? -148.85400 -61.03200 -47.03800 1.000 33.78011 N ? B ? . 1
   ATOM 2490 N1 . A C 16 ? -150.97000 -60.17700 -46.70300 1.000 36.55519 N ? B ? . 1
   ATOM 2491 C2 . A C 16 ? -151.74800 -59.14100 -46.37900 1.000 38.83851 C ? B ? . 1
   ATOM 2492 N3 . A C 16 ? -151.39600 -57.90500 -46.04000 1.000 37.43322 N ? B ? . 1
   ATOM 2493 C4 . A C 16 ? -150.06400 -57.77200 -46.06000 1.000 35.47958 C ? B ? . 1
   ATOM 2494 P . T C 17 ? -150.42000 -52.58200 -42.23400 1.000 52.42398 P ? B ? . 1
   ATOM 2495 OP1 . T C 17 ? -151.20800 -51.34100 -42.05100 1.000 48.00976 O ? B ? . 1
   ATOM 2496 OP2 . T C 17 ? -149.15500 -52.82800 -41.50900 1.000 41.85456 O ? B ? . 1
   ATOM 2497 O5' . T C 17 ? -151.36800 -53.83500 -41.95000 1.000 42.28525 O ? B ? . 1
   ATOM 2498 C5' . T C 17 ? -152.55000 -53.95800 -42.71000 1.000 35.32369 C ? B ? . 1
   ATOM 2499 C4' . T C 17 ? -153.35800 -55.15000 -42.26900 1.000 39.00711 C ? B ? . 1
   ATOM 2500 O4' . T C 17 ? -152.83900 -56.34600 -42.89100 1.000 40.64844 O ? B ? . 1
   ATOM 2501 C3' . T C 17 ? -153.37800 -55.39600 -40.75700 1.000 41.61190 C ? B ? . 1
   ATOM 2502 O3' . T C 17 ? -154.73400 -55.58000 -40.34900 1.000 51.62593 O ? B ? . 1
   ATOM 2503 C2' . T C 17 ? -152.53000 -56.66500 -40.58100 1.000 41.12390 C ? B ? . 1
   ATOM 2504 C1' . T C 17 ? -152.70700 -57.36200 -41.93100 1.000 44.39020 C ? B ? . 1
   ATOM 2505 N1 . T C 17 ? -151.56100 -58.25000 -42.33900 1.000 35.79039 N ? B ? . 1
   ATOM 2506 C2 . T C 17 ? -151.84200 -59.50400 -42.79600 1.000 39.35995 C ? B ? . 1
   ATOM 2507 O2 . T C 17 ? -152.97300 -59.93700 -42.86800 1.000 44.76916 O ? B ? . 1
   ATOM 2508 N3 . T C 17 ? -150.74800 -60.24800 -43.16400 1.000 42.39347 N ? B ? . 1
   ATOM 2509 C4 . T C 17 ? -149.42000 -59.86300 -43.11900 1.000 43.12438 C ? B ? . 1
   ATOM 2510 O4 . T C 17 ? -148.49800 -60.61000 -43.46500 1.000 35.47123 O ? B ? . 1
   ATOM 2511 C5 . T C 17 ? -149.18900 -58.52200 -42.63700 1.000 38.88491 C ? B ? . 1
   ATOM 2512 C7 . T C 17 ? -147.79100 -57.99400 -42.55100 1.000 31.53320 C ? B ? . 1
   ATOM 2513 C6 . T C 17 ? -150.25900 -57.78400 -42.28000 1.000 35.46423 C ? B ? . 1
   ATOM 2514 P . C C 18 ? -155.14600 -55.66900 -38.80000 1.000 51.04086 P ? B ? . 1
   ATOM 2515 OP1 . C C 18 ? -156.42400 -54.93300 -38.69000 1.000 48.97906 O ? B ? . 1
   ATOM 2516 OP2 . C C 18 ? -153.99200 -55.28900 -37.95100 1.000 36.04819 O ? B ? . 1
   ATOM 2517 O5' . C C 18 ? -155.43000 -57.22700 -38.61900 1.000 45.11463 O ? B ? . 1
   ATOM 2518 C5' . C C 18 ? -156.01800 -57.96600 -39.69700 1.000 43.72840 C ? B ? . 1
   ATOM 2519 C4' . C C 18 ? -155.93400 -59.45900 -39.42500 1.000 51.64053 C ? B ? . 1
   ATOM 2520 O4' . C C 18 ? -154.73600 -60.01000 -40.03200 1.000 55.59506 O ? B ? . 1
   ATOM 2521 C3' . C C 18 ? -155.87400 -59.81900 -37.94000 1.000 46.12973 C ? B ? . 1
   ATOM 2522 O3' . C C 18 ? -156.94400 -60.66500 -37.61300 1.000 66.48066 O ? B ? . 1
   ATOM 2523 C2' . C C 18 ? -154.52400 -60.51700 -37.76100 1.000 51.63171 C ? B ? . 1
   ATOM 2524 C1' . C C 18 ? -154.17300 -60.96600 -39.17300 1.000 48.68170 C ? B ? . 1
   ATOM 2525 N1 . C C 18 ? -152.69900 -61.01300 -39.39900 1.000 42.38730 N ? B ? . 1
   ATOM 2526 C2 . C C 18 ? -152.11000 -62.16200 -39.93800 1.000 41.02597 C ? B ? . 1
   ATOM 2527 O2 . C C 18 ? -152.83200 -63.11600 -40.26200 1.000 38.61992 O ? B ? . 1
   ATOM 2528 N3 . C C 18 ? -150.76000 -62.18600 -40.11200 1.000 44.53069 N ? B ? . 1
   ATOM 2529 C4 . C C 18 ? -150.01400 -61.13200 -39.74700 1.000 47.66325 C ? B ? . 1
   ATOM 2530 N4 . C C 18 ? -148.68500 -61.19700 -39.93800 1.000 42.51409 N ? B ? . 1
   ATOM 2531 C5 . C C 18 ? -150.59900 -59.96200 -39.17700 1.000 42.75353 C ? B ? . 1
   ATOM 2532 C6 . C C 18 ? -151.93000 -59.95200 -39.01500 1.000 49.62141 C ? B ? . 1
   ATOM 2533 P . A C 19 ? -157.37000 -61.03400 -36.07200 1.000 71.07600 P ? B ? . 1
   ATOM 2534 OP1 . A C 19 ? -158.82500 -60.85300 -35.95100 1.000 66.80403 O ? B ? . 1
   ATOM 2535 OP2 . A C 19 ? -156.45200 -60.39400 -35.08400 1.000 42.20279 O ? B ? . 1
   ATOM 2536 O5' . A C 19 ? -157.08100 -62.59500 -35.99500 1.000 56.97524 O ? B ? . 1
   ATOM 2537 C5' . A C 19 ? -157.22400 -63.43000 -37.15000 1.000 44.20681 C ? B ? . 1
   ATOM 2538 C4' . A C 19 ? -156.62400 -64.78600 -36.88400 1.000 49.51716 C ? B ? . 1
   ATOM 2539 O4' . A C 19 ? -155.25200 -64.80300 -37.35000 1.000 48.32327 O ? B ? . 1
   ATOM 2540 C3' . A C 19 ? -156.59700 -65.23200 -35.42200 1.000 51.40304 C ? B ? . 1
   ATOM 2541 O3' . A C 19 ? -156.97400 -66.60200 -35.40700 1.000 61.47796 O ? B ? . 1
   ATOM 2542 C2' . A C 19 ? -155.14600 -64.99400 -35.01000 1.000 52.99021 C ? B ? . 1
   ATOM 2543 C1' . A C 19 ? -154.40100 -65.24600 -36.31700 1.000 53.10292 C ? B ? . 1
   ATOM 2544 N9 . A C 19 ? -153.15500 -64.49500 -36.42200 1.000 53.31599 N ? B ? . 1
   ATOM 2545 C8 . A C 19 ? -152.95000 -63.17300 -36.12000 1.000 49.95744 C ? B ? . 1
   ATOM 2546 N7 . A C 19 ? -151.72500 -62.76500 -36.33400 1.000 42.05107 N ? B ? . 1
   ATOM 2547 C5 . A C 19 ? -151.07800 -63.89400 -36.81400 1.000 47.37719 C ? B ? . 1
   ATOM 2548 C6 . A C 19 ? -149.75600 -64.12200 -37.22500 1.000 51.45919 C ? B ? . 1
   ATOM 2549 N6 . A C 19 ? -148.80600 -63.18700 -37.20800 1.000 50.94407 N ? B ? . 1
   ATOM 2550 N1 . A C 19 ? -149.43000 -65.36800 -37.63000 1.000 53.54035 N ? B ? . 1
   ATOM 2551 C2 . A C 19 ? -150.38100 -66.30900 -37.63300 1.000 50.16678 C ? B ? . 1
   ATOM 2552 N3 . A C 19 ? -151.65800 -66.21700 -37.27200 1.000 49.95533 N ? B ? . 1
   ATOM 2553 C4 . A C 19 ? -151.94700 -64.96800 -36.87100 1.000 52.34646 C ? B ? . 1
   ATOM 2554 P . G C 20 ? -157.44100 -67.32000 -34.06100 1.000 53.13231 P ? B ? . 1
   ATOM 2555 OP1 . G C 20 ? -158.78600 -67.94100 -34.26800 1.000 66.73520 O ? B ? . 1
   ATOM 2556 OP2 . G C 20 ? -157.32900 -66.37200 -32.89700 1.000 51.05072 O ? B ? . 1
   ATOM 2557 O5' . G C 20 ? -156.37300 -68.46900 -33.87700 1.000 52.10240 O ? B ? . 1
   ATOM 2558 C5' . G C 20 ? -155.15700 -68.10500 -33.23400 1.000 40.59796 C ? B ? . 1
   ATOM 2559 C4' . G C 20 ? -154.06900 -69.03300 -33.68800 1.000 46.37565 C ? B ? . 1
   ATOM 2560 O4' . G C 20 ? -153.11100 -68.27400 -34.46100 1.000 44.94192 O ? B ? . 1
   ATOM 2561 C3' . G C 20 ? -153.30400 -69.65200 -32.51900 1.000 49.37504 C ? B ? . 1
   ATOM 2562 O3' . G C 20 ? -153.20600 -71.07200 -32.52600 1.000 49.29329 O ? B ? . 1
   ATOM 2563 C2' . G C 20 ? -151.95700 -68.93800 -32.50500 1.000 46.90757 C ? B ? . 1
   ATOM 2564 C1' . G C 20 ? -151.82300 -68.39800 -33.91800 1.000 48.34128 C ? B ? . 1
   ATOM 2565 N9 . G C 20 ? -151.20500 -67.08800 -33.90100 1.000 51.29503 N ? B ? . 1
   ATOM 2566 C8 . G C 20 ? -151.76800 -65.91200 -33.48600 1.000 43.41802 C ? B ? . 1
   ATOM 2567 N7 . G C 20 ? -150.93700 -64.90600 -33.54500 1.000 50.96719 N ? B ? . 1
   ATOM 2568 C5 . G C 20 ? -149.75400 -65.46100 -34.00700 1.000 52.68800 C ? B ? . 1
   ATOM 2569 C6 . G C 20 ? -148.50500 -64.85700 -34.26400 1.000 52.31585 C ? B ? . 1
   ATOM 2570 O6 . G C 20 ? -148.19400 -63.66600 -34.14900 1.000 51.93856 O ? B ? . 1
   ATOM 2571 N1 . G C 20 ? -147.57800 -65.79300 -34.71300 1.000 56.01057 N ? B ? . 1
   ATOM 2572 C2 . G C 20 ? -147.81700 -67.13100 -34.89700 1.000 51.03152 C ? B ? . 1
   ATOM 2573 N2 . G C 20 ? -146.79700 -67.87300 -35.34100 1.000 48.28535 N ? B ? . 1
   ATOM 2574 N3 . G C 20 ? -148.98800 -67.70500 -34.65100 1.000 49.57863 N ? B ? . 1
   ATOM 2575 C4 . G C 20 ? -149.90000 -66.81100 -34.20800 1.000 54.59790 C ? B ? . 1
   ATOM 2576 P . C C 21 ? -153.07000 -71.91200 -31.13400 1.000 49.26455 P ? B ? . 1
   ATOM 2577 OP1 . C C 21 ? -153.44100 -73.31000 -31.46000 1.000 45.94148 O ? B ? . 1
   ATOM 2578 OP2 . C C 21 ? -153.75300 -71.16000 -30.06500 1.000 47.56220 O ? B ? . 1
   ATOM 2579 O5' . C C 21 ? -151.52700 -71.75900 -30.75200 1.000 42.26113 O ? B ? . 1
   ATOM 2580 C5' . C C 21 ? -150.54400 -72.35200 -31.57200 1.000 44.81159 C ? B ? . 1
   ATOM 2581 C4' . C C 21 ? -149.17800 -71.79200 -31.25100 1.000 49.79152 C ? B ? . 1
   ATOM 2582 O4' . C C 21 ? -149.14100 -70.38500 -31.57500 1.000 52.20509 O ? B ? . 1
   ATOM 2583 C3' . C C 21 ? -148.76500 -71.89800 -29.78000 1.000 47.30911 C ? B ? . 1
   ATOM 2584 O3' . C C 21 ? -147.64500 -72.76000 -29.66200 1.000 52.74264 O ? B ? . 1
   ATOM 2585 C2' . C C 21 ? -148.41300 -70.45500 -29.37300 1.000 52.77173 C ? B ? . 1
   ATOM 2586 C1' . C C 21 ? -148.21600 -69.77300 -30.72100 1.000 57.27784 C ? B ? . 1
   ATOM 2587 N1 . C C 21 ? -148.48100 -68.30300 -30.71000 1.000 62.89863 N ? B ? . 1
   ATOM 2588 C2 . C C 21 ? -147.53600 -67.42900 -31.26100 1.000 57.72361 C ? B ? . 1
   ATOM 2589 O2 . C C 21 ? -146.49300 -67.89700 -31.74000 1.000 49.57708 O ? B ? . 1
   ATOM 2590 N3 . C C 21 ? -147.79100 -66.09400 -31.25500 1.000 52.06702 N ? B ? . 1
   ATOM 2591 C4 . C C 21 ? -148.92900 -65.63700 -30.72500 1.000 50.50372 C ? B ? . 1
   ATOM 2592 N4 . C C 21 ? -149.13800 -64.31700 -30.73300 1.000 50.79657 N ? B ? . 1
   ATOM 2593 C5 . C C 21 ? -149.90300 -66.51300 -30.16400 1.000 50.78020 C ? B ? . 1
   ATOM 2594 C6 . C C 21 ? -149.64100 -67.82400 -30.17600 1.000 52.62469 C ? B ? . 1
   ATOM 2595 N . ALA D 43 ? -139.02100 -61.93700 -82.24600 1.000 41.33655 N ? C ? 1 1
   ATOM 2596 CA . ALA D 43 ? -139.06800 -62.69700 -80.98500 1.000 39.00714 C ? C ? 1 1
   ATOM 2597 C . ALA D 43 ? -138.13800 -62.08100 -79.93800 1.000 45.07592 C ? C ? 1 1
   ATOM 2598 O . ALA D 43 ? -138.48500 -61.06000 -79.39200 1.000 35.76804 O ? C ? 1 1
   ATOM 2599 CB . ALA D 43 ? -138.62800 -64.08700 -81.27100 1.000 53.94338 C ? C ? 1 1
   ATOM 2600 N . LEU D 44 ? -136.97700 -62.70500 -79.72500 1.000 40.37961 N ? C ? 2 1
   ATOM 2601 CA . LEU D 44 ? -136.02100 -62.22200 -78.70200 1.000 37.34672 C ? C ? 2 1
   ATOM 2602 C . LEU D 44 ? -135.38000 -60.90000 -79.10400 1.000 31.75712 C ? C ? 2 1
   ATOM 2603 O . LEU D 44 ? -135.48500 -60.52200 -80.26000 1.000 27.94697 O ? C ? 2 1
   ATOM 2604 CB . LEU D 44 ? -134.97700 -63.29100 -78.38700 1.000 34.26125 C ? C ? 2 1
   ATOM 2605 CG . LEU D 44 ? -135.52500 -64.56100 -77.74100 1.000 41.43557 C ? C ? 2 1
   ATOM 2606 CD1 . LEU D 44 ? -134.40000 -65.51500 -77.38200 1.000 37.08704 C ? C ? 2 1
   ATOM 2607 CD2 . LEU D 44 ? -136.34800 -64.23300 -76.50900 1.000 35.14545 C ? C ? 2 1
   ATOM 2608 N . TYR D 45 ? -134.74000 -60.22400 -78.15200 1.000 32.91554 N ? C ? 3 1
   ATOM 2609 CA . TYR D 45 ? -134.15400 -58.88400 -78.42300 1.000 28.06483 C ? C ? 3 1
   ATOM 2610 C . TYR D 45 ? -132.79400 -58.73400 -77.75100 1.000 22.82896 C ? C ? 3 1
   ATOM 2611 O . TYR D 45 ? -132.64800 -59.15700 -76.62000 1.000 27.28473 O ? C ? 3 1
   ATOM 2612 CB . TYR D 45 ? -135.06600 -57.76500 -77.91500 1.000 23.82148 C ? C ? 3 1
   ATOM 2613 CG . TYR D 45 ? -134.53400 -56.35800 -77.95600 1.000 24.40877 C ? C ? 3 1
   ATOM 2614 CD1 . TYR D 45 ? -134.48900 -55.64900 -79.14200 1.000 19.46625 C ? C ? 3 1
   ATOM 2615 CD2 . TYR D 45 ? -134.10500 -55.72300 -76.80400 1.000 23.15697 C ? C ? 3 1
   ATOM 2616 CE1 . TYR D 45 ? -134.00900 -54.35400 -79.18800 1.000 17.25320 C ? C ? 3 1
   ATOM 2617 CE2 . TYR D 45 ? -133.62000 -54.42900 -76.83300 1.000 20.88502 C ? C ? 3 1
   ATOM 2618 CZ . TYR D 45 ? -133.57300 -53.74100 -78.02900 1.000 23.70490 C ? C ? 3 1
   ATOM 2619 OH . TYR D 45 ? -133.11300 -52.46200 -78.06700 1.000 17.38445 O ? C ? 3 1
   ATOM 2620 N . GLU D 46 ? -131.86200 -58.12800 -78.46500 1.000 25.53403 N ? C ? 4 1
   ATOM 2621 CA . GLU D 46 ? -130.51900 -57.85500 -77.90600 1.000 26.70801 C ? C ? 4 1
   ATOM 2622 C . GLU D 46 ? -130.25800 -56.36500 -78.11800 1.000 23.57039 C ? C ? 4 1
   ATOM 2623 O . GLU D 46 ? -130.16300 -55.96900 -79.27500 1.000 23.49636 O ? C ? 4 1
   ATOM 2624 CB . GLU D 46 ? -129.46400 -58.70100 -78.60000 1.000 31.26190 C ? C ? 4 1
   ATOM 2625 CG . GLU D 46 ? -129.73300 -60.19100 -78.53300 1.000 50.32018 C ? C ? 4 1
   ATOM 2626 CD . GLU D 46 ? -130.30400 -60.78300 -79.81000 1.000 65.30062 C ? C ? 4 1
   ATOM 2627 OE1 . GLU D 46 ? -130.31500 -60.07600 -80.83800 1.000 64.05123 O ? C ? 4 1
   ATOM 2628 OE2 . GLU D 46 ? -130.73600 -61.94900 -79.77400 1.000 72.37304 O ? C ? 4 1
   ATOM 2629 N . ASP D 47 ? -130.22400 -55.58300 -77.03500 1.000 19.93425 N ? C ? 5 1
   ATOM 2630 CA . ASP D 47 ? -129.94900 -54.16700 -77.11500 1.000 19.24958 C ? C ? 5 1
   ATOM 2631 C . ASP D 47 ? -128.60900 -53.96800 -77.81600 1.000 21.82150 C ? C ? 5 1
   ATOM 2632 O . ASP D 47 ? -127.65200 -54.69400 -77.52300 1.000 21.63275 O ? C ? 5 1
   ATOM 2633 CB . ASP D 47 ? -129.91500 -53.59800 -75.68800 1.000 21.70310 C ? C ? 5 1
   ATOM 2634 CG . ASP D 47 ? -130.39300 -52.15600 -75.59500 1.000 20.76138 C ? C ? 5 1
   ATOM 2635 OD1 . ASP D 47 ? -131.22900 -51.74200 -76.41600 1.000 20.85619 O ? C ? 5 1
   ATOM 2636 OD2 . ASP D 47 ? -129.94000 -51.44300 -74.67400 1.000 20.06729 O ? C ? 5 1
   ATOM 2637 N . PRO D 48 ? -128.50800 -53.02700 -78.75300 1.000 20.99977 N ? C ? 6 1
   ATOM 2638 CA . PRO D 48 ? -127.21400 -52.73700 -79.39400 1.000 18.49584 C ? C ? 6 1
   ATOM 2639 C . PRO D 48 ? -126.19100 -52.27300 -78.37600 1.000 22.78662 C ? C ? 6 1
   ATOM 2640 O . PRO D 48 ? -126.55400 -51.92500 -77.24100 1.000 19.71462 O ? C ? 6 1
   ATOM 2641 CB . PRO D 48 ? -127.54800 -51.60800 -80.39100 1.000 22.90754 C ? C ? 6 1
   ATOM 2642 CG . PRO D 48 ? -128.92100 -51.16900 -80.09200 1.000 24.28366 C ? C ? 6 1
   ATOM 2643 CD . PRO D 48 ? -129.61400 -52.31000 -79.40000 1.000 24.09121 C ? C ? 6 1
   ATOM 2644 N . PRO D 49 ? -124.90600 -52.24200 -78.74600 1.000 25.45033 N ? C ? 7 1
   ATOM 2645 CA . PRO D 49 ? -123.87500 -51.78300 -77.80900 1.000 19.57239 C ? C ? 7 1
   ATOM 2646 C . PRO D 49 ? -124.09700 -50.33200 -77.40900 1.000 17.67151 C ? C ? 7 1
   ATOM 2647 O . PRO D 49 ? -124.73500 -49.55300 -78.11600 1.000 22.92258 O ? C ? 7 1
   ATOM 2648 CB . PRO D 49 ? -122.57300 -51.93400 -78.60300 1.000 21.45319 C ? C ? 7 1
   ATOM 2649 CG . PRO D 49 ? -122.89600 -52.78400 -79.74700 1.000 21.16030 C ? C ? 7 1
   ATOM 2650 CD . PRO D 49 ? -124.34100 -52.60400 -80.05400 1.000 22.12972 C ? C ? 7 1
   ATOM 2651 N . ASP D 50 ? -123.45800 -49.94300 -76.33100 1.000 21.31940 N ? C ? 8 1
   ATOM 2652 CA . ASP D 50 ? -123.63100 -48.56800 -75.81500 1.000 16.99603 C ? C ? 8 1
   ATOM 2653 C . ASP D 50 ? -122.93700 -47.54700 -76.71200 1.000 23.26354 C ? C ? 8 1
   ATOM 2654 O . ASP D 50 ? -121.75200 -47.68100 -76.93800 1.000 22.28704 O ? C ? 8 1
   ATOM 2655 CB . ASP D 50 ? -123.14100 -48.43600 -74.37900 1.000 18.87682 C ? C ? 8 1
   ATOM 2656 CG . ASP D 50 ? -123.83100 -49.31800 -73.35700 1.000 17.44570 C ? C ? 8 1
   ATOM 2657 OD1 . ASP D 50 ? -123.44600 -49.24900 -72.19200 1.000 20.00165 O ? C ? 8 1
   ATOM 2658 OD2 . ASP D 50 ? -124.74200 -50.05000 -73.73600 1.000 22.44551 O ? C ? 8 1
   ATOM 2659 N . GLN D 51 ? -123.68600 -46.55800 -77.16900 1.000 14.82951 N ? C ? 9 1
   ATOM 2660 CA . GLN D 51 ? -123.07700 -45.44800 -77.91600 1.000 16.16020 C ? C ? 9 1
   ATOM 2661 C . GLN D 51 ? -122.77500 -44.34300 -76.89800 1.000 21.33895 C ? C ? 9 1
   ATOM 2662 O . GLN D 51 ? -123.71100 -43.72600 -76.41400 1.000 22.49749 O ? C ? 9 1
   ATOM 2663 CB . GLN D 51 ? -123.98300 -45.01300 -79.06900 1.000 24.49898 C ? C ? 9 1
   ATOM 2664 CG . GLN D 51 ? -123.40000 -43.91700 -79.94000 1.000 27.19216 C ? C ? 9 1
   ATOM 2665 CD . GLN D 51 ? -122.16900 -44.38600 -80.67000 1.000 35.94832 C ? C ? 9 1
   ATOM 2666 OE1 . GLN D 51 ? -121.04400 -44.10900 -80.27100 1.000 44.51284 O ? C ? 9 1
   ATOM 2667 NE2 . GLN D 51 ? -122.38000 -45.10900 -81.75200 1.000 41.06010 N ? C ? 9 1
   ATOM 2668 N . LYS D 52 ? -121.50400 -44.15700 -76.55800 1.000 19.71282 N ? C ? 10 1
   ATOM 2669 CA . LYS D 52 ? -121.12400 -43.16100 -75.56200 1.000 19.37564 C ? C ? 10 1
   ATOM 2670 C . LYS D 52 ? -120.62300 -41.86700 -76.18600 1.000 21.97192 C ? C ? 10 1
   ATOM 2671 O . LYS D 52 ? -119.99500 -41.05400 -75.50000 1.000 21.25959 O ? C ? 10 1
   ATOM 2672 CB . LYS D 52 ? -120.07900 -43.75000 -74.62100 1.000 18.72369 C ? C ? 10 1
   ATOM 2673 CG . LYS D 52 ? -120.54300 -45.09000 -74.04300 1.000 23.33280 C ? C ? 10 1
   ATOM 2674 CD . LYS D 52 ? -119.71900 -45.53600 -72.84900 1.000 22.27569 C ? C ? 10 1
   ATOM 2675 CE . LYS D 52 ? -119.81700 -47.05800 -72.63900 1.000 26.99746 C ? C ? 10 1
   ATOM 2676 NZ . LYS D 52 ? -119.00800 -47.54900 -71.45700 1.000 22.22916 N ? C ? 10 1
   ATOM 2677 N . THR D 53 ? -120.91900 -41.64500 -77.45700 1.000 19.67348 N ? C ? 11 1
   ATOM 2678 CA . THR D 53 ? -120.49800 -40.44300 -78.15500 1.000 24.69789 C ? C ? 11 1
   ATOM 2679 C . THR D 53 ? -121.70000 -39.82300 -78.84100 1.000 25.52706 C ? C ? 11 1
   ATOM 2680 O . THR D 53 ? -122.51000 -40.53100 -79.45100 1.000 23.72946 O ? C ? 11 1
   ATOM 2681 CB . THR D 53 ? -119.40700 -40.76900 -79.19000 1.000 35.39498 C ? C ? 11 1
   ATOM 2682 OG1 . THR D 53 ? -118.33800 -41.48100 -78.55100 1.000 30.69286 O ? C ? 11 1
   ATOM 2683 CG2 . THR D 53 ? -118.86200 -39.49600 -79.82400 1.000 32.18432 C ? C ? 11 1
   ATOM 2684 N . SER D 54 ? -121.81500 -38.50200 -78.73100 1.000 23.65855 N ? C ? 12 1
   ATOM 2685 CA . SER D 54 ? -122.92600 -37.79100 -79.32900 1.000 25.10794 C ? C ? 12 1
   ATOM 2686 C . SER D 54 ? -122.76000 -37.75500 -80.84600 1.000 32.82568 C ? C ? 12 1
   ATOM 2687 O . SER D 54 ? -121.67200 -38.01700 -81.36200 1.000 25.49850 O ? C ? 12 1
   ATOM 2688 CB . SER D 54 ? -122.99200 -36.37100 -78.77700 1.000 31.62275 C ? C ? 12 1
   ATOM 2689 OG . SER D 54 ? -122.09500 -35.51900 -79.47700 1.000 30.56832 O ? C ? 12 1
   ATOM 2690 N . PRO D 55 ? -123.82800 -37.43100 -81.59100 1.000 31.34358 N ? C ? 13 1
   ATOM 2691 CA . PRO D 55 ? -123.70100 -37.45400 -83.05500 1.000 25.55222 C ? C ? 13 1
   ATOM 2692 C . PRO D 55 ? -122.64000 -36.50900 -83.57700 1.000 31.18689 C ? C ? 13 1
   ATOM 2693 O . PRO D 55 ? -122.06800 -36.77300 -84.63900 1.000 32.44381 O ? C ? 13 1
   ATOM 2694 CB . PRO D 55 ? -125.10400 -37.06800 -83.52600 1.000 26.47530 C ? C ? 13 1
   ATOM 2695 CG . PRO D 55 ? -125.99000 -37.58900 -82.42000 1.000 32.61970 C ? C ? 13 1
   ATOM 2696 CD . PRO D 55 ? -125.22800 -37.22100 -81.18000 1.000 28.10440 C ? C ? 13 1
   ATOM 2697 N . SER D 56 ? -122.34300 -35.43000 -82.85600 1.000 28.60048 N ? C ? 14 1
   ATOM 2698 CA . SER D 56 ? -121.29000 -34.49900 -83.23200 1.000 29.36340 C ? C ? 14 1
   ATOM 2699 C . SER D 56 ? -119.92400 -34.89900 -82.68600 1.000 32.70467 C ? C ? 14 1
   ATOM 2700 O . SER D 56 ? -118.96800 -34.13000 -82.81200 1.000 31.50565 O ? C ? 14 1
   ATOM 2701 CB . SER D 56 ? -121.64500 -33.09400 -82.75200 1.000 26.58448 C ? C ? 14 1
   ATOM 2702 OG . SER D 56 ? -121.67900 -33.04700 -81.34300 1.000 26.87668 O ? C ? 14 1
   ATOM 2703 N . GLY D 57 ? -119.82400 -36.03400 -82.02600 1.000 27.47241 N ? C ? 15 1
   ATOM 2704 CA . GLY D 57 ? -118.50100 -36.51900 -81.59900 1.000 26.89783 C ? C ? 15 1
   ATOM 2705 C . GLY D 57 ? -118.13200 -36.20100 -80.16100 1.000 34.27417 C ? C ? 15 1
   ATOM 2706 O . GLY D 57 ? -116.97200 -36.41000 -79.79600 1.000 31.04717 O ? C ? 15 1
   ATOM 2707 N . LYS D 58 ? -119.07500 -35.71500 -79.36600 1.000 28.67565 N ? C ? 16 1
   ATOM 2708 CA . LYS D 58 ? -118.74000 -35.31000 -77.98500 1.000 27.30144 C ? C ? 16 1
   ATOM 2709 C . LYS D 58 ? -118.97300 -36.50600 -77.05700 1.000 31.62427 C ? C ? 16 1
   ATOM 2710 O . LYS D 58 ? -119.95300 -37.19700 -77.23400 1.000 29.12738 O ? C ? 16 1
   ATOM 2711 CB . LYS D 58 ? -119.50600 -34.05300 -77.56400 1.000 30.70144 C ? C ? 16 1
   ATOM 2712 CG . LYS D 58 ? -119.33100 -32.84200 -78.46200 1.000 35.52108 C ? C ? 16 1
   ATOM 2713 CD . LYS D 58 ? -117.91200 -32.33600 -78.47600 1.000 49.29767 C ? C ? 16 1
   ATOM 2714 CE . LYS D 58 ? -117.79500 -30.93800 -79.03800 1.000 47.53911 C ? C ? 16 1
   ATOM 2715 NZ . LYS D 58 ? -116.76700 -30.86700 -80.10000 1.000 54.74258 N ? C ? 16 1
   ATOM 2716 N . PRO D 59 ? -118.08600 -36.75600 -76.08800 1.000 22.21117 N ? C ? 17 1
   ATOM 2717 CA . PRO D 59 ? -118.23200 -37.88100 -75.21100 1.000 20.62541 C ? C ? 17 1
   ATOM 2718 C . PRO D 59 ? -119.31800 -37.72500 -74.14200 1.000 24.67834 C ? C ? 17 1
   ATOM 2719 O . PRO D 59 ? -119.45400 -36.68300 -73.59400 1.000 22.79828 O ? C ? 17 1
   ATOM 2720 CB . PRO D 59 ? -116.87300 -37.95800 -74.51200 1.000 21.28742 C ? C ? 17 1
   ATOM 2721 CG . PRO D 59 ? -116.32900 -36.55800 -74.55400 1.000 24.39288 C ? C ? 17 1
   ATOM 2722 CD . PRO D 59 ? -116.87500 -35.97800 -75.83800 1.000 31.23822 C ? C ? 17 1
   ATOM 2723 N . ALA D 60 ? -120.02200 -38.81300 -73.85600 1.000 19.02508 N ? C ? 18 1
   ATOM 2724 CA . ALA D 60 ? -121.01000 -38.77300 -72.78900 1.000 19.91557 C ? C ? 18 1
   ATOM 2725 C . ALA D 60 ? -120.34200 -38.36200 -71.48300 1.000 25.44187 C ? C ? 18 1
   ATOM 2726 O . ALA D 60 ? -119.22700 -38.79700 -71.18200 1.000 24.72582 O ? C ? 18 1
   ATOM 2727 CB . ALA D 60 ? -121.66100 -40.15200 -72.63800 1.000 18.28420 C ? C ? 18 1
   ATOM 2728 N . THR D 61 ? -121.02300 -37.51400 -70.70600 1.000 18.37862 N ? C ? 19 1
   ATOM 2729 CA . THR D 61 ? -120.54000 -37.12800 -69.39000 1.000 19.54180 C ? C ? 19 1
   ATOM 2730 C . THR D 61 ? -121.50000 -37.47500 -68.26800 1.000 20.89958 C ? C ? 19 1
   ATOM 2731 O . THR D 61 ? -121.17500 -37.25100 -67.09500 1.000 17.36240 O ? C ? 19 1
   ATOM 2732 CB . THR D 61 ? -120.29500 -35.62300 -69.33400 1.000 21.17548 C ? C ? 19 1
   ATOM 2733 OG1 . THR D 61 ? -121.54000 -34.96200 -69.58800 1.000 22.79477 O ? C ? 19 1
   ATOM 2734 CG2 . THR D 61 ? -119.29200 -35.23200 -70.39500 1.000 24.63862 C ? C ? 19 1
   ATOM 2735 N . LEU D 62 ? -122.68200 -37.97300 -68.58300 1.000 18.26060 N ? C ? 20 1
   ATOM 2736 CA . LEU D 62 ? -123.71200 -38.14900 -67.56600 1.000 15.35074 C ? C ? 20 1
   ATOM 2737 C . LEU D 62 ? -124.44600 -39.43300 -67.89000 1.000 19.49157 C ? C ? 20 1
   ATOM 2738 O . LEU D 62 ? -124.84500 -39.63900 -69.04100 1.000 14.10085 O ? C ? 20 1
   ATOM 2739 CB . LEU D 62 ? -124.66400 -36.96800 -67.56900 1.000 12.88560 C ? C ? 20 1
   ATOM 2740 CG . LEU D 62 ? -125.79700 -37.11500 -66.58100 1.000 16.70475 C ? C ? 20 1
   ATOM 2741 CD1 . LEU D 62 ? -125.25400 -36.77900 -65.20400 1.000 20.28168 C ? C ? 20 1
   ATOM 2742 CD2 . LEU D 62 ? -126.89600 -36.16300 -66.98500 1.000 18.92812 C ? C ? 20 1
   ATOM 2743 N . LYS D 63 ? -124.57300 -40.30600 -66.90300 1.000 13.13400 N ? C ? 21 1
   ATOM 2744 CA . LYS D 63 ? -125.20300 -41.60600 -67.07500 1.000 15.88708 C ? C ? 21 1
   ATOM 2745 C . LYS D 63 ? -126.33900 -41.70700 -66.06700 1.000 18.11792 C ? C ? 21 1
   ATOM 2746 O . LYS D 63 ? -126.10400 -41.62400 -64.85400 1.000 16.43591 O ? C ? 21 1
   ATOM 2747 CB . LYS D 63 ? -124.17400 -42.72300 -66.88300 1.000 14.64507 C ? C ? 21 1
   ATOM 2748 CG . LYS D 63 ? -124.64900 -44.12000 -67.17000 1.000 16.26582 C ? C ? 21 1
   ATOM 2749 CD . LYS D 63 ? -123.46000 -45.07200 -67.09100 1.000 21.29460 C ? C ? 21 1
   ATOM 2750 CE . LYS D 63 ? -123.84700 -46.50300 -67.38500 1.000 16.43560 C ? C ? 21 1
   ATOM 2751 NZ . LYS D 63 ? -122.60800 -47.37000 -67.46600 1.000 22.89243 N ? C ? 21 1
   ATOM 2752 N . ILE D 64 ? -127.56900 -41.84700 -66.56100 1.000 15.03944 N ? C ? 22 1
   ATOM 2753 CA . ILE D 64 ? -128.75200 -41.94100 -65.70400 1.000 14.75652 C ? C ? 22 1
   ATOM 2754 C . ILE D 64 ? -129.41500 -43.29600 -65.89700 1.000 14.70728 C ? C ? 22 1
   ATOM 2755 O . ILE D 64 ? -129.64700 -43.73200 -67.03400 1.000 12.36969 O ? C ? 22 1
   ATOM 2756 CB . ILE D 64 ? -129.76900 -40.83200 -66.00400 1.000 13.78326 C ? C ? 22 1
   ATOM 2757 CG1 . ILE D 64 ? -129.10300 -39.47300 -66.00700 1.000 13.07272 C ? C ? 22 1
   ATOM 2758 CG2 . ILE D 64 ? -130.93700 -40.89300 -65.03300 1.000 8.67941 C ? C ? 22 1
   ATOM 2759 CD1 . ILE D 64 ? -130.13100 -38.36400 -66.22900 1.000 13.21629 C ? C ? 22 1
   ATOM 2760 N . CYS D 65 ? -129.76200 -43.94700 -64.79400 1.000 10.30889 N ? C ? 23 1
   ATOM 2761 CA . CYS D 65 ? -130.41000 -45.24300 -64.86800 1.000 11.71098 C ? C ? 23 1
   ATOM 2762 C . CYS D 65 ? -131.74900 -45.14800 -64.14900 1.000 15.50831 C ? C ? 23 1
   ATOM 2763 O . CYS D 65 ? -131.84100 -44.53700 -63.08100 1.000 13.67333 O ? C ? 23 1
   ATOM 2764 CB . CYS D 65 ? -129.54300 -46.31400 -64.24500 1.000 12.99984 C ? C ? 23 1
   ATOM 2765 SG . CYS D 65 ? -130.29800 -47.93200 -64.25700 1.000 15.08642 S ? C ? 23 1
   ATOM 2766 N . SER D 66 ? -132.79300 -45.70700 -64.74800 1.000 17.11727 N ? C ? 24 1
   ATOM 2767 CA . SER D 66 ? -134.12700 -45.68200 -64.14800 1.000 13.56755 C ? C ? 24 1
   ATOM 2768 C . SER D 66 ? -134.66400 -47.10400 -64.07900 1.000 10.93028 C ? C ? 24 1
   ATOM 2769 O . SER D 66 ? -134.51900 -47.87100 -65.03700 1.000 15.23967 O ? C ? 24 1
   ATOM 2770 CB . SER D 66 ? -135.08400 -44.78400 -64.94400 1.000 19.19499 C ? C ? 24 1
   ATOM 2771 OG . SER D 66 ? -136.43700 -45.10100 -64.64200 1.000 21.25831 O ? C ? 24 1
   ATOM 2772 N . TRP D 67 ? -135.26200 -47.47300 -62.94700 1.000 12.04660 N ? C ? 25 1
   ATOM 2773 CA . TRP D 67 ? -135.62900 -48.87300 -62.76400 1.000 13.58885 C ? C ? 25 1
   ATOM 2774 C . TRP D 67 ? -136.86300 -48.97100 -61.89100 1.000 13.89846 C ? C ? 25 1
   ATOM 2775 O . TRP D 67 ? -136.84800 -48.50400 -60.74100 1.000 13.14657 O ? C ? 25 1
   ATOM 2776 CB . TRP D 67 ? -134.47000 -49.66200 -62.13700 1.000 14.89907 C ? C ? 25 1
   ATOM 2777 CG . TRP D 67 ? -134.54400 -51.18000 -62.32400 1.000 18.98406 C ? C ? 25 1
   ATOM 2778 CD1 . TRP D 67 ? -135.58500 -51.91000 -62.86100 1.000 22.50960 C ? C ? 25 1
   ATOM 2779 CD2 . TRP D 67 ? -133.52100 -52.13400 -61.98800 1.000 13.67158 C ? C ? 25 1
   ATOM 2780 NE1 . TRP D 67 ? -135.26200 -53.25500 -62.87400 1.000 20.61325 N ? C ? 25 1
   ATOM 2781 CE2 . TRP D 67 ? -134.01200 -53.41900 -62.32900 1.000 15.04911 C ? C ? 25 1
   ATOM 2782 CE3 . TRP D 67 ? -132.24300 -52.02600 -61.43100 1.000 15.53274 C ? C ? 25 1
   ATOM 2783 CZ2 . TRP D 67 ? -133.25800 -54.58800 -62.14100 1.000 15.67047 C ? C ? 25 1
   ATOM 2784 CZ3 . TRP D 67 ? -131.49800 -53.19000 -61.23500 1.000 16.92544 C ? C ? 25 1
   ATOM 2785 CH2 . TRP D 67 ? -132.01300 -54.45900 -61.59900 1.000 15.55811 C ? C ? 25 1
   ATOM 2786 N . ASN D 68 ? -137.93300 -49.57800 -62.42400 1.000 14.36124 N ? C ? 26 1
   ATOM 2787 CA . ASN D 68 ? -139.05400 -49.95100 -61.56700 1.000 13.22319 C ? C ? 26 1
   ATOM 2788 C . ASN D 68 ? -138.68600 -51.27300 -60.91400 1.000 12.79131 C ? C ? 26 1
   ATOM 2789 O . ASN D 68 ? -138.63900 -52.31500 -61.58700 1.000 13.54184 O ? C ? 26 1
   ATOM 2790 CB . ASN D 68 ? -140.36500 -50.07200 -62.34400 1.000 10.14222 C ? C ? 26 1
   ATOM 2791 CG . ASN D 68 ? -141.52300 -50.55200 -61.46800 1.000 13.89155 C ? C ? 26 1
   ATOM 2792 OD1 . ASN D 68 ? -141.34400 -51.35000 -60.54200 1.000 14.93849 O ? C ? 26 1
   ATOM 2793 ND2 . ASN D 68 ? -142.73100 -50.06000 -61.76100 1.000 14.74557 N ? C ? 26 1
   ATOM 2794 N . VAL D 69 ? -138.44300 -51.22300 -59.61400 1.000 11.98335 N ? C ? 27 1
   ATOM 2795 CA . VAL D 69 ? -137.88100 -52.38400 -58.86200 1.000 14.43855 C ? C ? 27 1
   ATOM 2796 C . VAL D 69 ? -138.94100 -53.32900 -58.28000 1.000 18.34327 C ? C ? 27 1
   ATOM 2797 O . VAL D 69 ? -138.54600 -54.32500 -57.69700 1.000 16.33837 O ? C ? 27 1
   ATOM 2798 CB . VAL D 69 ? -136.93000 -51.82300 -57.79000 1.000 13.12679 C ? C ? 27 1
   ATOM 2799 CG1 . VAL D 69 ? -135.80900 -51.02700 -58.43500 1.000 15.24497 C ? C ? 27 1
   ATOM 2800 CG2 . VAL D 69 ? -137.65700 -50.96300 -56.77200 1.000 16.91167 C ? C ? 27 1
   ATOM 2801 N . ASP D 70 ? -140.21800 -52.96100 -58.35800 1.000 17.01853 N ? C ? 28 1
   ATOM 2802 CA . ASP D 70 ? -141.27500 -53.89900 -57.90200 1.000 16.79128 C ? C ? 28 1
   ATOM 2803 C . ASP D 70 ? -140.99400 -54.38600 -56.47400 1.000 19.50002 C ? C ? 28 1
   ATOM 2804 O . ASP D 70 ? -140.91300 -55.57500 -56.24600 1.000 20.67960 O ? C ? 28 1
   ATOM 2805 CB . ASP D 70 ? -141.36900 -55.08700 -58.85000 1.000 22.98015 C ? C ? 28 1
   ATOM 2806 CG . ASP D 70 ? -142.44600 -56.06600 -58.45200 1.000 46.93093 C ? C ? 28 1
   ATOM 2807 OD1 . ASP D 70 ? -143.62900 -55.66800 -58.49500 1.000 39.00323 O ? C ? 28 1
   ATOM 2808 OD2 . ASP D 70 ? -142.08900 -57.22400 -58.17100 1.000 29.57966 O ? C ? 28 1
   ATOM 2809 N . GLY D 71 ? -140.80000 -53.45500 -55.55800 1.000 17.86942 N ? C ? 29 1
   ATOM 2810 CA . GLY D 71 ? -140.52800 -53.81200 -54.16900 1.000 18.55529 C ? C ? 29 1
   ATOM 2811 C . GLY D 71 ? -139.06800 -53.63900 -53.88100 1.000 21.36156 C ? C ? 29 1
   ATOM 2812 O . GLY D 71 ? -138.30800 -54.53100 -54.22200 1.000 18.19933 O ? C ? 29 1
   ATOM 2813 N . LEU D 72 ? -138.71500 -52.50700 -53.29700 1.000 17.87822 N ? C ? 30 1
   ATOM 2814 CA . LEU D 72 ? -137.29500 -52.22100 -53.12100 1.000 19.40810 C ? C ? 30 1
   ATOM 2815 C . LEU D 72 ? -136.62200 -53.26200 -52.22800 1.000 23.05630 C ? C ? 30 1
   ATOM 2816 O . LEU D 72 ? -135.51000 -53.72200 -52.52400 1.000 17.70052 O ? C ? 30 1
   ATOM 2817 CB . LEU D 72 ? -137.13500 -50.81900 -52.54000 1.000 16.12936 C ? C ? 30 1
   ATOM 2818 CG . LEU D 72 ? -135.71300 -50.36100 -52.32600 1.000 21.15602 C ? C ? 30 1
   ATOM 2819 CD1 . LEU D 72 ? -135.58500 -48.93200 -52.79800 1.000 25.71066 C ? C ? 30 1
   ATOM 2820 CD2 . LEU D 72 ? -135.38600 -50.48400 -50.86600 1.000 19.96555 C ? C ? 30 1
   ATOM 2821 N . ARG D 73 ? -137.26700 -53.63200 -51.11800 1.000 16.70402 N ? C ? 31 1
   ATOM 2822 CA . ARG D 73 ? -136.65300 -54.60500 -50.21800 1.000 21.58701 C ? C ? 31 1
   ATOM 2823 C . ARG D 73 ? -136.48000 -55.95800 -50.90400 1.000 21.78602 C ? C ? 31 1
   ATOM 2824 O . ARG D 73 ? -135.43600 -56.60500 -50.75900 1.000 20.34037 O ? C ? 31 1
   ATOM 2825 CB . ARG D 73 ? -137.47800 -54.71400 -48.93900 1.000 18.08287 C ? C ? 31 1
   ATOM 2826 CG . ARG D 73 ? -137.24400 -53.50600 -48.03300 1.000 19.47338 C ? C ? 31 1
   ATOM 2827 CD . ARG D 73 ? -138.28800 -53.40900 -46.92700 1.000 19.69297 C ? C ? 31 1
   ATOM 2828 NE . ARG D 73 ? -139.59000 -53.05700 -47.47800 1.000 17.05004 N ? C ? 31 1
   ATOM 2829 CZ . ARG D 73 ? -140.67400 -52.86600 -46.74400 1.000 28.63109 C ? C ? 31 1
   ATOM 2830 NH1 . ARG D 73 ? -140.60200 -53.01600 -45.42800 1.000 24.52128 N ? C ? 31 1
   ATOM 2831 NH2 . ARG D 73 ? -141.82500 -52.54100 -47.32900 1.000 28.07962 N ? C ? 31 1
   ATOM 2832 N . ALA D 74 ? -137.46500 -56.37300 -51.70900 1.000 18.70187 N ? C ? 32 1
   ATOM 2833 CA . ALA D 74 ? -137.32900 -57.61200 -52.47000 1.000 18.26274 C ? C ? 32 1
   ATOM 2834 C . ALA D 74 ? -136.21800 -57.50900 -53.50100 1.000 24.56387 C ? C ? 32 1
   ATOM 2835 O . ALA D 74 ? -135.41800 -58.44500 -53.68600 1.000 18.26186 O ? C ? 32 1
   ATOM 2836 CB . ALA D 74 ? -138.63800 -57.94200 -53.16900 1.000 16.99732 C ? C ? 32 1
   ATOM 2837 N . TRP D 75 ? -136.17900 -56.38900 -54.20800 1.000 18.80038 N ? C ? 33 1
   ATOM 2838 CA . TRP D 75 ? -135.21200 -56.21500 -55.28500 1.000 17.91893 C ? C ? 33 1
   ATOM 2839 C . TRP D 75 ? -133.78700 -56.26400 -54.74400 1.000 17.52103 C ? C ? 33 1
   ATOM 2840 O . TRP D 75 ? -132.88300 -56.83100 -55.37700 1.000 19.00951 O ? C ? 33 1
   ATOM 2841 CB . TRP D 75 ? -135.53200 -54.89300 -55.97200 1.000 18.25198 C ? C ? 33 1
   ATOM 2842 CG . TRP D 75 ? -134.50500 -54.29400 -56.87100 1.000 18.55768 C ? C ? 33 1
   ATOM 2843 CD1 . TRP D 75 ? -134.21000 -54.66600 -58.13500 1.000 14.78083 C ? C ? 33 1
   ATOM 2844 CD2 . TRP D 75 ? -133.68800 -53.15300 -56.57700 1.000 11.64947 C ? C ? 33 1
   ATOM 2845 NE1 . TRP D 75 ? -133.25200 -53.84000 -58.65400 1.000 18.69601 N ? C ? 33 1
   ATOM 2846 CE2 . TRP D 75 ? -132.91700 -52.89700 -57.71100 1.000 19.15653 C ? C ? 33 1
   ATOM 2847 CE3 . TRP D 75 ? -133.55900 -52.31100 -55.45900 1.000 14.47709 C ? C ? 33 1
   ATOM 2848 CZ2 . TRP D 75 ? -132.00200 -51.84100 -57.76800 1.000 19.30510 C ? C ? 33 1
   ATOM 2849 CZ3 . TRP D 75 ? -132.66000 -51.26600 -55.51200 1.000 14.15094 C ? C ? 33 1
   ATOM 2850 CH2 . TRP D 75 ? -131.89300 -51.03800 -56.65900 1.000 18.30644 C ? C ? 33 1
   ATOM 2851 N . ILE D 76 ? -133.58200 -55.70900 -53.55000 1.000 16.32307 N ? C ? 34 1
   ATOM 2852 CA . ILE D 76 ? -132.27100 -55.75000 -52.90700 1.000 22.92646 C ? C ? 34 1
   ATOM 2853 C . ILE D 76 ? -131.88600 -57.18500 -52.55200 1.000 22.96697 C ? C ? 34 1
   ATOM 2854 O . ILE D 76 ? -130.77300 -57.63500 -52.84600 1.000 26.35281 O ? C ? 34 1
   ATOM 2855 CB . ILE D 76 ? -132.27400 -54.83700 -51.67500 1.000 18.85688 C ? C ? 34 1
   ATOM 2856 CG1 . ILE D 76 ? -132.02600 -53.39700 -52.12800 1.000 24.31889 C ? C ? 34 1
   ATOM 2857 CG2 . ILE D 76 ? -131.22100 -55.28500 -50.67400 1.000 29.80952 C ? C ? 34 1
   ATOM 2858 CD1 . ILE D 76 ? -132.23400 -52.36500 -51.04700 1.000 19.74578 C ? C ? 34 1
   ATOM 2859 N . LYS D 77 ? -132.80800 -57.93000 -51.93000 1.000 28.01714 N ? C ? 35 1
   ATOM 2860 CA . LYS D 77 ? -132.56100 -59.34500 -51.65000 1.000 24.29572 C ? C ? 35 1
   ATOM 2861 C . LYS D 77 ? -132.21600 -60.12000 -52.91500 1.000 28.50236 C ? C ? 35 1
   ATOM 2862 O . LYS D 77 ? -131.43000 -61.07200 -52.86000 1.000 36.27100 O ? C ? 35 1
   ATOM 2863 CB . LYS D 77 ? -133.78600 -59.96400 -50.97400 1.000 18.48462 C ? C ? 35 1
   ATOM 2864 CG . LYS D 77 ? -133.95800 -59.56000 -49.52300 1.000 26.85855 C ? C ? 35 1
   ATOM 2865 CD . LYS D 77 ? -135.27900 -60.09900 -48.95400 1.000 22.15038 C ? C ? 35 1
   ATOM 2866 CE . LYS D 77 ? -135.64200 -59.38500 -47.67100 1.000 34.59562 C ? C ? 35 1
   ATOM 2867 NZ . LYS D 77 ? -137.12200 -59.30000 -47.42400 1.000 46.46406 N ? C ? 35 1
   ATOM 2868 N . LYS D 78 ? -132.77000 -59.72900 -54.06500 1.000 20.30397 N ? C ? 36 1
   ATOM 2869 CA . LYS D 78 ? -132.46000 -60.38600 -55.32200 1.000 18.41809 C ? C ? 36 1
   ATOM 2870 C . LYS D 78 ? -131.27900 -59.74400 -56.04500 1.000 21.41330 C ? C ? 36 1
   ATOM 2871 O . LYS D 78 ? -131.13500 -59.92900 -57.25500 1.000 22.50495 O ? C ? 36 1
   ATOM 2872 CB . LYS D 78 ? -133.68200 -60.40100 -56.24400 1.000 17.82264 C ? C ? 36 1
   ATOM 2873 CG . LYS D 78 ? -134.89500 -61.11600 -55.66400 1.000 21.50077 C ? C ? 36 1
   ATOM 2874 CD . LYS D 78 ? -136.07300 -61.12300 -56.64200 1.000 24.80389 C ? C ? 36 1
   ATOM 2875 CE . LYS D 78 ? -136.87600 -59.83900 -56.52300 1.000 23.53084 C ? C ? 36 1
   ATOM 2876 NZ . LYS D 78 ? -138.20600 -59.91500 -57.20400 1.000 20.90940 N ? C ? 36 1
   ATOM 2877 N . LYS D 79 ? -130.45900 -58.97300 -55.34100 1.000 24.12787 N ? C ? 37 1
   ATOM 2878 CA . LYS D 79 ? -129.15000 -58.50800 -55.81600 1.000 29.03625 C ? C ? 37 1
   ATOM 2879 C . LYS D 79 ? -129.24200 -57.33400 -56.78100 1.000 29.83864 C ? C ? 37 1
   ATOM 2880 O . LYS D 79 ? -128.28600 -57.07100 -57.52700 1.000 28.80720 O ? C ? 37 1
   ATOM 2881 CB . LYS D 79 ? -128.34600 -59.64400 -56.46900 1.000 33.02516 C ? C ? 37 1
   ATOM 2882 CG . LYS D 79 ? -128.28300 -60.94700 -55.64200 1.000 30.80331 C ? C ? 37 1
   ATOM 2883 CD . LYS D 79 ? -127.90800 -60.65200 -54.21400 1.000 40.37448 C ? C ? 37 1
   ATOM 2884 CE . LYS D 79 ? -127.31100 -61.85700 -53.50400 1.000 50.48115 C ? C ? 37 1
   ATOM 2885 NZ . LYS D 79 ? -126.76000 -61.42100 -52.18200 1.000 50.00143 N ? C ? 37 1
   ATOM 2886 N . GLY D 80 ? -130.36200 -56.61000 -56.78700 1.000 24.94787 N ? C ? 38 1
   ATOM 2887 CA . GLY D 80 ? -130.49500 -55.47200 -57.68700 1.000 21.30498 C ? C ? 38 1
   ATOM 2888 C . GLY D 80 ? -129.39200 -54.44700 -57.50300 1.000 20.00921 C ? C ? 38 1
   ATOM 2889 O . GLY D 80 ? -128.90000 -53.87300 -58.47600 1.000 19.37120 O ? C ? 38 1
   ATOM 2890 N . LEU D 81 ? -128.97500 -54.21400 -56.25600 1.000 20.26471 N ? C ? 39 1
   ATOM 2891 CA . LEU D 81 ? -127.93500 -53.21600 -56.01300 1.000 26.37290 C ? C ? 39 1
   ATOM 2892 C . LEU D 81 ? -126.58800 -53.65400 -56.56100 1.000 24.81840 C ? C ? 39 1
   ATOM 2893 O . LEU D 81 ? -125.77900 -52.80400 -56.95800 1.000 28.17377 O ? C ? 39 1
   ATOM 2894 CB . LEU D 81 ? -127.80100 -52.91900 -54.52600 1.000 23.53221 C ? C ? 39 1
   ATOM 2895 CG . LEU D 81 ? -128.67500 -51.76600 -54.05100 1.000 29.31088 C ? C ? 39 1
   ATOM 2896 CD1 . LEU D 81 ? -128.35100 -51.46800 -52.60000 1.000 37.87626 C ? C ? 39 1
   ATOM 2897 CD2 . LEU D 81 ? -128.44000 -50.53700 -54.90000 1.000 30.45109 C ? C ? 39 1
   ATOM 2898 N . ASP D 82 ? -126.31800 -54.96000 -56.57200 1.000 24.46692 N ? C ? 40 1
   ATOM 2899 CA . ASP D 82 ? -125.12100 -55.44800 -57.24300 1.000 27.88833 C ? C ? 40 1
   ATOM 2900 C . ASP D 82 ? -125.14400 -55.06400 -58.71200 1.000 26.79487 C ? C ? 40 1
   ATOM 2901 O . ASP D 82 ? -124.11600 -54.66600 -59.27700 1.000 24.56653 O ? C ? 40 1
   ATOM 2902 CB . ASP D 82 ? -124.99500 -56.96500 -57.09800 1.000 29.78534 C ? C ? 40 1
   ATOM 2903 CG . ASP D 82 ? -124.84300 -57.41500 -55.65400 1.000 34.24074 C ? C ? 40 1
   ATOM 2904 OD1 . ASP D 82 ? -124.97500 -58.63500 -55.41700 1.000 38.69182 O ? C ? 40 1
   ATOM 2905 OD2 . ASP D 82 ? -124.59500 -56.56800 -54.76300 1.000 34.56906 O ? C ? 40 1
   ATOM 2906 N . TRP D 83 ? -126.30800 -55.16300 -59.35600 1.000 20.31215 N ? C ? 41 1
   ATOM 2907 CA . TRP D 83 ? -126.36200 -54.74100 -60.75300 1.000 19.12039 C ? C ? 41 1
   ATOM 2908 C . TRP D 83 ? -126.16700 -53.23300 -60.87600 1.000 21.29213 C ? C ? 41 1
   ATOM 2909 O . TRP D 83 ? -125.54300 -52.76400 -61.83100 1.000 18.30995 O ? C ? 41 1
   ATOM 2910 CB . TRP D 83 ? -127.67800 -55.16400 -61.42500 1.000 18.56410 C ? C ? 41 1
   ATOM 2911 CG . TRP D 83 ? -127.65300 -54.79600 -62.89500 1.000 19.94665 C ? C ? 41 1
   ATOM 2912 CD1 . TRP D 83 ? -127.28700 -55.58700 -63.92700 1.000 21.73730 C ? C ? 41 1
   ATOM 2913 CD2 . TRP D 83 ? -127.97200 -53.51900 -63.46400 1.000 19.20642 C ? C ? 41 1
   ATOM 2914 NE1 . TRP D 83 ? -127.35500 -54.89600 -65.10800 1.000 17.44834 N ? C ? 41 1
   ATOM 2915 CE2 . TRP D 83 ? -127.77500 -53.62000 -64.84600 1.000 18.90543 C ? C ? 41 1
   ATOM 2916 CE3 . TRP D 83 ? -128.41300 -52.29800 -62.93000 1.000 25.06379 C ? C ? 41 1
   ATOM 2917 CZ2 . TRP D 83 ? -128.00100 -52.55300 -65.71300 1.000 22.46344 C ? C ? 41 1
   ATOM 2918 CZ3 . TRP D 83 ? -128.63100 -51.23500 -63.79200 1.000 21.95675 C ? C ? 41 1
   ATOM 2919 CH2 . TRP D 83 ? -128.43000 -51.37400 -65.16900 1.000 19.54742 C ? C ? 41 1
   ATOM 2920 N . VAL D 84 ? -126.69300 -52.45100 -59.92800 1.000 19.63191 N ? C ? 42 1
   ATOM 2921 CA . VAL D 84 ? -126.53700 -50.99500 -60.00800 1.000 17.26122 C ? C ? 42 1
   ATOM 2922 C . VAL D 84 ? -125.05800 -50.60900 -59.90200 1.000 18.86692 C ? C ? 42 1
   ATOM 2923 O . VAL D 84 ? -124.55100 -49.77500 -60.66600 1.000 14.49692 O ? C ? 42 1
   ATOM 2924 CB . VAL D 84 ? -127.37900 -50.31400 -58.91300 1.000 17.41920 C ? C ? 42 1
   ATOM 2925 CG1 . VAL D 84 ? -126.97000 -48.84700 -58.75200 1.000 15.71977 C ? C ? 42 1
   ATOM 2926 CG2 . VAL D 84 ? -128.92900 -50.47900 -59.19400 1.000 13.97009 C ? C ? 42 1
   ATOM 2927 N . LYS D 85 ? -124.33800 -51.23400 -59.00000 1.000 17.50228 N ? C ? 43 1
   ATOM 2928 CA . LYS D 85 ? -122.88300 -50.95800 -58.84800 1.000 18.29364 C ? C ? 43 1
   ATOM 2929 C . LYS D 85 ? -122.14200 -51.23200 -60.16600 1.000 15.77531 C ? C ? 43 1
   ATOM 2930 O . LYS D 85 ? -121.31600 -50.43700 -60.54900 1.000 23.18111 O ? C ? 43 1
   ATOM 2931 CB . LYS D 85 ? -122.37000 -51.74500 -57.64100 1.000 21.85611 C ? C ? 43 1
   ATOM 2932 CG . LYS D 85 ? -122.85100 -51.26600 -56.28000 1.000 24.75878 C ? C ? 43 1
   ATOM 2933 CD . LYS D 85 ? -122.42200 -52.17500 -55.15400 1.000 31.02315 C ? C ? 43 1
   ATOM 2934 CE . LYS D 85 ? -123.50100 -52.39700 -54.11800 1.000 49.11987 C ? C ? 43 1
   ATOM 2935 NZ . LYS D 85 ? -122.98600 -53.11100 -52.92600 1.000 52.26274 N ? C ? 43 1
   ATOM 2936 N . GLU D 86 ? -122.48000 -52.31100 -60.84400 1.000 19.77830 N ? C ? 44 1
   ATOM 2937 CA . GLU D 86 ? -121.86800 -52.64000 -62.15900 1.000 26.38825 C ? C ? 44 1
   ATOM 2938 C . GLU D 86 ? -122.21400 -51.55900 -63.19100 1.000 26.44756 C ? C ? 44 1
   ATOM 2939 O . GLU D 86 ? -121.35000 -51.20900 -63.98300 1.000 20.59222 O ? C ? 44 1
   ATOM 2940 CB . GLU D 86 ? -122.37200 -53.99500 -62.62500 1.000 23.50926 C ? C ? 44 1
   ATOM 2941 CG . GLU D 86 ? -121.83300 -55.14700 -61.81200 1.000 36.37963 C ? C ? 44 1
   ATOM 2942 CD . GLU D 86 ? -122.54600 -56.45400 -62.09200 1.000 56.01563 C ? C ? 44 1
   ATOM 2943 OE1 . GLU D 86 ? -123.12500 -56.58200 -63.18000 1.000 56.16122 O ? C ? 44 1
   ATOM 2944 OE2 . GLU D 86 ? -122.52500 -57.33600 -61.21700 1.000 71.02133 O ? C ? 44 1
   ATOM 2945 N . GLU D 87 ? -123.44600 -51.05400 -63.14300 1.000 13.72018 N ? C ? 45 1
   ATOM 2946 CA . GLU D 87 ? -123.82700 -50.05300 -64.12500 1.000 12.09027 C ? C ? 45 1
   ATOM 2947 C . GLU D 87 ? -123.22000 -48.69400 -63.81300 1.000 14.64660 C ? C ? 45 1
   ATOM 2948 O . GLU D 87 ? -123.01300 -47.89200 -64.72500 1.000 20.76727 O ? C ? 45 1
   ATOM 2949 CB . GLU D 87 ? -125.35800 -49.97400 -64.17800 1.000 16.78942 C ? C ? 45 1
   ATOM 2950 CG . GLU D 87 ? -125.91100 -49.04500 -65.23000 1.000 24.44213 C ? C ? 45 1
   ATOM 2951 CD . GLU D 87 ? -125.88000 -49.63200 -66.63300 1.000 24.00252 C ? C ? 45 1
   ATOM 2952 OE1 . GLU D 87 ? -125.12500 -50.60200 -66.86500 1.000 26.81831 O ? C ? 45 1
   ATOM 2953 OE2 . GLU D 87 ? -126.62200 -49.12000 -67.50300 1.000 26.90337 O ? C ? 45 1
   ATOM 2954 N . ALA D 88 ? -122.92000 -48.43400 -62.54500 1.000 17.23246 N ? C ? 46 1
   ATOM 2955 CA . ALA D 88 ? -122.22600 -47.22900 -62.09900 1.000 17.85412 C ? C ? 46 1
   ATOM 2956 C . ALA D 88 ? -122.80200 -45.92600 -62.65700 1.000 15.98294 C ? C ? 46 1
   ATOM 2957 O . ALA D 88 ? -122.05800 -45.08300 -63.16300 1.000 15.49912 O ? C ? 46 1
   ATOM 2958 CB . ALA D 88 ? -120.73800 -47.31900 -62.42000 1.000 22.76515 C ? C ? 46 1
   ATOM 2959 N . PRO D 89 ? -124.11400 -45.70200 -62.53000 1.000 14.32071 N ? C ? 47 1
   ATOM 2960 CA . PRO D 89 ? -124.69600 -44.44800 -63.01600 1.000 12.31473 C ? C ? 47 1
   ATOM 2961 C . PRO D 89 ? -124.38900 -43.26800 -62.10700 1.000 11.02528 C ? C ? 47 1
   ATOM 2962 O . PRO D 89 ? -124.17600 -43.40700 -60.90300 1.000 13.82656 O ? C ? 47 1
   ATOM 2963 CB . PRO D 89 ? -126.20700 -44.74500 -63.00700 1.000 10.59997 C ? C ? 47 1
   ATOM 2964 CG . PRO D 89 ? -126.36600 -45.56700 -61.79800 1.000 17.28854 C ? C ? 47 1
   ATOM 2965 CD . PRO D 89 ? -125.12200 -46.48900 -61.78400 1.000 20.30689 C ? C ? 47 1
   ATOM 2966 N . ASP D 90 ? -124.38000 -42.08400 -62.71400 1.000 13.03357 N ? C ? 48 1
   ATOM 2967 CA . ASP D 90 ? -124.32200 -40.83600 -61.95500 1.000 14.83899 C ? C ? 48 1
   ATOM 2968 C . ASP D 90 ? -125.60200 -40.58200 -61.17300 1.000 20.63163 C ? C ? 48 1
   ATOM 2969 O . ASP D 90 ? -125.57500 -39.92700 -60.11200 1.000 14.36082 O ? C ? 48 1
   ATOM 2970 CB . ASP D 90 ? -124.08400 -39.67500 -62.91500 1.000 13.10800 C ? C ? 48 1
   ATOM 2971 CG . ASP D 90 ? -122.71800 -39.73500 -63.53000 1.000 21.54911 C ? C ? 48 1
   ATOM 2972 OD1 . ASP D 90 ? -121.73700 -39.71400 -62.75300 1.000 19.13614 O ? C ? 48 1
   ATOM 2973 OD2 . ASP D 90 ? -122.63400 -39.82300 -64.76400 1.000 17.68417 O ? C ? 48 1
   ATOM 2974 N . ILE D 91 ? -126.73200 -41.03900 -61.70700 1.000 16.12612 N ? C ? 49 1
   ATOM 2975 CA . ILE D 91 ? -128.04100 -40.80700 -61.10500 1.000 12.73066 C ? C ? 49 1
   ATOM 2976 C . ILE D 91 ? -128.86000 -42.06600 -61.29000 1.000 14.84551 C ? C ? 49 1
   ATOM 2977 O . ILE D 91 ? -128.89500 -42.63700 -62.38900 1.000 11.91820 O ? C ? 49 1
   ATOM 2978 CB . ILE D 91 ? -128.77900 -39.60500 -61.72700 1.000 16.35205 C ? C ? 49 1
   ATOM 2979 CG1 . ILE D 91 ? -127.91900 -38.34100 -61.67300 1.000 19.32226 C ? C ? 49 1
   ATOM 2980 CG2 . ILE D 91 ? -130.14900 -39.34900 -61.01100 1.000 12.09447 C ? C ? 49 1
   ATOM 2981 CD1 . ILE D 91 ? -128.54800 -37.17200 -62.44200 1.000 17.50350 C ? C ? 49 1
   ATOM 2982 N . LEU D 92 ? -129.52000 -42.49700 -60.22200 1.000 12.12645 N ? C ? 50 1
   ATOM 2983 CA . LEU D 92 ? -130.38600 -43.65400 -60.26400 1.000 12.02350 C ? C ? 50 1
   ATOM 2984 C . LEU D 92 ? -131.76000 -43.24100 -59.76500 1.000 15.07868 C ? C ? 50 1
   ATOM 2985 O . LEU D 92 ? -131.87600 -42.64100 -58.69100 1.000 16.20982 O ? C ? 50 1
   ATOM 2986 CB . LEU D 92 ? -129.80500 -44.79500 -59.40500 1.000 12.68272 C ? C ? 50 1
   ATOM 2987 CG . LEU D 92 ? -130.68800 -46.03100 -59.25300 1.000 13.00771 C ? C ? 50 1
   ATOM 2988 CD1 . LEU D 92 ? -130.58900 -46.94300 -60.49300 1.000 7.30252 C ? C ? 50 1
   ATOM 2989 CD2 . LEU D 92 ? -130.32600 -46.78500 -57.96700 1.000 18.31873 C ? C ? 50 1
   ATOM 2990 N . CYS D 93 ? -132.78600 -43.52400 -60.56600 1.000 16.29366 N ? C ? 51 1
   ATOM 2991 CA . CYS D 93 ? -134.19100 -43.28500 -60.22700 1.000 13.82307 C ? C ? 51 1
   ATOM 2992 C . CYS D 93 ? -134.93000 -44.60900 -60.09000 1.000 12.05241 C ? C ? 51 1
   ATOM 2993 O . CYS D 93 ? -134.88500 -45.45100 -60.99800 1.000 12.71334 O ? C ? 51 1
   ATOM 2994 CB . CYS D 93 ? -134.86500 -42.42200 -61.29300 1.000 14.21868 C ? C ? 51 1
   ATOM 2995 SG . CYS D 93 ? -133.99200 -40.88700 -61.64500 1.000 18.89705 S ? C ? 51 1
   ATOM 2996 N . LEU D 94 ? -135.64700 -44.77800 -58.98700 1.000 11.31608 N ? C ? 52 1
   ATOM 2997 CA . LEU D 94 ? -136.35200 -46.02400 -58.72700 1.000 12.49375 C ? C ? 52 1
   ATOM 2998 C . LEU D 94 ? -137.85000 -45.77000 -58.60300 1.000 13.15400 C ? C ? 52 1
   ATOM 2999 O . LEU D 94 ? -138.29200 -44.73300 -58.08000 1.000 13.56452 O ? C ? 52 1
   ATOM 3000 CB . LEU D 94 ? -135.82000 -46.69600 -57.45400 1.000 9.64944 C ? C ? 52 1
   ATOM 3001 CG . LEU D 94 ? -134.28600 -46.90300 -57.43200 1.000 13.94735 C ? C ? 52 1
   ATOM 3002 CD1 . LEU D 94 ? -133.87100 -47.57500 -56.12100 1.000 12.99440 C ? C ? 52 1
   ATOM 3003 CD2 . LEU D 94 ? -133.82500 -47.72900 -58.62500 1.000 16.39357 C ? C ? 52 1
   ATOM 3004 N . GLN D 95 ? -138.63500 -46.73200 -59.06400 1.000 12.05740 N ? C ? 53 1
   ATOM 3005 CA . GLN D 95 ? -140.07900 -46.62000 -58.94500 1.000 14.19107 C ? C ? 53 1
   ATOM 3006 C . GLN D 95 ? -140.62700 -47.86500 -58.27000 1.000 15.58408 C ? C ? 53 1
   ATOM 3007 O . GLN D 95 ? -140.00200 -48.93300 -58.30000 1.000 13.26046 O ? C ? 53 1
   ATOM 3008 CB . GLN D 95 ? -140.73800 -46.40400 -60.31900 1.000 13.27380 C ? C ? 53 1
   ATOM 3009 CG . GLN D 95 ? -140.21300 -45.17100 -61.05800 1.000 12.08278 C ? C ? 53 1
   ATOM 3010 CD . GLN D 95 ? -138.99500 -45.48500 -61.89100 1.000 13.96458 C ? C ? 53 1
   ATOM 3011 OE1 . GLN D 95 ? -138.91300 -46.55800 -62.51100 1.000 13.21203 O ? C ? 53 1
   ATOM 3012 NE2 . GLN D 95 ? -138.04000 -44.54700 -61.93200 1.000 12.08767 N ? C ? 53 1
   ATOM 3013 N . GLU D 96 ? -141.82400 -47.72600 -57.69000 1.000 13.18937 N ? C ? 54 1
   ATOM 3014 CA . GLU D 96 ? -142.45900 -48.80700 -56.93000 1.000 16.61058 C ? C ? 54 1
   ATOM 3015 C . GLU D 96 ? -141.50400 -49.34700 -55.87500 1.000 17.48580 C ? C ? 54 1
   ATOM 3016 O . GLU D 96 ? -141.22500 -50.54400 -55.79900 1.000 24.50421 O ? C ? 54 1
   ATOM 3017 CB . GLU D 96 ? -142.94300 -49.93500 -57.84800 1.000 17.63368 C ? C ? 54 1
   ATOM 3018 CG . GLU D 96 ? -144.45900 -49.91100 -58.12200 1.000 21.03734 C ? C ? 54 1
   ATOM 3019 CD . GLU D 96 ? -144.94800 -51.12200 -58.88700 1.000 25.43069 C ? C ? 54 1
   ATOM 3020 OE1 . GLU D 96 ? -144.74400 -51.16900 -60.11400 1.000 21.69765 O ? C ? 54 1
   ATOM 3021 OE2 . GLU D 96 ? -145.56600 -52.00900 -58.26900 1.000 32.03020 O ? C ? 54 1
   ATOM 3022 N . THR D 97 ? -140.97700 -48.44700 -55.05700 1.000 14.87358 N ? C ? 55 1
   ATOM 3023 CA . THR D 97 ? -140.14800 -48.92000 -53.96000 1.000 15.14339 C ? C ? 55 1
   ATOM 3024 C . THR D 97 ? -140.97000 -49.73100 -52.96900 1.000 27.10017 C ? C ? 55 1
   ATOM 3025 O . THR D 97 ? -140.45400 -50.68600 -52.37400 1.000 21.16700 O ? C ? 55 1
   ATOM 3026 CB . THR D 97 ? -139.49300 -47.74700 -53.25600 1.000 18.33387 C ? C ? 55 1
   ATOM 3027 OG1 . THR D 97 ? -140.51600 -46.87300 -52.74800 1.000 19.24023 O ? C ? 55 1
   ATOM 3028 CG2 . THR D 97 ? -138.58900 -46.97800 -54.24600 1.000 21.88855 C ? C ? 55 1
   ATOM 3029 N . LYS D 98 ? -142.24600 -49.37700 -52.78600 1.000 18.74468 N ? C ? 56 1
   ATOM 3030 CA . LYS D 98 ? -143.10000 -50.03300 -51.79200 1.000 18.55628 C ? C ? 56 1
   ATOM 3031 C . LYS D 98 ? -142.40700 -50.09600 -50.43200 1.000 18.04752 C ? C ? 56 1
   ATOM 3032 O . LYS D 98 ? -142.36200 -51.13800 -49.78100 1.000 24.42210 O ? C ? 56 1
   ATOM 3033 CB . LYS D 98 ? -143.48900 -51.43500 -52.24200 1.000 18.84974 C ? C ? 56 1
   ATOM 3034 CG . LYS D 98 ? -144.18200 -51.53400 -53.58600 1.000 30.69274 C ? C ? 56 1
   ATOM 3035 CD . LYS D 98 ? -144.76900 -52.92600 -53.75500 1.000 25.09002 C ? C ? 56 1
   ATOM 3036 CE . LYS D 98 ? -145.74700 -52.97400 -54.90900 1.000 33.11276 C ? C ? 56 1
   ATOM 3037 NZ . LYS D 98 ? -146.49300 -54.26300 -54.87200 1.000 40.93832 N ? C ? 56 1
   ATOM 3038 N . CYS D 99 ? -141.83100 -48.97000 -50.01100 1.000 21.19035 N ? C ? 57 1
   ATOM 3039 CA . CYS D 99 ? -140.99800 -48.95600 -48.81600 1.000 18.39799 C ? C ? 57 1
   ATOM 3040 C . CYS D 99 ? -140.91700 -47.53900 -48.27600 1.000 24.14263 C ? C ? 57 1
   ATOM 3041 O . CYS D 99 ? -140.49400 -46.63200 -48.99400 1.000 28.64345 O ? C ? 57 1
   ATOM 3042 CB . CYS D 99 ? -139.59400 -49.46900 -49.15100 1.000 21.29204 C ? C ? 57 1
   ATOM 3043 SG . CYS D 99 ? -138.50600 -49.79600 -47.73200 1.000 28.69953 S ? C ? 57 1
   ATOM 3044 N . SER D 100 ? -141.27100 -47.35500 -47.01200 1.000 27.81029 N ? C ? 58 1
   ATOM 3045 CA . SER D 100 ? -141.05500 -46.04000 -46.43100 1.000 24.14035 C ? C ? 58 1
   ATOM 3046 C . SER D 100 ? -139.57800 -45.87700 -46.07200 1.000 26.45094 C ? C ? 58 1
   ATOM 3047 O . SER D 100 ? -138.83500 -46.85600 -45.92100 1.000 25.58220 O ? C ? 58 1
   ATOM 3048 CB . SER D 100 ? -141.94800 -45.82300 -45.20900 1.000 28.23544 C ? C ? 58 1
   ATOM 3049 OG . SER D 100 ? -141.89700 -46.92500 -44.31200 1.000 32.59838 O ? C ? 58 1
   ATOM 3050 N . GLU D 101 ? -139.14900 -44.61400 -45.94900 1.000 25.70031 N ? C ? 59 1
   ATOM 3051 CA . GLU D 101 ? -137.72100 -44.34500 -45.83200 1.000 24.61428 C ? C ? 59 1
   ATOM 3052 C . GLU D 101 ? -137.14600 -44.94000 -44.55700 1.000 29.42231 C ? C ? 59 1
   ATOM 3053 O . GLU D 101 ? -135.99200 -45.38300 -44.54500 1.000 32.94965 O ? C ? 59 1
   ATOM 3054 CB . GLU D 101 ? -137.44100 -42.83200 -45.90200 1.000 27.41749 C ? C ? 59 1
   ATOM 3055 CG . GLU D 101 ? -135.95400 -42.49000 -45.72000 1.000 31.67635 C ? C ? 59 1
   ATOM 3056 CD . GLU D 101 ? -135.55900 -41.09700 -46.20800 1.000 34.59537 C ? C ? 59 1
   ATOM 3057 OE1 . GLU D 101 ? -134.33700 -40.82800 -46.23800 1.000 31.65093 O ? C ? 59 1
   ATOM 3058 OE2 . GLU D 101 ? -136.45200 -40.27600 -46.54700 1.000 23.70976 O ? C ? 59 1
   ATOM 3059 N . ASN D 102 ? -137.93200 -44.99100 -43.48400 1.000 32.19753 N ? C ? 60 1
   ATOM 3060 CA . ASN D 102 ? -137.41600 -45.57700 -42.25800 1.000 31.96723 C ? C ? 60 1
   ATOM 3061 C . ASN D 102 ? -137.08400 -47.05500 -42.42600 1.000 31.29786 C ? C ? 60 1
   ATOM 3062 O . ASN D 102 ? -136.33100 -47.60100 -41.61600 1.000 41.14189 O ? C ? 60 1
   ATOM 3063 CB . ASN D 102 ? -138.39600 -45.35400 -41.09100 1.000 29.65792 C ? C ? 60 1
   ATOM 3064 CG . ASN D 102 ? -139.71900 -46.09600 -41.24400 1.000 36.13496 C ? C ? 60 1
   ATOM 3065 OD1 . ASN D 102 ? -140.30100 -46.17900 -42.32700 1.000 41.06459 O ? C ? 60 1
   ATOM 3066 ND2 . ASN D 102 ? -140.22200 -46.60500 -40.13200 1.000 32.85713 N ? C ? 60 1
   ATOM 3067 N . LYS D 103 ? -137.56500 -47.70100 -43.48700 1.000 28.76664 N ? C ? 61 1
   ATOM 3068 CA . LYS D 103 ? -137.33700 -49.13000 -43.67900 1.000 29.63667 C ? C ? 61 1
   ATOM 3069 C . LYS D 103 ? -136.38700 -49.45300 -44.83200 1.000 25.61252 C ? C ? 61 1
   ATOM 3070 O . LYS D 103 ? -136.26000 -50.62200 -45.20300 1.000 28.58187 O ? C ? 61 1
   ATOM 3071 CB . LYS D 103 ? -138.67000 -49.84300 -43.87400 1.000 29.83792 C ? C ? 61 1
   ATOM 3072 CG . LYS D 103 ? -139.45500 -50.00300 -42.58300 1.000 30.19172 C ? C ? 61 1
   ATOM 3073 CD . LYS D 103 ? -140.92600 -50.04700 -42.88700 1.000 42.54553 C ? C ? 61 1
   ATOM 3074 CE . LYS D 103 ? -141.69500 -50.76800 -41.79100 1.000 58.97573 C ? C ? 61 1
   ATOM 3075 NZ . LYS D 103 ? -143.14200 -50.91400 -42.14600 1.000 56.25222 N ? C ? 61 1
   ATOM 3076 N . LEU D 104 ? -135.70600 -48.46500 -45.38900 1.000 23.55909 N ? C ? 62 1
   ATOM 3077 CA . LEU D 104 ? -134.69900 -48.74700 -46.40100 1.000 26.19605 C ? C ? 62 1
   ATOM 3078 C . LEU D 104 ? -133.62200 -49.64700 -45.81300 1.000 27.95413 C ? C ? 62 1
   ATOM 3079 O . LEU D 104 ? -133.15200 -49.39000 -44.70200 1.000 27.45766 O ? C ? 62 1
   ATOM 3080 CB . LEU D 104 ? -134.05400 -47.45700 -46.90600 1.000 26.08023 C ? C ? 62 1
   ATOM 3081 CG . LEU D 104 ? -135.03300 -46.45800 -47.51700 1.000 29.17467 C ? C ? 62 1
   ATOM 3082 CD1 . LEU D 104 ? -134.32700 -45.12400 -47.72000 1.000 30.53071 C ? C ? 62 1
   ATOM 3083 CD2 . LEU D 104 ? -135.60400 -47.01600 -48.82000 1.000 23.61782 C ? C ? 62 1
   ATOM 3084 N . PRO D 105 ? -133.21100 -50.69500 -46.51400 1.000 27.50769 N ? C ? 63 1
   ATOM 3085 CA . PRO D 105 ? -132.14900 -51.56300 -46.00200 1.000 30.03159 C ? C ? 63 1
   ATOM 3086 C . PRO D 105 ? -130.80800 -50.85100 -45.94300 1.000 35.13181 C ? C ? 63 1
   ATOM 3087 O . PRO D 105 ? -130.50300 -49.96600 -46.75200 1.000 26.37377 O ? C ? 63 1
   ATOM 3088 CB . PRO D 105 ? -132.11400 -52.71100 -47.01700 1.000 27.80648 C ? C ? 63 1
   ATOM 3089 CG . PRO D 105 ? -133.43900 -52.68800 -47.67300 1.000 27.03447 C ? C ? 63 1
   ATOM 3090 CD . PRO D 105 ? -133.85400 -51.25100 -47.71000 1.000 25.34636 C ? C ? 63 1
   ATOM 3091 N . ALA D 106 ? -129.98000 -51.25100 -44.97400 1.000 36.89303 N ? C ? 64 1
   ATOM 3092 CA . ALA D 106 ? -128.67300 -50.59900 -44.71000 1.000 32.46572 C ? C ? 64 1
   ATOM 3093 C . ALA D 106 ? -127.78600 -50.51900 -45.94100 1.000 29.98781 C ? C ? 64 1
   ATOM 3094 O . ALA D 106 ? -126.95900 -49.63800 -46.00100 1.000 32.62615 O ? C ? 64 1
   ATOM 3095 CB . ALA D 106 ? -127.97200 -51.36400 -43.63000 1.000 33.41163 C ? C ? 64 1
   ATOM 3096 N . GLU D 107 ? -127.94900 -51.45200 -46.85300 1.000 27.77461 N ? C ? 65 1
   ATOM 3097 CA . GLU D 107 ? -127.09100 -51.50400 -48.05600 1.000 37.82512 C ? C ? 65 1
   ATOM 3098 C . GLU D 107 ? -127.21900 -50.21300 -48.86800 1.000 34.23285 C ? C ? 65 1
   ATOM 3099 O . GLU D 107 ? -126.24300 -49.82400 -49.49600 1.000 29.44599 O ? C ? 65 1
   ATOM 3100 CB . GLU D 107 ? -127.43200 -52.78500 -48.78600 1.000 29.80179 C ? C ? 65 1
   ATOM 3101 CG . GLU D 107 ? -127.35800 -53.96800 -47.83800 1.000 49.61610 C ? C ? 65 1
   ATOM 3102 CD . GLU D 107 ? -128.67300 -54.61700 -47.45900 1.000 49.10506 C ? C ? 65 1
   ATOM 3103 OE1 . GLU D 107 ? -129.27800 -54.17300 -46.47800 1.000 49.35745 O ? C ? 65 1
   ATOM 3104 OE2 . GLU D 107 ? -129.05700 -55.58700 -48.11900 1.000 49.87893 O ? C ? 65 1
   ATOM 3105 N . LEU D 108 ? -128.39300 -49.59700 -48.82300 1.000 24.42042 N ? C ? 66 1
   ATOM 3106 CA . LEU D 108 ? -128.56800 -48.32700 -49.52200 1.000 30.77345 C ? C ? 66 1
   ATOM 3107 C . LEU D 108 ? -127.67000 -47.23600 -48.97300 1.000 33.70604 C ? C ? 66 1
   ATOM 3108 O . LEU D 108 ? -127.39300 -46.26200 -49.67300 1.000 38.72899 O ? C ? 66 1
   ATOM 3109 CB . LEU D 108 ? -130.02400 -47.87900 -49.43800 1.000 36.11568 C ? C ? 66 1
   ATOM 3110 CG . LEU D 108 ? -130.95200 -48.59700 -50.41500 1.000 30.03958 C ? C ? 66 1
   ATOM 3111 CD1 . LEU D 108 ? -132.38400 -48.29500 -50.07700 1.000 28.44203 C ? C ? 66 1
   ATOM 3112 CD2 . LEU D 108 ? -130.63000 -48.16500 -51.82900 1.000 26.75519 C ? C ? 66 1
   ATOM 3113 N . GLN D 109 ? -127.19500 -47.39900 -47.73900 1.000 37.71206 N ? C ? 67 1
   ATOM 3114 CA . GLN D 109 ? -126.31900 -46.43000 -47.05000 1.000 42.02653 C ? C ? 67 1
   ATOM 3115 C . GLN D 109 ? -124.85900 -46.83600 -47.26100 1.000 46.41337 C ? C ? 67 1
   ATOM 3116 O . GLN D 109 ? -123.98500 -46.26800 -46.61200 1.000 47.90036 O ? C ? 67 1
   ATOM 3117 CB . GLN D 109 ? -126.65100 -46.46700 -45.55200 1.000 39.36086 C ? C ? 67 1
   ATOM 3118 CG . GLN D 109 ? -127.85900 -45.62800 -45.15000 1.000 56.92738 C ? C ? 67 1
   ATOM 3119 CD . GLN D 109 ? -129.17100 -45.99600 -45.80600 1.000 68.43725 C ? C ? 67 1
   ATOM 3120 OE1 . GLN D 109 ? -129.80400 -46.99300 -45.46800 1.000 59.09536 O ? C ? 67 1
   ATOM 3121 NE2 . GLN D 109 ? -129.60100 -45.17600 -46.75300 1.000 69.44125 N ? C ? 67 1
   ATOM 3122 N . GLU D 110 ? -124.61000 -47.77600 -48.15200 1.000 43.42883 N ? C ? 68 1
   ATOM 3123 CA . GLU D 110 ? -123.22500 -48.17000 -48.47900 1.000 51.70426 C ? C ? 68 1
   ATOM 3124 C . GLU D 110 ? -123.00300 -47.90700 -49.96900 1.000 49.19105 C ? C ? 68 1
   ATOM 3125 O . GLU D 110 ? -122.32600 -48.69700 -50.61000 1.000 44.47271 O ? C ? 68 1
   ATOM 3126 CB . GLU D 110 ? -123.01300 -49.64600 -48.15200 1.000 56.18957 C ? C ? 68 1
   ATOM 3127 CG . GLU D 110 ? -122.95200 -49.92600 -46.66900 1.000 56.84933 C ? C ? 68 1
   ATOM 3128 CD . GLU D 110 ? -121.71400 -49.40000 -45.96800 1.000 79.12944 C ? C ? 68 1
   ATOM 3129 OE1 . GLU D 110 ? -120.60800 -49.54400 -46.52800 1.000 72.87483 O ? C ? 68 1
   ATOM 3130 OE2 . GLU D 110 ? -121.85900 -48.85400 -44.85900 1.000 88.13628 O ? C ? 68 1
   ATOM 3131 N . LEU D 111 ? -123.59500 -46.84400 -50.48800 1.000 39.24517 N ? C ? 69 1
   ATOM 3132 CA . LEU D 111 ? -123.47700 -46.49200 -51.91900 1.000 36.42466 C ? C ? 69 1
   ATOM 3133 C . LEU D 111 ? -122.69900 -45.16800 -51.96400 1.000 38.81894 C ? C ? 69 1
   ATOM 3134 O . LEU D 111 ? -123.35100 -44.13200 -52.01900 1.000 35.05649 O ? C ? 69 1
   ATOM 3135 CB . LEU D 111 ? -124.87700 -46.38500 -52.50600 1.000 33.51220 C ? C ? 69 1
   ATOM 3136 CG . LEU D 111 ? -125.63100 -47.69700 -52.68500 1.000 38.99719 C ? C ? 69 1
   ATOM 3137 CD1 . LEU D 111 ? -126.97700 -47.44100 -53.33500 1.000 31.97147 C ? C ? 69 1
   ATOM 3138 CD2 . LEU D 111 ? -124.81900 -48.67900 -53.50700 1.000 33.07031 C ? C ? 69 1
   ATOM 3139 N . PRO D 112 ? -121.33600 -45.14200 -51.88400 1.000 44.21938 N ? C ? 70 1
   ATOM 3140 CA . PRO D 112 ? -120.63800 -43.84700 -51.83500 1.000 44.12555 C ? C ? 70 1
   ATOM 3141 C . PRO D 112 ? -120.76700 -43.05400 -53.12500 1.000 40.85929 C ? C ? 70 1
   ATOM 3142 O . PRO D 112 ? -120.68400 -41.81900 -53.08900 1.000 38.33236 O ? C ? 70 1
   ATOM 3143 CB . PRO D 112 ? -119.17700 -44.23400 -51.55000 1.000 32.39510 C ? C ? 70 1
   ATOM 3144 CG . PRO D 112 ? -119.21300 -45.69500 -51.16500 1.000 44.07239 C ? C ? 70 1
   ATOM 3145 CD . PRO D 112 ? -120.41000 -46.28200 -51.83000 1.000 42.48057 C ? C ? 70 1
   ATOM 3146 N . GLY D 113 ? -120.96200 -43.72300 -54.26300 1.000 25.58820 N ? C ? 71 1
   ATOM 3147 CA . GLY D 113 ? -121.14700 -43.03000 -55.52200 1.000 31.77641 C ? C ? 71 1
   ATOM 3148 C . GLY D 113 ? -122.55900 -42.57100 -55.77800 1.000 30.89393 C ? C ? 71 1
   ATOM 3149 O . GLY D 113 ? -122.83800 -41.98700 -56.83200 1.000 20.56548 O ? C ? 71 1
   ATOM 3150 N . LEU D 114 ? -123.47100 -42.83900 -54.85000 1.000 22.09174 N ? C ? 72 1
   ATOM 3151 CA . LEU D 114 ? -124.86300 -42.41500 -54.97900 1.000 20.88017 C ? C ? 72 1
   ATOM 3152 C . LEU D 114 ? -125.35800 -41.93400 -53.62400 1.000 22.11750 C ? C ? 72 1
   ATOM 3153 O . LEU D 114 ? -126.38200 -42.38100 -53.11100 1.000 21.47928 O ? C ? 72 1
   ATOM 3154 CB . LEU D 114 ? -125.71600 -43.55000 -55.52800 1.000 14.17806 C ? C ? 72 1
   ATOM 3155 CG . LEU D 114 ? -125.45800 -43.87400 -56.99700 1.000 22.27759 C ? C ? 72 1
   ATOM 3156 CD1 . LEU D 114 ? -126.08600 -45.20100 -57.41700 1.000 24.24949 C ? C ? 72 1
   ATOM 3157 CD2 . LEU D 114 ? -125.99700 -42.74000 -57.85600 1.000 27.77815 C ? C ? 72 1
   ATOM 3158 N . SER D 115 ? -124.60600 -41.02400 -53.01300 1.000 22.64241 N ? C ? 73 1
   ATOM 3159 CA . SER D 115 ? -124.78000 -40.72100 -51.60100 1.000 24.27399 C ? C ? 73 1
   ATOM 3160 C . SER D 115 ? -125.86500 -39.69800 -51.33700 1.000 23.06177 C ? C ? 73 1
   ATOM 3161 O . SER D 115 ? -126.29500 -39.55700 -50.19000 1.000 22.29397 O ? C ? 73 1
   ATOM 3162 CB . SER D 115 ? -123.45800 -40.21900 -50.99700 1.000 27.38599 C ? C ? 73 1
   ATOM 3163 OG . SER D 115 ? -123.13000 -38.90900 -51.45500 1.000 24.00905 O ? C ? 73 1
   ATOM 3164 N . HIS D 116 ? -126.31900 -38.98100 -52.34500 1.000 16.30608 N ? C ? 74 1
   ATOM 3165 CA . HIS D 116 ? -127.38500 -38.01100 -52.16500 1.000 20.27878 C ? C ? 74 1
   ATOM 3166 C . HIS D 116 ? -128.69700 -38.68500 -52.55800 1.000 23.13071 C ? C ? 74 1
   ATOM 3167 O . HIS D 116 ? -128.91600 -38.98900 -53.73000 1.000 18.30638 O ? C ? 74 1
   ATOM 3168 CB . HIS D 116 ? -127.10100 -36.75900 -52.98300 1.000 17.01025 C ? C ? 74 1
   ATOM 3169 CG . HIS D 116 ? -125.82200 -36.10000 -52.59000 1.000 28.26422 C ? C ? 74 1
   ATOM 3170 ND1 . HIS D 116 ? -124.71700 -36.07600 -53.41400 1.000 24.81576 N ? C ? 74 1
   ATOM 3171 CD2 . HIS D 116 ? -125.44600 -35.50600 -51.43300 1.000 22.77231 C ? C ? 74 1
   ATOM 3172 CE1 . HIS D 116 ? -123.72600 -35.45900 -52.79600 1.000 23.46215 C ? C ? 74 1
   ATOM 3173 NE2 . HIS D 116 ? -124.14000 -35.11000 -51.59000 1.000 32.04104 N ? C ? 74 1
   ATOM 3174 N . GLN D 117 ? -129.55300 -38.94900 -51.57000 1.000 20.14563 N ? C ? 75 1
   ATOM 3175 CA . GLN D 117 ? -130.70100 -39.82000 -51.77200 1.000 22.73236 C ? C ? 75 1
   ATOM 3176 C . GLN D 117 ? -131.97300 -39.12900 -51.31000 1.000 25.69309 C ? C ? 75 1
   ATOM 3177 O . GLN D 117 ? -132.00200 -38.48600 -50.25600 1.000 23.41004 O ? C ? 75 1
   ATOM 3178 CB . GLN D 117 ? -130.50600 -41.14500 -51.04300 1.000 19.76143 C ? C ? 75 1
   ATOM 3179 CG . GLN D 117 ? -129.17000 -41.81700 -51.39200 1.000 16.10168 C ? C ? 75 1
   ATOM 3180 CD . GLN D 117 ? -129.06200 -43.21100 -50.82500 1.000 25.32459 C ? C ? 75 1
   ATOM 3181 OE1 . GLN D 117 ? -129.97100 -43.67900 -50.13900 1.000 24.32393 O ? C ? 75 1
   ATOM 3182 NE2 . GLN D 117 ? -127.94100 -43.88300 -51.09500 1.000 23.01255 N ? C ? 75 1
   ATOM 3183 N . TYR D 118 ? -133.01900 -39.26800 -52.11600 1.000 18.16739 N ? C ? 76 1
   ATOM 3184 CA . TYR D 118 ? -134.28800 -38.59400 -51.89800 1.000 22.78175 C ? C ? 76 1
   ATOM 3185 C . TYR D 118 ? -135.39200 -39.60600 -52.15500 1.000 19.43004 C ? C ? 76 1
   ATOM 3186 O . TYR D 118 ? -135.42400 -40.23400 -53.21700 1.000 15.21535 O ? C ? 76 1
   ATOM 3187 CB . TYR D 118 ? -134.42000 -37.37200 -52.82500 1.000 17.49514 C ? C ? 76 1
   ATOM 3188 CG . TYR D 118 ? -133.19400 -36.49900 -52.75100 1.000 22.40600 C ? C ? 76 1
   ATOM 3189 CD1 . TYR D 118 ? -132.09500 -36.74000 -53.57300 1.000 19.96213 C ? C ? 76 1
   ATOM 3190 CD2 . TYR D 118 ? -133.10000 -35.48100 -51.80400 1.000 18.85584 C ? C ? 76 1
   ATOM 3191 CE1 . TYR D 118 ? -130.94900 -35.97600 -53.47900 1.000 17.70510 C ? C ? 76 1
   ATOM 3192 CE2 . TYR D 118 ? -131.95100 -34.70000 -51.70700 1.000 23.70586 C ? C ? 76 1
   ATOM 3193 CZ . TYR D 118 ? -130.88900 -34.95100 -52.55600 1.000 23.61801 C ? C ? 76 1
   ATOM 3194 OH . TYR D 118 ? -129.74700 -34.19800 -52.46200 1.000 27.37434 O ? C ? 76 1
   ATOM 3195 N . TRP D 119 ? -136.28100 -39.76300 -51.18500 1.000 19.50554 N ? C ? 77 1
   ATOM 3196 CA . TRP D 119 ? -137.30100 -40.79800 -51.21100 1.000 20.01103 C ? C ? 77 1
   ATOM 3197 C . TRP D 119 ? -138.66500 -40.17600 -50.96800 1.000 23.76212 C ? C ? 77 1
   ATOM 3198 O . TRP D 119 ? -138.80400 -39.26100 -50.15600 1.000 20.41320 O ? C ? 77 1
   ATOM 3199 CB . TRP D 119 ? -137.02200 -41.84800 -50.14000 1.000 22.40384 C ? C ? 77 1
   ATOM 3200 CG . TRP D 119 ? -135.65000 -42.43600 -50.23600 1.000 18.27481 C ? C ? 77 1
   ATOM 3201 CD1 . TRP D 119 ? -134.53200 -42.04400 -49.55900 1.000 18.67160 C ? C ? 77 1
   ATOM 3202 CD2 . TRP D 119 ? -135.25500 -43.52700 -51.06400 1.000 17.85683 C ? C ? 77 1
   ATOM 3203 NE1 . TRP D 119 ? -133.46300 -42.82600 -49.91500 1.000 17.24861 N ? C ? 77 1
   ATOM 3204 CE2 . TRP D 119 ? -133.88200 -43.75000 -50.83400 1.000 19.36544 C ? C ? 77 1
   ATOM 3205 CE3 . TRP D 119 ? -135.92900 -44.34300 -51.97900 1.000 15.44617 C ? C ? 77 1
   ATOM 3206 CZ2 . TRP D 119 ? -133.17400 -44.74900 -51.48700 1.000 15.93803 C ? C ? 77 1
   ATOM 3207 CZ3 . TRP D 119 ? -135.22400 -45.33800 -52.63100 1.000 15.54627 C ? C ? 77 1
   ATOM 3208 CH2 . TRP D 119 ? -133.86100 -45.53000 -52.38500 1.000 21.29950 C ? C ? 77 1
   ATOM 3209 N . SER D 120 ? -139.67200 -40.66300 -51.67100 1.000 20.53356 N ? C ? 78 1
   ATOM 3210 CA . SER D 120 ? -141.02700 -40.26400 -51.34000 1.000 29.70121 C ? C ? 78 1
   ATOM 3211 C . SER D 120 ? -141.95500 -41.44900 -51.53800 1.000 37.31281 C ? C ? 78 1
   ATOM 3212 O . SER D 120 ? -141.98300 -42.03900 -52.62400 1.000 25.14791 O ? C ? 78 1
   ATOM 3213 CB . SER D 120 ? -141.48100 -39.09100 -52.20000 1.000 24.80610 C ? C ? 78 1
   ATOM 3214 OG . SER D 120 ? -142.26200 -39.56500 -53.27600 1.000 42.61533 O ? C ? 78 1
   ATOM 3215 N . ALA D 121 ? -142.70400 -41.78200 -50.49000 1.000 42.01398 N ? C ? 79 1
   ATOM 3216 CA . ALA D 121 ? -143.73000 -42.81500 -50.47100 1.000 33.30869 C ? C ? 79 1
   ATOM 3217 C . ALA D 121 ? -145.08400 -42.20500 -50.12100 1.000 38.37910 C ? C ? 79 1
   ATOM 3218 O . ALA D 121 ? -145.15400 -41.12000 -49.52600 1.000 31.38706 O ? C ? 79 1
   ATOM 3219 CB . ALA D 121 ? -143.37300 -43.90600 -49.45300 1.000 28.71316 C ? C ? 79 1
   ATOM 3220 N . PRO D 122 ? -146.22600 -42.87600 -50.47300 1.000 45.59481 N ? C ? 80 1
   ATOM 3221 CA . PRO D 122 ? -147.53600 -42.39200 -50.03400 1.000 49.76928 C ? C ? 80 1
   ATOM 3222 C . PRO D 122 ? -147.69500 -42.49600 -48.51900 1.000 40.76746 C ? C ? 80 1
   ATOM 3223 O . PRO D 122 ? -147.32500 -43.48300 -47.95100 1.000 54.33545 O ? C ? 80 1
   ATOM 3224 CB . PRO D 122 ? -148.58900 -43.24500 -50.74500 1.000 50.00854 C ? C ? 80 1
   ATOM 3225 CG . PRO D 122 ? -147.85700 -44.48000 -51.16200 1.000 50.27965 C ? C ? 80 1
   ATOM 3226 CD . PRO D 122 ? -146.44000 -44.02200 -51.40100 1.000 36.56820 C ? C ? 80 1
   ATOM 3227 N . SER D 123 ? -148.24700 -41.46200 -47.90800 1.000 47.38312 N ? C ? 81 1
   ATOM 3228 CA . SER D 123 ? -148.53200 -41.52700 -46.45100 1.000 66.42108 C ? C ? 81 1
   ATOM 3229 C . SER D 123 ? -149.68800 -42.48600 -46.16100 1.000 62.21293 C ? C ? 81 1
   ATOM 3230 O . SER D 123 ? -149.63800 -43.17700 -45.14100 1.000 63.10379 O ? C ? 81 1
   ATOM 3231 CB . SER D 123 ? -148.83200 -40.15700 -45.89000 1.000 56.59258 C ? C ? 81 1
   ATOM 3232 OG . SER D 123 ? -149.62800 -40.26500 -44.72100 1.000 66.74860 O ? C ? 81 1
   ATOM 3233 N . ASP D 124 ? -150.66600 -42.55800 -47.04800 1.000 61.24436 N ? C ? 82 1
   ATOM 3234 CA . ASP D 124 ? -151.88900 -43.34100 -46.73500 1.000 72.61989 C ? C ? 82 1
   ATOM 3235 C . ASP D 124 ? -151.79000 -44.78900 -47.22000 1.000 70.23165 C ? C ? 82 1
   ATOM 3236 O . ASP D 124 ? -152.24500 -45.66500 -46.49100 1.000 65.18636 O ? C ? 82 1
   ATOM 3237 CB . ASP D 124 ? -153.11400 -42.61100 -47.29000 1.000 78.86384 C ? C ? 82 1
   ATOM 3238 CG . ASP D 124 ? -153.08800 -42.43900 -48.80400 1.000 91.46986 C ? C ? 82 1
   ATOM 3239 OD1 . ASP D 124 ? -151.99000 -42.23600 -49.35900 1.000 75.59482 O ? C ? 82 1
   ATOM 3240 OD2 . ASP D 124 ? -154.16800 -42.51200 -49.42100 1.000 97.61209 O ? C ? 82 1
   ATOM 3241 N . LYS D 125 ? -151.15300 -45.02000 -48.36600 1.000 74.28150 N ? C ? 83 1
   ATOM 3242 CA . LYS D 125 ? -151.11900 -46.37100 -48.97200 1.000 63.21987 C ? C ? 83 1
   ATOM 3243 C . LYS D 125 ? -149.80100 -47.08000 -48.65800 1.000 68.01834 C ? C ? 83 1
   ATOM 3244 O . LYS D 125 ? -148.96700 -47.20600 -49.56600 1.000 62.01836 O ? C ? 83 1
   ATOM 3245 CB . LYS D 125 ? -151.36300 -46.20300 -50.46500 1.000 53.94129 C ? C ? 83 1
   ATOM 3246 N . GLU D 126 ? -149.62800 -47.57200 -47.43200 1.000 64.43984 N ? C ? 84 1
   ATOM 3247 CA . GLU D 126 ? -148.37100 -48.25100 -47.01800 1.000 54.09712 C ? C ? 84 1
   ATOM 3248 C . GLU D 126 ? -148.13500 -49.49400 -47.87900 1.000 62.66597 C ? C ? 84 1
   ATOM 3249 O . GLU D 126 ? -149.08500 -50.26400 -48.04600 1.000 58.05027 O ? C ? 84 1
   ATOM 3250 CB . GLU D 126 ? -148.47000 -48.67600 -45.55900 1.000 50.49447 C ? C ? 84 1
   ATOM 3251 CG . GLU D 126 ? -147.12700 -49.04300 -44.95500 1.000 62.01599 C ? C ? 84 1
   ATOM 3252 CD . GLU D 126 ? -147.17400 -49.94000 -43.73000 1.000 69.59504 C ? C ? 84 1
   ATOM 3253 OE1 . GLU D 126 ? -146.15500 -50.58800 -43.44200 1.000 65.65401 O ? C ? 84 1
   ATOM 3254 OE2 . GLU D 126 ? -148.22600 -49.97900 -43.06300 1.000 61.32781 O ? C ? 84 1
   ATOM 3255 N . GLY D 127 ? -146.92200 -49.66900 -48.41800 1.000 46.65706 N ? C ? 85 1
   ATOM 3256 CA . GLY D 127 ? -146.59800 -50.88800 -49.18000 1.000 39.56967 C ? C ? 85 1
   ATOM 3257 C . GLY D 127 ? -146.88500 -50.77800 -50.66300 1.000 39.31229 C ? C ? 85 1
   ATOM 3258 O . GLY D 127 ? -146.78400 -51.79400 -51.33900 1.000 36.39767 O ? C ? 85 1
   ATOM 3259 N . TYR D 128 ? -147.21500 -49.58000 -51.14400 1.000 43.75884 N ? C ? 86 1
   ATOM 3260 CA . TYR D 128 ? -147.61200 -49.39900 -52.56100 1.000 39.41864 C ? C ? 86 1
   ATOM 3261 C . TYR D 128 ? -146.90600 -48.16300 -53.10800 1.000 48.09044 C ? C ? 86 1
   ATOM 3262 O . TYR D 128 ? -146.50200 -47.33000 -52.28600 1.000 41.42393 O ? C ? 86 1
   ATOM 3263 CB . TYR D 128 ? -149.12900 -49.26400 -52.62500 1.000 40.26799 C ? C ? 86 1
   ATOM 3264 CG . TYR D 128 ? -149.74600 -48.81500 -53.92100 1.000 64.65031 C ? C ? 86 1
   ATOM 3265 CD1 . TYR D 128 ? -149.69300 -49.61600 -55.04700 1.000 73.42219 C ? C ? 86 1
   ATOM 3266 CD2 . TYR D 128 ? -150.43000 -47.61300 -54.00700 1.000 62.47206 C ? C ? 86 1
   ATOM 3267 CE1 . TYR D 128 ? -150.27400 -49.22100 -56.23700 1.000 72.54270 C ? C ? 86 1
   ATOM 3268 CE2 . TYR D 128 ? -151.01600 -47.20200 -55.19200 1.000 64.55137 C ? C ? 86 1
   ATOM 3269 CZ . TYR D 128 ? -150.93700 -48.01100 -56.31000 1.000 75.22318 C ? C ? 86 1
   ATOM 3270 OH . TYR D 128 ? -151.50800 -47.63700 -57.48900 1.000 75.14858 O ? C ? 86 1
   ATOM 3271 N . SER D 129 ? -146.72700 -48.09700 -54.42600 1.000 30.71549 N ? C ? 87 1
   ATOM 3272 CA . SER D 129 ? -146.11000 -46.91800 -55.07100 1.000 25.29122 C ? C ? 87 1
   ATOM 3273 C . SER D 129 ? -144.74200 -46.63300 -54.45700 1.000 19.42294 C ? C ? 87 1
   ATOM 3274 O . SER D 129 ? -144.06000 -47.53600 -54.00000 1.000 16.66137 O ? C ? 87 1
   ATOM 3275 CB . SER D 129 ? -146.99900 -45.69400 -54.96900 1.000 25.27882 C ? C ? 87 1
   ATOM 3276 OG . SER D 129 ? -146.79000 -44.77300 -56.01500 1.000 39.43381 O ? C ? 87 1
   ATOM 3277 N . GLY D 130 ? -144.38500 -45.36900 -54.49700 1.000 21.85311 N ? C ? 88 1
   ATOM 3278 CA . GLY D 130 ? -143.12300 -44.94800 -53.89500 1.000 15.51183 C ? C ? 88 1
   ATOM 3279 C . GLY D 130 ? -141.99900 -44.81800 -54.90800 1.000 19.65803 C ? C ? 88 1
   ATOM 3280 O . GLY D 130 ? -141.82100 -45.72400 -55.73400 1.000 14.48402 O ? C ? 88 1
   ATOM 3281 N . VAL D 131 ? -141.25800 -43.69900 -54.89000 1.000 13.76083 N ? C ? 89 1
   ATOM 3282 CA . VAL D 131 ? -140.15000 -43.47600 -55.81000 1.000 9.99980 C ? C ? 89 1
   ATOM 3283 C . VAL D 131 ? -138.93500 -42.96100 -55.04400 1.000 17.48066 C ? C ? 89 1
   ATOM 3284 O . VAL D 131 ? -139.01000 -42.54700 -53.88400 1.000 13.02158 O ? C ? 89 1
   ATOM 3285 CB . VAL D 131 ? -140.49100 -42.49400 -56.94600 1.000 8.88231 C ? C ? 89 1
   ATOM 3286 CG1 . VAL D 131 ? -141.65900 -42.99600 -57.75200 1.000 15.65912 C ? C ? 89 1
   ATOM 3287 CG2 . VAL D 131 ? -140.78400 -41.14000 -56.37100 1.000 13.34376 C ? C ? 89 1
   ATOM 3288 N . GLY D 132 ? -137.80800 -42.98600 -55.72200 1.000 12.39215 N ? C ? 90 1
   ATOM 3289 CA . GLY D 132 ? -136.55600 -42.59400 -55.10000 1.000 12.13773 C ? C ? 90 1
   ATOM 3290 C . GLY D 132 ? -135.61400 -42.05800 -56.15200 1.000 17.02552 C ? C ? 90 1
   ATOM 3291 O . GLY D 132 ? -135.65900 -42.47400 -57.31000 1.000 13.64818 O ? C ? 90 1
   ATOM 3292 N . LEU D 133 ? -134.75700 -41.12300 -55.75000 1.000 12.35854 N ? C ? 91 1
   ATOM 3293 CA . LEU D 133 ? -133.75400 -40.56600 -56.65300 1.000 10.87334 C ? C ? 91 1
   ATOM 3294 C . LEU D 133 ? -132.43400 -40.53500 -55.89600 1.000 14.68604 C ? C ? 91 1
   ATOM 3295 O . LEU D 133 ? -132.39200 -40.07500 -54.75000 1.000 18.36712 O ? C ? 91 1
   ATOM 3296 CB . LEU D 133 ? -134.17100 -39.16800 -57.12100 1.000 15.96672 C ? C ? 91 1
   ATOM 3297 CG . LEU D 133 ? -133.41200 -38.49700 -58.27300 1.000 25.97184 C ? C ? 91 1
   ATOM 3298 CD1 . LEU D 133 ? -134.34200 -37.60100 -59.11200 1.000 18.25903 C ? C ? 91 1
   ATOM 3299 CD2 . LEU D 133 ? -132.28100 -37.67000 -57.69000 1.000 21.08556 C ? C ? 91 1
   ATOM 3300 N . LEU D 134 ? -131.38500 -41.08000 -56.50100 1.000 13.77638 N ? C ? 92 1
   ATOM 3301 CA . LEU D 134 ? -130.06400 -41.18600 -55.87700 1.000 13.17811 C ? C ? 92 1
   ATOM 3302 C . LEU D 134 ? -129.04100 -40.59300 -56.83200 1.000 17.22202 C ? C ? 92 1
   ATOM 3303 O . LEU D 134 ? -129.08000 -40.87000 -58.03300 1.000 17.96143 O ? C ? 92 1
   ATOM 3304 CB . LEU D 134 ? -129.69500 -42.64600 -55.56200 1.000 13.40329 C ? C ? 92 1
   ATOM 3305 CG . LEU D 134 ? -130.58900 -43.47500 -54.60900 1.000 16.73944 C ? C ? 92 1
   ATOM 3306 CD1 . LEU D 134 ? -131.81500 -44.02600 -55.31900 1.000 16.31041 C ? C ? 92 1
   ATOM 3307 CD2 . LEU D 134 ? -129.80800 -44.63100 -54.03500 1.000 19.49285 C ? C ? 92 1
   ATOM 3308 N . SER D 135 ? -128.11900 -39.78800 -56.30100 1.000 16.98444 N ? C ? 93 1
   ATOM 3309 CA . SER D 135 ? -127.29300 -38.94600 -57.14900 1.000 14.41011 C ? C ? 93 1
   ATOM 3310 C . SER D 135 ? -125.86800 -38.85200 -56.61900 1.000 23.05970 C ? C ? 93 1
   ATOM 3311 O . SER D 135 ? -125.65900 -38.68600 -55.41100 1.000 17.01094 O ? C ? 93 1
   ATOM 3312 CB . SER D 135 ? -127.89400 -37.53800 -57.23400 1.000 16.98652 C ? C ? 93 1
   ATOM 3313 OG . SER D 135 ? -127.29000 -36.83000 -58.28400 1.000 25.54783 O ? C ? 93 1
   ATOM 3314 N . ARG D 136 ? -124.89800 -38.94900 -57.53900 1.000 20.13290 N ? C ? 94 1
   ATOM 3315 CA . ARG D 136 ? -123.49000 -38.76200 -57.18300 1.000 17.22120 C ? C ? 94 1
   ATOM 3316 C . ARG D 136 ? -123.25300 -37.37700 -56.59800 1.000 21.83271 C ? C ? 94 1
   ATOM 3317 O . ARG D 136 ? -122.70500 -37.23700 -55.50000 1.000 24.91587 O ? C ? 94 1
   ATOM 3318 CB . ARG D 136 ? -122.60900 -38.96800 -58.41200 1.000 16.10419 C ? C ? 94 1
   ATOM 3319 CG . ARG D 136 ? -121.11500 -38.72000 -58.15100 1.000 19.11733 C ? C ? 94 1
   ATOM 3320 CD . ARG D 136 ? -120.25200 -39.15300 -59.33100 1.000 20.28285 C ? C ? 94 1
   ATOM 3321 NE . ARG D 136 ? -120.43800 -38.33400 -60.52700 1.000 21.14623 N ? C ? 94 1
   ATOM 3322 CZ . ARG D 136 ? -119.90900 -37.12700 -60.71000 1.000 25.34856 C ? C ? 94 1
   ATOM 3323 NH1 . ARG D 136 ? -119.16100 -36.58300 -59.77000 1.000 26.96943 N ? C ? 94 1
   ATOM 3324 NH2 . ARG D 136 ? -120.12400 -36.47000 -61.83900 1.000 19.44414 N ? C ? 94 1
   ATOM 3325 N . GLN D 137 ? -123.65300 -36.34000 -57.31800 1.000 19.39949 N ? C ? 95 1
   ATOM 3326 CA . GLN D 137 ? -123.55600 -34.98200 -56.81500 1.000 23.96556 C ? C ? 95 1
   ATOM 3327 C . GLN D 137 ? -124.91500 -34.52100 -56.30600 1.000 35.44498 C ? C ? 95 1
   ATOM 3328 O . GLN D 137 ? -125.95900 -34.97800 -56.78000 1.000 21.15902 O ? C ? 95 1
   ATOM 3329 CB . GLN D 137 ? -123.07300 -34.03400 -57.90200 1.000 25.04160 C ? C ? 95 1
   ATOM 3330 CG . GLN D 137 ? -121.90900 -34.55700 -58.70900 1.000 26.17586 C ? C ? 95 1
   ATOM 3331 CD . GLN D 137 ? -121.52200 -33.58600 -59.80600 1.000 29.35768 C ? C ? 95 1
   ATOM 3332 OE1 . GLN D 137 ? -120.63000 -32.77000 -59.62100 1.000 39.40060 O ? C ? 95 1
   ATOM 3333 NE2 . GLN D 137 ? -122.21900 -33.64000 -60.93400 1.000 21.51848 N ? C ? 95 1
   ATOM 3334 N . ALA D 138 ? -124.89100 -33.60800 -55.33900 1.000 25.97286 N ? C ? 96 1
   ATOM 3335 CA . ALA D 138 ? -126.13700 -33.07600 -54.81600 1.000 25.41219 C ? C ? 96 1
   ATOM 3336 C . ALA D 138 ? -126.84900 -32.27600 -55.90400 1.000 23.70405 C ? C ? 96 1
   ATOM 3337 O . ALA D 138 ? -126.20600 -31.57800 -56.68300 1.000 24.64054 O ? C ? 96 1
   ATOM 3338 CB . ALA D 138 ? -125.87200 -32.18500 -53.60100 1.000 22.66790 C ? C ? 96 1
   ATOM 3339 N . PRO D 139 ? -128.16700 -32.37100 -56.00200 1.000 18.53683 N ? C ? 97 1
   ATOM 3340 CA . PRO D 139 ? -128.90800 -31.43400 -56.85700 1.000 21.66912 C ? C ? 97 1
   ATOM 3341 C . PRO D 139 ? -128.96300 -30.04200 -56.23700 1.000 24.06682 C ? C ? 97 1
   ATOM 3342 O . PRO D 139 ? -128.73500 -29.85800 -55.04300 1.000 20.77960 O ? C ? 97 1
   ATOM 3343 CB . PRO D 139 ? -130.31500 -32.04600 -56.94500 1.000 27.19085 C ? C ? 97 1
   ATOM 3344 CG . PRO D 139 ? -130.25900 -33.34200 -56.19300 1.000 25.04687 C ? C ? 97 1
   ATOM 3345 CD . PRO D 139 ? -129.02900 -33.37800 -55.36400 1.000 24.47682 C ? C ? 97 1
   ATOM 3346 N . LEU D 140 ? -129.28400 -29.04800 -57.05300 1.000 17.08569 N ? C ? 98 1
   ATOM 3347 CA . LEU D 140 ? -129.49000 -27.67900 -56.53000 1.000 27.09775 C ? C ? 98 1
   ATOM 3348 C . LEU D 140 ? -130.80400 -27.64300 -55.75000 1.000 24.08308 C ? C ? 98 1
   ATOM 3349 O . LEU D 140 ? -130.87100 -26.97300 -54.74700 1.000 25.35531 O ? C ? 98 1
   ATOM 3350 CB . LEU D 140 ? -129.57100 -26.70600 -57.70700 1.000 21.25740 C ? C ? 98 1
   ATOM 3351 CG . LEU D 140 ? -128.34700 -26.61800 -58.61200 1.000 25.29567 C ? C ? 98 1
   ATOM 3352 CD1 . LEU D 140 ? -128.53100 -25.51800 -59.64200 1.000 24.92898 C ? C ? 98 1
   ATOM 3353 CD2 . LEU D 140 ? -127.08600 -26.38300 -57.80000 1.000 28.02033 C ? C ? 98 1
   ATOM 3354 N . LYS D 141 ? -131.80500 -28.35300 -56.23300 1.000 21.16674 N ? C ? 99 1
   ATOM 3355 CA . LYS D 141 ? -133.14100 -28.29300 -55.60400 1.000 21.14828 C ? C ? 99 1
   ATOM 3356 C . LYS D 141 ? -133.84700 -29.63500 -55.77700 1.000 24.54881 C ? C ? 99 1
   ATOM 3357 O . LYS D 141 ? -133.66700 -30.24900 -56.81800 1.000 19.44198 O ? C ? 99 1
   ATOM 3358 CB . LYS D 141 ? -134.02100 -27.27600 -56.33400 1.000 24.71766 C ? C ? 99 1
   ATOM 3359 CG . LYS D 141 ? -133.58700 -25.81800 -56.34800 1.000 37.58321 C ? C ? 99 1
   ATOM 3360 CD . LYS D 141 ? -134.71600 -24.88900 -56.73800 1.000 48.92781 C ? C ? 99 1
   ATOM 3361 CE . LYS D 141 ? -134.24900 -23.57900 -57.33100 1.000 55.46114 C ? C ? 99 1
   ATOM 3362 NZ . LYS D 141 ? -134.83400 -23.33500 -58.67200 1.000 51.84485 N ? C ? 99 1
   ATOM 3363 N . VAL D 142 ? -134.63000 -30.02700 -54.78400 1.000 21.25775 N ? C ? 100 1
   ATOM 3364 CA . VAL D 142 ? -135.45200 -31.25900 -54.88600 1.000 18.90436 C ? C ? 100 1
   ATOM 3365 C . VAL D 142 ? -136.86600 -30.96300 -54.36800 1.000 18.98679 C ? C ? 100 1
   ATOM 3366 O . VAL D 142 ? -136.97600 -30.26900 -53.36700 1.000 20.81235 O ? C ? 100 1
   ATOM 3367 CB . VAL D 142 ? -134.81500 -32.47700 -54.17800 1.000 20.92436 C ? C ? 100 1
   ATOM 3368 CG1 . VAL D 142 ? -135.76000 -33.66300 -54.08600 1.000 21.96870 C ? C ? 100 1
   ATOM 3369 CG2 . VAL D 142 ? -133.50100 -32.90700 -54.78800 1.000 16.22735 C ? C ? 100 1
   ATOM 3370 N . SER D 143 ? -137.87700 -31.43300 -55.08200 1.000 18.59890 N ? C ? 101 1
   ATOM 3371 CA . SER D 143 ? -139.25400 -31.33400 -54.60200 1.000 22.05809 C ? C ? 101 1
   ATOM 3372 C . SER D 143 ? -140.00300 -32.60400 -54.97600 1.000 18.75133 C ? C ? 101 1
   ATOM 3373 O . SER D 143 ? -139.52700 -33.40900 -55.78100 1.000 17.27195 O ? C ? 101 1
   ATOM 3374 CB . SER D 143 ? -139.97100 -30.11500 -55.18800 1.000 18.07765 C ? C ? 101 1
   ATOM 3375 OG . SER D 143 ? -140.07400 -30.28700 -56.58800 1.000 22.91914 O ? C ? 101 1
   ATOM 3376 N . TYR D 144 ? -141.20300 -32.76500 -54.40000 1.000 19.39029 N ? C ? 102 1
   ATOM 3377 CA . TYR D 144 ? -141.98700 -33.99500 -54.49400 1.000 16.58808 C ? C ? 102 1
   ATOM 3378 C . TYR D 144 ? -143.40500 -33.68200 -54.95300 1.000 17.39136 C ? C ? 102 1
   ATOM 3379 O . TYR D 144 ? -143.96800 -32.65300 -54.57600 1.000 17.85764 O ? C ? 102 1
   ATOM 3380 CB . TYR D 144 ? -142.02200 -34.71800 -53.13500 1.000 15.66875 C ? C ? 102 1
   ATOM 3381 CG . TYR D 144 ? -140.63800 -34.95100 -52.56900 1.000 18.57188 C ? C ? 102 1
   ATOM 3382 CD1 . TYR D 144 ? -140.05900 -34.05300 -51.67700 1.000 20.37213 C ? C ? 102 1
   ATOM 3383 CD2 . TYR D 144 ? -139.90500 -36.06800 -52.94000 1.000 18.98035 C ? C ? 102 1
   ATOM 3384 CE1 . TYR D 144 ? -138.79500 -34.27800 -51.17000 1.000 18.22087 C ? C ? 102 1
   ATOM 3385 CE2 . TYR D 144 ? -138.62900 -36.29300 -52.45000 1.000 18.74819 C ? C ? 102 1
   ATOM 3386 CZ . TYR D 144 ? -138.08300 -35.39800 -51.57000 1.000 14.91268 C ? C ? 102 1
   ATOM 3387 OH . TYR D 144 ? -136.82800 -35.65300 -51.08400 1.000 15.90343 O ? C ? 102 1
   ATOM 3388 N . GLY D 145 ? -143.97500 -34.56500 -55.77300 1.000 15.82501 N ? C ? 103 1
   ATOM 3389 CA . GLY D 145 ? -145.35000 -34.40600 -56.21100 1.000 18.35221 C ? C ? 103 1
   ATOM 3390 C . GLY D 145 ? -145.45300 -33.47800 -57.40900 1.000 27.36842 C ? C ? 103 1
   ATOM 3391 O . GLY D 145 ? -144.46400 -32.96600 -57.92800 1.000 22.19229 O ? C ? 103 1
   ATOM 3392 N . ILE D 146 ? -146.68200 -33.26800 -57.87300 1.000 20.43368 N ? C ? 104 1
   ATOM 3393 CA . ILE D 146 ? -146.90900 -32.44400 -59.05000 1.000 22.06173 C ? C ? 104 1
   ATOM 3394 C . ILE D 146 ? -147.66600 -31.16000 -58.69800 1.000 34.24966 C ? C ? 104 1
   ATOM 3395 O . ILE D 146 ? -148.28500 -30.54600 -59.56900 1.000 34.73016 O ? C ? 104 1
   ATOM 3396 CB . ILE D 146 ? -147.62700 -33.24100 -60.14900 1.000 22.01167 C ? C ? 104 1
   ATOM 3397 CG1 . ILE D 146 ? -148.97100 -33.75800 -59.63100 1.000 29.69487 C ? C ? 104 1
   ATOM 3398 CG2 . ILE D 146 ? -146.79000 -34.42400 -60.55900 1.000 22.69876 C ? C ? 104 1
   ATOM 3399 CD1 . ILE D 146 ? -149.83500 -34.32700 -60.70700 1.000 32.23596 C ? C ? 104 1
   ATOM 3400 N . GLY D 147 ? -147.61300 -30.73300 -57.43500 1.000 37.01072 N ? C ? 105 1
   ATOM 3401 CA . GLY D 147 ? -148.30500 -29.53200 -57.00000 1.000 44.24334 C ? C ? 105 1
   ATOM 3402 C . GLY D 147 ? -149.81400 -29.68000 -56.97200 1.000 50.40438 C ? C ? 105 1
   ATOM 3403 O . GLY D 147 ? -150.52800 -28.82100 -57.49700 1.000 64.66042 O ? C ? 105 1
   ATOM 3404 N . ASP D 148 ? -150.31400 -30.76100 -56.37100 1.000 63.50659 N ? C ? 106 1
   ATOM 3405 CA . ASP D 148 ? -151.75500 -31.03800 -56.33500 1.000 63.28670 C ? C ? 106 1
   ATOM 3406 C . ASP D 148 ? -152.23800 -31.31700 -54.91100 1.000 66.24341 C ? C ? 106 1
   ATOM 3407 O . ASP D 148 ? -152.12300 -30.46500 -54.02400 1.000 70.05871 O ? C ? 106 1
   ATOM 3408 CB . ASP D 148 ? -152.10700 -32.22500 -57.24400 1.000 55.47358 C ? C ? 106 1
   ATOM 3409 CG . ASP D 148 ? -152.42300 -31.79900 -58.68000 1.000 62.98859 C ? C ? 106 1
   ATOM 3410 OD1 . ASP D 148 ? -153.26900 -32.45400 -59.33000 1.000 60.26878 O ? C ? 106 1
   ATOM 3411 OD2 . ASP D 148 ? -151.82700 -30.81100 -59.16600 1.000 69.74113 O ? C ? 106 1
   ATOM 3412 N . GLU D 154 ? -148.86200 -39.20200 -52.16400 1.000 46.24678 N ? C ? 107 1
   ATOM 3413 CA . GLU D 154 ? -149.03300 -40.02400 -53.36700 1.000 41.06114 C ? C ? 107 1
   ATOM 3414 C . GLU D 154 ? -147.74100 -40.78300 -53.71000 1.000 38.18838 C ? C ? 107 1
   ATOM 3415 O . GLU D 154 ? -147.80000 -41.95300 -54.11200 1.000 32.09730 O ? C ? 107 1
   ATOM 3416 CB . GLU D 154 ? -149.47900 -39.15200 -54.54200 1.000 44.72015 C ? C ? 107 1
   ATOM 3417 CG . GLU D 154 ? -150.64200 -38.21300 -54.18700 1.000 63.48217 C ? C ? 107 1
   ATOM 3418 CD . GLU D 154 ? -150.19700 -36.76200 -53.95500 1.000 73.40860 C ? C ? 107 1
   ATOM 3419 OE1 . GLU D 154 ? -151.02800 -35.95800 -53.45500 1.000 61.44048 O ? C ? 107 1
   ATOM 3420 OE2 . GLU D 154 ? -149.02100 -36.43200 -54.27400 1.000 63.65954 O ? C ? 107 1
   ATOM 3421 N . GLY D 155 ? -146.58800 -40.11700 -53.52600 1.000 35.53602 N ? C ? 108 1
   ATOM 3422 CA . GLY D 155 ? -145.27500 -40.73200 -53.66100 1.000 26.42200 C ? C ? 108 1
   ATOM 3423 C . GLY D 155 ? -144.98100 -41.26300 -55.05100 1.000 24.45942 C ? C ? 108 1
   ATOM 3424 O . GLY D 155 ? -144.51800 -42.40200 -55.21800 1.000 18.81774 O ? C ? 108 1
   ATOM 3425 N . ARG D 156 ? -145.25800 -40.44200 -56.06500 1.000 12.67978 N ? C ? 109 1
   ATOM 3426 CA . ARG D 156 ? -145.09500 -40.85300 -57.45100 1.000 16.29629 C ? C ? 109 1
   ATOM 3427 C . ARG D 156 ? -144.07900 -40.03100 -58.23100 1.000 18.22189 C ? C ? 109 1
   ATOM 3428 O . ARG D 156 ? -143.64700 -40.48400 -59.29800 1.000 16.82068 O ? C ? 109 1
   ATOM 3429 CB . ARG D 156 ? -146.43900 -40.77900 -58.20000 1.000 16.66294 C ? C ? 109 1
   ATOM 3430 CG . ARG D 156 ? -147.49700 -41.72500 -57.65700 1.000 21.41702 C ? C ? 109 1
   ATOM 3431 CD . ARG D 156 ? -148.71200 -41.80300 -58.55600 1.000 23.39639 C ? C ? 109 1
   ATOM 3432 NE . ARG D 156 ? -149.59200 -42.89800 -58.13600 1.000 23.22437 N ? C ? 109 1
   ATOM 3433 CZ . ARG D 156 ? -149.46600 -44.16200 -58.55200 1.000 28.79183 C ? C ? 109 1
   ATOM 3434 NH1 . ARG D 156 ? -148.50200 -44.49300 -59.40800 1.000 15.44522 N ? C ? 109 1
   ATOM 3435 NH2 . ARG D 156 ? -150.30900 -45.10100 -58.11400 1.000 21.48784 N ? C ? 109 1
   ATOM 3436 N . VAL D 157 ? -143.69900 -38.84100 -57.75900 1.000 13.23960 N ? C ? 110 1
   ATOM 3437 CA . VAL D 157 ? -142.92700 -37.91400 -58.58100 1.000 15.76913 C ? C ? 110 1
   ATOM 3438 C . VAL D 157 ? -141.84800 -37.25200 -57.73800 1.000 13.66662 C ? C ? 110 1
   ATOM 3439 O . VAL D 157 ? -142.12100 -36.74300 -56.64700 1.000 13.19198 O ? C ? 110 1
   ATOM 3440 CB . VAL D 157 ? -143.84000 -36.85500 -59.23000 1.000 17.71024 C ? C ? 110 1
   ATOM 3441 CG1 . VAL D 157 ? -143.01200 -35.75200 -59.88200 1.000 15.16838 C ? C ? 110 1
   ATOM 3442 CG2 . VAL D 157 ? -144.72000 -37.49500 -60.27000 1.000 14.10463 C ? C ? 110 1
   ATOM 3443 N . ILE D 158 ? -140.61600 -37.25500 -58.24300 1.000 13.01198 N ? C ? 111 1
   ATOM 3444 CA . ILE D 158 ? -139.52900 -36.48600 -57.65700 1.000 12.19152 C ? C ? 111 1
   ATOM 3445 C . ILE D 158 ? -138.98400 -35.56100 -58.73600 1.000 16.25334 C ? C ? 111 1
   ATOM 3446 O . ILE D 158 ? -138.86600 -35.94900 -59.90100 1.000 14.17594 O ? C ? 111 1
   ATOM 3447 CB . ILE D 158 ? -138.41800 -37.38700 -57.09100 1.000 16.14822 C ? C ? 111 1
   ATOM 3448 CG1 . ILE D 158 ? -138.94800 -38.23700 -55.93800 1.000 13.63099 C ? C ? 111 1
   ATOM 3449 CG2 . ILE D 158 ? -137.27200 -36.54600 -56.54900 1.000 14.47148 C ? C ? 111 1
   ATOM 3450 CD1 . ILE D 158 ? -137.84300 -39.06800 -55.27200 1.000 20.04378 C ? C ? 111 1
   ATOM 3451 N . VAL D 159 ? -138.66600 -34.33700 -58.35200 1.000 15.03057 N ? C ? 112 1
   ATOM 3452 CA . VAL D 159 ? -138.13700 -33.33800 -59.27500 1.000 16.17806 C ? C ? 112 1
   ATOM 3453 C . VAL D 159 ? -136.82300 -32.85900 -58.69900 1.000 14.55014 C ? C ? 112 1
   ATOM 3454 O . VAL D 159 ? -136.77100 -32.43900 -57.53700 1.000 15.25397 O ? C ? 112 1
   ATOM 3455 CB . VAL D 159 ? -139.10700 -32.15700 -59.46300 1.000 22.21150 C ? C ? 112 1
   ATOM 3456 CG1 . VAL D 159 ? -138.50900 -31.10700 -60.42300 1.000 12.43560 C ? C ? 112 1
   ATOM 3457 CG2 . VAL D 159 ? -140.44300 -32.67100 -59.97700 1.000 15.21027 C ? C ? 112 1
   ATOM 3458 N . ALA D 160 ? -135.76300 -32.94100 -59.49600 1.000 14.94224 N ? C ? 113 1
   ATOM 3459 CA . ALA D 160 ? -134.43200 -32.56000 -59.04000 1.000 16.45633 C ? C ? 113 1
   ATOM 3460 C . ALA D 160 ? -133.80900 -31.64800 -60.08600 1.000 22.61241 C ? C ? 113 1
   ATOM 3461 O . ALA D 160 ? -133.65000 -32.05100 -61.24400 1.000 16.99889 O ? C ? 113 1
   ATOM 3462 CB . ALA D 160 ? -133.55300 -33.79900 -58.79800 1.000 17.07734 C ? C ? 113 1
   ATOM 3463 N . GLU D 161 ? -133.46800 -30.42100 -59.68600 1.000 15.58104 N ? C ? 114 1
   ATOM 3464 CA . GLU D 161 ? -132.81000 -29.49400 -60.59100 1.000 14.88079 C ? C ? 114 1
   ATOM 3465 C . GLU D 161 ? -131.30400 -29.63100 -60.44400 1.000 18.31798 C ? C ? 114 1
   ATOM 3466 O . GLU D 161 ? -130.76600 -29.52100 -59.33200 1.000 18.32495 O ? C ? 114 1
   ATOM 3467 CB . GLU D 161 ? -133.21500 -28.05300 -60.31400 1.000 18.44563 C ? C ? 114 1
   ATOM 3468 CG . GLU D 161 ? -132.43400 -27.06000 -61.19700 1.000 21.25419 C ? C ? 114 1
   ATOM 3469 CD . GLU D 161 ? -132.97000 -25.63800 -61.09100 1.000 33.27915 C ? C ? 114 1
   ATOM 3470 OE1 . GLU D 161 ? -132.19800 -24.67400 -61.32400 1.000 32.10354 O ? C ? 114 1
   ATOM 3471 OE2 . GLU D 161 ? -134.17200 -25.49700 -60.77800 1.000 35.26711 O ? C ? 114 1
   ATOM 3472 N . PHE D 162 ? -130.63300 -29.85500 -61.56200 1.000 18.74936 N ? C ? 115 1
   ATOM 3473 CA . PHE D 162 ? -129.18100 -29.89900 -61.62800 1.000 23.43917 C ? C ? 115 1
   ATOM 3474 C . PHE D 162 ? -128.67000 -28.65700 -62.36700 1.000 21.65496 C ? C ? 115 1
   ATOM 3475 O . PHE D 162 ? -129.44400 -27.79300 -62.78100 1.000 17.52716 O ? C ? 115 1
   ATOM 3476 CB . PHE D 162 ? -128.73100 -31.20100 -62.28900 1.000 20.23044 C ? C ? 115 1
   ATOM 3477 CG . PHE D 162 ? -129.00100 -32.43600 -61.44400 1.000 20.55242 C ? C ? 115 1
   ATOM 3478 CD1 . PHE D 162 ? -130.16000 -33.18100 -61.62300 1.000 16.56529 C ? C ? 115 1
   ATOM 3479 CD2 . PHE D 162 ? -128.07400 -32.86000 -60.49500 1.000 22.21983 C ? C ? 115 1
   ATOM 3480 CE1 . PHE D 162 ? -130.41000 -34.31700 -60.85100 1.000 20.75606 C ? C ? 115 1
   ATOM 3481 CE2 . PHE D 162 ? -128.30400 -33.99000 -59.72200 1.000 21.91690 C ? C ? 115 1
   ATOM 3482 CZ . PHE D 162 ? -129.47900 -34.72200 -59.88800 1.000 20.06244 C ? C ? 115 1
   ATOM 3483 N . ASP D 163 ? -127.34100 -28.56200 -62.50000 1.000 24.58615 N ? C ? 116 1
   ATOM 3484 CA . ASP D 163 ? -126.71400 -27.39600 -63.12600 1.000 31.13179 C ? C ? 116 1
   ATOM 3485 C . ASP D 163 ? -127.29300 -27.10700 -64.50600 1.000 23.50200 C ? C ? 116 1
   ATOM 3486 O . ASP D 163 ? -127.71500 -25.98200 -64.79200 1.000 35.23763 O ? C ? 116 1
   ATOM 3487 CB . ASP D 163 ? -125.20400 -27.61600 -63.23700 1.000 26.62495 C ? C ? 116 1
   ATOM 3488 CG . ASP D 163 ? -124.47800 -27.24600 -61.97200 1.000 38.71327 C ? C ? 116 1
   ATOM 3489 OD1 . ASP D 163 ? -125.01600 -26.40500 -61.20700 1.000 39.40285 O ? C ? 116 1
   ATOM 3490 OD2 . ASP D 163 ? -123.37700 -27.79600 -61.74700 1.000 43.06355 O ? C ? 116 1
   ATOM 3491 N . SER D 164 ? -127.34200 -28.12500 -65.36800 1.000 32.41723 N ? C ? 117 1
   ATOM 3492 CA . SER D 164 ? -127.70400 -27.96600 -66.76700 1.000 20.32753 C ? C ? 117 1
   ATOM 3493 C . SER D 164 ? -129.09800 -28.45000 -67.12700 1.000 24.22627 C ? C ? 117 1
   ATOM 3494 O . SER D 164 ? -129.51500 -28.24100 -68.26800 1.000 22.58190 O ? C ? 117 1
   ATOM 3495 CB . SER D 164 ? -126.70200 -28.71900 -67.64500 1.000 19.62782 C ? C ? 117 1
   ATOM 3496 OG . SER D 164 ? -125.39400 -28.26400 -67.33600 1.000 42.91398 O ? C ? 117 1
   ATOM 3497 N . PHE D 165 ? -129.82300 -29.11000 -66.22400 1.000 23.21801 N ? C ? 118 1
   ATOM 3498 CA . PHE D 165 ? -131.11500 -29.66700 -66.61300 1.000 19.13157 C ? C ? 118 1
   ATOM 3499 C . PHE D 165 ? -131.94000 -29.93900 -65.36400 1.000 21.12703 C ? C ? 118 1
   ATOM 3500 O . PHE D 165 ? -131.41500 -29.95400 -64.24400 1.000 19.71634 O ? C ? 118 1
   ATOM 3501 CB . PHE D 165 ? -130.95900 -30.95600 -67.44700 1.000 16.79938 C ? C ? 118 1
   ATOM 3502 CG . PHE D 165 ? -130.39200 -32.11300 -66.67700 1.000 23.90530 C ? C ? 118 1
   ATOM 3503 CD1 . PHE D 165 ? -131.21600 -33.13500 -66.22100 1.000 25.43388 C ? C ? 118 1
   ATOM 3504 CD2 . PHE D 165 ? -129.03500 -32.17200 -66.39000 1.000 23.52779 C ? C ? 118 1
   ATOM 3505 CE1 . PHE D 165 ? -130.70100 -34.21100 -65.49300 1.000 21.77012 C ? C ? 118 1
   ATOM 3506 CE2 . PHE D 165 ? -128.50800 -33.23700 -65.66700 1.000 26.58358 C ? C ? 118 1
   ATOM 3507 CZ . PHE D 165 ? -129.35100 -34.26300 -65.21100 1.000 22.72490 C ? C ? 118 1
   ATOM 3508 N . VAL D 166 ? -133.24300 -30.12600 -65.57100 1.000 19.70186 N ? C ? 119 1
   ATOM 3509 CA . VAL D 166 ? -134.15100 -30.58500 -64.52300 1.000 19.74970 C ? C ? 119 1
   ATOM 3510 C . VAL D 166 ? -134.48000 -32.04500 -64.80400 1.000 17.82443 C ? C ? 119 1
   ATOM 3511 O . VAL D 166 ? -134.78700 -32.40900 -65.94500 1.000 19.13121 O ? C ? 119 1
   ATOM 3512 CB . VAL D 166 ? -135.42100 -29.72100 -64.45200 1.000 18.26602 C ? C ? 119 1
   ATOM 3513 CG1 . VAL D 166 ? -136.38800 -30.27500 -63.42500 1.000 13.53209 C ? C ? 119 1
   ATOM 3514 CG2 . VAL D 166 ? -135.04100 -28.33900 -64.05400 1.000 23.12541 C ? C ? 119 1
   ATOM 3515 N . LEU D 167 ? -134.40500 -32.88400 -63.77500 1.000 15.64196 N ? C ? 120 1
   ATOM 3516 CA . LEU D 167 ? -134.74700 -34.29200 -63.91100 1.000 10.61474 C ? C ? 120 1
   ATOM 3517 C . LEU D 167 ? -136.04900 -34.55500 -63.16500 1.000 13.85099 C ? C ? 120 1
   ATOM 3518 O . LEU D 167 ? -136.21600 -34.12400 -62.01800 1.000 15.32009 O ? C ? 120 1
   ATOM 3519 CB . LEU D 167 ? -133.62800 -35.19000 -63.38300 1.000 14.13588 C ? C ? 120 1
   ATOM 3520 CG . LEU D 167 ? -133.91700 -36.70300 -63.35000 1.000 14.54794 C ? C ? 120 1
   ATOM 3521 CD1 . LEU D 167 ? -134.04400 -37.26400 -64.75800 1.000 11.29705 C ? C ? 120 1
   ATOM 3522 CD2 . LEU D 167 ? -132.79800 -37.43800 -62.61900 1.000 18.26291 C ? C ? 120 1
   ATOM 3523 N . VAL D 168 ? -136.97900 -35.22700 -63.82400 1.000 10.83355 N ? C ? 121 1
   ATOM 3524 CA . VAL D 168 ? -138.21400 -35.66700 -63.19300 1.000 13.67610 C ? C ? 121 1
   ATOM 3525 C . VAL D 168 ? -138.26200 -37.17400 -63.30600 1.000 16.77991 C ? C ? 121 1
   ATOM 3526 O . VAL D 168 ? -138.01700 -37.72600 -64.38700 1.000 19.46943 O ? C ? 121 1
   ATOM 3527 CB . VAL D 168 ? -139.46300 -35.05100 -63.84600 1.000 9.88651 C ? C ? 121 1
   ATOM 3528 CG1 . VAL D 168 ? -140.72500 -35.55000 -63.10700 1.000 12.74209 C ? C ? 121 1
   ATOM 3529 CG2 . VAL D 168 ? -139.40600 -33.52700 -63.82200 1.000 8.67315 C ? C ? 121 1
   ATOM 3530 N . THR D 169 ? -138.56800 -37.84500 -62.21100 1.000 10.29787 N ? C ? 122 1
   ATOM 3531 CA . THR D 169 ? -138.81100 -39.27300 -62.29300 1.000 12.18993 C ? C ? 122 1
   ATOM 3532 C . THR D 169 ? -140.22000 -39.52200 -61.79000 1.000 16.74181 C ? C ? 122 1
   ATOM 3533 O . THR D 169 ? -140.67100 -38.87800 -60.83900 1.000 18.37721 O ? C ? 122 1
   ATOM 3534 CB . THR D 169 ? -137.79100 -40.11100 -61.51500 1.000 18.05272 C ? C ? 122 1
   ATOM 3535 OG1 . THR D 169 ? -137.90800 -41.46900 -61.95300 1.000 19.00053 O ? C ? 122 1
   ATOM 3536 CG2 . THR D 169 ? -138.00100 -40.03700 -59.98600 1.000 13.92747 C ? C ? 122 1
   ATOM 3537 N . ALA D 170 ? -140.91900 -40.43800 -62.44500 1.000 13.41850 N ? C ? 123 1
   ATOM 3538 CA . ALA D 170 ? -142.34300 -40.61300 -62.19900 1.000 10.63313 C ? C ? 123 1
   ATOM 3539 C . ALA D 170 ? -142.71000 -42.08500 -62.20000 1.000 15.64605 C ? C ? 123 1
   ATOM 3540 O . ALA D 170 ? -142.22400 -42.85700 -63.03400 1.000 13.51228 O ? C ? 123 1
   ATOM 3541 CB . ALA D 170 ? -143.16500 -39.90800 -63.27700 1.000 11.13324 C ? C ? 123 1
   ATOM 3542 N . TYR D 171 ? -143.60200 -42.45800 -61.28800 1.000 14.63268 N ? C ? 124 1
   ATOM 3543 CA . TYR D 171 ? -144.28700 -43.74300 -61.33900 1.000 16.06772 C ? C ? 124 1
   ATOM 3544 C . TYR D 171 ? -145.75000 -43.41300 -61.64000 1.000 19.32530 C ? C ? 124 1
   ATOM 3545 O . TYR D 171 ? -146.49600 -43.00400 -60.74500 1.000 13.55671 O ? C ? 124 1
   ATOM 3546 CB . TYR D 171 ? -144.12000 -44.50700 -60.02900 1.000 13.28604 C ? C ? 124 1
   ATOM 3547 CG . TYR D 171 ? -144.95500 -45.76100 -59.96900 1.000 16.98471 C ? C ? 124 1
   ATOM 3548 CD1 . TYR D 171 ? -145.72800 -46.05300 -58.85200 1.000 21.35468 C ? C ? 124 1
   ATOM 3549 CD2 . TYR D 171 ? -144.97800 -46.65000 -61.03000 1.000 18.02310 C ? C ? 124 1
   ATOM 3550 CE1 . TYR D 171 ? -146.49900 -47.18600 -58.80300 1.000 18.27179 C ? C ? 124 1
   ATOM 3551 CE2 . TYR D 171 ? -145.75300 -47.78700 -60.98700 1.000 17.46750 C ? C ? 124 1
   ATOM 3552 CZ . TYR D 171 ? -146.50300 -48.04700 -59.87700 1.000 20.92550 C ? C ? 124 1
   ATOM 3553 OH . TYR D 171 ? -147.27200 -49.18200 -59.83800 1.000 23.90097 O ? C ? 124 1
   ATOM 3554 N . VAL D 172 ? -146.14900 -43.56200 -62.90000 1.000 18.03792 N ? C ? 125 1
   ATOM 3555 CA . VAL D 172 ? -147.43000 -43.05100 -63.39700 1.000 12.05301 C ? C ? 125 1
   ATOM 3556 C . VAL D 172 ? -148.54100 -43.99900 -62.96000 1.000 16.83044 C ? C ? 125 1
   ATOM 3557 O . VAL D 172 ? -148.32400 -45.21100 -62.99200 1.000 12.87531 O ? C ? 125 1
   ATOM 3558 CB . VAL D 172 ? -147.38900 -42.88300 -64.92600 1.000 15.16283 C ? C ? 125 1
   ATOM 3559 CG1 . VAL D 172 ? -148.80200 -42.79400 -65.51400 1.000 16.43985 C ? C ? 125 1
   ATOM 3560 CG2 . VAL D 172 ? -146.55600 -41.65300 -65.31500 1.000 12.58301 C ? C ? 125 1
   ATOM 3561 N . PRO D 173 ? -149.71600 -43.51000 -62.51300 1.000 18.10438 N ? C ? 126 1
   ATOM 3562 CA . PRO D 173 ? -150.74200 -44.41600 -61.96300 1.000 17.46476 C ? C ? 126 1
   ATOM 3563 C . PRO D 173 ? -151.23700 -45.42200 -62.98800 1.000 18.17854 C ? C ? 126 1
   ATOM 3564 O . PRO D 173 ? -151.49600 -45.09800 -64.14800 1.000 18.26659 O ? C ? 126 1
   ATOM 3565 CB . PRO D 173 ? -151.88200 -43.47500 -61.54800 1.000 23.31628 C ? C ? 126 1
   ATOM 3566 CG . PRO D 173 ? -151.32400 -42.11600 -61.52700 1.000 25.46773 C ? C ? 126 1
   ATOM 3567 CD . PRO D 173 ? -150.06700 -42.08900 -62.34100 1.000 17.70897 C ? C ? 126 1
   ATOM 3568 N . ASN D 174 ? -151.39100 -46.65100 -62.54600 1.000 20.46071 N ? C ? 127 1
   ATOM 3569 CA . ASN D 174 ? -151.85800 -47.70200 -63.42900 1.000 19.29901 C ? C ? 127 1
   ATOM 3570 C . ASN D 174 ? -153.36900 -47.56800 -63.64000 1.000 25.67233 C ? C ? 127 1
   ATOM 3571 O . ASN D 174 ? -154.10200 -47.20800 -62.71200 1.000 16.31580 O ? C ? 127 1
   ATOM 3572 CB . ASN D 174 ? -151.51200 -49.05100 -62.80600 1.000 25.93927 C ? C ? 127 1
   ATOM 3573 CG . ASN D 174 ? -151.61600 -50.17900 -63.78200 1.000 31.83369 C ? C ? 127 1
   ATOM 3574 OD1 . ASN D 174 ? -152.71500 -50.63100 -64.10200 1.000 26.86526 O ? C ? 127 1
   ATOM 3575 ND2 . ASN D 174 ? -150.47300 -50.64500 -64.27200 1.000 24.76557 N ? C ? 127 1
   ATOM 3576 N . ALA D 175 ? -153.83900 -47.84500 -64.87200 1.000 25.90945 N ? C ? 128 1
   ATOM 3577 CA . ALA D 175 ? -155.28700 -47.80900 -65.13000 1.000 23.98011 C ? C ? 128 1
   ATOM 3578 C . ALA D 175 ? -156.02300 -48.95900 -64.45800 1.000 22.35497 C ? C ? 128 1
   ATOM 3579 O . ALA D 175 ? -157.25900 -48.91500 -64.33800 1.000 21.49433 O ? C ? 128 1
   ATOM 3580 CB . ALA D 175 ? -155.59000 -47.83100 -66.63100 1.000 20.05254 C ? C ? 128 1
   ATOM 3581 N . GLY D 176 ? -155.31000 -49.97900 -64.04600 1.000 16.95158 N ? C ? 129 1
   ATOM 3582 CA . GLY D 176 ? -155.92100 -51.06100 -63.27300 1.000 17.40888 C ? C ? 129 1
   ATOM 3583 C . GLY D 176 ? -156.54800 -52.15200 -64.09000 1.000 16.91328 C ? C ? 129 1
   ATOM 3584 O . GLY D 176 ? -156.88600 -51.91800 -65.23300 1.000 19.04988 O ? C ? 129 1
   ATOM 3585 N . ARG D 177 ? -156.64100 -53.32500 -63.48000 1.000 26.06908 N ? C ? 130 1
   ATOM 3586 CA . ARG D 177 ? -157.35500 -54.43500 -64.13900 1.000 30.33773 C ? C ? 130 1
   ATOM 3587 C . ARG D 177 ? -158.80200 -53.98800 -64.36600 1.000 24.31023 C ? C ? 130 1
   ATOM 3588 O . ARG D 177 ? -159.35600 -53.30600 -63.51700 1.000 19.34927 O ? C ? 130 1
   ATOM 3589 CB . ARG D 177 ? -157.25700 -55.73200 -63.33800 1.000 25.96469 C ? C ? 130 1
   ATOM 3590 CG . ARG D 177 ? -155.88900 -56.39300 -63.38300 1.000 40.89951 C ? C ? 130 1
   ATOM 3591 CD . ARG D 177 ? -155.80800 -57.33700 -64.56200 1.000 48.06927 C ? C ? 130 1
   ATOM 3592 NE . ARG D 177 ? -154.51400 -57.98700 -64.66600 1.000 52.36916 N ? C ? 130 1
   ATOM 3593 CZ . ARG D 177 ? -154.30200 -59.26400 -64.38400 1.000 55.90187 C ? C ? 130 1
   ATOM 3594 NH1 . ARG D 177 ? -153.09400 -59.77600 -64.51500 1.000 51.26173 N ? C ? 130 1
   ATOM 3595 NH2 . ARG D 177 ? -155.30000 -60.02500 -63.97200 1.000 60.26761 N ? C ? 130 1
   ATOM 3596 N . GLY D 178 ? -159.32300 -54.33100 -65.52800 1.000 27.42136 N ? C ? 131 1
   ATOM 3597 CA . GLY D 178 ? -160.67800 -53.91900 -65.89300 1.000 29.24278 C ? C ? 131 1
   ATOM 3598 C . GLY D 178 ? -160.77300 -52.42300 -66.10400 1.000 27.90094 C ? C ? 131 1
   ATOM 3599 O . GLY D 178 ? -161.89200 -51.95800 -66.18800 1.000 27.25365 O ? C ? 131 1
   ATOM 3600 N . LEU D 179 ? -159.62200 -51.72200 -66.15700 1.000 23.53939 N ? C ? 132 1
   ATOM 3601 CA . LEU D 179 ? -159.65400 -50.27600 -66.39600 1.000 21.48651 C ? C ? 132 1
   ATOM 3602 C . LEU D 179 ? -160.36900 -49.50800 -65.28900 1.000 20.67970 C ? C ? 132 1
   ATOM 3603 O . LEU D 179 ? -160.82500 -48.38100 -65.50300 1.000 17.59310 O ? C ? 132 1
   ATOM 3604 CB . LEU D 179 ? -160.28900 -49.94200 -67.75100 1.000 18.42829 C ? C ? 132 1
   ATOM 3605 CG . LEU D 179 ? -159.59100 -50.63300 -68.91200 1.000 27.14834 C ? C ? 132 1
   ATOM 3606 CD1 . LEU D 179 ? -160.33500 -50.33400 -70.18000 1.000 23.25531 C ? C ? 132 1
   ATOM 3607 CD2 . LEU D 179 ? -158.13100 -50.14800 -68.99500 1.000 20.77563 C ? C ? 132 1
   ATOM 3608 N . VAL D 180 ? -160.43000 -50.07100 -64.08600 1.000 19.32398 N ? C ? 133 1
   ATOM 3609 CA . VAL D 180 ? -161.23000 -49.46400 -63.02800 1.000 16.98838 C ? C ? 133 1
   ATOM 3610 C . VAL D 180 ? -160.73800 -48.07100 -62.65600 1.000 21.02545 C ? C ? 133 1
   ATOM 3611 O . VAL D 180 ? -161.53400 -47.23000 -62.21600 1.000 22.32150 O ? C ? 133 1
   ATOM 3612 CB . VAL D 180 ? -161.27800 -50.40900 -61.81500 1.000 24.60261 C ? C ? 133 1
   ATOM 3613 CG1 . VAL D 180 ? -161.87800 -49.72000 -60.63600 1.000 27.96905 C ? C ? 133 1
   ATOM 3614 CG2 . VAL D 180 ? -162.13600 -51.62200 -62.16200 1.000 33.12407 C ? C ? 133 1
   ATOM 3615 N . ARG D 181 ? -159.44900 -47.77500 -62.84300 1.000 21.43997 N ? C ? 134 1
   ATOM 3616 CA . ARG D 181 ? -158.93500 -46.44200 -62.51800 1.000 20.94295 C ? C ? 134 1
   ATOM 3617 C . ARG D 181 ? -158.49300 -45.67100 -63.75800 1.000 22.06047 C ? C ? 134 1
   ATOM 3618 O . ARG D 181 ? -157.66600 -44.75100 -63.66100 1.000 18.77283 O ? C ? 134 1
   ATOM 3619 CB . ARG D 181 ? -157.79500 -46.52800 -61.49700 1.000 16.11671 C ? C ? 134 1
   ATOM 3620 CG . ARG D 181 ? -158.24500 -47.16300 -60.18000 1.000 29.82186 C ? C ? 134 1
   ATOM 3621 CD . ARG D 181 ? -157.36300 -46.82100 -58.99600 1.000 44.08254 C ? C ? 134 1
   ATOM 3622 NE . ARG D 181 ? -157.19400 -45.38100 -58.75500 1.000 55.75632 N ? C ? 134 1
   ATOM 3623 CZ . ARG D 181 ? -157.90400 -44.66100 -57.87700 1.000 51.78545 C ? C ? 134 1
   ATOM 3624 NH1 . ARG D 181 ? -158.87000 -45.22400 -57.15200 1.000 47.78795 N ? C ? 134 1
   ATOM 3625 NH2 . ARG D 181 ? -157.64800 -43.36700 -57.72200 1.000 43.56777 N ? C ? 134 1
   ATOM 3626 N . LEU D 182 ? -159.04900 -46.01500 -64.91900 1.000 21.99114 N ? C ? 135 1
   ATOM 3627 CA . LEU D 182 ? -158.64600 -45.35600 -66.15400 1.000 15.25202 C ? C ? 135 1
   ATOM 3628 C . LEU D 182 ? -158.95600 -43.86800 -66.12500 1.000 21.22200 C ? C ? 135 1
   ATOM 3629 O . LEU D 182 ? -158.14500 -43.05000 -66.56500 1.000 19.86600 O ? C ? 135 1
   ATOM 3630 CB . LEU D 182 ? -159.33900 -46.00400 -67.33300 1.000 14.22884 C ? C ? 135 1
   ATOM 3631 CG . LEU D 182 ? -159.02300 -45.23400 -68.59500 1.000 22.17440 C ? C ? 135 1
   ATOM 3632 CD1 . LEU D 182 ? -157.51100 -45.41500 -68.89200 1.000 17.90593 C ? C ? 135 1
   ATOM 3633 CD2 . LEU D 182 ? -159.87200 -45.73500 -69.73100 1.000 23.36742 C ? C ? 135 1
   ATOM 3634 N . GLU D 183 ? -160.13800 -43.49100 -65.63800 1.000 18.56523 N ? C ? 136 1
   ATOM 3635 CA . GLU D 183 ? -160.48800 -42.07800 -65.62900 1.000 18.56150 C ? C ? 136 1
   ATOM 3636 C . GLU D 183 ? -159.58600 -41.29600 -64.69400 1.000 14.40280 C ? C ? 136 1
   ATOM 3637 O . GLU D 183 ? -159.17500 -40.17500 -65.01700 1.000 23.80391 O ? C ? 136 1
   ATOM 3638 CB . GLU D 183 ? -161.94900 -41.89300 -65.22600 1.000 22.96777 C ? C ? 136 1
   ATOM 3639 CG . GLU D 183 ? -162.90700 -41.87100 -66.39000 1.000 26.67095 C ? C ? 136 1
   ATOM 3640 CD . GLU D 183 ? -164.31500 -41.49200 -65.93800 1.000 26.93349 C ? C ? 136 1
   ATOM 3641 OE1 . GLU D 183 ? -165.21300 -42.30300 -66.14200 1.000 24.99312 O ? C ? 136 1
   ATOM 3642 OE2 . GLU D 183 ? -164.50900 -40.40100 -65.36700 1.000 20.59107 O ? C ? 136 1
   ATOM 3643 N . TYR D 184 ? -159.28300 -41.84700 -63.52100 1.000 16.77115 N ? C ? 137 1
   ATOM 3644 CA . TYR D 184 ? -158.31400 -41.18500 -62.65300 1.000 20.76231 C ? C ? 137 1
   ATOM 3645 C . TYR D 184 ? -156.98700 -41.00800 -63.37400 1.000 23.23773 C ? C ? 137 1
   ATOM 3646 O . TYR D 184 ? -156.33800 -39.96000 -63.25200 1.000 17.65699 O ? C ? 137 1
   ATOM 3647 CB . TYR D 184 ? -158.10200 -41.97800 -61.36700 1.000 22.64785 C ? C ? 137 1
   ATOM 3648 CG . TYR D 184 ? -156.97300 -41.42100 -60.50200 1.000 38.21614 C ? C ? 137 1
   ATOM 3649 CD1 . TYR D 184 ? -157.18000 -40.32100 -59.67400 1.000 47.06923 C ? C ? 137 1
   ATOM 3650 CD2 . TYR D 184 ? -155.69700 -42.00300 -60.51000 1.000 46.55187 C ? C ? 137 1
   ATOM 3651 CE1 . TYR D 184 ? -156.15100 -39.81000 -58.87500 1.000 42.90380 C ? C ? 137 1
   ATOM 3652 CE2 . TYR D 184 ? -154.65800 -41.49300 -59.71800 1.000 35.22600 C ? C ? 137 1
   ATOM 3653 CZ . TYR D 184 ? -154.89600 -40.39800 -58.90400 1.000 37.59053 C ? C ? 137 1
   ATOM 3654 OH . TYR D 184 ? -153.88800 -39.89500 -58.11200 1.000 42.22621 O ? C ? 137 1
   ATOM 3655 N . ARG D 185 ? -156.56800 -42.03200 -64.12300 1.000 16.88776 N ? C ? 138 1
   ATOM 3656 CA . ARG D 185 ? -155.31200 -41.94100 -64.86100 1.000 21.43676 C ? C ? 138 1
   ATOM 3657 C . ARG D 185 ? -155.38200 -40.82000 -65.88600 1.000 19.71082 C ? C ? 138 1
   ATOM 3658 O . ARG D 185 ? -154.41500 -40.07200 -66.07300 1.000 17.10708 O ? C ? 138 1
   ATOM 3659 CB . ARG D 185 ? -154.99300 -43.29100 -65.52100 1.000 15.72441 C ? C ? 138 1
   ATOM 3660 CG . ARG D 185 ? -153.92700 -43.28300 -66.63300 1.000 13.25360 C ? C ? 138 1
   ATOM 3661 CD . ARG D 185 ? -152.52500 -42.76900 -66.19700 1.000 15.61671 C ? C ? 138 1
   ATOM 3662 NE . ARG D 185 ? -151.62800 -42.83600 -67.34900 1.000 12.42938 N ? C ? 138 1
   ATOM 3663 CZ . ARG D 185 ? -151.07300 -43.96400 -67.78100 1.000 17.16769 C ? C ? 138 1
   ATOM 3664 NH1 . ARG D 185 ? -151.27900 -45.09500 -67.12300 1.000 16.28076 N ? C ? 138 1
   ATOM 3665 NH2 . ARG D 185 ? -150.29500 -43.96600 -68.85100 1.000 17.51596 N ? C ? 138 1
   ATOM 3666 N . GLN D 186 ? -156.53800 -40.65900 -66.53000 1.000 15.47791 N ? C ? 139 1
   ATOM 3667 CA . GLN D 186 ? -156.65100 -39.61600 -67.53800 1.000 19.70154 C ? C ? 139 1
   ATOM 3668 C . GLN D 186 ? -156.56600 -38.24400 -66.89500 1.000 11.47182 C ? C ? 139 1
   ATOM 3669 O . GLN D 186 ? -155.96600 -37.32400 -67.45800 1.000 20.03031 O ? C ? 139 1
   ATOM 3670 CB . GLN D 186 ? -157.96100 -39.77000 -68.32400 1.000 20.00083 C ? C ? 139 1
   ATOM 3671 CG . GLN D 186 ? -157.97600 -40.97800 -69.27700 1.000 18.19144 C ? C ? 139 1
   ATOM 3672 CD . GLN D 186 ? -159.31700 -41.13700 -69.96900 1.000 27.25537 C ? C ? 139 1
   ATOM 3673 OE1 . GLN D 186 ? -160.21800 -41.77500 -69.45200 1.000 22.37570 O ? C ? 139 1
   ATOM 3674 NE2 . GLN D 186 ? -159.44900 -40.54300 -71.14000 1.000 22.31894 N ? C ? 139 1
   ATOM 3675 N . ARG D 187 ? -157.14100 -38.08700 -65.70900 1.000 16.84030 N ? C ? 140 1
   ATOM 3676 CA . ARG D 187 ? -157.05200 -36.78700 -65.03700 1.000 16.26871 C ? C ? 140 1
   ATOM 3677 C . ARG D 187 ? -155.64600 -36.53700 -64.52100 1.000 20.70536 C ? C ? 140 1
   ATOM 3678 O . ARG D 187 ? -155.15900 -35.39600 -64.53800 1.000 16.75633 O ? C ? 140 1
   ATOM 3679 CB . ARG D 187 ? -158.04600 -36.71400 -63.89000 1.000 17.73023 C ? C ? 140 1
   ATOM 3680 CG . ARG D 187 ? -159.50700 -36.69900 -64.35400 1.000 13.80467 C ? C ? 140 1
   ATOM 3681 CD . ARG D 187 ? -160.38900 -36.54500 -63.12500 1.000 19.85101 C ? C ? 140 1
   ATOM 3682 NE . ARG D 187 ? -161.13300 -37.77000 -62.91600 1.000 27.31132 N ? C ? 140 1
   ATOM 3683 CZ . ARG D 187 ? -160.97500 -38.57300 -61.88200 1.000 31.35276 C ? C ? 140 1
   ATOM 3684 NH1 . ARG D 187 ? -160.09500 -38.27400 -60.93300 1.000 38.75600 N ? C ? 140 1
   ATOM 3685 NH2 . ARG D 187 ? -161.71300 -39.67300 -61.80800 1.000 29.77439 N ? C ? 140 1
   ATOM 3686 N . TRP D 188 ? -154.99100 -37.59400 -64.03400 1.000 17.19414 N ? C ? 141 1
   ATOM 3687 CA . TRP D 188 ? -153.59500 -37.47900 -63.61900 1.000 16.31471 C ? C ? 141 1
   ATOM 3688 C . TRP D 188 ? -152.72300 -37.04300 -64.78800 1.000 14.64362 C ? C ? 141 1
   ATOM 3689 O . TRP D 188 ? -151.88900 -36.14000 -64.64800 1.000 19.49708 O ? C ? 141 1
   ATOM 3690 CB . TRP D 188 ? -153.11500 -38.81500 -63.03500 1.000 15.93787 C ? C ? 141 1
   ATOM 3691 CG . TRP D 188 ? -151.87000 -38.68900 -62.25800 1.000 21.20560 C ? C ? 141 1
   ATOM 3692 CD1 . TRP D 188 ? -151.74700 -38.50400 -60.91500 1.000 25.49530 C ? C ? 141 1
   ATOM 3693 CD2 . TRP D 188 ? -150.55200 -38.73600 -62.78200 1.000 13.69425 C ? C ? 141 1
   ATOM 3694 NE1 . TRP D 188 ? -150.40700 -38.41100 -60.56700 1.000 21.45216 N ? C ? 141 1
   ATOM 3695 CE2 . TRP D 188 ? -149.66000 -38.56600 -61.70400 1.000 20.11557 C ? C ? 141 1
   ATOM 3696 CE3 . TRP D 188 ? -150.03600 -38.89800 -64.06600 1.000 16.71124 C ? C ? 141 1
   ATOM 3697 CZ2 . TRP D 188 ? -148.28000 -38.54400 -61.87400 1.000 17.37838 C ? C ? 141 1
   ATOM 3698 CZ3 . TRP D 188 ? -148.67600 -38.89300 -64.22700 1.000 18.44741 C ? C ? 141 1
   ATOM 3699 CH2 . TRP D 188 ? -147.81200 -38.70600 -63.13400 1.000 15.53370 C ? C ? 141 1
   ATOM 3700 N . ASP D 189 ? -152.88900 -37.69500 -65.94900 1.000 15.50859 N ? C ? 142 1
   ATOM 3701 CA . ASP D 189 ? -152.07800 -37.36600 -67.11700 1.000 18.97293 C ? C ? 142 1
   ATOM 3702 C . ASP D 189 ? -152.15500 -35.87800 -67.40000 1.000 23.98656 C ? C ? 142 1
   ATOM 3703 O . ASP D 189 ? -151.13700 -35.21900 -67.64900 1.000 15.56227 O ? C ? 142 1
   ATOM 3704 CB . ASP D 189 ? -152.55600 -38.13900 -68.35700 1.000 20.06511 C ? C ? 142 1
   ATOM 3705 CG . ASP D 189 ? -152.03400 -39.56800 -68.42100 1.000 27.76973 C ? C ? 142 1
   ATOM 3706 OD1 . ASP D 189 ? -152.43200 -40.28800 -69.36700 1.000 21.01282 O ? C ? 142 1
   ATOM 3707 OD2 . ASP D 189 ? -151.23700 -39.97700 -67.54900 1.000 23.65018 O ? C ? 142 1
   ATOM 3708 N . GLU D 190 ? -153.37800 -35.33300 -67.35900 1.000 24.06732 N ? C ? 143 1
   ATOM 3709 CA . GLU D 190 ? -153.58700 -33.92800 -67.69000 1.000 20.11380 C ? C ? 143 1
   ATOM 3710 C . GLU D 190 ? -152.96000 -33.01800 -66.64600 1.000 16.42063 C ? C ? 143 1
   ATOM 3711 O . GLU D 190 ? -152.38900 -31.97800 -66.99100 1.000 17.24643 O ? C ? 143 1
   ATOM 3712 CB . GLU D 190 ? -155.08600 -33.63100 -67.82300 1.000 21.65531 C ? C ? 143 1
   ATOM 3713 CG . GLU D 190 ? -155.34900 -32.19900 -68.23400 1.000 32.31237 C ? C ? 143 1
   ATOM 3714 CD . GLU D 190 ? -156.81600 -31.79000 -68.14800 1.000 51.51160 C ? C ? 143 1
   ATOM 3715 OE1 . GLU D 190 ? -157.62500 -32.55700 -67.57300 1.000 48.24011 O ? C ? 143 1
   ATOM 3716 OE2 . GLU D 190 ? -157.14400 -30.68500 -68.63800 1.000 58.55039 O ? C ? 143 1
   ATOM 3717 N . ALA D 191 ? -153.08700 -33.37000 -65.35900 1.000 15.71296 N ? C ? 144 1
   ATOM 3718 CA . ALA D 191 ? -152.42800 -32.59600 -64.31800 1.000 14.81785 C ? C ? 144 1
   ATOM 3719 C . ALA D 191 ? -150.90900 -32.65300 -64.47000 1.000 18.74874 C ? C ? 144 1
   ATOM 3720 O . ALA D 191 ? -150.20700 -31.66100 -64.22000 1.000 17.85960 O ? C ? 144 1
   ATOM 3721 CB . ALA D 191 ? -152.84000 -33.11400 -62.94300 1.000 24.43153 C ? C ? 144 1
   ATOM 3722 N . PHE D 192 ? -150.38600 -33.81900 -64.84400 1.000 18.92933 N ? C ? 145 1
   ATOM 3723 CA . PHE D 192 ? -148.93600 -33.99100 -64.97100 1.000 14.14021 C ? C ? 145 1
   ATOM 3724 C . PHE D 192 ? -148.39500 -33.16300 -66.11800 1.000 15.13223 C ? C ? 145 1
   ATOM 3725 O . PHE D 192 ? -147.36800 -32.49600 -65.98700 1.000 17.14295 O ? C ? 145 1
   ATOM 3726 CB . PHE D 192 ? -148.62500 -35.46500 -65.20800 1.000 13.49383 C ? C ? 145 1
   ATOM 3727 CG . PHE D 192 ? -147.16000 -35.83600 -65.04200 1.000 14.10322 C ? C ? 145 1
   ATOM 3728 CD1 . PHE D 192 ? -146.40700 -35.31400 -64.00600 1.000 13.37144 C ? C ? 145 1
   ATOM 3729 CD2 . PHE D 192 ? -146.58600 -36.77600 -65.88500 1.000 18.73972 C ? C ? 145 1
   ATOM 3730 CE1 . PHE D 192 ? -145.07600 -35.69900 -63.82000 1.000 20.86192 C ? C ? 145 1
   ATOM 3731 CE2 . PHE D 192 ? -145.24100 -37.15500 -65.72100 1.000 25.92914 C ? C ? 145 1
   ATOM 3732 CZ . PHE D 192 ? -144.50000 -36.62000 -64.68600 1.000 14.14484 C ? C ? 145 1
   ATOM 3733 N . ARG D 193 ? -149.03600 -33.28700 -67.28200 1.000 16.53219 N ? C ? 146 1
   ATOM 3734 CA . ARG D 193 ? -148.74100 -32.47100 -68.45900 1.000 19.66732 C ? C ? 146 1
   ATOM 3735 C . ARG D 193 ? -148.61600 -30.99900 -68.08900 1.000 18.25139 C ? C ? 146 1
   ATOM 3736 O . ARG D 193 ? -147.61700 -30.34400 -68.40300 1.000 22.42325 O ? C ? 146 1
   ATOM 3737 CB . ARG D 193 ? -149.87700 -32.65800 -69.46800 1.000 24.73510 C ? C ? 146 1
   ATOM 3738 CG . ARG D 193 ? -149.50900 -32.92400 -70.87800 1.000 31.55222 C ? C ? 146 1
   ATOM 3739 CD . ARG D 193 ? -150.60000 -33.75400 -71.55200 1.000 29.34184 C ? C ? 146 1
   ATOM 3740 NE . ARG D 193 ? -151.92800 -33.13000 -71.58800 1.000 30.46450 N ? C ? 146 1
   ATOM 3741 CZ . ARG D 193 ? -153.07300 -33.80600 -71.45600 1.000 38.16928 C ? C ? 146 1
   ATOM 3742 NH1 . ARG D 193 ? -153.05700 -35.12500 -71.24300 1.000 26.79662 N ? C ? 146 1
   ATOM 3743 NH2 . ARG D 193 ? -154.24000 -33.16700 -71.51800 1.000 41.00422 N ? C ? 146 1
   ATOM 3744 N . LYS D 194 ? -149.63700 -30.45900 -67.42100 1.000 22.08234 N ? C ? 147 1
   ATOM 3745 CA . LYS D 194 ? -149.61200 -29.04500 -67.06300 1.000 28.93309 C ? C ? 147 1
   ATOM 3746 C . LYS D 194 ? -148.49300 -28.75000 -66.08000 1.000 28.34654 C ? C ? 147 1
   ATOM 3747 O . LYS D 194 ? -147.80000 -27.73500 -66.21200 1.000 29.33232 O ? C ? 147 1
   ATOM 3748 CB . LYS D 194 ? -150.97300 -28.60900 -66.50300 1.000 25.88992 C ? C ? 147 1
   ATOM 3749 CG . LYS D 194 ? -152.08400 -28.61800 -67.57200 1.000 43.70665 C ? C ? 147 1
   ATOM 3750 CD . LYS D 194 ? -153.43800 -28.11500 -67.04000 1.000 55.70778 C ? C ? 147 1
   ATOM 3751 CE . LYS D 194 ? -154.54400 -29.10000 -67.38400 1.000 45.71249 C ? C ? 147 1
   ATOM 3752 NZ . LYS D 194 ? -155.94000 -28.56700 -67.39400 1.000 47.97310 N ? C ? 147 1
   ATOM 3753 N . PHE D 195 ? -148.29900 -29.62000 -65.09200 1.000 24.94075 N ? C ? 148 1
   ATOM 3754 CA . PHE D 195 ? -147.21000 -29.41800 -64.14600 1.000 25.92683 C ? C ? 148 1
   ATOM 3755 C . PHE D 195 ? -145.88000 -29.32800 -64.87300 1.000 22.32972 C ? C ? 148 1
   ATOM 3756 O . PHE D 195 ? -145.14000 -28.36100 -64.69900 1.000 32.40014 O ? C ? 148 1
   ATOM 3757 CB . PHE D 195 ? -147.19300 -30.54400 -63.11500 1.000 23.49260 C ? C ? 148 1
   ATOM 3758 CG . PHE D 195 ? -145.93600 -30.60600 -62.29100 1.000 27.22311 C ? C ? 148 1
   ATOM 3759 CD1 . PHE D 195 ? -145.72600 -29.71700 -61.24600 1.000 29.35295 C ? C ? 148 1
   ATOM 3760 CD2 . PHE D 195 ? -144.98600 -31.58900 -62.52200 1.000 25.04151 C ? C ? 148 1
   ATOM 3761 CE1 . PHE D 195 ? -144.57900 -29.78900 -60.47200 1.000 27.79420 C ? C ? 148 1
   ATOM 3762 CE2 . PHE D 195 ? -143.84400 -31.66100 -61.75200 1.000 23.66065 C ? C ? 148 1
   ATOM 3763 CZ . PHE D 195 ? -143.63800 -30.76100 -60.72900 1.000 24.73929 C ? C ? 148 1
   ATOM 3764 N . LEU D 196 ? -145.60900 -30.23800 -65.78400 1.000 19.49622 N ? C ? 149 1
   ATOM 3765 CA . LEU D 196 ? -144.32000 -30.24500 -66.52400 1.000 23.99078 C ? C ? 149 1
   ATOM 3766 C . LEU D 196 ? -144.21100 -29.04400 -67.47500 1.000 34.70276 C ? C ? 149 1
   ATOM 3767 O . LEU D 196 ? -143.10800 -28.54700 -67.65100 1.000 35.46402 O ? C ? 149 1
   ATOM 3768 CB . LEU D 196 ? -144.17000 -31.55000 -67.28800 1.000 21.86850 C ? C ? 149 1
   ATOM 3769 CG . LEU D 196 ? -144.03700 -32.81500 -66.44900 1.000 25.74104 C ? C ? 149 1
   ATOM 3770 CD1 . LEU D 196 ? -144.06700 -34.03400 -67.34500 1.000 21.45940 C ? C ? 149 1
   ATOM 3771 CD2 . LEU D 196 ? -142.76600 -32.79300 -65.62600 1.000 23.79366 C ? C ? 149 1
   ATOM 3772 N . LYS D 197 ? -145.31300 -28.61900 -68.08000 1.000 29.66023 N ? C ? 150 1
   ATOM 3773 CA . LYS D 197 ? -145.28800 -27.40900 -68.94000 1.000 35.80322 C ? C ? 150 1
   ATOM 3774 C . LYS D 197 ? -144.82300 -26.26000 -68.05600 1.000 35.58661 C ? C ? 150 1
   ATOM 3775 O . LYS D 197 ? -143.97400 -25.51000 -68.49800 1.000 48.33976 O ? C ? 150 1
   ATOM 3776 CB . LYS D 197 ? -146.62600 -27.22300 -69.64800 1.000 23.18029 C ? C ? 150 1
   ATOM 3777 CG . LYS D 197 ? -146.57400 -27.38300 -71.15400 1.000 36.61693 C ? C ? 150 1
   ATOM 3778 CD . LYS D 197 ? -146.71900 -26.07000 -71.87200 1.000 45.18096 C ? C ? 150 1
   ATOM 3779 CE . LYS D 197 ? -147.91400 -26.03900 -72.79800 1.000 44.05522 C ? C ? 150 1
   ATOM 3780 NZ . LYS D 197 ? -147.51300 -25.74000 -74.19100 1.000 42.76409 N ? C ? 150 1
   ATOM 3781 N . GLY D 198 ? -145.29600 -26.19800 -66.82100 1.000 33.30930 N ? C ? 151 1
   ATOM 3782 CA . GLY D 198 ? -144.74400 -25.23300 -65.85600 1.000 38.02941 C ? C ? 151 1
   ATOM 3783 C . GLY D 198 ? -143.39800 -25.64300 -65.24000 1.000 48.66005 C ? C ? 151 1
   ATOM 3784 O . GLY D 198 ? -143.07900 -25.15200 -64.17400 1.000 49.64596 O ? C ? 151 1
   ATOM 3785 N . LEU D 199 ? -142.59600 -26.51300 -65.85800 1.000 47.82587 N ? C ? 152 1
   ATOM 3786 CA . LEU D 199 ? -141.22200 -26.78900 -65.33900 1.000 42.23064 C ? C ? 152 1
   ATOM 3787 C . LEU D 199 ? -140.19600 -26.54200 -66.46300 1.000 65.07065 C ? C ? 152 1
   ATOM 3788 O . LEU D 199 ? -139.14200 -25.96800 -66.16100 1.000 59.58905 O ? C ? 152 1
   ATOM 3789 CB . LEU D 199 ? -141.11700 -28.24000 -64.86000 1.000 38.29478 C ? C ? 152 1
   ATOM 3790 CG . LEU D 199 ? -140.81000 -28.46400 -63.38700 1.000 38.03768 C ? C ? 152 1
   ATOM 3791 CD1 . LEU D 199 ? -141.87500 -27.83900 -62.51000 1.000 45.12059 C ? C ? 152 1
   ATOM 3792 CD2 . LEU D 199 ? -140.72400 -29.95200 -63.12000 1.000 48.54627 C ? C ? 152 1
   ATOM 3793 N . ALA D 200 ? -140.52000 -26.88000 -67.71700 1.000 60.27845 N ? C ? 153 1
   ATOM 3794 CA . ALA D 200 ? -139.55800 -26.84200 -68.85200 1.000 61.13109 C ? C ? 153 1
   ATOM 3795 C . ALA D 200 ? -139.42200 -25.46200 -69.51800 1.000 67.94207 C ? C ? 153 1
   ATOM 3796 O . ALA D 200 ? -138.86800 -25.40200 -70.61700 1.000 57.80568 O ? C ? 153 1
   ATOM 3797 CB . ALA D 200 ? -139.93600 -27.89400 -69.84900 1.000 49.44755 C ? C ? 153 1
   ATOM 3798 N . SER D 201 ? -139.82700 -24.39700 -68.82900 1.000 73.06527 N ? C ? 154 1
   ATOM 3799 CA . SER D 201 ? -139.68600 -23.02500 -69.36200 1.000 63.55369 C ? C ? 154 1
   ATOM 3800 C . SER D 201 ? -138.40100 -22.40400 -68.82200 1.000 74.48268 C ? C ? 154 1
   ATOM 3801 O . SER D 201 ? -138.17900 -21.21900 -69.10100 1.000 82.94021 O ? C ? 154 1
   ATOM 3802 CB . SER D 201 ? -140.88600 -22.22400 -68.96900 1.000 74.07165 C ? C ? 154 1
   ATOM 3803 OG . SER D 201 ? -140.69500 -21.60100 -67.70900 1.000 83.08443 O ? C ? 154 1
   ATOM 3804 N . ARG D 202 ? -137.61200 -23.15300 -68.04100 1.000 65.41955 N ? C ? 155 1
   ATOM 3805 CA . ARG D 202 ? -136.30700 -22.65200 -67.54200 1.000 50.05259 C ? C ? 155 1
   ATOM 3806 C . ARG D 202 ? -135.17400 -23.47200 -68.18300 1.000 58.83569 C ? C ? 155 1
   ATOM 3807 O . ARG D 202 ? -134.78900 -23.12600 -69.31900 1.000 47.58533 O ? C ? 155 1
   ATOM 3808 CB . ARG D 202 ? -136.36500 -22.75600 -66.02400 1.000 47.50303 C ? C ? 155 1
   ATOM 3809 CG . ARG D 202 ? -137.37600 -21.83000 -65.36700 1.000 62.24276 C ? C ? 155 1
   ATOM 3810 CD . ARG D 202 ? -138.39100 -22.54200 -64.49800 1.000 50.19386 C ? C ? 155 1
   ATOM 3811 NE . ARG D 202 ? -139.46800 -21.61700 -64.19700 1.000 52.06715 N ? C ? 155 1
   ATOM 3812 CZ . ARG D 202 ? -140.59100 -21.94100 -63.57400 1.000 71.18508 C ? C ? 155 1
   ATOM 3813 NH1 . ARG D 202 ? -140.80100 -23.18800 -63.18700 1.000 59.04662 N ? C ? 155 1
   ATOM 3814 NH2 . ARG D 202 ? -141.51200 -21.02100 -63.35600 1.000 76.76044 N ? C ? 155 1
   ATOM 3815 N . LYS D 203 ? -134.65100 -24.50200 -67.50200 1.000 45.05217 N ? C ? 156 1
   ATOM 3816 CA . LYS D 203 ? -133.65600 -25.40000 -68.06100 1.000 33.67475 C ? C ? 156 1
   ATOM 3817 C . LYS D 203 ? -134.34500 -26.50200 -68.86100 1.000 23.37674 C ? C ? 156 1
   ATOM 3818 O . LYS D 203 ? -135.56000 -26.69600 -68.77300 1.000 26.21131 O ? C ? 156 1
   ATOM 3819 CB . LYS D 203 ? -132.82500 -25.99400 -66.92400 1.000 37.32587 C ? C ? 156 1
   ATOM 3820 CG . LYS D 203 ? -131.92200 -25.00400 -66.21800 1.000 26.52809 C ? C ? 156 1
   ATOM 3821 CD . LYS D 203 ? -131.26800 -25.61700 -64.98300 1.000 24.76491 C ? C ? 156 1
   ATOM 3822 CE . LYS D 203 ? -130.42400 -24.56200 -64.29500 1.000 30.54082 C ? C ? 156 1
   ATOM 3823 NZ . LYS D 203 ? -129.84900 -25.01300 -63.01400 1.000 28.89398 N ? C ? 156 1
   ATOM 3824 N . PRO D 204 ? -133.59900 -27.24300 -69.67200 1.000 24.07314 N ? C ? 157 1
   ATOM 3825 CA . PRO D 204 ? -134.19500 -28.38700 -70.37000 1.000 22.80082 C ? C ? 157 1
   ATOM 3826 C . PRO D 204 ? -134.60900 -29.47500 -69.39200 1.000 25.67562 C ? C ? 157 1
   ATOM 3827 O . PRO D 204 ? -134.14000 -29.54900 -68.25400 1.000 21.91731 O ? C ? 157 1
   ATOM 3828 CB . PRO D 204 ? -133.06800 -28.87800 -71.27800 1.000 21.21657 C ? C ? 157 1
   ATOM 3829 CG . PRO D 204 ? -131.82900 -28.37800 -70.62100 1.000 29.83998 C ? C ? 157 1
   ATOM 3830 CD . PRO D 204 ? -132.20500 -27.03000 -70.08700 1.000 28.30653 C ? C ? 157 1
   ATOM 3831 N . LEU D 205 ? -135.46600 -30.36200 -69.87800 1.000 16.00411 N ? C ? 158 1
   ATOM 3832 CA . LEU D 205 ? -136.13000 -31.34000 -69.03300 1.000 19.53826 C ? C ? 158 1
   ATOM 3833 C . LEU D 205 ? -135.69600 -32.74400 -69.40700 1.000 16.24589 C ? C ? 158 1
   ATOM 3834 O . LEU D 205 ? -135.60600 -33.09200 -70.58800 1.000 18.34766 O ? C ? 158 1
   ATOM 3835 CB . LEU D 205 ? -137.65600 -31.22400 -69.16600 1.000 21.63153 C ? C ? 158 1
   ATOM 3836 CG . LEU D 205 ? -138.48300 -32.18100 -68.31100 1.000 28.87235 C ? C ? 158 1
   ATOM 3837 CD1 . LEU D 205 ? -138.00600 -32.11200 -66.87600 1.000 24.75248 C ? C ? 158 1
   ATOM 3838 CD2 . LEU D 205 ? -139.98200 -31.85900 -68.39700 1.000 29.86983 C ? C ? 158 1
   ATOM 3839 N . VAL D 206 ? -135.44900 -33.55700 -68.39300 1.000 15.37714 N ? C ? 159 1
   ATOM 3840 CA . VAL D 206 ? -135.30700 -34.98800 -68.56600 1.000 10.96774 C ? C ? 159 1
   ATOM 3841 C . VAL D 206 ? -136.38100 -35.62400 -67.69900 1.000 18.09019 C ? C ? 159 1
   ATOM 3842 O . VAL D 206 ? -136.38700 -35.43300 -66.47300 1.000 15.47468 O ? C ? 159 1
   ATOM 3843 CB . VAL D 206 ? -133.91000 -35.47200 -68.15200 1.000 16.42238 C ? C ? 159 1
   ATOM 3844 CG1 . VAL D 206 ? -133.85600 -36.99300 -68.19300 1.000 15.20878 C ? C ? 159 1
   ATOM 3845 CG2 . VAL D 206 ? -132.84500 -34.86800 -69.05700 1.000 16.54372 C ? C ? 159 1
   ATOM 3846 N . LEU D 207 ? -137.29000 -36.36500 -68.32000 1.000 17.81007 N ? C ? 160 1
   ATOM 3847 CA . LEU D 207 ? -138.33400 -37.08100 -67.59700 1.000 16.89701 C ? C ? 160 1
   ATOM 3848 C . LEU D 207 ? -138.11000 -38.57300 -67.78000 1.000 13.07015 C ? C ? 160 1
   ATOM 3849 O . LEU D 207 ? -138.01300 -39.03800 -68.92200 1.000 15.80252 O ? C ? 160 1
   ATOM 3850 CB . LEU D 207 ? -139.71400 -36.68300 -68.11800 1.000 14.85777 C ? C ? 160 1
   ATOM 3851 CG . LEU D 207 ? -140.87100 -37.61800 -67.78800 1.000 21.04269 C ? C ? 160 1
   ATOM 3852 CD1 . LEU D 207 ? -141.02000 -37.77100 -66.29000 1.000 19.63971 C ? C ? 160 1
   ATOM 3853 CD2 . LEU D 207 ? -142.15500 -37.07900 -68.39800 1.000 19.15372 C ? C ? 160 1
   ATOM 3854 N . CYS D 208 ? -138.02700 -39.32400 -66.67300 1.000 13.07529 N ? C ? 161 1
   ATOM 3855 CA . CYS D 208 ? -137.81300 -40.76400 -66.77600 1.000 11.01090 C ? C ? 161 1
   ATOM 3856 C . CYS D 208 ? -138.67300 -41.51300 -65.76900 1.000 15.06434 C ? C ? 161 1
   ATOM 3857 O . CYS D 208 ? -139.15100 -40.95500 -64.77900 1.000 15.38601 O ? C ? 161 1
   ATOM 3858 CB . CYS D 208 ? -136.34500 -41.15200 -66.52400 1.000 11.10473 C ? C ? 161 1
   ATOM 3859 SG . CYS D 208 ? -135.86300 -40.95700 -64.79700 1.000 18.73544 S ? C ? 161 1
   ATOM 3860 N . GLY D 209 ? -138.83800 -42.80600 -66.02200 1.000 12.00459 N ? C ? 162 1
   ATOM 3861 CA . GLY D 209 ? -139.53500 -43.64600 -65.07900 1.000 15.23320 C ? C ? 162 1
   ATOM 3862 C . GLY D 209 ? -140.52200 -44.54300 -65.78600 1.000 13.19392 C ? C ? 162 1
   ATOM 3863 O . GLY D 209 ? -140.47300 -44.72800 -67.01000 1.000 13.88121 O ? C ? 162 1
   ATOM 3864 N . ASP D 210 ? -141.42000 -45.10600 -64.99400 1.000 11.36348 N ? C ? 163 1
   ATOM 3865 CA . ASP D 210 ? -142.45900 -46.00000 -65.48800 1.000 11.82695 C ? C ? 163 1
   ATOM 3866 C . ASP D 210 ? -143.64600 -45.12800 -65.83700 1.000 14.10009 C ? C ? 163 1
   ATOM 3867 O . ASP D 210 ? -144.39500 -44.71700 -64.95200 1.000 13.65616 O ? C ? 163 1
   ATOM 3868 CB . ASP D 210 ? -142.82500 -47.00500 -64.40500 1.000 11.20775 C ? C ? 163 1
   ATOM 3869 CG . ASP D 210 ? -143.83800 -47.99300 -64.84000 1.000 15.05381 C ? C ? 163 1
   ATOM 3870 OD1 . ASP D 210 ? -144.09300 -48.91000 -64.02400 1.000 14.54840 O ? C ? 163 1
   ATOM 3871 OD2 . ASP D 210 ? -144.37900 -47.88100 -65.97000 1.000 14.59857 O ? C ? 163 1
   ATOM 3872 N . LEU D 211 ? -143.82000 -44.83700 -67.11800 1.000 13.22385 N ? C ? 164 1
   ATOM 3873 CA . LEU D 211 ? -144.95400 -44.02900 -67.53300 1.000 17.07291 C ? C ? 164 1
   ATOM 3874 C . LEU D 211 ? -146.18600 -44.87100 -67.84000 1.000 13.95156 C ? C ? 164 1
   ATOM 3875 O . LEU D 211 ? -147.22400 -44.31400 -68.22700 1.000 15.57690 O ? C ? 164 1
   ATOM 3876 CB . LEU D 211 ? -144.55500 -43.16600 -68.73000 1.000 12.21083 C ? C ? 164 1
   ATOM 3877 CG . LEU D 211 ? -143.27100 -42.34800 -68.48100 1.000 14.69892 C ? C ? 164 1
   ATOM 3878 CD1 . LEU D 211 ? -142.99700 -41.46800 -69.67100 1.000 14.82645 C ? C ? 164 1
   ATOM 3879 CD2 . LEU D 211 ? -143.31600 -41.49800 -67.22100 1.000 14.27151 C ? C ? 164 1
   ATOM 3880 N . ASN D 212 ? -146.10000 -46.19300 -67.65000 1.000 15.05426 N ? C ? 165 1
   ATOM 3881 CA . ASN D 212 ? -147.26000 -47.09500 -67.67000 1.000 18.58889 C ? C ? 165 1
   ATOM 3882 C . ASN D 212 ? -148.12500 -46.91400 -68.90700 1.000 21.20071 C ? C ? 165 1
   ATOM 3883 O . ASN D 212 ? -149.35400 -46.90300 -68.82500 1.000 16.55828 O ? C ? 165 1
   ATOM 3884 CB . ASN D 212 ? -148.11700 -46.91700 -66.42700 1.000 17.32101 C ? C ? 165 1
   ATOM 3885 CG . ASN D 212 ? -148.05200 -48.09900 -65.50200 1.000 27.06940 C ? C ? 165 1
   ATOM 3886 OD1 . ASN D 212 ? -148.22700 -49.25000 -65.91600 1.000 24.22521 O ? C ? 165 1
   ATOM 3887 ND2 . ASN D 212 ? -147.80000 -47.82500 -64.21700 1.000 29.09896 N ? C ? 165 1
   ATOM 3888 N . VAL D 213 ? -147.48900 -46.77100 -70.06100 1.000 15.97581 N ? C ? 166 1
   ATOM 3889 CA . VAL D 213 ? -148.18700 -46.85700 -71.34000 1.000 16.95979 C ? C ? 166 1
   ATOM 3890 C . VAL D 213 ? -147.18600 -47.30000 -72.39600 1.000 18.27533 C ? C ? 166 1
   ATOM 3891 O . VAL D 213 ? -146.04400 -46.83500 -72.41200 1.000 15.69168 O ? C ? 166 1
   ATOM 3892 CB . VAL D 213 ? -148.84500 -45.51200 -71.74700 1.000 20.87350 C ? C ? 166 1
   ATOM 3893 CG1 . VAL D 213 ? -147.87700 -44.34200 -71.58900 1.000 18.29050 C ? C ? 166 1
   ATOM 3894 CG2 . VAL D 213 ? -149.33800 -45.57700 -73.20600 1.000 20.51505 C ? C ? 166 1
   ATOM 3895 N . ALA D 214 ? -147.59800 -48.23500 -73.25200 1.000 17.27000 N ? C ? 167 1
   ATOM 3896 CA . ALA D 214 ? -146.87100 -48.52300 -74.48100 1.000 15.97738 C ? C ? 167 1
   ATOM 3897 C . ALA D 214 ? -147.41800 -47.58100 -75.53400 1.000 21.86034 C ? C ? 167 1
   ATOM 3898 O . ALA D 214 ? -148.60600 -47.65500 -75.86800 1.000 22.54287 O ? C ? 167 1
   ATOM 3899 CB . ALA D 214 ? -147.05500 -49.97800 -74.90700 1.000 13.59740 C ? C ? 167 1
   ATOM 3900 N . HIS D 215 ? -146.57400 -46.68000 -76.03400 1.000 15.28159 N ? C ? 168 1
   ATOM 3901 CA . HIS D 215 ? -147.07100 -45.60500 -76.88600 1.000 17.24199 C ? C ? 168 1
   ATOM 3902 C . HIS D 215 ? -147.72600 -46.15500 -78.14800 1.000 23.64049 C ? C ? 168 1
   ATOM 3903 O . HIS D 215 ? -148.88800 -45.85100 -78.43600 1.000 21.95202 O ? C ? 168 1
   ATOM 3904 CB . HIS D 215 ? -145.93200 -44.64800 -77.22900 1.000 20.59427 C ? C ? 168 1
   ATOM 3905 CG . HIS D 215 ? -146.35100 -43.45100 -78.02600 1.000 29.35282 C ? C ? 168 1
   ATOM 3906 ND1 . HIS D 215 ? -145.44200 -42.64100 -78.67500 1.000 23.17204 N ? C ? 168 1
   ATOM 3907 CD2 . HIS D 215 ? -147.57300 -42.92100 -78.27600 1.000 23.99430 C ? C ? 168 1
   ATOM 3908 CE1 . HIS D 215 ? -146.08700 -41.67100 -79.30200 1.000 26.66616 C ? C ? 168 1
   ATOM 3909 NE2 . HIS D 215 ? -147.38100 -41.81700 -79.07600 1.000 26.23584 N ? C ? 168 1
   ATOM 3910 N . GLU D 216 ? -147.00100 -46.97500 -78.91500 1.000 15.93179 N ? C ? 169 1
   ATOM 3911 CA . GLU D 216 ? -147.51100 -47.44700 -80.20200 1.000 21.74137 C ? C ? 169 1
   ATOM 3912 C . GLU D 216 ? -147.46200 -48.97000 -80.27300 1.000 20.90274 C ? C ? 169 1
   ATOM 3913 O . GLU D 216 ? -146.93400 -49.64400 -79.38100 1.000 17.73263 O ? C ? 169 1
   ATOM 3914 CB . GLU D 216 ? -146.73400 -46.82100 -81.37200 1.000 21.30933 C ? C ? 169 1
   ATOM 3915 CG . GLU D 216 ? -146.66800 -45.29900 -81.32600 1.000 20.00697 C ? C ? 169 1
   ATOM 3916 CD . GLU D 216 ? -147.95400 -44.66800 -81.77100 1.000 25.71852 C ? C ? 169 1
   ATOM 3917 OE1 . GLU D 216 ? -148.85200 -45.42700 -82.19000 1.000 22.20910 O ? C ? 169 1
   ATOM 3918 OE2 . GLU D 216 ? -148.06800 -43.42500 -81.68800 1.000 32.74600 O ? C ? 169 1
   ATOM 3919 N . GLU D 217 ? -148.05300 -49.52600 -81.34100 1.000 17.99020 N ? C ? 170 1
   ATOM 3920 CA . GLU D 217 ? -148.10700 -50.98000 -81.45100 1.000 17.59235 C ? C ? 170 1
   ATOM 3921 C . GLU D 217 ? -146.71300 -51.58900 -81.37500 1.000 19.00323 C ? C ? 170 1
   ATOM 3922 O . GLU D 217 ? -146.55000 -52.70900 -80.89000 1.000 22.16320 O ? C ? 170 1
   ATOM 3923 CB . GLU D 217 ? -148.80600 -51.39400 -82.75200 1.000 24.35471 C ? C ? 170 1
   ATOM 3924 CG . GLU D 217 ? -150.27500 -50.92900 -82.81000 1.000 29.64353 C ? C ? 170 1
   ATOM 3925 CD . GLU D 217 ? -151.12900 -51.67400 -83.85200 1.000 47.49654 C ? C ? 170 1
   ATOM 3926 OE1 . GLU D 217 ? -150.84500 -52.86500 -84.12900 1.000 35.64278 O ? C ? 170 1
   ATOM 3927 OE2 . GLU D 217 ? -152.09100 -51.06400 -84.37700 1.000 48.80978 O ? C ? 170 1
   ATOM 3928 N . ILE D 218 ? -145.69300 -50.86600 -81.83800 1.000 20.41861 N ? C ? 171 1
   ATOM 3929 CA . ILE D 218 ? -144.34500 -51.41900 -81.78800 1.000 21.98103 C ? C ? 171 1
   ATOM 3930 C . ILE D 218 ? -143.82100 -51.51900 -80.35900 1.000 23.79363 C ? C ? 171 1
   ATOM 3931 O . ILE D 218 ? -142.80800 -52.18300 -80.12300 1.000 23.06239 O ? C ? 171 1
   ATOM 3932 CB . ILE D 218 ? -143.43300 -50.57200 -82.70200 1.000 19.89979 C ? C ? 171 1
   ATOM 3933 CG1 . ILE D 218 ? -142.09600 -51.28100 -82.96600 1.000 20.23267 C ? C ? 171 1
   ATOM 3934 CG2 . ILE D 218 ? -143.23300 -49.18400 -82.10400 1.000 19.10073 C ? C ? 171 1
   ATOM 3935 CD1 . ILE D 218 ? -141.13400 -50.48200 -83.84800 1.000 20.23859 C ? C ? 171 1
   ATOM 3936 N . ASP D 219 ? -144.50600 -50.92100 -79.38500 1.000 16.37950 N ? C ? 172 1
   ATOM 3937 CA . ASP D 219 ? -144.01600 -50.91000 -78.01400 1.000 18.12375 C ? C ? 172 1
   ATOM 3938 C . ASP D 219 ? -144.52900 -52.07800 -77.16500 1.000 20.48306 C ? C ? 172 1
   ATOM 3939 O . ASP D 219 ? -144.27900 -52.11000 -75.95500 1.000 19.64589 O ? C ? 172 1
   ATOM 3940 CB . ASP D 219 ? -144.37000 -49.57900 -77.35700 1.000 12.85370 C ? C ? 172 1
   ATOM 3941 CG . ASP D 219 ? -143.73200 -48.40600 -78.06100 1.000 22.20308 C ? C ? 172 1
   ATOM 3942 OD1 . ASP D 219 ? -142.48100 -48.38900 -78.12900 1.000 16.50123 O ? C ? 172 1
   ATOM 3943 OD2 . ASP D 219 ? -144.45600 -47.48500 -78.52800 1.000 17.01668 O ? C ? 172 1
   ATOM 3944 N . LEU D 220 ? -145.21800 -53.05200 -77.75200 1.000 22.33530 N ? C ? 173 1
   ATOM 3945 CA . LEU D 220 ? -145.58100 -54.24400 -76.99100 1.000 21.74969 C ? C ? 173 1
   ATOM 3946 C . LEU D 220 ? -145.75300 -55.40700 -77.95700 1.000 23.25617 C ? C ? 173 1
   ATOM 3947 O . LEU D 220 ? -145.93100 -55.22200 -79.16900 1.000 23.78078 O ? C ? 173 1
   ATOM 3948 CB . LEU D 220 ? -146.85600 -54.04200 -76.14200 1.000 17.20787 C ? C ? 173 1
   ATOM 3949 CG . LEU D 220 ? -148.25900 -54.08600 -76.80600 1.000 26.85689 C ? C ? 173 1
   ATOM 3950 CD1 . LEU D 220 ? -149.38300 -54.06700 -75.74700 1.000 23.38840 C ? C ? 173 1
   ATOM 3951 CD2 . LEU D 220 ? -148.44800 -52.93500 -77.80800 1.000 15.83589 C ? C ? 173 1
   ATOM 3952 N . ARG D 221 ? -145.68200 -56.61500 -77.40100 1.000 22.50927 N ? C ? 174 1
   ATOM 3953 CA . ARG D 221 ? -145.69100 -57.81000 -78.23400 1.000 27.25457 C ? C ? 174 1
   ATOM 3954 C . ARG D 221 ? -147.07200 -58.05700 -78.83000 1.000 31.81800 C ? C ? 174 1
   ATOM 3955 O . ARG D 221 ? -147.18600 -58.40600 -80.00700 1.000 30.72941 O ? C ? 174 1
   ATOM 3956 CB . ARG D 221 ? -145.21500 -59.02000 -77.42100 1.000 22.39969 C ? C ? 174 1
   ATOM 3957 CG . ARG D 221 ? -145.23800 -60.36100 -78.17600 1.000 29.60246 C ? C ? 174 1
   ATOM 3958 CD . ARG D 221 ? -144.39500 -60.32100 -79.44000 1.000 35.33710 C ? C ? 174 1
   ATOM 3959 NE . ARG D 221 ? -144.28200 -61.63300 -80.08000 1.000 51.67447 N ? C ? 174 1
   ATOM 3960 CZ . ARG D 221 ? -144.91900 -61.98500 -81.19500 1.000 58.63897 C ? C ? 174 1
   ATOM 3961 NH1 . ARG D 221 ? -145.72900 -61.12700 -81.80200 1.000 47.04362 N ? C ? 174 1
   ATOM 3962 NH2 . ARG D 221 ? -144.74600 -63.19700 -81.70700 1.000 54.32205 N ? C ? 174 1
   ATOM 3963 N . ASN D 222 ? -148.13300 -57.83500 -78.05100 1.000 21.49214 N ? C ? 175 1
   ATOM 3964 CA . ASN D 222 ? -149.49300 -58.22300 -78.41700 1.000 24.77414 C ? C ? 175 1
   ATOM 3965 C . ASN D 222 ? -150.39300 -56.99000 -78.48300 1.000 23.04496 C ? C ? 175 1
   ATOM 3966 O . ASN D 222 ? -151.31700 -56.84100 -77.67400 1.000 25.69467 O ? C ? 175 1
   ATOM 3967 CB . ASN D 222 ? -150.04000 -59.23300 -77.40900 1.000 23.63437 C ? C ? 175 1
   ATOM 3968 CG . ASN D 222 ? -149.22900 -60.52000 -77.36500 1.000 38.56881 C ? C ? 175 1
   ATOM 3969 OD1 . ASN D 222 ? -148.71800 -60.97800 -78.39100 1.000 35.82771 O ? C ? 175 1
   ATOM 3970 ND2 . ASN D 222 ? -149.12300 -61.12300 -76.17500 1.000 30.69417 N ? C ? 175 1
   ATOM 3971 N . PRO D 223 ? -150.17000 -56.09700 -79.44500 1.000 22.40182 N ? C ? 176 1
   ATOM 3972 CA . PRO D 223 ? -150.99700 -54.88200 -79.49100 1.000 24.85961 C ? C ? 176 1
   ATOM 3973 C . PRO D 223 ? -152.48300 -55.17200 -79.63900 1.000 31.51886 C ? C ? 176 1
   ATOM 3974 O . PRO D 223 ? -153.30000 -54.57500 -78.92700 1.000 28.58672 O ? C ? 176 1
   ATOM 3975 CB . PRO D 223 ? -150.45600 -54.11600 -80.70500 1.000 19.09095 C ? C ? 176 1
   ATOM 3976 CG . PRO D 223 ? -149.25700 -54.83900 -81.15400 1.000 30.30815 C ? C ? 176 1
   ATOM 3977 CD . PRO D 223 ? -149.31100 -56.23000 -80.62700 1.000 27.23991 C ? C ? 176 1
   ATOM 3978 N . LYS D 224 ? -152.85700 -56.09400 -80.53100 1.000 29.51318 N ? C ? 177 1
   ATOM 3979 CA . LYS D 224 ? -154.27400 -56.30400 -80.82200 1.000 36.32129 C ? C ? 177 1
   ATOM 3980 C . LYS D 224 ? -155.03900 -56.80500 -79.59700 1.000 30.80920 C ? C ? 177 1
   ATOM 3981 O . LYS D 224 ? -156.13000 -56.30500 -79.29300 1.000 38.27038 O ? C ? 177 1
   ATOM 3982 CB . LYS D 224 ? -154.41700 -57.26600 -82.00000 1.000 31.48761 C ? C ? 177 1
   ATOM 3983 CG . LYS D 224 ? -154.40400 -56.55200 -83.34000 1.000 40.36121 C ? C ? 177 1
   ATOM 3984 CD . LYS D 224 ? -153.29500 -57.06500 -84.24600 1.000 45.61146 C ? C ? 177 1
   ATOM 3985 CE . LYS D 224 ? -153.39000 -56.43400 -85.63500 1.000 54.32707 C ? C ? 177 1
   ATOM 3986 NZ . LYS D 224 ? -153.35500 -54.93600 -85.58200 1.000 59.71158 N ? C ? 177 1
   ATOM 3987 N . GLY D 225 ? -154.47400 -57.76000 -78.86200 1.000 27.50596 N ? C ? 178 1
   ATOM 3988 CA . GLY D 225 ? -155.15000 -58.30300 -77.70000 1.000 27.50541 C ? C ? 178 1
   ATOM 3989 C . GLY D 225 ? -155.16100 -57.43200 -76.46400 1.000 38.64709 C ? C ? 178 1
   ATOM 3990 O . GLY D 225 ? -155.80000 -57.80500 -75.47700 1.000 35.34608 O ? C ? 178 1
   ATOM 3991 N . ASN D 226 ? -154.48600 -56.27800 -76.48700 1.000 26.40562 N ? C ? 179 1
   ATOM 3992 CA . ASN D 226 ? -154.33900 -55.42500 -75.30700 1.000 25.70890 C ? C ? 179 1
   ATOM 3993 C . ASN D 226 ? -154.92000 -54.02100 -75.49400 1.000 27.95678 C ? C ? 179 1
   ATOM 3994 O . ASN D 226 ? -154.67300 -53.14900 -74.65500 1.000 25.95857 O ? C ? 179 1
   ATOM 3995 CB . ASN D 226 ? -152.85500 -55.31900 -74.91600 1.000 19.97297 C ? C ? 179 1
   ATOM 3996 CG . ASN D 226 ? -152.36500 -56.53300 -74.17500 1.000 20.45034 C ? C ? 179 1
   ATOM 3997 OD1 . ASN D 226 ? -152.83700 -56.83900 -73.09100 1.000 26.88469 O ? C ? 179 1
   ATOM 3998 ND2 . ASN D 226 ? -151.39700 -57.23100 -74.75200 1.000 28.64417 N ? C ? 179 1
   ATOM 3999 N . LYS D 227 ? -155.68600 -53.76100 -76.56100 1.000 27.48396 N ? C ? 180 1
   ATOM 4000 CA . LYS D 227 ? -156.15400 -52.39100 -76.73000 1.000 21.97060 C ? C ? 180 1
   ATOM 4001 C . LYS D 227 ? -157.27100 -52.02600 -75.75900 1.000 24.22216 C ? C ? 180 1
   ATOM 4002 O . LYS D 227 ? -157.63300 -50.85100 -75.67300 1.000 30.31989 O ? C ? 180 1
   ATOM 4003 CB . LYS D 227 ? -156.54700 -52.14600 -78.18600 1.000 27.34130 C ? C ? 180 1
   ATOM 4004 CG . LYS D 227 ? -155.29800 -52.16500 -79.07100 1.000 37.35568 C ? C ? 180 1
   ATOM 4005 CD . LYS D 227 ? -155.48500 -51.63100 -80.49200 1.000 40.23524 C ? C ? 180 1
   ATOM 4006 CE . LYS D 227 ? -154.71200 -52.49800 -81.50100 1.000 41.08070 C ? C ? 180 1
   ATOM 4007 NZ . LYS D 227 ? -154.56000 -51.83200 -82.82700 1.000 48.69638 N ? C ? 180 1
   ATOM 4008 N . LYS D 228 ? -157.77700 -52.97600 -74.97900 1.000 23.52978 N ? C ? 181 1
   ATOM 4009 CA . LYS D 228 ? -158.68400 -52.65500 -73.88700 1.000 25.42045 C ? C ? 181 1
   ATOM 4010 C . LYS D 228 ? -158.06200 -52.96000 -72.52900 1.000 26.64975 C ? C ? 181 1
   ATOM 4011 O . LYS D 228 ? -158.77300 -53.07100 -71.52500 1.000 24.38028 O ? C ? 181 1
   ATOM 4012 CB . LYS D 228 ? -160.00800 -53.40200 -74.06400 1.000 29.27897 C ? C ? 181 1
   ATOM 4013 CG . LYS D 228 ? -160.64100 -53.22700 -75.43900 1.000 35.14183 C ? C ? 181 1
   ATOM 4014 CD . LYS D 228 ? -162.00500 -53.92800 -75.51100 1.000 38.71572 C ? C ? 181 1
   ATOM 4015 CE . LYS D 228 ? -162.63100 -53.81900 -76.90400 1.000 50.48570 C ? C ? 181 1
   ATOM 4016 NZ . LYS D 228 ? -162.90400 -52.41100 -77.32300 1.000 44.86071 N ? C ? 181 1
   ATOM 4017 N . ASN D 229 ? -156.74500 -53.09200 -72.46900 1.000 27.52457 N ? C ? 182 1
   ATOM 4018 CA . ASN D 229 ? -156.07500 -53.37700 -71.21300 1.000 21.60133 C ? C ? 182 1
   ATOM 4019 C . ASN D 229 ? -155.21300 -52.19400 -70.78700 1.000 21.95293 C ? C ? 182 1
   ATOM 4020 O . ASN D 229 ? -154.75900 -51.40000 -71.62000 1.000 20.49981 O ? C ? 182 1
   ATOM 4021 CB . ASN D 229 ? -155.23600 -54.65200 -71.33300 1.000 32.26542 C ? C ? 182 1
   ATOM 4022 CG . ASN D 229 ? -156.09800 -55.89200 -71.45400 1.000 33.88118 C ? C ? 182 1
   ATOM 4023 OD1 . ASN D 229 ? -157.26200 -55.87500 -71.06500 1.000 38.24029 O ? C ? 182 1
   ATOM 4024 ND2 . ASN D 229 ? -155.54100 -56.96400 -72.00300 1.000 32.14801 N ? C ? 182 1
   ATOM 4025 N . ALA D 230 ? -155.01700 -52.07400 -69.47500 1.000 16.71205 N ? C ? 183 1
   ATOM 4026 CA . ALA D 230 ? -154.22500 -50.98400 -68.93000 1.000 24.33909 C ? C ? 183 1
   ATOM 4027 C . ALA D 230 ? -152.88000 -50.93200 -69.63100 1.000 25.32603 C ? C ? 183 1
   ATOM 4028 O . ALA D 230 ? -152.27000 -51.96800 -69.89700 1.000 20.47969 O ? C ? 183 1
   ATOM 4029 CB . ALA D 230 ? -154.01000 -51.17600 -67.43000 1.000 21.07830 C ? C ? 183 1
   ATOM 4030 N . GLY D 231 ? -152.43200 -49.72200 -69.94100 1.000 18.44608 N ? C ? 184 1
   ATOM 4031 CA . GLY D 231 ? -151.17800 -49.52000 -70.63000 1.000 23.71166 C ? C ? 184 1
   ATOM 4032 C . GLY D 231 ? -151.29200 -49.43300 -72.13200 1.000 26.68578 C ? C ? 184 1
   ATOM 4033 O . GLY D 231 ? -150.33200 -49.00400 -72.78600 1.000 24.17608 O ? C ? 184 1
   ATOM 4034 N . PHE D 232 ? -152.42400 -49.82800 -72.71600 1.000 19.94964 N ? C ? 185 1
   ATOM 4035 CA . PHE D 232 ? -152.52600 -49.68700 -74.16400 1.000 18.36407 C ? C ? 185 1
   ATOM 4036 C . PHE D 232 ? -153.92400 -49.25100 -74.60000 1.000 24.15634 C ? C ? 185 1
   ATOM 4037 O . PHE D 232 ? -154.30900 -49.49400 -75.74700 1.000 19.19246 O ? C ? 185 1
   ATOM 4038 CB . PHE D 232 ? -152.12200 -50.99300 -74.86600 1.000 18.67786 C ? C ? 185 1
   ATOM 4039 CG . PHE D 232 ? -151.68100 -50.80000 -76.30600 1.000 24.53388 C ? C ? 185 1
   ATOM 4040 CD1 . PHE D 232 ? -150.64200 -49.93300 -76.61800 1.000 19.30446 C ? C ? 185 1
   ATOM 4041 CD2 . PHE D 232 ? -152.31500 -51.47800 -77.34900 1.000 21.03879 C ? C ? 185 1
   ATOM 4042 CE1 . PHE D 232 ? -150.23500 -49.74200 -77.94700 1.000 22.68854 C ? C ? 185 1
   ATOM 4043 CE2 . PHE D 232 ? -151.91800 -51.29000 -78.66600 1.000 20.09506 C ? C ? 185 1
   ATOM 4044 CZ . PHE D 232 ? -150.88100 -50.41900 -78.96800 1.000 22.39558 C ? C ? 185 1
   ATOM 4045 N . THR D 233 ? -154.68100 -48.59500 -73.72700 1.000 18.76554 N ? C ? 186 1
   ATOM 4046 CA . THR D 233 ? -155.94700 -48.02200 -74.13800 1.000 22.74124 C ? C ? 186 1
   ATOM 4047 C . THR D 233 ? -155.70300 -46.86700 -75.10300 1.000 25.32204 C ? C ? 186 1
   ATOM 4048 O . THR D 233 ? -154.63800 -46.23600 -75.07800 1.000 21.93098 O ? C ? 186 1
   ATOM 4049 CB . THR D 233 ? -156.72200 -47.51600 -72.92900 1.000 18.94034 C ? C ? 186 1
   ATOM 4050 OG1 . THR D 233 ? -155.95300 -46.50700 -72.27800 1.000 20.28154 O ? C ? 186 1
   ATOM 4051 CG2 . THR D 233 ? -156.93600 -48.63100 -71.94500 1.000 14.98978 C ? C ? 186 1
   ATOM 4052 N . PRO D 234 ? -156.67000 -46.56500 -75.96800 1.000 20.13934 N ? C ? 187 1
   ATOM 4053 CA . PRO D 234 ? -156.53500 -45.34700 -76.77100 1.000 20.26622 C ? C ? 187 1
   ATOM 4054 C . PRO D 234 ? -156.38100 -44.12000 -75.90300 1.000 25.55948 C ? C ? 187 1
   ATOM 4055 O . PRO D 234 ? -155.70200 -43.17200 -76.30300 1.000 26.72432 O ? C ? 187 1
   ATOM 4056 CB . PRO D 234 ? -157.83300 -45.31200 -77.59600 1.000 26.33167 C ? C ? 187 1
   ATOM 4057 CG . PRO D 234 ? -158.28100 -46.75900 -77.65000 1.000 29.47580 C ? C ? 187 1
   ATOM 4058 CD . PRO D 234 ? -157.87700 -47.34500 -76.32200 1.000 24.70970 C ? C ? 187 1
   ATOM 4059 N . GLN D 235 ? -156.94900 -44.13500 -74.69600 1.000 22.25757 N ? C ? 188 1
   ATOM 4060 CA . GLN D 235 ? -156.89900 -42.95700 -73.83700 1.000 21.04480 C ? C ? 188 1
   ATOM 4061 C . GLN D 235 ? -155.48800 -42.74000 -73.29100 1.000 22.86371 C ? C ? 188 1
   ATOM 4062 O . GLN D 235 ? -155.00500 -41.60200 -73.19700 1.000 17.66880 O ? C ? 188 1
   ATOM 4063 CB . GLN D 235 ? -157.90900 -43.11900 -72.70300 1.000 24.32132 C ? C ? 188 1
   ATOM 4064 CG . GLN D 235 ? -159.40300 -43.13300 -73.16000 1.000 24.75400 C ? C ? 188 1
   ATOM 4065 CD . GLN D 235 ? -159.78400 -44.38500 -73.96600 1.000 25.84536 C ? C ? 188 1
   ATOM 4066 OE1 . GLN D 235 ? -159.22100 -45.45900 -73.76400 1.000 27.67474 O ? C ? 188 1
   ATOM 4067 NE2 . GLN D 235 ? -160.74500 -44.24200 -74.88400 1.000 24.13955 N ? C ? 188 1
   ATOM 4068 N . GLU D 236 ? -154.81100 -43.82400 -72.92900 1.000 17.60702 N ? C ? 189 1
   ATOM 4069 CA . GLU D 236 ? -153.46300 -43.67600 -72.39200 1.000 19.26020 C ? C ? 189 1
   ATOM 4070 C . GLU D 236 ? -152.47200 -43.33600 -73.50000 1.000 18.71823 C ? C ? 189 1
   ATOM 4071 O . GLU D 236 ? -151.59300 -42.48400 -73.31800 1.000 21.17498 O ? C ? 189 1
   ATOM 4072 CB . GLU D 236 ? -153.06700 -44.95400 -71.67100 1.000 18.88250 C ? C ? 189 1
   ATOM 4073 CG . GLU D 236 ? -153.77300 -45.16600 -70.34900 1.000 17.66510 C ? C ? 189 1
   ATOM 4074 CD . GLU D 236 ? -153.62400 -46.57800 -69.88400 1.000 24.95827 C ? C ? 189 1
   ATOM 4075 OE1 . GLU D 236 ? -154.01600 -47.48500 -70.65800 1.000 20.80304 O ? C ? 189 1
   ATOM 4076 OE2 . GLU D 236 ? -153.09600 -46.77600 -68.75900 1.000 22.41645 O ? C ? 189 1
   ATOM 4077 N . ARG D 237 ? -152.60000 -43.94500 -74.67100 1.000 17.29556 N ? C ? 190 1
   ATOM 4078 CA . ARG D 237 ? -151.71900 -43.61100 -75.82500 1.000 20.81466 C ? C ? 190 1
   ATOM 4079 C . ARG D 237 ? -151.84600 -42.13400 -76.21600 1.000 22.24924 C ? C ? 190 1
   ATOM 4080 O . ARG D 237 ? -150.83500 -41.49800 -76.39500 1.000 20.88658 O ? C ? 190 1
   ATOM 4081 CB . ARG D 237 ? -151.97800 -44.57100 -76.99100 1.000 21.19803 C ? C ? 190 1
   ATOM 4082 CG . ARG D 237 ? -151.75000 -46.03800 -76.66100 1.000 20.10132 C ? C ? 190 1
   ATOM 4083 CD . ARG D 237 ? -152.35200 -46.90200 -77.74700 1.000 21.23577 C ? C ? 190 1
   ATOM 4084 NE . ARG D 237 ? -151.60800 -46.79200 -78.99100 1.000 20.80049 N ? C ? 190 1
   ATOM 4085 CZ . ARG D 237 ? -151.99600 -47.29700 -80.15200 1.000 28.19137 C ? C ? 190 1
   ATOM 4086 NH1 . ARG D 237 ? -153.13400 -47.96200 -80.23800 1.000 22.30129 N ? C ? 190 1
   ATOM 4087 NH2 . ARG D 237 ? -151.24700 -47.13600 -81.22600 1.000 23.81525 N ? C ? 190 1
   ATOM 4088 N . GLN D 238 ? -153.07600 -41.64500 -76.35700 1.000 23.06320 N ? C ? 191 1
   ATOM 4089 CA . GLN D 238 ? -153.29800 -40.22000 -76.67400 1.000 27.41618 C ? C ? 191 1
   ATOM 4090 C . GLN D 238 ? -152.68700 -39.35900 -75.57100 1.000 19.65515 C ? C ? 191 1
   ATOM 4091 O . GLN D 238 ? -152.09200 -38.35400 -75.89900 1.000 26.14335 O ? C ? 191 1
   ATOM 4092 CB . GLN D 238 ? -154.78700 -39.87200 -76.80800 1.000 33.37463 C ? C ? 191 1
   ATOM 4093 CG . GLN D 238 ? -155.50300 -40.50600 -77.99100 1.000 56.76725 C ? C ? 191 1
   ATOM 4094 CD . GLN D 238 ? -154.78400 -40.40200 -79.31300 1.000 62.39003 C ? C ? 191 1
   ATOM 4095 OE1 . GLN D 238 ? -154.60300 -39.32000 -79.86400 1.000 57.42158 O ? C ? 191 1
   ATOM 4096 NE2 . GLN D 238 ? -154.39400 -41.54800 -79.84600 1.000 63.88603 N ? C ? 191 1
   ATOM 4097 N . GLY D 239 ? -152.82900 -39.76900 -74.31600 1.000 22.03266 N ? C ? 192 1
   ATOM 4098 CA . GLY D 239 ? -152.20400 -38.98600 -73.26100 1.000 20.04972 C ? C ? 192 1
   ATOM 4099 C . GLY D 239 ? -150.69200 -38.92700 -73.40000 1.000 25.16892 C ? C ? 192 1
   ATOM 4100 O . GLY D 239 ? -150.07300 -37.89200 -73.14000 1.000 19.88808 O ? C ? 192 1
   ATOM 4101 N . PHE D 240 ? -150.07800 -40.03100 -73.82000 1.000 20.21509 N ? C ? 193 1
   ATOM 4102 CA . PHE D 240 ? -148.63600 -40.00900 -74.07700 1.000 21.15379 C ? C ? 193 1
   ATOM 4103 C . PHE D 240 ? -148.30900 -39.08500 -75.24400 1.000 16.95099 C ? C ? 193 1
   ATOM 4104 O . PHE D 240 ? -147.45800 -38.19700 -75.12700 1.000 19.17177 O ? C ? 193 1
   ATOM 4105 CB . PHE D 240 ? -148.12500 -41.42500 -74.34000 1.000 22.94243 C ? C ? 193 1
   ATOM 4106 CG . PHE D 240 ? -146.61600 -41.52500 -74.45000 1.000 21.04448 C ? C ? 193 1
   ATOM 4107 CD1 . PHE D 240 ? -145.84700 -41.86000 -73.34400 1.000 30.34831 C ? C ? 193 1
   ATOM 4108 CD2 . PHE D 240 ? -145.97500 -41.28800 -75.65900 1.000 26.12631 C ? C ? 193 1
   ATOM 4109 CE1 . PHE D 240 ? -144.46500 -41.95000 -73.44300 1.000 18.61874 C ? C ? 193 1
   ATOM 4110 CE2 . PHE D 240 ? -144.59100 -41.38900 -75.76500 1.000 25.15953 C ? C ? 193 1
   ATOM 4111 CZ . PHE D 240 ? -143.84600 -41.72300 -74.66000 1.000 24.00571 C ? C ? 193 1
   ATOM 4112 N . GLY D 241 ? -149.00400 -39.25100 -76.37000 1.000 19.24910 N ? C ? 194 1
   ATOM 4113 CA . GLY D 241 ? -148.80400 -38.33300 -77.48500 1.000 22.34805 C ? C ? 194 1
   ATOM 4114 C . GLY D 241 ? -148.97900 -36.87600 -77.09700 1.000 27.00977 C ? C ? 194 1
   ATOM 4115 O . GLY D 241 ? -148.19800 -36.01200 -77.50900 1.000 21.08210 O ? C ? 194 1
   ATOM 4116 N . GLU D 242 ? -149.98500 -36.57900 -76.27200 1.000 21.87576 N ? C ? 195 1
   ATOM 4117 CA . GLU D 242 ? -150.15700 -35.19300 -75.84700 1.000 22.68581 C ? C ? 195 1
   ATOM 4118 C . GLU D 242 ? -149.01900 -34.72900 -74.95300 1.000 25.66881 C ? C ? 195 1
   ATOM 4119 O . GLU D 242 ? -148.64900 -33.55200 -74.98400 1.000 24.69675 O ? C ? 195 1
   ATOM 4120 CB . GLU D 242 ? -151.48500 -35.01700 -75.12500 1.000 20.69206 C ? C ? 195 1
   ATOM 4121 CG . GLU D 242 ? -152.62500 -34.68700 -76.05300 1.000 31.66131 C ? C ? 195 1
   ATOM 4122 CD . GLU D 242 ? -153.94300 -35.21800 -75.54400 1.000 38.40901 C ? C ? 195 1
   ATOM 4123 OE1 . GLU D 242 ? -154.10900 -35.30500 -74.30800 1.000 42.69618 O ? C ? 195 1
   ATOM 4124 OE2 . GLU D 242 ? -154.81400 -35.55100 -76.37300 1.000 52.31143 O ? C ? 195 1
   ATOM 4125 N . LEU D 243 ? -148.45800 -35.62100 -74.14000 1.000 23.55857 N ? C ? 196 1
   ATOM 4126 CA . LEU D 243 ? -147.33100 -35.21300 -73.31100 1.000 24.25135 C ? C ? 196 1
   ATOM 4127 C . LEU D 243 ? -146.15900 -34.77300 -74.17400 1.000 20.21450 C ? C ? 196 1
   ATOM 4128 O . LEU D 243 ? -145.55200 -33.72100 -73.92800 1.000 22.32792 O ? C ? 196 1
   ATOM 4129 CB . LEU D 243 ? -146.92700 -36.35900 -72.38000 1.000 22.06113 C ? C ? 196 1
   ATOM 4130 CG . LEU D 243 ? -145.68100 -36.20000 -71.50200 1.000 25.14813 C ? C ? 196 1
   ATOM 4131 CD1 . LEU D 243 ? -145.94400 -35.26200 -70.35300 1.000 19.91864 C ? C ? 196 1
   ATOM 4132 CD2 . LEU D 243 ? -145.27100 -37.57300 -70.96600 1.000 24.91127 C ? C ? 196 1
   ATOM 4133 N . LEU D 244 ? -145.84700 -35.54400 -75.21700 1.000 19.71500 N ? C ? 197 1
   ATOM 4134 CA . LEU D 244 ? -144.74400 -35.16900 -76.09700 1.000 21.76489 C ? C ? 197 1
   ATOM 4135 C . LEU D 244 ? -145.04300 -33.87400 -76.84400 1.000 29.08314 C ? C ? 197 1
   ATOM 4136 O . LEU D 244 ? -144.15200 -33.03400 -77.02500 1.000 29.80188 O ? C ? 197 1
   ATOM 4137 CB . LEU D 244 ? -144.45200 -36.28900 -77.09200 1.000 22.92932 C ? C ? 197 1
   ATOM 4138 CG . LEU D 244 ? -144.16200 -37.69900 -76.58300 1.000 26.32284 C ? C ? 197 1
   ATOM 4139 CD1 . LEU D 244 ? -144.12700 -38.62900 -77.78100 1.000 27.58748 C ? C ? 197 1
   ATOM 4140 CD2 . LEU D 244 ? -142.84500 -37.73000 -75.84000 1.000 22.36228 C ? C ? 197 1
   ATOM 4141 N . GLN D 245 ? -146.28400 -33.70400 -77.30700 1.000 32.64148 N ? C ? 198 1
   ATOM 4142 CA . GLN D 245 ? -146.63100 -32.49200 -78.04300 1.000 33.37448 C ? C ? 198 1
   ATOM 4143 C . GLN D 245 ? -146.62600 -31.27300 -77.13600 1.000 28.27872 C ? C ? 198 1
   ATOM 4144 O . GLN D 245 ? -146.09800 -30.21600 -77.50200 1.000 30.88418 O ? C ? 198 1
   ATOM 4145 CB . GLN D 245 ? -148.00100 -32.65300 -78.70200 1.000 34.41604 C ? C ? 198 1
   ATOM 4146 CG . GLN D 245 ? -147.98600 -32.46000 -80.21000 1.000 44.74806 C ? C ? 198 1
   ATOM 4147 CD . GLN D 245 ? -149.30800 -32.83800 -80.86000 1.000 59.60729 C ? C ? 198 1
   ATOM 4148 OE1 . GLN D 245 ? -149.67400 -34.01900 -80.92600 1.000 51.85752 O ? C ? 198 1
   ATOM 4149 NE2 . GLN D 245 ? -150.03300 -31.83400 -81.34500 1.000 54.02453 N ? C ? 198 1
   ATOM 4150 N . ALA D 246 ? -147.20100 -31.40300 -75.94400 1.000 26.67652 N ? C ? 199 1
   ATOM 4151 CA . ALA D 246 ? -147.48400 -30.23800 -75.11500 1.000 23.72486 C ? C ? 199 1
   ATOM 4152 C . ALA D 246 ? -146.24200 -29.65100 -74.46000 1.000 30.50864 C ? C ? 199 1
   ATOM 4153 O . ALA D 246 ? -146.13900 -28.42800 -74.32400 1.000 29.85892 O ? C ? 199 1
   ATOM 4154 CB . ALA D 246 ? -148.49200 -30.60200 -74.03000 1.000 31.58924 C ? C ? 199 1
   ATOM 4155 N . VAL D 247 ? -145.30400 -30.48300 -74.02400 1.000 22.85885 N ? C ? 200 1
   ATOM 4156 CA . VAL D 247 ? -144.26300 -29.98500 -73.12500 1.000 27.49166 C ? C ? 200 1
   ATOM 4157 C . VAL D 247 ? -143.25000 -29.07800 -73.82900 1.000 22.57753 C ? C ? 200 1
   ATOM 4158 O . VAL D 247 ? -142.98600 -27.97800 -73.32300 1.000 31.32534 O ? C ? 200 1
   ATOM 4159 CB . VAL D 247 ? -143.56900 -31.14500 -72.40000 1.000 29.65348 C ? C ? 200 1
   ATOM 4160 CG1 . VAL D 247 ? -142.38000 -30.61600 -71.61200 1.000 24.41372 C ? C ? 200 1
   ATOM 4161 CG2 . VAL D 247 ? -144.55500 -31.80300 -71.45600 1.000 22.74520 C ? C ? 200 1
   ATOM 4162 N . PRO D 248 ? -142.64200 -29.45700 -74.96900 1.000 21.99854 N ? C ? 201 1
   ATOM 4163 CA . PRO D 248 ? -142.64300 -30.67300 -75.79100 1.000 30.09662 C ? C ? 201 1
   ATOM 4164 C . PRO D 248 ? -141.53600 -31.62600 -75.35600 1.000 28.65656 C ? C ? 201 1
   ATOM 4165 O . PRO D 248 ? -140.62400 -31.15700 -74.66700 1.000 25.89578 O ? C ? 201 1
   ATOM 4166 CB . PRO D 248 ? -142.37400 -30.13600 -77.20200 1.000 27.88575 C ? C ? 201 1
   ATOM 4167 CG . PRO D 248 ? -141.48100 -28.92300 -76.95200 1.000 22.61545 C ? C ? 201 1
   ATOM 4168 CD . PRO D 248 ? -141.74700 -28.42900 -75.54200 1.000 23.17165 C ? C ? 201 1
   ATOM 4169 N . LEU D 249 ? -141.60000 -32.90000 -75.76300 1.000 20.25256 N ? C ? 202 1
   ATOM 4170 CA . LEU D 249 ? -140.62400 -33.90400 -75.35600 1.000 22.29023 C ? C ? 202 1
   ATOM 4171 C . LEU D 249 ? -140.44200 -34.91600 -76.47600 1.000 24.30018 C ? C ? 202 1
   ATOM 4172 O . LEU D 249 ? -141.35800 -35.17100 -77.26400 1.000 22.18974 O ? C ? 202 1
   ATOM 4173 CB . LEU D 249 ? -141.04700 -34.65000 -74.07200 1.000 18.24502 C ? C ? 202 1
   ATOM 4174 CG . LEU D 249 ? -141.07100 -33.85800 -72.76000 1.000 16.64640 C ? C ? 202 1
   ATOM 4175 CD1 . LEU D 249 ? -141.69000 -34.69600 -71.63000 1.000 20.87449 C ? C ? 202 1
   ATOM 4176 CD2 . LEU D 249 ? -139.68300 -33.32000 -72.34800 1.000 19.82517 C ? C ? 202 1
   ATOM 4177 N . ALA D 250 ? -139.25600 -35.51100 -76.52100 1.000 19.32361 N ? C ? 203 1
   ATOM 4178 CA . ALA D 250 ? -138.92000 -36.54100 -77.49300 1.000 15.39228 C ? C ? 203 1
   ATOM 4179 C . ALA D 250 ? -138.63400 -37.85400 -76.77000 1.000 18.44165 C ? C ? 203 1
   ATOM 4180 O . ALA D 250 ? -138.01600 -37.86400 -75.70600 1.000 14.24480 O ? C ? 203 1
   ATOM 4181 CB . ALA D 250 ? -137.71700 -36.11600 -78.33000 1.000 14.21047 C ? C ? 203 1
   ATOM 4182 N . ASP D 251 ? -139.08400 -38.96000 -77.34900 1.000 17.44860 N ? C ? 204 1
   ATOM 4183 CA . ASP D 251 ? -138.84100 -40.28700 -76.79200 1.000 15.08453 C ? C ? 204 1
   ATOM 4184 C . ASP D 251 ? -137.41500 -40.70500 -77.16400 1.000 19.54445 C ? C ? 204 1
   ATOM 4185 O . ASP D 251 ? -137.14900 -41.04800 -78.32200 1.000 17.68151 O ? C ? 204 1
   ATOM 4186 CB . ASP D 251 ? -139.89200 -41.24000 -77.34200 1.000 14.54066 C ? C ? 204 1
   ATOM 4187 CG . ASP D 251 ? -139.75100 -42.66800 -76.82500 1.000 23.91950 C ? C ? 204 1
   ATOM 4188 OD1 . ASP D 251 ? -138.69500 -43.01000 -76.26900 1.000 20.64646 O ? C ? 204 1
   ATOM 4189 OD2 . ASP D 251 ? -140.71000 -43.46000 -77.00400 1.000 20.51426 O ? C ? 204 1
   ATOM 4190 N . SER D 252 ? -136.49100 -40.67300 -76.19400 1.000 15.68857 N ? C ? 205 1
   ATOM 4191 CA . SER D 252 ? -135.07800 -40.88100 -76.52300 1.000 12.72712 C ? C ? 205 1
   ATOM 4192 C . SER D 252 ? -134.87400 -42.19200 -77.26900 1.000 13.73008 C ? C ? 205 1
   ATOM 4193 O . SER D 252 ? -134.34500 -42.19900 -78.38200 1.000 19.39899 O ? C ? 205 1
   ATOM 4194 CB . SER D 252 ? -134.20400 -40.82400 -75.26300 1.000 13.15948 C ? C ? 205 1
   ATOM 4195 OG . SER D 252 ? -134.44600 -41.90700 -74.36600 1.000 15.85986 O ? C ? 205 1
   ATOM 4196 N . PHE D 253 ? -135.33800 -43.30700 -76.70500 1.000 13.65079 N ? C ? 206 1
   ATOM 4197 CA . PHE D 253 ? -135.11800 -44.59800 -77.35500 1.000 12.04210 C ? C ? 206 1
   ATOM 4198 C . PHE D 253 ? -135.68900 -44.62400 -78.77400 1.000 18.24481 C ? C ? 206 1
   ATOM 4199 O . PHE D 253 ? -135.03100 -45.08100 -79.71300 1.000 18.40760 O ? C ? 206 1
   ATOM 4200 CB . PHE D 253 ? -135.73100 -45.71700 -76.52500 1.000 16.80753 C ? C ? 206 1
   ATOM 4201 CG . PHE D 253 ? -135.54700 -47.08500 -77.13300 1.000 17.56069 C ? C ? 206 1
   ATOM 4202 CD1 . PHE D 253 ? -134.38700 -47.80700 -76.91100 1.000 15.97731 C ? C ? 206 1
   ATOM 4203 CD2 . PHE D 253 ? -136.54000 -47.65600 -77.91700 1.000 21.29321 C ? C ? 206 1
   ATOM 4204 CE1 . PHE D 253 ? -134.21400 -49.08000 -77.47200 1.000 25.23397 C ? C ? 206 1
   ATOM 4205 CE2 . PHE D 253 ? -136.37700 -48.93800 -78.48100 1.000 18.97692 C ? C ? 206 1
   ATOM 4206 CZ . PHE D 253 ? -135.22200 -49.64400 -78.25800 1.000 16.89892 C ? C ? 206 1
   ATOM 4207 N . ARG D 254 ? -136.92500 -44.15200 -78.95000 1.000 22.17670 N ? C ? 207 1
   ATOM 4208 CA . ARG D 254 ? -137.55400 -44.23800 -80.26700 1.000 19.23161 C ? C ? 207 1
   ATOM 4209 C . ARG D 254 ? -136.93400 -43.24400 -81.22700 1.000 19.03549 C ? C ? 207 1
   ATOM 4210 O . ARG D 254 ? -136.87900 -43.49900 -82.42900 1.000 28.69148 O ? C ? 207 1
   ATOM 4211 CB . ARG D 254 ? -139.06500 -44.01200 -80.15000 1.000 18.41149 C ? C ? 207 1
   ATOM 4212 CG . ARG D 254 ? -139.87100 -44.67400 -81.22300 1.000 25.60421 C ? C ? 207 1
   ATOM 4213 CD . ARG D 254 ? -139.38500 -46.07200 -81.45500 1.000 25.04250 C ? C ? 207 1
   ATOM 4214 NE . ARG D 254 ? -140.08500 -47.06800 -80.66000 1.000 16.33743 N ? C ? 207 1
   ATOM 4215 CZ . ARG D 254 ? -139.71500 -48.34100 -80.66100 1.000 18.82193 C ? C ? 207 1
   ATOM 4216 NH1 . ARG D 254 ? -138.66500 -48.69400 -81.40000 1.000 19.31673 N ? C ? 207 1
   ATOM 4217 NH2 . ARG D 254 ? -140.37800 -49.25100 -79.95300 1.000 16.08275 N ? C ? 207 1
   ATOM 4218 N . HIS D 255 ? -136.42200 -42.12700 -80.72000 1.000 18.15947 N ? C ? 208 1
   ATOM 4219 CA . HIS D 255 ? -135.73300 -41.18700 -81.58900 1.000 17.35344 C ? C ? 208 1
   ATOM 4220 C . HIS D 255 ? -134.49500 -41.82200 -82.21300 1.000 30.04827 C ? C ? 208 1
   ATOM 4221 O . HIS D 255 ? -134.16300 -41.55000 -83.37400 1.000 23.30619 O ? C ? 208 1
   ATOM 4222 CB . HIS D 255 ? -135.36200 -39.94500 -80.78600 1.000 25.69781 C ? C ? 208 1
   ATOM 4223 CG . HIS D 255 ? -134.51800 -38.96300 -81.53000 1.000 26.80711 C ? C ? 208 1
   ATOM 4224 ND1 . HIS D 255 ? -135.05700 -37.96000 -82.30500 1.000 24.86532 N ? C ? 208 1
   ATOM 4225 CD2 . HIS D 255 ? -133.17100 -38.79800 -81.57800 1.000 24.78326 C ? C ? 208 1
   ATOM 4226 CE1 . HIS D 255 ? -134.07800 -37.22800 -82.81200 1.000 31.82017 C ? C ? 208 1
   ATOM 4227 NE2 . HIS D 255 ? -132.92500 -37.71000 -82.38000 1.000 24.95092 N ? C ? 208 1
   ATOM 4228 N . LEU D 256 ? -133.80900 -42.68300 -81.46600 1.000 19.88305 N ? C ? 209 1
   ATOM 4229 CA . LEU D 256 ? -132.60800 -43.34200 -81.96600 1.000 21.89049 C ? C ? 209 1
   ATOM 4230 C . LEU D 256 ? -132.90700 -44.62600 -82.70500 1.000 27.62788 C ? C ? 209 1
   ATOM 4231 O . LEU D 256 ? -132.12000 -45.03900 -83.55900 1.000 22.14737 O ? C ? 209 1
   ATOM 4232 CB . LEU D 256 ? -131.65500 -43.69000 -80.82100 1.000 21.77800 C ? C ? 209 1
   ATOM 4233 CG . LEU D 256 ? -131.20900 -42.50600 -79.98600 1.000 19.95506 C ? C ? 209 1
   ATOM 4234 CD1 . LEU D 256 ? -130.62300 -43.02100 -78.66700 1.000 19.74959 C ? C ? 209 1
   ATOM 4235 CD2 . LEU D 256 ? -130.21200 -41.67500 -80.76600 1.000 26.59061 C ? C ? 209 1
   ATOM 4236 N . TYR D 257 ? -134.00400 -45.28500 -82.37800 1.000 15.09796 N ? C ? 210 1
   ATOM 4237 CA . TYR D 257 ? -134.30500 -46.60900 -82.91000 1.000 17.02602 C ? C ? 210 1
   ATOM 4238 C . TYR D 257 ? -135.76000 -46.62100 -83.35100 1.000 21.96483 C ? C ? 210 1
   ATOM 4239 O . TYR D 257 ? -136.57100 -47.39200 -82.83500 1.000 23.60755 O ? C ? 210 1
   ATOM 4240 CB . TYR D 257 ? -134.03300 -47.68300 -81.85500 1.000 18.52300 C ? C ? 210 1
   ATOM 4241 CG . TYR D 257 ? -132.62900 -47.61300 -81.26100 1.000 25.14837 C ? C ? 210 1
   ATOM 4242 CD1 . TYR D 257 ? -131.52300 -48.01000 -82.00500 1.000 21.59619 C ? C ? 210 1
   ATOM 4243 CD2 . TYR D 257 ? -132.41700 -47.15800 -79.96300 1.000 26.54656 C ? C ? 210 1
   ATOM 4244 CE1 . TYR D 257 ? -130.22700 -47.94900 -81.48000 1.000 25.43552 C ? C ? 210 1
   ATOM 4245 CE2 . TYR D 257 ? -131.11800 -47.09500 -79.42200 1.000 20.80882 C ? C ? 210 1
   ATOM 4246 CZ . TYR D 257 ? -130.03300 -47.49200 -80.19300 1.000 26.80482 C ? C ? 210 1
   ATOM 4247 OH . TYR D 257 ? -128.75400 -47.44000 -79.66200 1.000 20.18852 O ? C ? 210 1
   ATOM 4248 N . PRO D 258 ? -136.12200 -45.76500 -84.30800 1.000 21.47623 N ? C ? 211 1
   ATOM 4249 CA . PRO D 258 ? -137.54900 -45.55100 -84.59600 1.000 19.47127 C ? C ? 211 1
   ATOM 4250 C . PRO D 258 ? -138.24300 -46.76600 -85.14500 1.000 23.68278 C ? C ? 211 1
   ATOM 4251 O . PRO D 258 ? -139.47000 -46.84400 -85.04400 1.000 31.66061 O ? C ? 211 1
   ATOM 4252 CB . PRO D 258 ? -137.53800 -44.40200 -85.61500 1.000 21.28421 C ? C ? 211 1
   ATOM 4253 CG . PRO D 258 ? -136.16300 -44.42200 -86.21900 1.000 27.13351 C ? C ? 211 1
   ATOM 4254 CD . PRO D 258 ? -135.24300 -44.93600 -85.15500 1.000 19.24517 C ? C ? 211 1
   ATOM 4255 N . ASN D 259 ? -137.52400 -47.73800 -85.69200 1.000 24.48716 N ? C ? 212 1
   ATOM 4256 CA . ASN D 259 ? -138.19700 -48.87400 -86.30800 1.000 32.05799 C ? C ? 212 1
   ATOM 4257 C . ASN D 259 ? -137.79200 -50.19000 -85.67800 1.000 30.02996 C ? C ? 212 1
   ATOM 4258 O . ASN D 259 ? -137.95700 -51.24600 -86.29000 1.000 29.29057 O ? C ? 212 1
   ATOM 4259 CB . ASN D 259 ? -137.93500 -48.88100 -87.81200 1.000 32.04381 C ? C ? 212 1
   ATOM 4260 CG . ASN D 259 ? -138.38400 -47.58900 -88.46300 1.000 36.08463 C ? C ? 212 1
   ATOM 4261 OD1 . ASN D 259 ? -139.48600 -47.10000 -88.19400 1.000 33.95880 O ? C ? 212 1
   ATOM 4262 ND2 . ASN D 259 ? -137.52200 -47.00300 -89.28100 1.000 32.12286 N ? C ? 212 1
   ATOM 4263 N . THR D 260 ? -137.28900 -50.16100 -84.45300 1.000 25.41387 N ? C ? 213 1
   ATOM 4264 CA . THR D 260 ? -136.80500 -51.38100 -83.83800 1.000 17.62855 C ? C ? 213 1
   ATOM 4265 C . THR D 260 ? -137.91400 -52.03900 -83.04100 1.000 24.06502 C ? C ? 213 1
   ATOM 4266 O . THR D 260 ? -138.33400 -51.48500 -82.01000 1.000 25.13423 O ? C ? 213 1
   ATOM 4267 CB . THR D 260 ? -135.61600 -51.09200 -82.94700 1.000 25.84003 C ? C ? 213 1
   ATOM 4268 OG1 . THR D 260 ? -134.57200 -50.54200 -83.75800 1.000 20.92511 O ? C ? 213 1
   ATOM 4269 CG2 . THR D 260 ? -135.13600 -52.38000 -82.29600 1.000 18.24577 C ? C ? 213 1
   ATOM 4270 N . PRO D 261 ? -138.38800 -53.21000 -83.44100 1.000 21.64235 N ? C ? 214 1
   ATOM 4271 CA . PRO D 261 ? -139.43800 -53.90000 -82.69300 1.000 25.54347 C ? C ? 214 1
   ATOM 4272 C . PRO D 261 ? -138.84800 -54.73800 -81.56700 1.000 21.79749 C ? C ? 214 1
   ATOM 4273 O . PRO D 261 ? -137.63600 -54.90300 -81.45800 1.000 21.91753 O ? C ? 214 1
   ATOM 4274 CB . PRO D 261 ? -140.07100 -54.80200 -83.76400 1.000 20.89410 C ? C ? 214 1
   ATOM 4275 CG . PRO D 261 ? -138.91700 -55.15000 -84.64000 1.000 26.31939 C ? C ? 214 1
   ATOM 4276 CD . PRO D 261 ? -138.05700 -53.91000 -84.69300 1.000 24.78741 C ? C ? 214 1
   ATOM 4277 N . TYR D 262 ? -139.74700 -55.28200 -80.74600 1.000 17.00955 N ? C ? 215 1
   ATOM 4278 CA . TYR D 262 ? -139.45800 -56.27900 -79.72800 1.000 18.30741 C ? C ? 215 1
   ATOM 4279 C . TYR D 262 ? -138.59700 -55.74300 -78.58400 1.000 25.01397 C ? C ? 215 1
   ATOM 4280 O . TYR D 262 ? -137.99900 -56.53400 -77.84500 1.000 19.84686 O ? C ? 215 1
   ATOM 4281 CB . TYR D 262 ? -138.80300 -57.52100 -80.34500 1.000 23.38747 C ? C ? 215 1
   ATOM 4282 CG . TYR D 262 ? -139.61200 -58.12600 -81.48500 1.000 38.49800 C ? C ? 215 1
   ATOM 4283 CD1 . TYR D 262 ? -139.12300 -58.13500 -82.78400 1.000 32.96397 C ? C ? 215 1
   ATOM 4284 CD2 . TYR D 262 ? -140.87100 -58.68100 -81.25500 1.000 36.70593 C ? C ? 215 1
   ATOM 4285 CE1 . TYR D 262 ? -139.86200 -58.67900 -83.83200 1.000 29.08824 C ? C ? 215 1
   ATOM 4286 CE2 . TYR D 262 ? -141.61300 -59.23300 -82.28300 1.000 31.84069 C ? C ? 215 1
   ATOM 4287 CZ . TYR D 262 ? -141.10200 -59.22800 -83.57400 1.000 43.36814 C ? C ? 215 1
   ATOM 4288 OH . TYR D 262 ? -141.83600 -59.77200 -84.60800 1.000 45.16949 O ? C ? 215 1
   ATOM 4289 N . ALA D 263 ? -138.54000 -54.41900 -78.39600 1.000 17.72263 N ? C ? 216 1
   ATOM 4290 CA . ALA D 263 ? -137.72700 -53.80200 -77.34400 1.000 21.05789 C ? C ? 216 1
   ATOM 4291 C . ALA D 263 ? -138.65900 -53.37000 -76.21800 1.000 17.20553 C ? C ? 216 1
   ATOM 4292 O . ALA D 263 ? -139.36300 -52.36600 -76.34200 1.000 19.60596 O ? C ? 216 1
   ATOM 4293 CB . ALA D 263 ? -136.92900 -52.62600 -77.90200 1.000 17.71446 C ? C ? 216 1
   ATOM 4294 N . TYR D 264 ? -138.66100 -54.12500 -75.11900 1.000 18.26366 N ? C ? 217 1
   ATOM 4295 CA . TYR D 264 ? -139.59600 -53.94300 -74.01600 1.000 17.85241 C ? C ? 217 1
   ATOM 4296 C . TYR D 264 ? -138.85400 -53.75000 -72.70100 1.000 13.87520 C ? C ? 217 1
   ATOM 4297 O . TYR D 264 ? -137.67100 -54.07300 -72.56800 1.000 17.74610 O ? C ? 217 1
   ATOM 4298 CB . TYR D 264 ? -140.54700 -55.14700 -73.88900 1.000 21.91467 C ? C ? 217 1
   ATOM 4299 CG . TYR D 264 ? -141.16100 -55.58900 -75.21300 1.000 21.64399 C ? C ? 217 1
   ATOM 4300 CD1 . TYR D 264 ? -141.12400 -56.92800 -75.61800 1.000 24.66678 C ? C ? 217 1
   ATOM 4301 CD2 . TYR D 264 ? -141.76800 -54.66700 -76.05800 1.000 19.60664 C ? C ? 217 1
   ATOM 4302 CE1 . TYR D 264 ? -141.67100 -57.33000 -76.84800 1.000 20.46219 C ? C ? 217 1
   ATOM 4303 CE2 . TYR D 264 ? -142.31100 -55.05200 -77.27300 1.000 24.07435 C ? C ? 217 1
   ATOM 4304 CZ . TYR D 264 ? -142.26600 -56.38900 -77.65300 1.000 24.08659 C ? C ? 217 1
   ATOM 4305 OH . TYR D 264 ? -142.79900 -56.76600 -78.84900 1.000 26.20809 O ? C ? 217 1
   ATOM 4306 N . THR D 265 ? -139.56900 -53.24700 -71.70700 1.000 13.07350 N ? C ? 218 1
   ATOM 4307 CA . THR D 265 ? -138.98100 -53.02400 -70.39500 1.000 15.82404 C ? C ? 218 1
   ATOM 4308 C . THR D 265 ? -139.78300 -53.71100 -69.30600 1.000 15.55279 C ? C ? 218 1
   ATOM 4309 O . THR D 265 ? -139.41000 -53.62700 -68.13600 1.000 14.68987 O ? C ? 218 1
   ATOM 4310 CB . THR D 265 ? -138.88900 -51.52500 -70.08300 1.000 15.99840 C ? C ? 218 1
   ATOM 4311 OG1 . THR D 265 ? -140.19500 -50.94000 -70.14500 1.000 14.33441 O ? C ? 218 1
   ATOM 4312 CG2 . THR D 265 ? -138.03100 -50.83300 -71.12600 1.000 18.37175 C ? C ? 218 1
   ATOM 4313 N . PHE D 266 ? -140.86800 -54.38900 -69.65600 1.000 16.06331 N ? C ? 219 1
   ATOM 4314 CA . PHE D 266 ? -141.72000 -55.03100 -68.67300 1.000 15.91915 C ? C ? 219 1
   ATOM 4315 C . PHE D 266 ? -142.23600 -56.34500 -69.23800 1.000 15.24024 C ? C ? 219 1
   ATOM 4316 O . PHE D 266 ? -142.58600 -56.42300 -70.41400 1.000 18.00832 O ? C ? 219 1
   ATOM 4317 CB . PHE D 266 ? -142.90700 -54.12800 -68.29200 1.000 18.43625 C ? C ? 219 1
   ATOM 4318 CG . PHE D 266 ? -144.04800 -54.87900 -67.69300 1.000 16.54263 C ? C ? 219 1
   ATOM 4319 CD1 . PHE D 266 ? -144.02200 -55.24700 -66.35300 1.000 16.37313 C ? C ? 219 1
   ATOM 4320 CD2 . PHE D 266 ? -145.12800 -55.26800 -68.47300 1.000 16.70816 C ? C ? 219 1
   ATOM 4321 CE1 . PHE D 266 ? -145.06400 -55.97600 -65.79900 1.000 18.86252 C ? C ? 219 1
   ATOM 4322 CE2 . PHE D 266 ? -146.15400 -55.98500 -67.92400 1.000 18.12938 C ? C ? 219 1
   ATOM 4323 CZ . PHE D 266 ? -146.12400 -56.34300 -66.58900 1.000 21.69612 C ? C ? 219 1
   ATOM 4324 N . TRP D 267 ? -142.28300 -57.37400 -68.40100 1.000 17.12485 N ? C ? 220 1
   ATOM 4325 CA . TRP D 267 ? -142.93500 -58.62600 -68.76100 1.000 21.44070 C ? C ? 220 1
   ATOM 4326 C . TRP D 267 ? -143.67300 -59.13600 -67.53600 1.000 20.51871 C ? C ? 220 1
   ATOM 4327 O . TRP D 267 ? -143.09900 -59.16900 -66.44400 1.000 18.23148 O ? C ? 220 1
   ATOM 4328 CB . TRP D 267 ? -141.93700 -59.68700 -69.23000 1.000 18.75688 C ? C ? 220 1
   ATOM 4329 CG . TRP D 267 ? -140.92500 -59.22800 -70.23300 1.000 21.89870 C ? C ? 220 1
   ATOM 4330 CD1 . TRP D 267 ? -140.88700 -59.53000 -71.55700 1.000 21.29286 C ? C ? 220 1
   ATOM 4331 CD2 . TRP D 267 ? -139.76700 -58.43500 -69.96900 1.000 17.88131 C ? C ? 220 1
   ATOM 4332 NE1 . TRP D 267 ? -139.78000 -58.95200 -72.14700 1.000 22.91714 N ? C ? 220 1
   ATOM 4333 CE2 . TRP D 267 ? -139.08100 -58.27500 -71.18700 1.000 18.04185 C ? C ? 220 1
   ATOM 4334 CE3 . TRP D 267 ? -139.25000 -57.83200 -68.81700 1.000 19.63471 C ? C ? 220 1
   ATOM 4335 CZ2 . TRP D 267 ? -137.91300 -57.53500 -71.29100 1.000 19.70329 C ? C ? 220 1
   ATOM 4336 CZ3 . TRP D 267 ? -138.08200 -57.09600 -68.91900 1.000 16.06688 C ? C ? 220 1
   ATOM 4337 CH2 . TRP D 267 ? -137.42600 -56.95500 -70.14600 1.000 16.76991 C ? C ? 220 1
   ATOM 4338 N . THR D 268 ? -144.94200 -59.51800 -67.70000 1.000 19.81334 N ? C ? 221 1
   ATOM 4339 CA . THR D 268 ? -145.66300 -60.08700 -66.56600 1.000 17.80832 C ? C ? 221 1
   ATOM 4340 C . THR D 268 ? -144.91200 -61.29500 -66.02200 1.000 21.14888 C ? C ? 221 1
   ATOM 4341 O . THR D 268 ? -144.36700 -62.10600 -66.78100 1.000 22.99325 O ? C ? 221 1
   ATOM 4342 CB . THR D 268 ? -147.08800 -60.50200 -66.96600 1.000 25.51407 C ? C ? 221 1
   ATOM 4343 OG1 . THR D 268 ? -147.73700 -61.07200 -65.83000 1.000 21.56819 O ? C ? 221 1
   ATOM 4344 CG2 . THR D 268 ? -147.06200 -61.55700 -68.06400 1.000 20.04106 C ? C ? 221 1
   ATOM 4345 N . TYR D 269 ? -144.87800 -61.41100 -64.69600 1.000 21.12589 N ? C ? 222 1
   ATOM 4346 CA . TYR D 269 ? -144.25500 -62.57000 -64.07300 1.000 24.05410 C ? C ? 222 1
   ATOM 4347 C . TYR D 269 ? -144.86300 -63.86900 -64.57700 1.000 33.23883 C ? C ? 222 1
   ATOM 4348 O . TYR D 269 ? -144.17800 -64.89300 -64.64100 1.000 28.04480 O ? C ? 222 1
   ATOM 4349 CB . TYR D 269 ? -144.41500 -62.49800 -62.56100 1.000 23.64489 C ? C ? 222 1
   ATOM 4350 CG . TYR D 269 ? -143.41100 -61.61000 -61.86900 1.000 26.27597 C ? C ? 222 1
   ATOM 4351 CD1 . TYR D 269 ? -142.04700 -61.76900 -62.08500 1.000 27.55184 C ? C ? 222 1
   ATOM 4352 CD2 . TYR D 269 ? -143.83000 -60.60400 -61.00400 1.000 25.83992 C ? C ? 222 1
   ATOM 4353 CE1 . TYR D 269 ? -141.11600 -60.94500 -61.44900 1.000 28.44478 C ? C ? 222 1
   ATOM 4354 CE2 . TYR D 269 ? -142.91700 -59.78500 -60.36800 1.000 23.50409 C ? C ? 222 1
   ATOM 4355 CZ . TYR D 269 ? -141.56300 -59.96500 -60.58500 1.000 25.19427 C ? C ? 222 1
   ATOM 4356 OH . TYR D 269 ? -140.66400 -59.14800 -59.93700 1.000 26.95868 O ? C ? 222 1
   ATOM 4357 N . MET D 270 ? -146.13800 -63.84500 -64.93600 1.000 25.77578 N ? C ? 223 1
   ATOM 4358 CA . MET D 270 ? -146.87800 -65.06400 -65.21400 1.000 37.82059 C ? C ? 223 1
   ATOM 4359 C . MET D 270 ? -146.57600 -65.59400 -66.61400 1.000 36.98850 C ? C ? 223 1
   ATOM 4360 O . MET D 270 ? -146.01900 -64.89700 -67.46700 1.000 31.55741 O ? C ? 223 1
   ATOM 4361 CB . MET D 270 ? -148.37700 -64.81400 -65.06800 1.000 34.67328 C ? C ? 223 1
   ATOM 4362 CG . MET D 270 ? -148.74700 -63.98500 -63.84700 1.000 39.48228 C ? C ? 223 1
   ATOM 4363 SD . MET D 270 ? -150.53100 -63.80300 -63.70600 1.000 51.98676 S ? C ? 223 1
   ATOM 4364 CE . MET D 270 ? -150.79500 -62.34300 -64.71800 1.000 47.62685 C ? C ? 223 1
   ATOM 4365 N A MET D 271 ? -146.93700 -66.86400 -66.82300 0.530 38.93736 N ? C ? 224 1
   ATOM 4366 CA A MET D 271 ? -146.87200 -67.53000 -68.12900 0.530 32.98180 C ? C ? 224 1
   ATOM 4367 C A MET D 271 ? -145.49400 -67.40500 -68.77700 0.530 33.22508 C ? C ? 224 1
   ATOM 4368 O A MET D 271 ? -145.36300 -67.46800 -70.00100 0.530 35.41636 O ? C ? 224 1
   ATOM 4369 CB A MET D 271 ? -147.95900 -67.00800 -69.07400 0.530 31.54279 C ? C ? 224 1
   ATOM 4370 CG A MET D 271 ? -149.41000 -67.22800 -68.59600 0.530 37.49528 C ? C ? 224 1
   ATOM 4371 SD A MET D 271 ? -149.83900 -68.86700 -67.93500 0.530 47.60502 S ? C ? 224 1
   ATOM 4372 CE A MET D 271 ? -149.27800 -69.96000 -69.24500 0.530 31.60992 C ? C ? 224 1
   ATOM 4373 N B MET D 271 ? -146.94500 -66.85700 -66.83300 0.470 38.92068 N ? C ? 224 1
   ATOM 4374 CA B MET D 271 ? -146.88400 -67.49900 -68.14800 0.470 32.99226 C ? C ? 224 1
   ATOM 4375 C B MET D 271 ? -145.49500 -67.40800 -68.77900 0.470 33.23284 C ? C ? 224 1
   ATOM 4376 O B MET D 271 ? -145.35900 -67.50000 -70.00200 0.470 35.40716 O ? C ? 224 1
   ATOM 4377 CB B MET D 271 ? -147.94500 -66.91800 -69.09300 0.470 31.53468 C ? C ? 224 1
   ATOM 4378 CG B MET D 271 ? -149.35500 -67.48100 -68.85700 0.470 37.70427 C ? C ? 224 1
   ATOM 4379 SD B MET D 271 ? -150.70300 -66.32600 -69.19800 0.470 41.59168 S ? C ? 224 1
   ATOM 4380 CE B MET D 271 ? -152.12200 -67.23800 -68.59100 0.470 35.79146 C ? C ? 224 1
   ATOM 4381 N . ASN D 272 ? -144.45700 -67.23300 -67.96000 1.000 30.18469 N ? C ? 225 1
   ATOM 4382 CA . ASN D 272 ? -143.07300 -67.19100 -68.44300 1.000 35.04375 C ? C ? 225 1
   ATOM 4383 C . ASN D 272 ? -142.87800 -66.14900 -69.54100 1.000 32.80518 C ? C ? 225 1
   ATOM 4384 O . ASN D 272 ? -142.14600 -66.37200 -70.50800 1.000 29.60636 O ? C ? 225 1
   ATOM 4385 CB . ASN D 272 ? -142.62400 -68.57300 -68.93400 1.000 34.92905 C ? C ? 225 1
   ATOM 4386 CG . ASN D 272 ? -142.09100 -69.44700 -67.81100 1.000 53.75240 C ? C ? 225 1
   ATOM 4387 OD1 . ASN D 272 ? -142.85200 -70.16700 -67.15300 1.000 51.04535 O ? C ? 225 1
   ATOM 4388 ND2 . ASN D 272 ? -140.77800 -69.38300 -67.57900 1.000 53.86924 N ? C ? 225 1
   ATOM 4389 N . ALA D 273 ? -143.54600 -64.99900 -69.39600 1.000 24.30000 N ? C ? 226 1
   ATOM 4390 CA . ALA D 273 ? -143.53700 -64.01300 -70.47100 1.000 20.19783 C ? C ? 226 1
   ATOM 4391 C . ALA D 273 ? -142.12900 -63.51500 -70.76600 1.000 18.52615 C ? C ? 226 1
   ATOM 4392 O . ALA D 273 ? -141.77800 -63.28800 -71.93000 1.000 26.10921 O ? C ? 226 1
   ATOM 4393 CB . ALA D 273 ? -144.44600 -62.83700 -70.12200 1.000 28.19569 C ? C ? 226 1
   ATOM 4394 N . ARG D 274 ? -141.30800 -63.33000 -69.72900 1.000 23.49330 N ? C ? 227 1
   ATOM 4395 CA . ARG D 274 ? -139.96600 -62.80100 -69.95800 1.000 20.65552 C ? C ? 227 1
   ATOM 4396 C . ARG D 274 ? -139.14700 -63.74800 -70.82700 1.000 27.02130 C ? C ? 227 1
   ATOM 4397 O . ARG D 274 ? -138.52300 -63.32200 -71.80800 1.000 27.77419 O ? C ? 227 1
   ATOM 4398 CB . ARG D 274 ? -139.25500 -62.53600 -68.63300 1.000 21.65018 C ? C ? 227 1
   ATOM 4399 CG . ARG D 274 ? -137.98600 -61.67200 -68.80300 1.000 21.96037 C ? C ? 227 1
   ATOM 4400 CD . ARG D 274 ? -137.66200 -60.85700 -67.53800 1.000 21.26541 C ? C ? 227 1
   ATOM 4401 NE . ARG D 274 ? -136.51000 -59.96100 -67.73000 1.000 21.26416 N ? C ? 227 1
   ATOM 4402 CZ . ARG D 274 ? -136.01500 -59.16500 -66.77600 1.000 19.74868 C ? C ? 227 1
   ATOM 4403 NH1 . ARG D 274 ? -136.57000 -59.15200 -65.57100 1.000 13.45906 N ? C ? 227 1
   ATOM 4404 NH2 . ARG D 274 ? -134.97800 -58.37000 -67.02700 1.000 16.32834 N ? C ? 227 1
   ATOM 4405 N . SER D 275 ? -139.16000 -65.04500 -70.49500 1.000 29.43775 N ? C ? 228 1
   ATOM 4406 CA . SER D 275 ? -138.41300 -66.02900 -71.28300 1.000 29.57980 C ? C ? 228 1
   ATOM 4407 C . SER D 275 ? -138.81700 -66.00600 -72.75100 1.000 31.20528 C ? C ? 228 1
   ATOM 4408 O . SER D 275 ? -137.99300 -66.28700 -73.63200 1.000 36.63930 O ? C ? 228 1
   ATOM 4409 CB . SER D 275 ? -138.61500 -67.42900 -70.69600 1.000 33.64190 C ? C ? 228 1
   ATOM 4410 OG . SER D 275 ? -139.95400 -67.87200 -70.87600 1.000 38.00483 O ? C ? 228 1
   ATOM 4411 N . LYS D 276 ? -140.06300 -65.65300 -73.03800 1.000 31.62321 N ? C ? 229 1
   ATOM 4412 CA . LYS D 276 ? -140.53700 -65.53100 -74.40600 1.000 23.40313 C ? C ? 229 1
   ATOM 4413 C . LYS D 276 ? -140.42300 -64.11600 -74.95700 1.000 26.33989 C ? C ? 229 1
   ATOM 4414 O . LYS D 276 ? -140.78200 -63.89600 -76.11800 1.000 27.46774 O ? C ? 229 1
   ATOM 4415 CB . LYS D 276 ? -141.99700 -65.98000 -74.50500 1.000 30.15126 C ? C ? 229 1
   ATOM 4416 CG . LYS D 276 ? -142.30800 -67.39500 -74.05000 1.000 29.39571 C ? C ? 229 1
   ATOM 4417 CD . LYS D 276 ? -143.78400 -67.44900 -73.58700 1.000 36.50170 C ? C ? 229 1
   ATOM 4418 CE . LYS D 276 ? -144.12600 -68.69300 -72.76300 1.000 43.37136 C ? C ? 229 1
   ATOM 4419 NZ . LYS D 276 ? -145.57800 -68.74600 -72.35600 1.000 36.57015 N ? C ? 229 1
   ATOM 4420 N . ASN D 277 ? -139.94000 -63.15500 -74.16700 1.000 27.26739 N ? C ? 230 1
   ATOM 4421 CA . ASN D 277 ? -139.90400 -61.74200 -74.57700 1.000 19.70654 C ? C ? 230 1
   ATOM 4422 C . ASN D 277 ? -141.26400 -61.26400 -75.06900 1.000 23.56975 C ? C ? 230 1
   ATOM 4423 O . ASN D 277 ? -141.38000 -60.52800 -76.05700 1.000 19.36908 O ? C ? 230 1
   ATOM 4424 CB . ASN D 277 ? -138.85400 -61.46500 -75.64100 1.000 20.40983 C ? C ? 230 1
   ATOM 4425 CG . ASN D 277 ? -138.67600 -59.97400 -75.87600 1.000 25.88189 C ? C ? 230 1
[truncated: 126,502 more chars]
