# Supplementary material for: Altered APE1 activity on abasic ribonucleotides is mediated by changes in the nucleoside sugar pucker
Source: Comput Struct Biotechnol J. 2021 May 25;19:3293–302. doi: 10.1016/j.csbj.2021.05.035 (PMC8207216; doi:10.1016/j.csbj.2021.05.035)
Supplement: Supplementary data 4 [file mmc4.zip › 7LPI.cif]

data_rAP_PS_20200901_final_refine
_cell.volume                      191534.345
_cell.length_a                    44.227
_cell.length_b                    60.883
_cell.length_c                    73.208
_cell.angle_beta                  77.969
_cell.angle_gamma                 87.124
_cell.angle_alpha                 83.640
_space_group.name_H-M_alt         'P 1'
_space_group.name_Hall            ' P 1'
_space_group.IT_number            1
_space_group.crystal_system       triclinic
_symmetry.Int_Tables_number       1
_symmetry.space_group_name_H-M    'P 1'
_symmetry.space_group_name_Hall   ' P 1'
_reflns.B_iso_Wilson_estimate     27.75
_refine.ls_percent_reflns_R_free  4.88
_refine.pdbx_overall_phase_error  29.8649
_refine.solvent_model_details     'FLAT BULK SOLVENT MODEL'
_refine.pdbx_ls_cross_valid_method 'FREE R-VALUE'
_refine.pdbx_refine_id            'X-RAY DIFFRACTION'
_refine.ls_R_factor_obs           0.1991
_refine.B_iso_mean                37.12
_refine.ls_number_reflns_R_free   2794
_refine.ls_percent_reflns_obs     61.25
_refine.ls_R_factor_R_work        0.1968
_refine.pdbx_solvent_shrinkage_radii 0.9000
_refine.ls_d_res_high             2.05
_refine.ls_number_reflns_obs      57272
_refine.pdbx_ls_sigma_F           1.96
_refine.ls_number_reflns_R_work   54478
_refine.ls_d_res_low              24.46
_refine.pdbx_stereochemistry_target_values 'GeoStd + Monomer Library + CDL v1.2'
_refine.ls_R_factor_R_free        0.2447
_refine.overall_SU_ML             0.2830
_refine.pdbx_solvent_vdw_probe_radii 1.1100
_exptl.method                     'X-RAY DIFFRACTION'
loop_
  _space_group_symop.id
  _space_group_symop.operation_xyz
   1 x,y,z

loop_
  _software.pdbx_ordinal
  _software.name
  _software.version
  _software.type
  _software.contact_author
  _software.contact_author_email
  _software.location
  _software.classification
  _software.citation_id
  _software.language
   1 phenix.refine 1.17.1_3660 program 'Paul D. Adams' pdadams@lbl.gov https://www.phenix-online.org/ refinement phenix.refine Python/C++
   2 Phenix 1.17.1_3660 program 'Paul D. Adams' pdadams@lbl.gov https://www.phenix-online.org/ refinement phenix Python/C++

loop_
  _citation.id
  _citation.title
  _citation.journal_abbrev
  _citation.journal_volume
  _citation.page_first
  _citation.page_last
  _citation.year
  _citation.journal_id_ASTM
  _citation.journal_id_ISSN
  _citation.journal_id_CSD
   phenix.refine 'Towards automated crystallographic structure refinement with phenix.refine.' 'Acta Crystallogr., Sect. D: Biol. Crystallogr.' 68 352 67 2012 ABCRE6 0907-4449 0766
   phenix 'Macromolecular structure determination using X-rays, neutrons and electrons: recent developments in Phenix' 'Acta Crystallogr., Sect. D: Biol. Crystallogr.' 75 861 877 2019 ABCRE6 0907-4449 0766

loop_
  _refine_ls_restr.pdbx_refine_id
  _refine_ls_restr.type
  _refine_ls_restr.number
  _refine_ls_restr.dev_ideal
  _refine_ls_restr.weight
  _refine_ls_restr.pdbx_restraint_function
   'X-RAY DIFFRACTION' f_bond_d 5391 0.0123 ? ?
   'X-RAY DIFFRACTION' f_angle_d 7481 1.2481 ? ?
   'X-RAY DIFFRACTION' f_chiral_restr 801 0.0855 ? ?
   'X-RAY DIFFRACTION' f_plane_restr 817 0.0063 ? ?
   'X-RAY DIFFRACTION' f_dihedral_angle_d 2087 26.8130 ? ?

loop_
  _refine_ls_shell.pdbx_refine_id
  _refine_ls_shell.d_res_high
  _refine_ls_shell.d_res_low
  _refine_ls_shell.number_reflns_R_work
  _refine_ls_shell.R_factor_R_work
  _refine_ls_shell.percent_reflns_obs
  _refine_ls_shell.R_factor_R_free
  _refine_ls_shell.number_reflns_R_free
   'X-RAY DIFFRACTION' 5.54 24.46 3972 0.1452 90.20 0.1896 206
   'X-RAY DIFFRACTION' 4.40 5.54 4239 0.1419 94.43 0.2050 220
   'X-RAY DIFFRACTION' 3.85 4.40 4206 0.1493 94.67 0.1838 213
   'X-RAY DIFFRACTION' 3.50 3.85 4211 0.1703 94.49 0.2441 217
   'X-RAY DIFFRACTION' 3.25 3.50 4118 0.1810 92.04 0.2139 217
   'X-RAY DIFFRACTION' 3.06 3.25 3653 0.2211 83.39 0.2808 193
   'X-RAY DIFFRACTION' 2.90 3.06 3387 0.2676 75.44 0.2997 174
   'X-RAY DIFFRACTION' 2.78 2.90 3129 0.2584 70.68 0.3286 156
   'X-RAY DIFFRACTION' 2.67 2.78 2928 0.2623 65.24 0.3305 146
   'X-RAY DIFFRACTION' 2.58 2.67 2729 0.2695 61.83 0.2628 140
   'X-RAY DIFFRACTION' 2.50 2.58 2604 0.2688 58.89 0.2893 131
   'X-RAY DIFFRACTION' 2.43 2.50 2480 0.2802 55.35 0.3245 127
   'X-RAY DIFFRACTION' 2.36 2.43 2210 0.2812 49.59 0.3142 114
   'X-RAY DIFFRACTION' 2.31 2.36 2020 0.2904 45.30 0.3166 100
   'X-RAY DIFFRACTION' 2.25 2.31 1839 0.2816 41.59 0.3120 95
   'X-RAY DIFFRACTION' 2.20 2.25 1627 0.2883 36.80 0.2674 84
   'X-RAY DIFFRACTION' 2.16 2.20 1556 0.2857 34.49 0.3491 78
   'X-RAY DIFFRACTION' 2.12 2.16 1312 0.2828 29.52 0.4610 67
   'X-RAY DIFFRACTION' 2.08 2.12 1201 0.2825 27.38 0.3187 61
   'X-RAY DIFFRACTION' 2.05 2.08 1057 0.2904 23.68 0.4496 55

loop_
  _struct_asym.id
   A
   B
   C
   D
   E

loop_
  _struct_conn.id
  _struct_conn.conn_type_id
  _struct_conn.ptnr1_auth_comp_id
  _struct_conn.ptnr1_auth_asym_id
  _struct_conn.ptnr1_auth_seq_id
  _struct_conn.ptnr1_auth_atom_id
  _struct_conn.ptnr1_label_comp_id
  _struct_conn.ptnr1_label_asym_id
  _struct_conn.ptnr1_label_seq_id
  _struct_conn.ptnr1_label_atom_id
  _struct_conn.ptnr1_role
  _struct_conn.ptnr2_auth_comp_id
  _struct_conn.ptnr2_auth_asym_id
  _struct_conn.ptnr2_auth_seq_id
  _struct_conn.ptnr2_auth_atom_id
  _struct_conn.ptnr2_label_comp_id
  _struct_conn.ptnr2_label_asym_id
  _struct_conn.ptnr2_label_seq_id
  _struct_conn.ptnr2_label_atom_id
  _struct_conn.ptnr2_role
  _struct_conn.details
   C00001 covale '  C' E 10 O3' '  C' D 10 O3' . XZY E 11 P XZY D 11 P . 'Bond created based on atom type and distance.'
   C00002 covale '  C' E 10 O3' '  C' D 10 O3' . XZY E 11 P XZY D 11 P . 'Bond created based on atom type and distance.'
   C00003 covale XZY E 11 O3' XZY D 11 O3' . '  C' E 12 P '  C' D 12 P . 'Bond created based on atom type and distance.'
   C00004 covale XZY E 11 O3' XZY D 11 O3' . '  C' E 12 P '  C' D 12 P . 'Bond created based on atom type and distance.'

loop_
  _atom_type.symbol
  _atom_type.scat_dispersion_real
  _atom_type.scat_dispersion_imag
  _atom_type.scat_Cromer_Mann_a1
  _atom_type.scat_Cromer_Mann_a2
  _atom_type.scat_Cromer_Mann_a3
  _atom_type.scat_Cromer_Mann_a4
  _atom_type.scat_Cromer_Mann_b1
  _atom_type.scat_Cromer_Mann_b2
  _atom_type.scat_Cromer_Mann_b3
  _atom_type.scat_Cromer_Mann_b4
  _atom_type.scat_Cromer_Mann_c
  _atom_type.scat_source
  _atom_type.scat_dispersion_source
   P . . 9.51135 5.44231 . . 1.42069 35.72801 . . 0.0 
;
2-Gaussian fit: Grosse-Kunstleve RW, Sauter NK, Adams PD:
Newsletter of the IUCr Commission on Crystallographic Computing 2004, 3, 22-31.
;
 .
   C . . 3.54356 2.42580 . . 25.62398 1.50364 . . 0.0 
;
2-Gaussian fit: Grosse-Kunstleve RW, Sauter NK, Adams PD:
Newsletter of the IUCr Commission on Crystallographic Computing 2004, 3, 22-31.
;
 .
   S . . 9.55732 6.39887 . . 1.23737 29.19336 . . 0.0 
;
2-Gaussian fit: Grosse-Kunstleve RW, Sauter NK, Adams PD:
Newsletter of the IUCr Commission on Crystallographic Computing 2004, 3, 22-31.
;
 .
   O . . 4.49882 3.47563 . . 15.80542 1.70748 . . 0.0 
;
2-Gaussian fit: Grosse-Kunstleve RW, Sauter NK, Adams PD:
Newsletter of the IUCr Commission on Crystallographic Computing 2004, 3, 22-31.
;
 .
   N . . 4.01032 2.96436 . . 19.97189 1.75589 . . 0.0 
;
2-Gaussian fit: Grosse-Kunstleve RW, Sauter NK, Adams PD:
Newsletter of the IUCr Commission on Crystallographic Computing 2004, 3, 22-31.
;
 .

loop_
  _chem_comp.id
   A
   ALA
   ARG
   ASN
   ASP
   C
   CYS
   G
   GLN
   GLU
   GLY
   HIS
   HOH
   ILE
   LEU
   LYS
   MET
   PHE
   PRO
   SER
   T
   THR
   TRP
   TYR
   VAL
   XZY

loop_
  _atom_site.group_PDB
  _atom_site.id
  _atom_site.label_atom_id
  _atom_site.label_alt_id
  _atom_site.label_comp_id
  _atom_site.auth_asym_id
  _atom_site.auth_seq_id
  _atom_site.pdbx_PDB_ins_code
  _atom_site.Cartn_x
  _atom_site.Cartn_y
  _atom_site.Cartn_z
  _atom_site.occupancy
  _atom_site.B_iso_or_equiv
  _atom_site.type_symbol
  _atom_site.pdbx_formal_charge
  _atom_site.label_asym_id
  _atom_site.label_entity_id
  _atom_site.label_seq_id
  _atom_site.pdbx_PDB_model_num
   ATOM 1 N . ALA B 43 ? -139.37000 -19.02300 -88.17700 1.000 50.56695 N ? A ? 1 1
   ATOM 2 CA . ALA B 43 ? -140.81700 -18.91700 -88.45000 1.000 56.45686 C ? A ? 1 1
   ATOM 3 C . ALA B 43 ? -141.01100 -18.90200 -89.95700 1.000 60.40502 C ? A ? 1 1
   ATOM 4 O . ALA B 43 ? -141.98600 -18.30800 -90.40000 1.000 67.29499 O ? A ? 1 1
   ATOM 5 CB . ALA B 43 ? -141.38400 -17.67200 -87.82900 1.000 48.43989 C ? A ? 1 1
   ATOM 6 N . LEU B 44 ? -140.10100 -19.53600 -90.68500 1.000 55.29301 N ? A ? 2 1
   ATOM 7 CA . LEU B 44 ? -140.15900 -19.50400 -92.16400 1.000 63.52217 C ? A ? 2 1
   ATOM 8 C . LEU B 44 ? -140.26300 -20.92800 -92.72500 1.000 70.30633 C ? A ? 2 1
   ATOM 9 O . LEU B 44 ? -140.74300 -21.03400 -93.84800 1.000 68.31923 O ? A ? 2 1
   ATOM 10 CB . LEU B 44 ? -138.97100 -18.71000 -92.71200 1.000 57.82479 C ? A ? 2 1
   ATOM 11 CG . LEU B 44 ? -139.19500 -17.20000 -92.77000 1.000 54.27510 C ? A ? 2 1
   ATOM 12 CD1 . LEU B 44 ? -139.32800 -16.61700 -91.37500 1.000 63.25675 C ? A ? 2 1
   ATOM 13 CD2 . LEU B 44 ? -138.07400 -16.51300 -93.52900 1.000 59.33474 C ? A ? 2 1
   ATOM 14 N . TYR B 45 ? -139.83700 -21.95900 -91.99100 1.000 66.56293 N ? A ? 3 1
   ATOM 15 CA . TYR B 45 ? -140.00700 -23.35400 -92.34900 1.000 54.72676 C ? A ? 3 1
   ATOM 16 C . TYR B 45 ? -139.02300 -23.85700 -93.34500 1.000 50.03938 C ? A ? 3 1
   ATOM 17 O . TYR B 45 ? -138.53900 -23.00300 -94.20400 1.000 60.90042 O ? A ? 3 1
   ATOM 18 CB . TYR B 45 ? -141.42200 -23.77100 -92.75500 1.000 42.16134 C ? A ? 3 1
   ATOM 19 CG . TYR B 45 ? -141.76600 -25.22200 -92.73400 1.000 49.40660 C ? A ? 3 1
   ATOM 20 CD1 . TYR B 45 ? -141.53900 -26.03800 -91.64400 1.000 48.81436 C ? A ? 3 1
   ATOM 21 CD2 . TYR B 45 ? -142.26400 -25.79800 -93.88900 1.000 49.60584 C ? A ? 3 1
   ATOM 22 CE1 . TYR B 45 ? -141.79100 -27.39500 -91.69900 1.000 46.47505 C ? A ? 3 1
   ATOM 23 CE2 . TYR B 45 ? -142.53400 -27.15200 -93.95700 1.000 45.99971 C ? A ? 3 1
   ATOM 24 CZ . TYR B 45 ? -142.29300 -27.95200 -92.85700 1.000 47.98939 C ? A ? 3 1
   ATOM 25 OH . TYR B 45 ? -142.55400 -29.28500 -92.88900 1.000 50.97681 O ? A ? 3 1
   ATOM 26 N . GLU B 46 ? -138.60900 -25.08100 -93.35500 1.000 48.04083 N ? A ? 4 1
   ATOM 27 CA . GLU B 46 ? -137.64400 -25.65000 -94.30600 1.000 54.63584 C ? A ? 4 1
   ATOM 28 C . GLU B 46 ? -138.09400 -27.11500 -94.26800 1.000 59.02944 C ? A ? 4 1
   ATOM 29 O . GLU B 46 ? -137.76300 -27.80300 -93.29500 1.000 58.27017 O ? A ? 4 1
   ATOM 30 CB . GLU B 46 ? -136.17200 -25.47200 -93.95200 1.000 60.44410 C ? A ? 4 1
   ATOM 31 CG . GLU B 46 ? -135.79500 -26.13100 -92.64000 1.000 83.55965 C ? A ? 4 1
   ATOM 32 CD . GLU B 46 ? -134.37300 -25.89500 -92.16500 1.000 91.45036 C ? A ? 4 1
   ATOM 33 OE1 . GLU B 46 ? -133.53300 -25.49600 -92.99200 1.000 78.60654 O ? A ? 4 1
   ATOM 34 OE2 . GLU B 46 ? -134.11800 -26.10200 -90.96200 1.000 96.90732 O ? A ? 4 1
   ATOM 35 N . ASP B 47 ? -138.83000 -27.57800 -95.27900 1.000 51.41196 N ? A ? 5 1
   ATOM 36 CA . ASP B 47 ? -139.40000 -28.92000 -95.26100 1.000 42.66576 C ? A ? 5 1
   ATOM 37 C . ASP B 47 ? -138.28900 -29.97000 -95.16500 1.000 45.20718 C ? A ? 5 1
   ATOM 38 O . ASP B 47 ? -137.26000 -29.85300 -95.85600 1.000 42.42944 O ? A ? 5 1
   ATOM 39 CB . ASP B 47 ? -140.25400 -29.12500 -96.50600 1.000 47.39271 C ? A ? 5 1
   ATOM 40 CG . ASP B 47 ? -141.35100 -30.16600 -96.30900 1.000 48.02978 C ? A ? 5 1
   ATOM 41 OD1 . ASP B 47 ? -141.52900 -31.05700 -97.17400 1.000 44.74638 O ? A ? 5 1
   ATOM 42 OD2 . ASP B 47 ? -142.00500 -30.10700 -95.24100 1.000 47.80370 O ? A ? 5 1
   ATOM 43 N . PRO B 48 ? -138.43200 -30.97000 -94.29500 1.000 45.60074 N ? A ? 6 1
   ATOM 44 CA . PRO B 48 ? -137.38700 -32.01000 -94.13400 1.000 38.62212 C ? A ? 6 1
   ATOM 45 C . PRO B 48 ? -137.13500 -32.73100 -95.44400 1.000 44.25246 C ? A ? 6 1
   ATOM 46 O . PRO B 48 ? -137.93600 -32.61700 -96.38700 1.000 44.73514 O ? A ? 6 1
   ATOM 47 CB . PRO B 48 ? -137.98000 -32.95700 -93.07600 1.000 39.62022 C ? A ? 6 1
   ATOM 48 CG . PRO B 48 ? -139.41400 -32.51400 -92.85800 1.000 36.97750 C ? A ? 6 1
   ATOM 49 CD . PRO B 48 ? -139.51700 -31.08900 -93.30800 1.000 41.17669 C ? A ? 6 1
   ATOM 50 N . PRO B 49 ? -136.03700 -33.48100 -95.55100 1.000 41.67354 N ? A ? 7 1
   ATOM 51 CA . PRO B 49 ? -135.74900 -34.17900 -96.81000 1.000 44.02370 C ? A ? 7 1
   ATOM 52 C . PRO B 49 ? -136.69600 -35.34500 -97.03900 1.000 36.26010 C ? A ? 7 1
   ATOM 53 O . PRO B 49 ? -137.18300 -35.98300 -96.10500 1.000 42.52830 O ? A ? 7 1
   ATOM 54 CB . PRO B 49 ? -134.30200 -34.66900 -96.64100 1.000 37.31680 C ? A ? 7 1
   ATOM 55 CG . PRO B 49 ? -133.80600 -34.05500 -95.37500 1.000 46.38606 C ? A ? 7 1
   ATOM 56 CD . PRO B 49 ? -135.00300 -33.73700 -94.53900 1.000 42.08593 C ? A ? 7 1
   ATOM 57 N . ASP B 50 ? -136.85400 -35.71100 -98.30200 1.000 32.68656 N ? A ? 8 1
   ATOM 58 CA . ASP B 50 ? -137.81100 -36.76600 -98.70200 1.000 37.16493 C ? A ? 8 1
   ATOM 59 C . ASP B 50 ? -137.43900 -38.13000 -98.11800 1.000 43.15942 C ? A ? 8 1
   ATOM 60 O . ASP B 50 ? -136.36800 -38.65400 -98.44900 1.000 38.60459 O ? A ? 8 1
   ATOM 61 CB . ASP B 50 ? -137.88500 -36.83600 -100.22700 1.000 33.80701 C ? A ? 8 1
   ATOM 62 CG . ASP B 50 ? -138.53000 -35.64200 -100.89800 1.000 32.28031 C ? A ? 8 1
   ATOM 63 OD1 . ASP B 50 ? -138.71100 -35.70600 -102.11700 1.000 36.26664 O ? A ? 8 1
   ATOM 64 OD2 . ASP B 50 ? -138.83900 -34.67200 -100.20200 1.000 34.38111 O ? A ? 8 1
   ATOM 65 N . GLN B 51 ? -138.30400 -38.67500 -97.27400 1.000 36.40055 N ? A ? 9 1
   ATOM 66 CA . GLN B 51 ? -138.08100 -40.04900 -96.77600 1.000 36.32392 C ? A ? 9 1
   ATOM 67 C . GLN B 51 ? -138.76300 -40.99900 -97.75900 1.000 35.44277 C ? A ? 9 1
   ATOM 68 O . GLN B 51 ? -139.98000 -41.03400 -97.78000 1.000 36.16704 O ? A ? 9 1
   ATOM 69 CB . GLN B 51 ? -138.54300 -40.17300 -95.32600 1.000 39.18080 C ? A ? 9 1
   ATOM 70 CG . GLN B 51 ? -138.28200 -41.54000 -94.71500 1.000 39.17066 C ? A ? 9 1
   ATOM 71 CD . GLN B 51 ? -136.81100 -41.84700 -94.59300 1.000 40.26651 C ? A ? 9 1
   ATOM 72 OE1 . GLN B 51 ? -136.24000 -42.56100 -95.40900 1.000 51.92326 O ? A ? 9 1
   ATOM 73 NE2 . GLN B 51 ? -136.18300 -41.30300 -93.56800 1.000 50.46375 N ? A ? 9 1
   ATOM 74 N . LYS B 52 ? -137.98300 -41.69600 -98.57300 1.000 37.84873 N ? A ? 10 1
   ATOM 75 CA . LYS B 52 ? -138.54000 -42.58600 -99.58200 1.000 41.20968 C ? A ? 10 1
   ATOM 76 C . LYS B 52 ? -138.57000 -44.05400 -99.13300 1.000 47.77607 C ? A ? 10 1
   ATOM 77 O . LYS B 52 ? -138.69400 -44.95800 -99.97500 1.000 40.91163 O ? A ? 10 1
   ATOM 78 CB . LYS B 52 ? -137.75600 -42.41300 -100.88500 1.000 34.35965 C ? A ? 10 1
   ATOM 79 CG . LYS B 52 ? -137.63600 -40.94700 -101.32800 1.000 35.55502 C ? A ? 10 1
   ATOM 80 CD . LYS B 52 ? -137.60300 -40.85400 -102.86000 1.000 35.74127 C ? A ? 10 1
   ATOM 81 CE . LYS B 52 ? -136.65200 -39.76400 -103.35200 1.000 41.38912 C ? A ? 10 1
   ATOM 82 NZ . LYS B 52 ? -136.75700 -39.53200 -104.84000 1.000 44.89151 N ? A ? 10 1
   ATOM 83 N . THR B 53 ? -138.48100 -44.30600 -97.81800 1.000 41.47025 N ? A ? 11 1
   ATOM 84 CA . THR B 53 ? -138.48900 -45.66000 -97.26900 1.000 44.56270 C ? A ? 11 1
   ATOM 85 C . THR B 53 ? -139.41900 -45.71600 -96.05700 1.000 37.50647 C ? A ? 11 1
   ATOM 86 O . THR B 53 ? -139.46000 -44.78000 -95.24500 1.000 37.72680 O ? A ? 11 1
   ATOM 87 CB . THR B 53 ? -137.05500 -46.12000 -96.87300 1.000 50.26281 C ? A ? 11 1
   ATOM 88 OG1 . THR B 53 ? -136.09600 -45.58800 -97.79600 1.000 50.05811 O ? A ? 11 1
   ATOM 89 CG2 . THR B 53 ? -136.94000 -47.65100 -96.87900 1.000 48.23711 C ? A ? 11 1
   ATOM 90 N . SER B 54 ? -140.16300 -46.81500 -95.94400 1.000 37.35912 N ? A ? 12 1
   ATOM 91 CA . SER B 54 ? -141.20200 -46.98100 -94.93900 1.000 33.56725 C ? A ? 12 1
   ATOM 92 C . SER B 54 ? -140.60100 -47.42500 -93.61100 1.000 40.29645 C ? A ? 12 1
   ATOM 93 O . SER B 54 ? -139.45100 -47.88300 -93.56800 1.000 41.94006 O ? A ? 12 1
   ATOM 94 CB . SER B 54 ? -142.22100 -48.00600 -95.41700 1.000 40.63840 C ? A ? 12 1
   ATOM 95 OG . SER B 54 ? -141.82500 -49.31600 -95.06600 1.000 43.86937 O ? A ? 12 1
   ATOM 96 N . PRO B 55 ? -141.36500 -47.30800 -92.51000 1.000 49.05217 N ? A ? 13 1
   ATOM 97 CA . PRO B 55 ? -140.87800 -47.84700 -91.22600 1.000 41.41705 C ? A ? 13 1
   ATOM 98 C . PRO B 55 ? -140.46000 -49.29500 -91.35100 1.000 45.31078 C ? A ? 13 1
   ATOM 99 O . PRO B 55 ? -139.38300 -49.68500 -90.88600 1.000 46.08705 O ? A ? 13 1
   ATOM 100 CB . PRO B 55 ? -142.09200 -47.67300 -90.30100 1.000 47.36895 C ? A ? 13 1
   ATOM 101 CG . PRO B 55 ? -142.83200 -46.49600 -90.88100 1.000 48.35036 C ? A ? 13 1
   ATOM 102 CD . PRO B 55 ? -142.67600 -46.63900 -92.36700 1.000 44.89540 C ? A ? 13 1
   ATOM 103 N . SER B 56 ? -141.28200 -50.09300 -92.02800 1.000 49.82995 N ? A ? 14 1
   ATOM 104 CA . SER B 56 ? -141.00800 -51.49500 -92.30200 1.000 46.93518 C ? A ? 14 1
   ATOM 105 C . SER B 56 ? -139.83400 -51.66600 -93.26700 1.000 50.12054 C ? A ? 14 1
   ATOM 106 O . SER B 56 ? -139.45300 -52.79400 -93.59700 1.000 43.43317 O ? A ? 14 1
   ATOM 107 CB . SER B 56 ? -142.28200 -52.14900 -92.84700 1.000 45.13496 C ? A ? 14 1
   ATOM 108 OG . SER B 56 ? -142.66400 -51.59000 -94.08600 1.000 65.81983 O ? A ? 14 1
   ATOM 109 N . GLY B 57 ? -139.25900 -50.55600 -93.72700 1.000 40.13626 N ? A ? 15 1
   ATOM 110 CA . GLY B 57 ? -138.08900 -50.62100 -94.57700 1.000 40.32789 C ? A ? 15 1
   ATOM 111 C . GLY B 57 ? -138.34800 -50.98000 -96.02200 1.000 54.51350 C ? A ? 15 1
   ATOM 112 O . GLY B 57 ? -137.49800 -51.62300 -96.65200 1.000 55.22930 O ? A ? 15 1
   ATOM 113 N . LYS B 58 ? -139.50700 -50.58200 -96.58200 1.000 51.10842 N ? A ? 16 1
   ATOM 114 CA . LYS B 58 ? -139.76000 -50.83900 -97.99200 1.000 44.02368 C ? A ? 16 1
   ATOM 115 C . LYS B 58 ? -139.62400 -49.55700 -98.81300 1.000 43.89016 C ? A ? 16 1
   ATOM 116 O . LYS B 58 ? -139.90300 -48.45700 -98.32800 1.000 46.85194 O ? A ? 16 1
   ATOM 117 CB . LYS B 58 ? -141.15200 -51.43500 -98.21100 1.000 38.78671 C ? A ? 16 1
   ATOM 118 CG . LYS B 58 ? -141.48300 -52.57800 -97.25800 1.000 50.60011 C ? A ? 16 1
   ATOM 119 CD . LYS B 58 ? -140.50600 -53.75100 -97.40300 1.000 58.15391 C ? A ? 16 1
   ATOM 120 CE . LYS B 58 ? -140.40800 -54.57500 -96.10100 1.000 62.39121 C ? A ? 16 1
   ATOM 121 NZ . LYS B 58 ? -139.98600 -56.00100 -96.29400 1.000 66.08608 N ? A ? 16 1
   ATOM 122 N . PRO B 59 ? -139.18200 -49.65900 -100.05600 1.000 40.22917 N ? A ? 17 1
   ATOM 123 CA . PRO B 59 ? -139.05600 -48.45800 -100.88500 1.000 39.06699 C ? A ? 17 1
   ATOM 124 C . PRO B 59 ? -140.40900 -47.99100 -101.41800 1.000 41.71323 C ? A ? 17 1
   ATOM 125 O . PRO B 59 ? -141.24000 -48.79400 -101.85800 1.000 35.50721 O ? A ? 17 1
   ATOM 126 CB . PRO B 59 ? -138.13100 -48.91100 -102.02400 1.000 33.81194 C ? A ? 17 1
   ATOM 127 CG . PRO B 59 ? -137.70300 -50.33000 -101.67500 1.000 38.42060 C ? A ? 17 1
   ATOM 128 CD . PRO B 59 ? -138.72500 -50.86900 -100.75300 1.000 38.93415 C ? A ? 17 1
   ATOM 129 N . ALA B 60 ? -140.61600 -46.67000 -101.36900 1.000 41.98505 N ? A ? 18 1
   ATOM 130 CA . ALA B 60 ? -141.82400 -46.04300 -101.89900 1.000 32.89704 C ? A ? 18 1
   ATOM 131 C . ALA B 60 ? -142.05400 -46.44400 -103.34600 1.000 29.33145 C ? A ? 18 1
   ATOM 132 O . ALA B 60 ? -141.13700 -46.40800 -104.16000 1.000 27.82797 O ? A ? 18 1
   ATOM 133 CB . ALA B 60 ? -141.70000 -44.52300 -101.80300 1.000 31.77813 C ? A ? 18 1
   ATOM 134 N . THR B 61 ? -143.28800 -46.82900 -103.66600 1.000 29.61301 N ? A ? 19 1
   ATOM 135 CA . THR B 61 ? -143.65500 -47.18800 -105.02900 1.000 32.10174 C ? A ? 19 1
   ATOM 136 C . THR B 61 ? -144.59100 -46.18900 -105.67900 1.000 36.04894 C ? A ? 19 1
   ATOM 137 O . THR B 61 ? -144.74400 -46.21900 -106.90300 1.000 35.14229 O ? A ? 19 1
   ATOM 138 CB . THR B 61 ? -144.33400 -48.56400 -105.06700 1.000 28.46674 C ? A ? 19 1
   ATOM 139 OG1 . THR B 61 ? -145.44700 -48.56600 -104.16400 1.000 34.07585 O ? A ? 19 1
   ATOM 140 CG2 . THR B 61 ? -143.36900 -49.62200 -104.62900 1.000 36.09278 C ? A ? 19 1
   ATOM 141 N . LEU B 62 ? -145.22700 -45.32100 -104.89800 1.000 32.99737 N ? A ? 20 1
   ATOM 142 CA . LEU B 62 ? -146.24100 -44.42500 -105.42300 1.000 29.53514 C ? A ? 20 1
   ATOM 143 C . LEU B 62 ? -146.01700 -43.02100 -104.88600 1.000 31.04471 C ? A ? 20 1
   ATOM 144 O . LEU B 62 ? -145.78800 -42.82700 -103.68100 1.000 27.13840 O ? A ? 20 1
   ATOM 145 CB . LEU B 62 ? -147.62900 -44.91500 -105.05500 1.000 27.46847 C ? A ? 20 1
   ATOM 146 CG . LEU B 62 ? -148.70000 -44.05600 -105.67600 1.000 31.17209 C ? A ? 20 1
   ATOM 147 CD1 . LEU B 62 ? -148.87300 -44.40200 -107.14600 1.000 35.59723 C ? A ? 20 1
   ATOM 148 CD2 . LEU B 62 ? -149.95100 -44.29400 -104.89300 1.000 32.80226 C ? A ? 20 1
   ATOM 149 N . LYS B 63 ? -146.09300 -42.05000 -105.79400 1.000 30.07547 N ? A ? 21 1
   ATOM 150 CA . LYS B 63 ? -145.85900 -40.64300 -105.49100 1.000 29.69363 C ? A ? 21 1
   ATOM 151 C . LYS B 63 ? -147.07800 -39.86900 -105.97900 1.000 30.92958 C ? A ? 21 1
   ATOM 152 O . LYS B 63 ? -147.33300 -39.80900 -107.18900 1.000 26.46915 O ? A ? 21 1
   ATOM 153 CB . LYS B 63 ? -144.58000 -40.13700 -106.16700 1.000 27.33266 C ? A ? 21 1
   ATOM 154 CG . LYS B 63 ? -144.14400 -38.74000 -105.72700 1.000 21.46680 C ? A ? 21 1
   ATOM 155 CD . LYS B 63 ? -142.88900 -38.32800 -106.49800 1.000 29.07499 C ? A ? 21 1
   ATOM 156 CE . LYS B 63 ? -142.26500 -37.04000 -105.99100 1.000 26.94369 C ? A ? 21 1
   ATOM 157 NZ . LYS B 63 ? -140.89900 -36.95200 -106.56400 1.000 24.20387 N ? A ? 21 1
   ATOM 158 N . ILE B 64 ? -147.82800 -39.28000 -105.04600 1.000 19.68032 N ? A ? 22 1
   ATOM 159 CA . ILE B 64 ? -149.01200 -38.48500 -105.34900 1.000 24.22830 C ? A ? 22 1
   ATOM 160 C . ILE B 64 ? -148.71100 -37.03900 -104.99800 1.000 26.47332 C ? A ? 22 1
   ATOM 161 O . ILE B 64 ? -148.17600 -36.75700 -103.92200 1.000 24.89575 O ? A ? 22 1
   ATOM 162 CB . ILE B 64 ? -150.23600 -38.98300 -104.56800 1.000 19.64946 C ? A ? 22 1
   ATOM 163 CG1 . ILE B 64 ? -150.37200 -40.49900 -104.69100 1.000 23.46767 C ? A ? 22 1
   ATOM 164 CG2 . ILE B 64 ? -151.49000 -38.27600 -105.04300 1.000 23.69316 C ? A ? 22 1
   ATOM 165 CD1 . ILE B 64 ? -151.62100 -41.04700 -103.99100 1.000 19.87783 C ? A ? 22 1
   ATOM 166 N . CYS B 65 ? -149.04200 -36.11800 -105.89300 1.000 18.51680 N ? A ? 23 1
   ATOM 167 CA . CYS B 65 ? -148.81200 -34.71300 -105.62200 1.000 17.21946 C ? A ? 23 1
   ATOM 168 C . CYS B 65 ? -150.15200 -34.02700 -105.78200 1.000 21.61174 C ? A ? 23 1
   ATOM 169 O . CYS B 65 ? -150.90400 -34.35700 -106.70200 1.000 27.46071 O ? A ? 23 1
   ATOM 170 CB . CYS B 65 ? -147.74600 -34.14100 -106.56500 1.000 21.40748 C ? A ? 23 1
   ATOM 171 SG . CYS B 65 ? -147.51500 -32.34500 -106.49200 1.000 30.57914 S ? A ? 23 1
   ATOM 172 N . SER B 66 ? -150.47700 -33.12500 -104.85800 1.000 18.09051 N ? A ? 24 1
   ATOM 173 CA . SER B 66 ? -151.71500 -32.35900 -104.87400 1.000 17.48121 C ? A ? 24 1
   ATOM 174 C . SER B 66 ? -151.38800 -30.86900 -104.88800 1.000 23.15659 C ? A ? 24 1
   ATOM 175 O . SER B 66 ? -150.48100 -30.42500 -104.17500 1.000 24.36320 O ? A ? 24 1
   ATOM 176 CB . SER B 66 ? -152.57300 -32.70500 -103.63700 1.000 22.53500 C ? A ? 24 1
   ATOM 177 OG . SER B 66 ? -153.78400 -31.96700 -103.60700 1.000 29.68178 O ? A ? 24 1
   ATOM 178 N . TRP B 67 ? -152.12900 -30.08100 -105.67600 1.000 20.09109 N ? A ? 25 1
   ATOM 179 CA . TRP B 67 ? -151.80900 -28.65500 -105.79800 1.000 22.82069 C ? A ? 25 1
   ATOM 180 C . TRP B 67 ? -153.07000 -27.85600 -106.07900 1.000 22.60016 C ? A ? 25 1
   ATOM 181 O . TRP B 67 ? -153.76100 -28.12600 -107.07000 1.000 26.60176 O ? A ? 25 1
   ATOM 182 CB . TRP B 67 ? -150.77600 -28.42500 -106.90900 1.000 20.50658 C ? A ? 25 1
   ATOM 183 CG . TRP B 67 ? -150.02500 -27.12600 -106.83100 1.000 25.89402 C ? A ? 25 1
   ATOM 184 CD1 . TRP B 67 ? -150.33100 -26.03600 -106.06500 1.000 31.06441 C ? A ? 25 1
   ATOM 185 CD2 . TRP B 67 ? -148.82600 -26.78200 -107.55600 1.000 26.67632 C ? A ? 25 1
   ATOM 186 NE1 . TRP B 67 ? -149.39600 -25.03000 -106.27000 1.000 27.63174 N ? A ? 25 1
   ATOM 187 CE2 . TRP B 67 ? -148.46100 -25.47100 -107.17000 1.000 25.22400 C ? A ? 25 1
   ATOM 188 CE3 . TRP B 67 ? -148.03300 -27.45800 -108.49400 1.000 23.51217 C ? A ? 25 1
   ATOM 189 CZ2 . TRP B 67 ? -147.33900 -24.81900 -107.69000 1.000 26.40899 C ? A ? 25 1
   ATOM 190 CZ3 . TRP B 67 ? -146.91400 -26.80700 -109.01300 1.000 29.72577 C ? A ? 25 1
   ATOM 191 CH2 . TRP B 67 ? -146.58000 -25.50100 -108.60500 1.000 33.08137 C ? A ? 25 1
   ATOM 192 N . ASN B 68 ? -153.38100 -26.87200 -105.22700 1.000 19.11230 N ? A ? 26 1
   ATOM 193 CA . ASN B 68 ? -154.43500 -25.91600 -105.57200 1.000 21.65767 C ? A ? 26 1
   ATOM 194 C . ASN B 68 ? -153.80800 -24.87300 -106.47700 1.000 29.57308 C ? A ? 26 1
   ATOM 195 O . ASN B 68 ? -152.98300 -24.06600 -106.03100 1.000 24.49618 O ? A ? 26 1
   ATOM 196 CB . ASN B 68 ? -155.06000 -25.25700 -104.35100 1.000 22.78375 C ? A ? 26 1
   ATOM 197 CG . ASN B 68 ? -156.16700 -24.24600 -104.72300 1.000 25.63250 C ? A ? 26 1
   ATOM 198 OD1 . ASN B 68 ? -156.14200 -23.61700 -105.78600 1.000 27.86228 O ? A ? 26 1
   ATOM 199 ND2 . ASN B 68 ? -157.13800 -24.10100 -103.84400 1.000 25.50852 N ? A ? 26 1
   ATOM 200 N . VAL B 69 ? -154.17900 -24.90000 -107.75900 1.000 29.06932 N ? A ? 27 1
   ATOM 201 CA . VAL B 69 ? -153.49200 -24.05800 -108.72500 1.000 23.84260 C ? A ? 27 1
   ATOM 202 C . VAL B 69 ? -154.13000 -22.69100 -108.82700 1.000 29.31822 C ? A ? 27 1
   ATOM 203 O . VAL B 69 ? -153.52300 -21.78000 -109.41200 1.000 32.41658 O ? A ? 27 1
   ATOM 204 CB . VAL B 69 ? -153.46400 -24.76000 -110.08900 1.000 21.27356 C ? A ? 27 1
   ATOM 205 CG1 . VAL B 69 ? -152.57100 -25.96700 -110.00300 1.000 19.90179 C ? A ? 27 1
   ATOM 206 CG2 . VAL B 69 ? -154.87600 -25.15800 -110.46700 1.000 26.81512 C ? A ? 27 1
   ATOM 207 N . ASP B 70 ? -155.33200 -22.51900 -108.28000 1.000 26.55123 N ? A ? 28 1
   ATOM 208 CA . ASP B 70 ? -155.99400 -21.21900 -108.20300 1.000 30.00125 C ? A ? 28 1
   ATOM 209 C . ASP B 70 ? -155.94700 -20.50300 -109.54900 1.000 28.72402 C ? A ? 28 1
   ATOM 210 O . ASP B 70 ? -155.40300 -19.40900 -109.69000 1.000 32.27184 O ? A ? 28 1
   ATOM 211 CB . ASP B 70 ? -155.37200 -20.36400 -107.10200 1.000 24.92588 C ? A ? 28 1
   ATOM 212 CG . ASP B 70 ? -156.35600 -19.40100 -106.52200 1.000 31.58671 C ? A ? 28 1
   ATOM 213 OD1 . ASP B 70 ? -157.27600 -19.00200 -107.27600 1.000 34.27350 O ? A ? 28 1
   ATOM 214 OD2 . ASP B 70 ? -156.23100 -19.05900 -105.32400 1.000 30.29695 O ? A ? 28 1
   ATOM 215 N . GLY B 71 ? -156.51100 -21.16800 -110.55000 1.000 28.28103 N ? A ? 29 1
   ATOM 216 CA . GLY B 71 ? -156.47800 -20.69600 -111.91700 1.000 27.04292 C ? A ? 29 1
   ATOM 217 C . GLY B 71 ? -155.50100 -21.51200 -112.72800 1.000 29.87179 C ? A ? 29 1
   ATOM 218 O . GLY B 71 ? -154.30300 -21.20400 -112.75600 1.000 28.70838 O ? A ? 29 1
   ATOM 219 N . LEU B 72 ? -156.00800 -22.56700 -113.37500 1.000 28.66739 N ? A ? 30 1
   ATOM 220 CA . LEU B 72 ? -155.14800 -23.50100 -114.10000 1.000 26.42583 C ? A ? 30 1
   ATOM 221 C . LEU B 72 ? -154.36100 -22.80800 -115.21800 1.000 32.34586 C ? A ? 30 1
   ATOM 222 O . LEU B 72 ? -153.14900 -23.02000 -115.36700 1.000 29.69917 O ? A ? 30 1
   ATOM 223 CB . LEU B 72 ? -155.99400 -24.62700 -114.66700 1.000 18.89787 C ? A ? 30 1
   ATOM 224 CG . LEU B 72 ? -155.20200 -25.52700 -115.61000 1.000 29.28259 C ? A ? 30 1
   ATOM 225 CD1 . LEU B 72 ? -154.31600 -26.44800 -114.81200 1.000 29.66425 C ? A ? 30 1
   ATOM 226 CD2 . LEU B 72 ? -156.13600 -26.34800 -116.45000 1.000 35.21547 C ? A ? 30 1
   ATOM 227 N . ARG B 73 ? -155.03000 -21.98600 -116.03000 1.000 32.77893 N ? A ? 31 1
   ATOM 228 CA . ARG B 73 ? -154.33100 -21.36900 -117.15500 1.000 32.30566 C ? A ? 31 1
   ATOM 229 C . ARG B 73 ? -153.21500 -20.44900 -116.66700 1.000 38.29945 C ? A ? 31 1
   ATOM 230 O . ARG B 73 ? -152.07300 -20.54200 -117.13600 1.000 32.09700 O ? A ? 31 1
   ATOM 231 CB . ARG B 73 ? -155.32400 -20.62700 -118.04300 1.000 30.79836 C ? A ? 31 1
   ATOM 232 CG . ARG B 73 ? -156.21800 -21.59400 -118.80000 1.000 30.71702 C ? A ? 31 1
   ATOM 233 CD . ARG B 73 ? -157.40200 -20.90000 -119.41400 1.000 34.65241 C ? A ? 31 1
   ATOM 234 NE . ARG B 73 ? -158.50800 -20.83900 -118.47400 1.000 36.49299 N ? A ? 31 1
   ATOM 235 CZ . ARG B 73 ? -159.66600 -20.26200 -118.75100 1.000 34.55499 C ? A ? 31 1
   ATOM 236 NH1 . ARG B 73 ? -159.85500 -19.71800 -119.94300 1.000 38.26929 N ? A ? 31 1
   ATOM 237 NH2 . ARG B 73 ? -160.63500 -20.23900 -117.84900 1.000 38.49750 N ? A ? 31 1
   ATOM 238 N . ALA B 74 ? -153.52000 -19.58000 -115.69200 1.000 35.38504 N ? A ? 32 1
   ATOM 239 CA . ALA B 74 ? -152.50100 -18.69600 -115.13500 1.000 33.42113 C ? A ? 32 1
   ATOM 240 C . ALA B 74 ? -151.38400 -19.48500 -114.47500 1.000 30.85990 C ? A ? 32 1
   ATOM 241 O . ALA B 74 ? -150.20900 -19.11900 -114.58700 1.000 33.71600 O ? A ? 32 1
   ATOM 242 CB . ALA B 74 ? -153.12500 -17.73800 -114.13200 1.000 31.49076 C ? A ? 32 1
   ATOM 243 N . TRP B 75 ? -151.73200 -20.57100 -113.77800 1.000 29.49703 N ? A ? 33 1
   ATOM 244 CA . TRP B 75 ? -150.71500 -21.42800 -113.17500 1.000 28.20586 C ? A ? 33 1
   ATOM 245 C . TRP B 75 ? -149.83500 -22.06800 -114.24600 1.000 30.86342 C ? A ? 33 1
   ATOM 246 O . TRP B 75 ? -148.62000 -22.20600 -114.06400 1.000 30.05093 O ? A ? 33 1
   ATOM 247 CB . TRP B 75 ? -151.39500 -22.47700 -112.29700 1.000 24.97347 C ? A ? 33 1
   ATOM 248 CG . TRP B 75 ? -150.54100 -23.62500 -111.88600 1.000 25.97913 C ? A ? 33 1
   ATOM 249 CD1 . TRP B 75 ? -149.62300 -23.64800 -110.88300 1.000 28.85090 C ? A ? 33 1
   ATOM 250 CD2 . TRP B 75 ? -150.55200 -24.94700 -112.44800 1.000 31.55142 C ? A ? 33 1
   ATOM 251 NE1 . TRP B 75 ? -149.04300 -24.89500 -110.79500 1.000 23.53388 N ? A ? 33 1
   ATOM 252 CE2 . TRP B 75 ? -149.60200 -25.71000 -111.74400 1.000 24.53891 C ? A ? 33 1
   ATOM 253 CE3 . TRP B 75 ? -151.28000 -25.55700 -113.47600 1.000 26.35300 C ? A ? 33 1
   ATOM 254 CZ2 . TRP B 75 ? -149.35000 -27.04300 -112.04200 1.000 29.93669 C ? A ? 33 1
   ATOM 255 CZ3 . TRP B 75 ? -151.02400 -26.87900 -113.77100 1.000 25.39635 C ? A ? 33 1
   ATOM 256 CH2 . TRP B 75 ? -150.06800 -27.60800 -113.06000 1.000 26.61798 C ? A ? 33 1
   ATOM 257 N . ILE B 76 ? -150.41900 -22.43400 -115.39100 1.000 30.05732 N ? A ? 34 1
   ATOM 258 CA . ILE B 76 ? -149.59500 -22.94800 -116.48400 1.000 35.45178 C ? A ? 34 1
   ATOM 259 C . ILE B 76 ? -148.65100 -21.86000 -116.98800 1.000 39.11344 C ? A ? 34 1
   ATOM 260 O . ILE B 76 ? -147.46300 -22.10900 -117.22700 1.000 37.89711 O ? A ? 34 1
   ATOM 261 CB . ILE B 76 ? -150.47300 -23.50300 -117.62400 1.000 33.29791 C ? A ? 34 1
   ATOM 262 CG1 . ILE B 76 ? -151.11500 -24.83600 -117.23800 1.000 29.14485 C ? A ? 34 1
   ATOM 263 CG2 . ILE B 76 ? -149.63500 -23.69100 -118.87700 1.000 39.66220 C ? A ? 34 1
   ATOM 264 CD1 . ILE B 76 ? -151.86300 -25.50200 -118.37200 1.000 32.55754 C ? A ? 34 1
   ATOM 265 N . LYS B 77 ? -149.15400 -20.62900 -117.13100 1.000 33.28373 N ? A ? 35 1
   ATOM 266 CA . LYS B 77 ? -148.29700 -19.56700 -117.64400 1.000 34.88387 C ? A ? 35 1
   ATOM 267 C . LYS B 77 ? -147.15100 -19.27100 -116.69500 1.000 41.07334 C ? A ? 35 1
   ATOM 268 O . LYS B 77 ? -146.10600 -18.79100 -117.14100 1.000 44.90100 O ? A ? 35 1
   ATOM 269 CB . LYS B 77 ? -149.12000 -18.30400 -117.92700 1.000 36.18603 C ? A ? 35 1
   ATOM 270 CG . LYS B 77 ? -150.20400 -18.51600 -119.01700 1.000 35.04896 C ? A ? 35 1
   ATOM 271 CD . LYS B 77 ? -150.80600 -17.21100 -119.55500 1.000 29.95201 C ? A ? 35 1
   ATOM 272 CE . LYS B 77 ? -152.29900 -17.36600 -119.86800 1.000 35.35342 C ? A ? 35 1
   ATOM 273 NZ . LYS B 77 ? -153.22300 -17.33700 -118.65100 1.000 48.53767 N ? A ? 35 1
   ATOM 274 N . LYS B 78 ? -147.31100 -19.58100 -115.40400 1.000 39.01518 N ? A ? 36 1
   ATOM 275 CA . LYS B 78 ? -146.26500 -19.40100 -114.40400 1.000 31.44529 C ? A ? 36 1
   ATOM 276 C . LYS B 78 ? -145.43000 -20.65700 -114.20500 1.000 29.24084 C ? A ? 36 1
   ATOM 277 O . LYS B 78 ? -144.78300 -20.81100 -113.16400 1.000 34.02217 O ? A ? 36 1
   ATOM 278 CB . LYS B 78 ? -146.88100 -18.93500 -113.08500 1.000 31.67269 C ? A ? 36 1
   ATOM 279 CG . LYS B 78 ? -147.73800 -17.68300 -113.26700 1.000 32.37377 C ? A ? 36 1
   ATOM 280 CD . LYS B 78 ? -148.35700 -17.23300 -111.97100 1.000 39.38776 C ? A ? 36 1
   ATOM 281 CE . LYS B 78 ? -149.79200 -17.70100 -111.83700 1.000 32.88888 C ? A ? 36 1
   ATOM 282 NZ . LYS B 78 ? -150.33100 -17.23100 -110.53400 1.000 36.15962 N ? A ? 36 1
   ATOM 283 N . LYS B 79 ? -145.45500 -21.55900 -115.17700 1.000 32.19396 N ? A ? 37 1
   ATOM 284 CA . LYS B 79 ? -144.52600 -22.66900 -115.32100 1.000 40.12758 C ? A ? 37 1
   ATOM 285 C . LYS B 79 ? -144.87800 -23.85100 -114.43000 1.000 40.76008 C ? A ? 37 1
   ATOM 286 O . LYS B 79 ? -144.01400 -24.70100 -114.16800 1.000 39.84818 O ? A ? 37 1
   ATOM 287 CB . LYS B 79 ? -143.07600 -22.22400 -115.06800 1.000 34.93954 C ? A ? 37 1
   ATOM 288 CG . LYS B 79 ? -142.54600 -21.15500 -116.04500 1.000 38.60297 C ? A ? 37 1
   ATOM 289 CD . LYS B 79 ? -143.36800 -21.08300 -117.34100 1.000 43.44744 C ? A ? 37 1
   ATOM 290 CE . LYS B 79 ? -142.57500 -20.58600 -118.53900 1.000 49.97446 C ? A ? 37 1
   ATOM 291 NZ . LYS B 79 ? -143.24300 -21.05200 -119.80500 1.000 54.33787 N ? A ? 37 1
   ATOM 292 N . GLY B 80 ? -146.13000 -23.94300 -113.97500 1.000 38.30618 N ? A ? 38 1
   ATOM 293 CA . GLY B 80 ? -146.50800 -25.03600 -113.09100 1.000 31.03629 C ? A ? 38 1
   ATOM 294 C . GLY B 80 ? -146.14400 -26.39300 -113.65800 1.000 34.95806 C ? A ? 38 1
   ATOM 295 O . GLY B 80 ? -145.51700 -27.21500 -112.98100 1.000 30.55766 O ? A ? 38 1
   ATOM 296 N . LEU B 81 ? -146.49700 -26.63200 -114.92900 1.000 32.44189 N ? A ? 39 1
   ATOM 297 CA . LEU B 81 ? -146.18600 -27.91900 -115.54400 1.000 33.36976 C ? A ? 39 1
   ATOM 298 C . LEU B 81 ? -144.68800 -28.18000 -115.56000 1.000 36.03010 C ? A ? 39 1
   ATOM 299 O . LEU B 81 ? -144.25700 -29.34000 -115.52200 1.000 35.04202 O ? A ? 39 1
   ATOM 300 CB . LEU B 81 ? -146.74600 -27.99100 -116.96600 1.000 27.13852 C ? A ? 39 1
   ATOM 301 CG . LEU B 81 ? -148.26000 -27.87200 -117.08900 1.000 33.99887 C ? A ? 39 1
   ATOM 302 CD1 . LEU B 81 ? -148.65300 -28.23000 -118.50000 1.000 38.22490 C ? A ? 39 1
   ATOM 303 CD2 . LEU B 81 ? -148.94500 -28.78200 -116.10200 1.000 33.89318 C ? A ? 39 1
   ATOM 304 N . ASP B 82 ? -143.87700 -27.12400 -115.60800 1.000 32.37178 N ? A ? 40 1
   ATOM 305 CA . ASP B 82 ? -142.44000 -27.33100 -115.52500 1.000 32.45481 C ? A ? 40 1
   ATOM 306 C . ASP B 82 ? -142.05800 -27.90800 -114.17100 1.000 29.31260 C ? A ? 40 1
   ATOM 307 O . ASP B 82 ? -141.22200 -28.81000 -114.08500 1.000 34.92557 O ? A ? 40 1
   ATOM 308 CB . ASP B 82 ? -141.69900 -26.02000 -115.78400 1.000 39.82266 C ? A ? 40 1
   ATOM 309 CG . ASP B 82 ? -141.65000 -25.65500 -117.25900 1.000 45.38736 C ? A ? 40 1
   ATOM 310 OD1 . ASP B 82 ? -141.41700 -24.46400 -117.56300 1.000 50.39187 O ? A ? 40 1
   ATOM 311 OD2 . ASP B 82 ? -141.84800 -26.55300 -118.11000 1.000 45.27550 O ? A ? 40 1
   ATOM 312 N . TRP B 83 ? -142.67000 -27.41800 -113.09800 1.000 30.64369 N ? A ? 41 1
   ATOM 313 CA . TRP B 83 ? -142.36700 -27.99800 -111.79600 1.000 33.17959 C ? A ? 41 1
   ATOM 314 C . TRP B 83 ? -142.87500 -29.43300 -111.70000 1.000 29.92699 C ? A ? 41 1
   ATOM 315 O . TRP B 83 ? -142.18700 -30.31400 -111.18100 1.000 32.26144 O ? A ? 41 1
   ATOM 316 CB . TRP B 83 ? -142.96700 -27.14700 -110.68800 1.000 30.08768 C ? A ? 41 1
   ATOM 317 CG . TRP B 83 ? -142.58500 -27.67000 -109.35000 1.000 37.61635 C ? A ? 41 1
   ATOM 318 CD1 . TRP B 83 ? -141.45800 -27.36400 -108.64400 1.000 34.14212 C ? A ? 41 1
   ATOM 319 CD2 . TRP B 83 ? -143.30900 -28.62500 -108.55800 1.000 35.64903 C ? A ? 41 1
   ATOM 320 NE1 . TRP B 83 ? -141.44200 -28.06000 -107.45200 1.000 38.46152 N ? A ? 41 1
   ATOM 321 CE2 . TRP B 83 ? -142.56800 -28.83900 -107.37800 1.000 31.17116 C ? A ? 41 1
   ATOM 322 CE3 . TRP B 83 ? -144.51800 -29.30800 -108.72600 1.000 37.69003 C ? A ? 41 1
   ATOM 323 CZ2 . TRP B 83 ? -142.99100 -29.70600 -106.37900 1.000 29.20739 C ? A ? 41 1
   ATOM 324 CZ3 . TRP B 83 ? -144.93700 -30.16900 -107.72800 1.000 34.87740 C ? A ? 41 1
   ATOM 325 CH2 . TRP B 83 ? -144.17500 -30.35900 -106.57100 1.000 35.04958 C ? A ? 41 1
   ATOM 326 N . VAL B 84 ? -144.07000 -29.69300 -112.21400 1.000 31.92602 N ? A ? 42 1
   ATOM 327 CA . VAL B 84 ? -144.62500 -31.03600 -112.11700 1.000 26.30985 C ? A ? 42 1
   ATOM 328 C . VAL B 84 ? -143.78200 -32.02600 -112.90500 1.000 28.12024 C ? A ? 42 1
   ATOM 329 O . VAL B 84 ? -143.54000 -33.15200 -112.45400 1.000 29.89963 O ? A ? 42 1
   ATOM 330 CB . VAL B 84 ? -146.08800 -31.03400 -112.58100 1.000 27.66796 C ? A ? 42 1
   ATOM 331 CG1 . VAL B 84 ? -146.59300 -32.45300 -112.69400 1.000 24.37012 C ? A ? 42 1
   ATOM 332 CG2 . VAL B 84 ? -146.94400 -30.22000 -111.60600 1.000 26.84476 C ? A ? 42 1
   ATOM 333 N . LYS B 85 ? -143.30700 -31.62600 -114.08600 1.000 25.25474 N ? A ? 43 1
   ATOM 334 CA . LYS B 85 ? -142.41900 -32.50400 -114.83700 1.000 28.05794 C ? A ? 43 1
   ATOM 335 C . LYS B 85 ? -141.21900 -32.91500 -113.99000 1.000 28.54248 C ? A ? 43 1
   ATOM 336 O . LYS B 85 ? -140.82200 -34.08300 -113.98400 1.000 29.11537 O ? A ? 43 1
   ATOM 337 CB . LYS B 85 ? -141.97300 -31.81600 -116.13100 1.000 32.38196 C ? A ? 43 1
   ATOM 338 CG . LYS B 85 ? -142.99300 -31.91300 -117.27300 1.000 36.31118 C ? A ? 43 1
   ATOM 339 CD . LYS B 85 ? -142.49600 -31.18800 -118.54100 1.000 41.54160 C ? A ? 43 1
   ATOM 340 CE . LYS B 85 ? -143.25200 -29.86800 -118.78700 1.000 43.11562 C ? A ? 43 1
   ATOM 341 NZ . LYS B 85 ? -142.87400 -29.13700 -120.04100 1.000 43.48500 N ? A ? 43 1
   ATOM 342 N . GLU B 86 ? -140.67900 -31.97600 -113.21300 1.000 27.28830 N ? A ? 44 1
   ATOM 343 CA . GLU B 86 ? -139.53300 -32.25200 -112.35100 1.000 29.32272 C ? A ? 44 1
   ATOM 344 C . GLU B 86 ? -139.91800 -33.11200 -111.16000 1.000 20.85175 C ? A ? 44 1
   ATOM 345 O . GLU B 86 ? -139.23500 -34.09100 -110.84600 1.000 24.52653 O ? A ? 44 1
   ATOM 346 CB . GLU B 86 ? -138.92900 -30.94000 -111.86900 1.000 29.15817 C ? A ? 44 1
   ATOM 347 CG . GLU B 86 ? -138.22700 -30.17100 -112.97000 1.000 46.75506 C ? A ? 44 1
   ATOM 348 CD . GLU B 86 ? -137.81800 -28.78300 -112.53200 1.000 55.64467 C ? A ? 44 1
   ATOM 349 OE1 . GLU B 86 ? -137.06600 -28.12100 -113.28600 1.000 57.11529 O ? A ? 44 1
   ATOM 350 OE2 . GLU B 86 ? -138.25000 -28.36100 -111.43300 1.000 53.46384 O ? A ? 44 1
   ATOM 351 N . GLU B 87 ? -140.97400 -32.71900 -110.44600 1.000 28.68210 N ? A ? 45 1
   ATOM 352 CA . GLU B 87 ? -141.47000 -33.51300 -109.32300 1.000 23.78700 C ? A ? 45 1
   ATOM 353 C . GLU B 87 ? -141.79100 -34.94000 -109.75500 1.000 31.44897 C ? A ? 45 1
   ATOM 354 O . GLU B 87 ? -141.51900 -35.90000 -109.01800 1.000 35.99083 O ? A ? 45 1
   ATOM 355 CB . GLU B 87 ? -142.70700 -32.83900 -108.73000 1.000 25.96914 C ? A ? 45 1
   ATOM 356 CG . GLU B 87 ? -143.28300 -33.51200 -107.50100 1.000 27.56184 C ? A ? 45 1
   ATOM 357 CD . GLU B 87 ? -142.40200 -33.30700 -106.28000 1.000 31.74039 C ? A ? 45 1
   ATOM 358 OE1 . GLU B 87 ? -141.31600 -32.70700 -106.43100 1.000 31.88767 O ? A ? 45 1
   ATOM 359 OE2 . GLU B 87 ? -142.79000 -33.74600 -105.17100 1.000 33.75464 O ? A ? 45 1
   ATOM 360 N . ALA B 88 ? -142.36700 -35.09800 -110.95200 1.000 28.09009 N ? A ? 46 1
   ATOM 361 CA . ALA B 88 ? -142.61600 -36.39300 -111.57000 1.000 23.83382 C ? A ? 46 1
   ATOM 362 C . ALA B 88 ? -143.43800 -37.31900 -110.68300 1.000 26.54762 C ? A ? 46 1
   ATOM 363 O . ALA B 88 ? -143.00700 -38.45300 -110.41900 1.000 26.25413 O ? A ? 46 1
   ATOM 364 CB . ALA B 88 ? -141.29000 -37.06500 -111.91900 1.000 24.34975 C ? A ? 46 1
   ATOM 365 N . PRO B 89 ? -144.61900 -36.90200 -110.22400 1.000 25.12556 N ? A ? 47 1
   ATOM 366 CA . PRO B 89 ? -145.47200 -37.82000 -109.45600 1.000 23.84700 C ? A ? 47 1
   ATOM 367 C . PRO B 89 ? -146.12800 -38.86100 -110.35300 1.000 33.03855 C ? A ? 47 1
   ATOM 368 O . PRO B 89 ? -146.29800 -38.66900 -111.56300 1.000 28.67208 O ? A ? 47 1
   ATOM 369 CB . PRO B 89 ? -146.52900 -36.89500 -108.85500 1.000 24.09014 C ? A ? 47 1
   ATOM 370 CG . PRO B 89 ? -146.68700 -35.80900 -109.88500 1.000 21.09427 C ? A ? 47 1
   ATOM 371 CD . PRO B 89 ? -145.30400 -35.62100 -110.49400 1.000 23.54941 C ? A ? 47 1
   ATOM 372 N . ASP B 90 ? -146.53000 -39.97700 -109.73000 1.000 24.92032 N ? A ? 48 1
   ATOM 373 CA . ASP B 90 ? -147.36200 -40.94100 -110.43800 1.000 23.48300 C ? A ? 48 1
   ATOM 374 C . ASP B 90 ? -148.78400 -40.44800 -110.61400 1.000 25.33043 C ? A ? 48 1
   ATOM 375 O . ASP B 90 ? -149.47400 -40.90700 -111.52800 1.000 20.41632 O ? A ? 48 1
   ATOM 376 CB . ASP B 90 ? -147.39000 -42.27500 -109.70300 1.000 26.38284 C ? A ? 48 1
   ATOM 377 CG . ASP B 90 ? -146.03400 -42.86800 -109.57000 1.000 32.95205 C ? A ? 48 1
   ATOM 378 OD1 . ASP B 90 ? -145.47900 -42.80300 -108.45500 1.000 36.21726 O ? A ? 48 1
   ATOM 379 OD2 . ASP B 90 ? -145.50500 -43.35700 -110.59300 1.000 34.98460 O ? A ? 48 1
   ATOM 380 N . ILE B 91 ? -149.24600 -39.55600 -109.73800 1.000 20.98604 N ? A ? 49 1
   ATOM 381 CA . ILE B 91 ? -150.59600 -39.01100 -109.78700 1.000 19.80122 C ? A ? 49 1
   ATOM 382 C . ILE B 91 ? -150.49900 -37.55900 -109.37300 1.000 24.28666 C ? A ? 49 1
   ATOM 383 O . ILE B 91 ? -149.76000 -37.23300 -108.43900 1.000 23.02368 O ? A ? 49 1
   ATOM 384 CB . ILE B 91 ? -151.55500 -39.76700 -108.85000 1.000 19.45631 C ? A ? 49 1
   ATOM 385 CG1 . ILE B 91 ? -151.55900 -41.26200 -109.14500 1.000 22.68224 C ? A ? 49 1
   ATOM 386 CG2 . ILE B 91 ? -152.96400 -39.22400 -108.95200 1.000 20.28806 C ? A ? 49 1
   ATOM 387 CD1 . ILE B 91 ? -152.52000 -42.02500 -108.23700 1.000 22.52981 C ? A ? 49 1
   ATOM 388 N . LEU B 92 ? -151.24100 -36.68500 -110.06200 1.000 20.06032 N ? A ? 50 1
   ATOM 389 CA . LEU B 92 ? -151.30700 -35.26700 -109.72200 1.000 17.65227 C ? A ? 50 1
   ATOM 390 C . LEU B 92 ? -152.76700 -34.87400 -109.56900 1.000 23.46080 C ? A ? 50 1
   ATOM 391 O . LEU B 92 ? -153.57500 -35.15200 -110.45900 1.000 28.68773 O ? A ? 50 1
   ATOM 392 CB . LEU B 92 ? -150.62800 -34.40400 -110.79500 1.000 22.19468 C ? A ? 50 1
   ATOM 393 CG . LEU B 92 ? -150.88100 -32.89300 -110.81800 1.000 22.74887 C ? A ? 50 1
   ATOM 394 CD1 . LEU B 92 ? -150.09800 -32.24900 -109.69400 1.000 25.68557 C ? A ? 50 1
   ATOM 395 CD2 . LEU B 92 ? -150.45200 -32.26700 -112.15200 1.000 18.64494 C ? A ? 50 1
   ATOM 396 N . CYS B 93 ? -153.11000 -34.26000 -108.43700 1.000 20.77006 N ? A ? 51 1
   ATOM 397 CA . CYS B 93 ? -154.44400 -33.72600 -108.19700 1.000 24.35646 C ? A ? 51 1
   ATOM 398 C . CYS B 93 ? -154.37500 -32.20700 -108.17100 1.000 24.88830 C ? A ? 51 1
   ATOM 399 O . CYS B 93 ? -153.46000 -31.62900 -107.58000 1.000 26.92604 O ? A ? 51 1
   ATOM 400 CB . CYS B 93 ? -155.05300 -34.25100 -106.88400 1.000 22.17946 C ? A ? 51 1
   ATOM 401 SG . CYS B 93 ? -155.08200 -36.06200 -106.69300 1.000 28.44365 S ? A ? 51 1
   ATOM 402 N . LEU B 94 ? -155.33200 -31.56200 -108.83100 1.000 20.87631 N ? A ? 52 1
   ATOM 403 CA . LEU B 94 ? -155.35600 -30.11400 -108.92300 1.000 21.57387 C ? A ? 52 1
   ATOM 404 C . LEU B 94 ? -156.72300 -29.62000 -108.51100 1.000 23.28656 C ? A ? 52 1
   ATOM 405 O . LEU B 94 ? -157.73900 -30.23900 -108.83400 1.000 22.71901 O ? A ? 52 1
   ATOM 406 CB . LEU B 94 ? -155.05300 -29.64100 -110.32700 1.000 19.97469 C ? A ? 52 1
   ATOM 407 CG . LEU B 94 ? -153.82000 -30.28500 -110.93600 1.000 24.74779 C ? A ? 52 1
   ATOM 408 CD1 . LEU B 94 ? -153.77400 -29.97600 -112.41500 1.000 27.92230 C ? A ? 52 1
   ATOM 409 CD2 . LEU B 94 ? -152.55900 -29.81000 -110.24400 1.000 22.11401 C ? A ? 52 1
   ATOM 410 N . GLN B 95 ? -156.74200 -28.49900 -107.80600 1.000 21.21136 N ? A ? 53 1
   ATOM 411 CA . GLN B 95 ? -157.96900 -27.93400 -107.28100 1.000 23.26542 C ? A ? 53 1
   ATOM 412 C . GLN B 95 ? -158.04000 -26.45800 -107.64200 1.000 26.40599 C ? A ? 53 1
   ATOM 413 O . GLN B 95 ? -157.01500 -25.79600 -107.83100 1.000 24.17429 O ? A ? 53 1
   ATOM 414 CB . GLN B 95 ? -158.05900 -28.11200 -105.75900 1.000 24.78490 C ? A ? 53 1
   ATOM 415 CG . GLN B 95 ? -157.96600 -29.56500 -105.29600 1.000 19.84245 C ? A ? 53 1
   ATOM 416 CD . GLN B 95 ? -156.53800 -30.03900 -105.06800 1.000 23.77022 C ? A ? 53 1
   ATOM 417 OE1 . GLN B 95 ? -155.64300 -29.25900 -104.69600 1.000 23.32820 O ? A ? 53 1
   ATOM 418 NE2 . GLN B 95 ? -156.31600 -31.32800 -105.26500 1.000 20.48039 N ? A ? 53 1
   ATOM 419 N . GLU B 96 ? -159.27100 -25.95600 -107.73300 1.000 25.18309 N ? A ? 54 1
   ATOM 420 CA . GLU B 96 ? -159.55000 -24.57700 -108.11400 1.000 22.85755 C ? A ? 54 1
   ATOM 421 C . GLU B 96 ? -158.96000 -24.27200 -109.48900 1.000 28.93303 C ? A ? 54 1
   ATOM 422 O . GLU B 96 ? -158.16700 -23.34600 -109.67000 1.000 28.60028 O ? A ? 54 1
   ATOM 423 CB . GLU B 96 ? -159.04000 -23.60300 -107.04400 1.000 27.41179 C ? A ? 54 1
   ATOM 424 CG . GLU B 96 ? -159.78200 -22.28200 -107.07300 1.000 27.72667 C ? A ? 54 1
   ATOM 425 CD . GLU B 96 ? -159.47100 -21.38500 -105.90200 1.000 30.98104 C ? A ? 54 1
   ATOM 426 OE1 . GLU B 96 ? -158.54900 -21.70600 -105.10200 1.000 29.46852 O ? A ? 54 1
   ATOM 427 OE2 . GLU B 96 ? -160.16300 -20.34700 -105.79300 1.000 34.58181 O ? A ? 54 1
   ATOM 428 N . THR B 97 ? -159.36000 -25.08400 -110.47500 1.000 28.81898 N ? A ? 55 1
   ATOM 429 CA . THR B 97 ? -158.79000 -24.90900 -111.80800 1.000 27.67360 C ? A ? 55 1
   ATOM 430 C . THR B 97 ? -159.36800 -23.69300 -112.51900 1.000 30.61212 C ? A ? 55 1
   ATOM 431 O . THR B 97 ? -158.67000 -23.07300 -113.32200 1.000 35.34587 O ? A ? 55 1
   ATOM 432 CB . THR B 97 ? -159.00100 -26.15400 -112.67500 1.000 24.17460 C ? A ? 55 1
   ATOM 433 OG1 . THR B 97 ? -160.34900 -26.62900 -112.55300 1.000 26.08047 O ? A ? 55 1
   ATOM 434 CG2 . THR B 97 ? -158.04500 -27.24200 -112.27700 1.000 19.29076 C ? A ? 55 1
   ATOM 435 N . LYS B 98 ? -160.62600 -23.34100 -112.24600 1.000 33.88439 N ? A ? 56 1
   ATOM 436 CA . LYS B 98 ? -161.27200 -22.18700 -112.86600 1.000 34.54787 C ? A ? 56 1
   ATOM 437 C . LYS B 98 ? -161.10900 -22.23300 -114.38200 1.000 39.65992 C ? A ? 56 1
   ATOM 438 O . LYS B 98 ? -160.70600 -21.26000 -115.02100 1.000 44.00859 O ? A ? 56 1
   ATOM 439 CB . LYS B 98 ? -160.71600 -20.87700 -112.30400 1.000 41.43641 C ? A ? 56 1
   ATOM 440 CG . LYS B 98 ? -160.89400 -20.66500 -110.80300 1.000 38.42009 C ? A ? 56 1
   ATOM 441 CD . LYS B 98 ? -160.33500 -19.29500 -110.42100 1.000 44.47064 C ? A ? 56 1
   ATOM 442 CE . LYS B 98 ? -160.82200 -18.80000 -109.06600 1.000 46.49821 C ? A ? 56 1
   ATOM 443 NZ . LYS B 98 ? -160.45600 -17.35900 -108.87800 1.000 49.67713 N ? A ? 56 1
   ATOM 444 N . CYS B 99 ? -161.37800 -23.39800 -114.96100 1.000 35.69504 N ? A ? 57 1
   ATOM 445 CA . CYS B 99 ? -161.25000 -23.53100 -116.40300 1.000 35.54032 C ? A ? 57 1
   ATOM 446 C . CYS B 99 ? -162.18500 -24.63700 -116.85800 1.000 35.67388 C ? A ? 57 1
   ATOM 447 O . CYS B 99 ? -162.16600 -25.73200 -116.28600 1.000 41.09632 O ? A ? 57 1
   ATOM 448 CB . CYS B 99 ? -159.79900 -23.83700 -116.78500 1.000 31.33296 C ? A ? 57 1
   ATOM 449 SG . CYS B 99 ? -159.50900 -24.15700 -118.52800 1.000 39.21720 S ? A ? 57 1
   ATOM 450 N . SER B 100 ? -163.04000 -24.32500 -117.83400 1.000 44.78260 N ? A ? 58 1
   ATOM 451 CA . SER B 100 ? -163.95000 -25.32200 -118.38900 1.000 36.32400 C ? A ? 58 1
   ATOM 452 C . SER B 100 ? -163.14300 -26.37400 -119.12100 1.000 39.38133 C ? A ? 58 1
   ATOM 453 O . SER B 100 ? -161.99500 -26.13100 -119.51300 1.000 44.76608 O ? A ? 58 1
   ATOM 454 CB . SER B 100 ? -164.94300 -24.68500 -119.35800 1.000 42.19438 C ? A ? 58 1
   ATOM 455 OG . SER B 100 ? -164.29700 -23.75300 -120.20400 1.000 39.68480 O ? A ? 58 1
   ATOM 456 N . GLU B 101 ? -163.75200 -27.54600 -119.33200 1.000 42.31050 N ? A ? 59 1
   ATOM 457 CA . GLU B 101 ? -163.09700 -28.54800 -120.17200 1.000 47.82212 C ? A ? 59 1
   ATOM 458 C . GLU B 101 ? -162.76600 -27.98400 -121.54300 1.000 43.07771 C ? A ? 59 1
   ATOM 459 O . GLU B 101 ? -161.70600 -28.27700 -122.10300 1.000 52.36101 O ? A ? 59 1
   ATOM 460 CB . GLU B 101 ? -163.96300 -29.79900 -120.30900 1.000 46.02303 C ? A ? 59 1
   ATOM 461 CG . GLU B 101 ? -164.05900 -30.62300 -119.04700 1.000 48.10718 C ? A ? 59 1
   ATOM 462 CD . GLU B 101 ? -163.77800 -32.09400 -119.31200 1.000 53.06095 C ? A ? 59 1
   ATOM 463 OE1 . GLU B 101 ? -162.95800 -32.39400 -120.21400 1.000 58.80013 O ? A ? 59 1
   ATOM 464 OE2 . GLU B 101 ? -164.40400 -32.95200 -118.65100 1.000 56.15997 O ? A ? 59 1
   ATOM 465 N . ASN B 102 ? -163.64300 -27.14500 -122.07900 1.000 46.12740 N ? A ? 60 1
   ATOM 466 CA . ASN B 102 ? -163.45300 -26.63600 -123.43000 1.000 50.78332 C ? A ? 60 1
   ATOM 467 C . ASN B 102 ? -162.17600 -25.81500 -123.56900 1.000 51.09786 C ? A ? 60 1
   ATOM 468 O . ASN B 102 ? -161.54300 -25.83900 -124.63300 1.000 52.46469 O ? A ? 60 1
   ATOM 469 CB . ASN B 102 ? -164.68200 -25.82600 -123.83900 1.000 49.07083 C ? A ? 60 1
   ATOM 470 CG . ASN B 102 ? -165.69800 -26.67300 -124.57700 1.000 70.04224 C ? A ? 60 1
   ATOM 471 OD1 . ASN B 102 ? -165.53300 -27.89300 -124.69500 1.000 75.26431 O ? A ? 60 1
   ATOM 472 ND2 . ASN B 102 ? -166.75300 -26.04000 -125.07700 1.000 79.61584 N ? A ? 60 1
   ATOM 473 N . LYS B 103 ? -161.76100 -25.12000 -122.50700 1.000 43.68893 N ? A ? 61 1
   ATOM 474 CA . LYS B 103 ? -160.63200 -24.20300 -122.57400 1.000 42.39267 C ? A ? 61 1
   ATOM 475 C . LYS B 103 ? -159.36500 -24.76800 -121.93600 1.000 41.69143 C ? A ? 61 1
   ATOM 476 O . LYS B 103 ? -158.44700 -24.00800 -121.61600 1.000 40.34802 O ? A ? 61 1
   ATOM 477 CB . LYS B 103 ? -161.00900 -22.86800 -121.92500 1.000 45.89556 C ? A ? 61 1
   ATOM 478 CG . LYS B 103 ? -162.28300 -22.24600 -122.49200 1.000 38.26881 C ? A ? 61 1
   ATOM 479 CD . LYS B 103 ? -162.01900 -21.54400 -123.82800 1.000 49.21760 C ? A ? 61 1
   ATOM 480 CE . LYS B 103 ? -162.93500 -22.08100 -124.93900 1.000 62.11650 C ? A ? 61 1
   ATOM 481 NZ . LYS B 103 ? -162.64800 -21.48800 -126.28600 1.000 48.71184 N ? A ? 61 1
   ATOM 482 N . LEU B 104 ? -159.28900 -26.07700 -121.76600 1.000 40.32267 N ? A ? 62 1
   ATOM 483 CA . LEU B 104 ? -158.14200 -26.71300 -121.12400 1.000 38.78686 C ? A ? 62 1
   ATOM 484 C . LEU B 104 ? -156.92100 -26.66300 -122.03600 1.000 39.84849 C ? A ? 62 1
   ATOM 485 O . LEU B 104 ? -156.90400 -27.35700 -123.06200 1.000 44.14611 O ? A ? 62 1
   ATOM 486 CB . LEU B 104 ? -158.47100 -28.17100 -120.75800 1.000 32.33436 C ? A ? 62 1
   ATOM 487 CG . LEU B 104 ? -159.32100 -28.45700 -119.51900 1.000 32.29208 C ? A ? 62 1
   ATOM 488 CD1 . LEU B 104 ? -159.76300 -29.89900 -119.46800 1.000 30.82383 C ? A ? 62 1
   ATOM 489 CD2 . LEU B 104 ? -158.55400 -28.10800 -118.26100 1.000 29.59061 C ? A ? 62 1
   ATOM 490 N . PRO B 105 ? -155.88300 -25.89700 -121.70100 1.000 36.92392 N ? A ? 63 1
   ATOM 491 CA . PRO B 105 ? -154.75900 -25.72400 -122.62800 1.000 37.14779 C ? A ? 63 1
   ATOM 492 C . PRO B 105 ? -154.15100 -27.05400 -123.03100 1.000 47.06033 C ? A ? 63 1
   ATOM 493 O . PRO B 105 ? -154.11300 -28.00700 -122.25000 1.000 45.00711 O ? A ? 63 1
   ATOM 494 CB . PRO B 105 ? -153.76900 -24.87500 -121.83000 1.000 40.60528 C ? A ? 63 1
   ATOM 495 CG . PRO B 105 ? -154.60000 -24.19400 -120.78100 1.000 33.31874 C ? A ? 63 1
   ATOM 496 CD . PRO B 105 ? -155.71500 -25.13000 -120.45400 1.000 42.46509 C ? A ? 63 1
   ATOM 497 N . ALA B 106 ? -153.69000 -27.11400 -124.28500 1.000 47.47976 N ? A ? 64 1
   ATOM 498 CA . ALA B 106 ? -153.20300 -28.37400 -124.85200 1.000 51.32088 C ? A ? 64 1
   ATOM 499 C . ALA B 106 ? -151.87500 -28.80400 -124.25500 1.000 49.17097 C ? A ? 64 1
   ATOM 500 O . ALA B 106 ? -151.52500 -29.99000 -124.34500 1.000 50.02637 O ? A ? 64 1
   ATOM 501 CB . ALA B 106 ? -153.05600 -28.26100 -126.37300 1.000 59.37040 C ? A ? 64 1
   ATOM 502 N . GLU B 107 ? -151.13200 -27.86500 -123.65600 1.000 40.76482 N ? A ? 65 1
   ATOM 503 CA . GLU B 107 ? -149.90900 -28.21300 -122.93900 1.000 41.82198 C ? A ? 65 1
   ATOM 504 C . GLU B 107 ? -150.14100 -29.33700 -121.93700 1.000 41.78499 C ? A ? 65 1
   ATOM 505 O . GLU B 107 ? -149.21600 -30.09500 -121.64200 1.000 41.28653 O ? A ? 65 1
   ATOM 506 CB . GLU B 107 ? -149.38000 -26.97600 -122.22600 1.000 41.62031 C ? A ? 65 1
   ATOM 507 CG . GLU B 107 ? -149.78100 -25.70800 -122.97400 1.000 56.74741 C ? A ? 65 1
   ATOM 508 CD . GLU B 107 ? -149.17400 -24.43500 -122.39400 1.000 65.21068 C ? A ? 65 1
   ATOM 509 OE1 . GLU B 107 ? -149.90200 -23.40700 -122.34600 1.000 55.29861 O ? A ? 65 1
   ATOM 510 OE2 . GLU B 107 ? -147.99000 -24.47700 -121.97300 1.000 66.07388 O ? A ? 65 1
   ATOM 511 N . LEU B 108 ? -151.35800 -29.46100 -121.39200 1.000 36.40596 N ? A ? 66 1
   ATOM 512 CA . LEU B 108 ? -151.63500 -30.56000 -120.47000 1.000 37.82675 C ? A ? 66 1
   ATOM 513 C . LEU B 108 ? -151.38800 -31.90700 -121.12900 1.000 42.50881 C ? A ? 66 1
   ATOM 514 O . LEU B 108 ? -150.89200 -32.83500 -120.48100 1.000 44.43264 O ? A ? 66 1
   ATOM 515 CB . LEU B 108 ? -153.06700 -30.47700 -119.94500 1.000 35.13064 C ? A ? 66 1
   ATOM 516 CG . LEU B 108 ? -153.30200 -29.30800 -118.99100 1.000 40.07292 C ? A ? 66 1
   ATOM 517 CD1 . LEU B 108 ? -154.79400 -29.01500 -118.96400 1.000 37.95519 C ? A ? 66 1
   ATOM 518 CD2 . LEU B 108 ? -152.74400 -29.56400 -117.56300 1.000 34.36694 C ? A ? 66 1
   ATOM 519 N . GLN B 109 ? -151.67500 -32.02600 -122.42400 1.000 46.09344 N ? A ? 67 1
   ATOM 520 CA . GLN B 109 ? -151.38300 -33.28100 -123.08900 1.000 45.90502 C ? A ? 67 1
   ATOM 521 C . GLN B 109 ? -149.89200 -33.52400 -123.27700 1.000 52.28374 C ? A ? 67 1
   ATOM 522 O . GLN B 109 ? -149.51000 -34.63200 -123.67600 1.000 53.10034 O ? A ? 67 1
   ATOM 523 CB . GLN B 109 ? -152.09600 -33.32400 -124.43000 1.000 56.21093 C ? A ? 67 1
   ATOM 524 CG . GLN B 109 ? -153.48800 -33.90600 -124.31800 1.000 57.80579 C ? A ? 67 1
   ATOM 525 CD . GLN B 109 ? -154.22000 -33.84000 -125.62400 1.000 57.85263 C ? A ? 67 1
   ATOM 526 OE1 . GLN B 109 ? -153.60500 -33.88700 -126.69500 1.000 59.82756 O ? A ? 67 1
   ATOM 527 NE2 . GLN B 109 ? -155.54200 -33.72500 -125.55500 1.000 58.13371 N ? A ? 67 1
   ATOM 528 N . GLU B 110 ? -149.05600 -32.52300 -122.96500 1.000 45.02193 N ? A ? 68 1
   ATOM 529 CA . GLU B 110 ? -147.57900 -32.66800 -123.09600 1.000 44.11417 C ? A ? 68 1
   ATOM 530 C . GLU B 110 ? -146.97900 -33.26500 -121.83400 1.000 43.35178 C ? A ? 68 1
   ATOM 531 O . GLU B 110 ? -145.76300 -33.15300 -121.66500 1.000 44.34403 O ? A ? 68 1
   ATOM 532 CB . GLU B 110 ? -146.91400 -31.35900 -123.50700 1.000 41.38590 C ? A ? 68 1
   ATOM 533 CG . GLU B 110 ? -147.42300 -30.81100 -124.81800 1.000 48.69500 C ? A ? 68 1
   ATOM 534 CD . GLU B 110 ? -146.46100 -29.82100 -125.43500 1.000 46.80286 C ? A ? 68 1
   ATOM 535 OE1 . GLU B 110 ? -146.02300 -28.91400 -124.71500 1.000 52.35579 O ? A ? 68 1
   ATOM 536 OE2 . GLU B 110 ? -146.13300 -29.98100 -126.61600 1.000 58.29583 O ? A ? 68 1
   ATOM 537 N . LEU B 111 ? -147.80700 -33.84200 -120.97200 1.000 43.41450 N ? A ? 69 1
   ATOM 538 CA . LEU B 111 ? -147.27800 -34.55600 -119.79100 1.000 46.85891 C ? A ? 69 1
   ATOM 539 C . LEU B 111 ? -147.61500 -36.02700 -120.02100 1.000 50.16073 C ? A ? 69 1
   ATOM 540 O . LEU B 111 ? -148.62700 -36.47800 -119.49400 1.000 51.61681 O ? A ? 69 1
   ATOM 541 CB . LEU B 111 ? -147.91600 -34.02900 -118.50200 1.000 48.76689 C ? A ? 69 1
   ATOM 542 CG . LEU B 111 ? -148.03000 -32.52200 -118.31400 1.000 50.52107 C ? A ? 69 1
   ATOM 543 CD1 . LEU B 111 ? -149.22700 -32.22300 -117.43000 1.000 48.77703 C ? A ? 69 1
   ATOM 544 CD2 . LEU B 111 ? -146.76700 -31.96900 -117.67900 1.000 40.80843 C ? A ? 69 1
   ATOM 545 N . PRO B 112 ? -146.87200 -36.77400 -120.86200 1.000 55.78888 N ? A ? 70 1
   ATOM 546 CA . PRO B 112 ? -147.21200 -38.14700 -121.21600 1.000 41.91491 C ? A ? 70 1
   ATOM 547 C . PRO B 112 ? -147.03700 -39.14800 -120.05700 1.000 47.58713 C ? A ? 70 1
   ATOM 548 O . PRO B 112 ? -147.65500 -40.17500 -120.16100 1.000 47.48056 O ? A ? 70 1
   ATOM 549 CB . PRO B 112 ? -146.37800 -38.40800 -122.48500 1.000 29.98724 C ? A ? 70 1
   ATOM 550 CG . PRO B 112 ? -145.79300 -37.07800 -122.85800 1.000 40.43456 C ? A ? 70 1
   ATOM 551 CD . PRO B 112 ? -145.63900 -36.37200 -121.53100 1.000 60.98323 C ? A ? 70 1
   ATOM 552 N . GLY B 113 ? -146.23000 -38.85700 -119.01700 1.000 35.34041 N ? A ? 71 1
   ATOM 553 CA . GLY B 113 ? -146.16500 -39.70000 -117.79200 1.000 31.61615 C ? A ? 71 1
   ATOM 554 C . GLY B 113 ? -147.38400 -39.48200 -116.88300 1.000 31.40394 C ? A ? 71 1
   ATOM 555 O . GLY B 113 ? -147.43900 -40.10400 -115.83800 1.000 33.78186 O ? A ? 71 1
   ATOM 556 N . LEU B 114 ? -148.30700 -38.61200 -117.24800 1.000 26.02369 N ? A ? 72 1
   ATOM 557 CA . LEU B 114 ? -149.54500 -38.28900 -116.53600 1.000 25.53862 C ? A ? 72 1
   ATOM 558 C . LEU B 114 ? -150.64600 -38.15300 -117.59900 1.000 28.70483 C ? A ? 72 1
   ATOM 559 O . LEU B 114 ? -151.37800 -37.16400 -117.68900 1.000 22.70755 O ? A ? 72 1
   ATOM 560 CB . LEU B 114 ? -149.38000 -37.01600 -115.69800 1.000 28.33764 C ? A ? 72 1
   ATOM 561 CG . LEU B 114 ? -148.45100 -37.05600 -114.47200 1.000 23.81210 C ? A ? 72 1
   ATOM 562 CD1 . LEU B 114 ? -148.15100 -35.65700 -113.97400 1.000 22.18874 C ? A ? 72 1
   ATOM 563 CD2 . LEU B 114 ? -149.02900 -37.86000 -113.35100 1.000 21.72495 C ? A ? 72 1
   ATOM 564 N . SER B 115 ? -150.73500 -39.18000 -118.45300 1.000 26.60342 N ? A ? 73 1
   ATOM 565 CA . SER B 115 ? -151.49100 -39.06100 -119.69100 1.000 23.98278 C ? A ? 73 1
   ATOM 566 C . SER B 115 ? -152.98000 -39.32300 -119.51100 1.000 27.71872 C ? A ? 73 1
   ATOM 567 O . SER B 115 ? -153.76600 -38.99800 -120.40600 1.000 29.11522 O ? A ? 73 1
   ATOM 568 CB . SER B 115 ? -150.91600 -40.01700 -120.73000 1.000 20.69242 C ? A ? 73 1
   ATOM 569 OG . SER B 115 ? -151.32400 -41.34200 -120.45500 1.000 25.02665 O ? A ? 73 1
   ATOM 570 N . HIS B 116 ? -153.38900 -39.89300 -118.38200 1.000 23.43141 N ? A ? 74 1
   ATOM 571 CA . HIS B 116 ? -154.79400 -40.17300 -118.11300 1.000 23.49949 C ? A ? 74 1
   ATOM 572 C . HIS B 116 ? -155.32700 -39.05500 -117.23300 1.000 26.56982 C ? A ? 74 1
   ATOM 573 O . HIS B 116 ? -154.97500 -38.95800 -116.05100 1.000 22.73597 O ? A ? 74 1
   ATOM 574 CB . HIS B 116 ? -154.95900 -41.53000 -117.44600 1.000 23.50955 C ? A ? 74 1
   ATOM 575 CG . HIS B 116 ? -154.63700 -42.67000 -118.35100 1.000 24.25192 C ? A ? 74 1
   ATOM 576 ND1 . HIS B 116 ? -153.39800 -43.28200 -118.36300 1.000 24.68429 N ? A ? 74 1
   ATOM 577 CD2 . HIS B 116 ? -155.38300 -43.29600 -119.29200 1.000 19.76809 C ? A ? 74 1
   ATOM 578 CE1 . HIS B 116 ? -153.40500 -44.25100 -119.25900 1.000 18.40147 C ? A ? 74 1
   ATOM 579 NE2 . HIS B 116 ? -154.59600 -44.27800 -119.83800 1.000 24.83630 N ? A ? 74 1
   ATOM 580 N . GLN B 117 ? -156.15100 -38.19200 -117.81500 1.000 22.44444 N ? A ? 75 1
   ATOM 581 CA . GLN B 117 ? -156.55200 -36.96000 -117.15800 1.000 25.81553 C ? A ? 75 1
   ATOM 582 C . GLN B 117 ? -158.06600 -36.90700 -117.03300 1.000 26.14344 C ? A ? 75 1
   ATOM 583 O . GLN B 117 ? -158.79100 -37.19800 -117.99000 1.000 23.69915 O ? A ? 75 1
   ATOM 584 CB . GLN B 117 ? -155.99600 -35.76200 -117.92400 1.000 23.84275 C ? A ? 75 1
   ATOM 585 CG . GLN B 117 ? -154.48800 -35.92500 -118.11900 1.000 24.97401 C ? A ? 75 1
   ATOM 586 CD . GLN B 117 ? -153.83600 -34.77300 -118.84200 1.000 30.17146 C ? A ? 75 1
   ATOM 587 OE1 . GLN B 117 ? -154.50800 -33.88900 -119.36800 1.000 34.97765 O ? A ? 75 1
   ATOM 588 NE2 . GLN B 117 ? -152.50800 -34.77800 -118.87000 1.000 32.83909 N ? A ? 75 1
   ATOM 589 N . TYR B 118 ? -158.53400 -36.55100 -115.84800 1.000 21.67262 N ? A ? 76 1
   ATOM 590 CA . TYR B 118 ? -159.94900 -36.48700 -115.54600 1.000 23.55111 C ? A ? 76 1
   ATOM 591 C . TYR B 118 ? -160.24900 -35.12800 -114.95200 1.000 24.41747 C ? A ? 76 1
   ATOM 592 O . TYR B 118 ? -159.49000 -34.63200 -114.11700 1.000 31.86892 O ? A ? 76 1
   ATOM 593 CB . TYR B 118 ? -160.33400 -37.59500 -114.58700 1.000 23.37399 C ? A ? 76 1
   ATOM 594 CG . TYR B 118 ? -159.84400 -38.93100 -115.06500 1.000 27.27957 C ? A ? 76 1
   ATOM 595 CD1 . TYR B 118 ? -158.56000 -39.38400 -114.75100 1.000 30.28374 C ? A ? 76 1
   ATOM 596 CD2 . TYR B 118 ? -160.64900 -39.73000 -115.86200 1.000 28.47022 C ? A ? 76 1
   ATOM 597 CE1 . TYR B 118 ? -158.10000 -40.61400 -115.20400 1.000 28.69076 C ? A ? 76 1
   ATOM 598 CE2 . TYR B 118 ? -160.20600 -40.94900 -116.31400 1.000 29.10514 C ? A ? 76 1
   ATOM 599 CZ . TYR B 118 ? -158.93700 -41.38600 -115.98500 1.000 26.20463 C ? A ? 76 1
   ATOM 600 OH . TYR B 118 ? -158.52500 -42.60600 -116.46100 1.000 33.02659 O ? A ? 76 1
   ATOM 601 N . TRP B 119 ? -161.35800 -34.53700 -115.37400 1.000 21.72945 N ? A ? 77 1
   ATOM 602 CA . TRP B 119 ? -161.68200 -33.16800 -115.01600 1.000 30.42006 C ? A ? 77 1
   ATOM 603 C . TRP B 119 ? -163.13600 -33.07500 -114.58400 1.000 37.25557 C ? A ? 77 1
   ATOM 604 O . TRP B 119 ? -163.97700 -33.89100 -114.98000 1.000 32.10132 O ? A ? 77 1
   ATOM 605 CB . TRP B 119 ? -161.41900 -32.21300 -116.17000 1.000 28.28973 C ? A ? 77 1
   ATOM 606 CG . TRP B 119 ? -160.01000 -32.30300 -116.69700 1.000 30.86999 C ? A ? 77 1
   ATOM 607 CD1 . TRP B 119 ? -159.58700 -33.01300 -117.78300 1.000 22.20619 C ? A ? 77 1
   ATOM 608 CD2 . TRP B 119 ? -158.84000 -31.65500 -116.16100 1.000 25.96322 C ? A ? 77 1
   ATOM 609 NE1 . TRP B 119 ? -158.23100 -32.84700 -117.95900 1.000 29.00267 N ? A ? 77 1
   ATOM 610 CE2 . TRP B 119 ? -157.74900 -32.02500 -116.97200 1.000 24.97649 C ? A ? 77 1
   ATOM 611 CE3 . TRP B 119 ? -158.61100 -30.79800 -115.07800 1.000 32.10460 C ? A ? 77 1
   ATOM 612 CZ2 . TRP B 119 ? -156.44500 -31.56700 -116.73400 1.000 25.21759 C ? A ? 77 1
   ATOM 613 CZ3 . TRP B 119 ? -157.29800 -30.34500 -114.83900 1.000 24.86506 C ? A ? 77 1
   ATOM 614 CH2 . TRP B 119 ? -156.24400 -30.73300 -115.66400 1.000 27.82052 C ? A ? 77 1
   ATOM 615 N . SER B 120 ? -163.40900 -32.07700 -113.74300 1.000 36.60825 N ? A ? 78 1
   ATOM 616 CA . SER B 120 ? -164.74000 -31.85400 -113.20000 1.000 30.25287 C ? A ? 78 1
   ATOM 617 C . SER B 120 ? -164.88200 -30.36200 -112.98300 1.000 38.82926 C ? A ? 78 1
   ATOM 618 O . SER B 120 ? -164.04400 -29.75700 -112.30700 1.000 42.15181 O ? A ? 78 1
   ATOM 619 CB . SER B 120 ? -164.94000 -32.62200 -111.88200 1.000 35.53757 C ? A ? 78 1
   ATOM 620 OG . SER B 120 ? -166.19700 -32.34300 -111.27100 1.000 45.87739 O ? A ? 78 1
   ATOM 621 N . ALA B 121 ? -165.92400 -29.77900 -113.56800 1.000 43.88735 N ? A ? 79 1
   ATOM 622 CA . ALA B 121 ? -166.21800 -28.36000 -113.47800 1.000 43.32221 C ? A ? 79 1
   ATOM 623 C . ALA B 121 ? -167.67400 -28.15700 -113.08400 1.000 50.09910 C ? A ? 79 1
   ATOM 624 O . ALA B 121 ? -168.51000 -29.05000 -113.28900 1.000 51.50372 O ? A ? 79 1
   ATOM 625 CB . ALA B 121 ? -165.94600 -27.65900 -114.81500 1.000 40.30631 C ? A ? 79 1
   ATOM 626 N . PRO B 122 ? -168.03800 -26.99500 -112.46800 1.000 50.76351 N ? A ? 80 1
   ATOM 627 CA . PRO B 122 ? -169.42900 -26.71600 -112.18900 1.000 60.40100 C ? A ? 80 1
   ATOM 628 C . PRO B 122 ? -170.21400 -26.41100 -113.46300 1.000 59.24687 C ? A ? 80 1
   ATOM 629 O . PRO B 122 ? -169.70000 -25.76600 -114.33400 1.000 61.39295 O ? A ? 80 1
   ATOM 630 CB . PRO B 122 ? -169.46600 -25.47800 -111.28300 1.000 62.27317 C ? A ? 80 1
   ATOM 631 CG . PRO B 122 ? -168.15600 -24.79100 -111.51300 1.000 62.36553 C ? A ? 80 1
   ATOM 632 CD . PRO B 122 ? -167.20600 -25.90700 -111.86800 1.000 52.96213 C ? A ? 80 1
   ATOM 633 N . SER B 123 ? -171.45300 -26.90400 -113.54000 1.000 59.02769 N ? A ? 81 1
   ATOM 634 CA . SER B 123 ? -172.27300 -26.73700 -114.77100 1.000 64.22323 C ? A ? 81 1
   ATOM 635 C . SER B 123 ? -172.55500 -25.25800 -115.05400 1.000 67.01578 C ? A ? 81 1
   ATOM 636 O . SER B 123 ? -172.11200 -24.76800 -116.11200 1.000 79.29270 O ? A ? 81 1
   ATOM 637 CB . SER B 123 ? -173.55200 -27.52200 -114.65800 1.000 73.14885 C ? A ? 81 1
   ATOM 638 OG . SER B 123 ? -174.35700 -27.01600 -113.60200 1.000 77.45075 O ? A ? 81 1
   ATOM 639 N . ASP B 124 ? -173.26700 -24.57700 -114.15200 1.000 65.51346 N ? A ? 82 1
   ATOM 640 CA . ASP B 124 ? -173.66700 -23.16700 -114.41500 1.000 69.57206 C ? A ? 82 1
   ATOM 641 C . ASP B 124 ? -172.51800 -22.21000 -114.08600 1.000 80.18354 C ? A ? 82 1
   ATOM 642 O . ASP B 124 ? -172.20400 -21.36100 -114.94300 1.000 87.77199 O ? A ? 82 1
   ATOM 643 CB . ASP B 124 ? -174.93600 -22.80100 -113.64100 1.000 70.32397 C ? A ? 82 1
   ATOM 644 N . LYS B 125 ? -171.91700 -22.33900 -112.89900 1.000 82.92376 N ? A ? 83 1
   ATOM 645 CA . LYS B 125 ? -170.86100 -21.38000 -112.47100 1.000 85.25677 C ? A ? 83 1
   ATOM 646 C . LYS B 125 ? -169.66100 -21.43300 -113.42300 1.000 85.72433 C ? A ? 83 1
   ATOM 647 O . LYS B 125 ? -169.24100 -22.55200 -113.78000 1.000 87.21137 O ? A ? 83 1
   ATOM 648 CB . LYS B 125 ? -170.44000 -21.65600 -111.02500 1.000 68.42221 C ? A ? 83 1
   ATOM 649 N . GLU B 126 ? -169.14100 -20.26800 -113.82800 1.000 80.77694 N ? A ? 84 1
   ATOM 650 CA . GLU B 126 ? -167.92900 -20.22400 -114.67600 1.000 81.59886 C ? A ? 84 1
   ATOM 651 C . GLU B 126 ? -166.89600 -19.44400 -113.86300 1.000 81.67911 C ? A ? 84 1
   ATOM 652 O . GLU B 126 ? -167.32100 -18.63400 -113.03500 1.000 77.52671 O ? A ? 84 1
   ATOM 653 CB . GLU B 126 ? -168.23400 -19.60300 -116.03300 1.000 76.41547 C ? A ? 84 1
   ATOM 654 CG . GLU B 126 ? -167.23100 -19.97000 -117.11400 1.000 76.27401 C ? A ? 84 1
   ATOM 655 CD . GLU B 126 ? -167.24800 -21.42600 -117.54500 1.000 86.05112 C ? A ? 84 1
   ATOM 656 OE1 . GLU B 126 ? -166.20200 -22.08500 -117.42000 1.000 80.13224 O ? A ? 84 1
   ATOM 657 OE2 . GLU B 126 ? -168.30500 -21.89500 -118.00500 1.000 89.80803 O ? A ? 84 1
   ATOM 658 N . GLY B 127 ? -165.60200 -19.70500 -114.05900 1.000 77.75921 N ? A ? 85 1
   ATOM 659 CA . GLY B 127 ? -164.53400 -18.96000 -113.36100 1.000 60.19897 C ? A ? 85 1
   ATOM 660 C . GLY B 127 ? -164.56200 -19.29200 -111.88300 1.000 70.94659 C ? A ? 85 1
   ATOM 661 O . GLY B 127 ? -164.19300 -18.41500 -111.07600 1.000 73.74920 O ? A ? 85 1
   ATOM 662 N . TYR B 128 ? -164.97600 -20.51600 -111.53800 1.000 76.42899 N ? A ? 86 1
   ATOM 663 CA . TYR B 128 ? -165.13300 -20.88500 -110.10700 1.000 65.32469 C ? A ? 86 1
   ATOM 664 C . TYR B 128 ? -164.79800 -22.36400 -109.89800 1.000 66.40701 C ? A ? 86 1
   ATOM 665 O . TYR B 128 ? -165.07600 -23.15300 -110.82100 1.000 67.50109 O ? A ? 86 1
   ATOM 666 CB . TYR B 128 ? -166.57400 -20.60500 -109.67400 1.000 61.59635 C ? A ? 86 1
   ATOM 667 CG . TYR B 128 ? -166.85900 -20.79200 -108.20600 1.000 77.75063 C ? A ? 86 1
   ATOM 668 CD1 . TYR B 128 ? -167.79200 -21.71900 -107.77300 1.000 73.89202 C ? A ? 86 1
   ATOM 669 CD2 . TYR B 128 ? -166.20300 -20.03700 -107.24800 1.000 77.04156 C ? A ? 86 1
   ATOM 670 CE1 . TYR B 128 ? -168.06500 -21.89500 -106.42800 1.000 76.76211 C ? A ? 86 1
   ATOM 671 CE2 . TYR B 128 ? -166.46200 -20.20200 -105.89800 1.000 80.85576 C ? A ? 86 1
   ATOM 672 CZ . TYR B 128 ? -167.39800 -21.13200 -105.48600 1.000 84.82733 C ? A ? 86 1
   ATOM 673 OH . TYR B 128 ? -167.66100 -21.29800 -104.15700 1.000 86.32056 O ? A ? 86 1
   ATOM 674 N . SER B 129 ? -164.22500 -22.71800 -108.74000 1.000 45.66669 N ? A ? 87 1
   ATOM 675 CA . SER B 129 ? -163.90600 -24.13200 -108.38500 1.000 37.60355 C ? A ? 87 1
   ATOM 676 C . SER B 129 ? -163.24700 -24.91000 -109.53000 1.000 36.70781 C ? A ? 87 1
   ATOM 677 O . SER B 129 ? -162.37700 -24.33900 -110.21300 1.000 40.08837 O ? A ? 87 1
   ATOM 678 CB . SER B 129 ? -165.09800 -24.86000 -107.79400 1.000 43.21052 C ? A ? 87 1
   ATOM 679 OG . SER B 129 ? -166.14100 -25.01800 -108.74100 1.000 44.50514 O ? A ? 87 1
   ATOM 680 N . GLY B 130 ? -163.60600 -26.18800 -109.69000 1.000 28.78649 N ? A ? 88 1
   ATOM 681 CA . GLY B 130 ? -162.98800 -27.03100 -110.73200 1.000 23.89437 C ? A ? 88 1
   ATOM 682 C . GLY B 130 ? -161.81200 -27.82800 -110.18900 1.000 23.89516 C ? A ? 88 1
   ATOM 683 O . GLY B 130 ? -160.94000 -27.21700 -109.56300 1.000 25.86122 O ? A ? 88 1
   ATOM 684 N . VAL B 131 ? -161.77500 -29.14600 -110.42000 1.000 25.46588 N ? A ? 89 1
   ATOM 685 CA . VAL B 131 ? -160.69600 -30.00600 -109.93300 1.000 24.07487 C ? A ? 89 1
   ATOM 686 C . VAL B 131 ? -160.25600 -30.95600 -111.03900 1.000 26.88525 C ? A ? 89 1
   ATOM 687 O . VAL B 131 ? -160.96400 -31.17300 -112.02900 1.000 23.46034 O ? A ? 89 1
   ATOM 688 CB . VAL B 131 ? -161.09200 -30.81600 -108.67900 1.000 25.16479 C ? A ? 89 1
   ATOM 689 CG1 . VAL B 131 ? -161.57400 -29.90000 -107.58600 1.000 23.97849 C ? A ? 89 1
   ATOM 690 CG2 . VAL B 131 ? -162.17500 -31.81000 -109.00200 1.000 27.12572 C ? A ? 89 1
   ATOM 691 N . GLY B 132 ? -159.06000 -31.50600 -110.86900 1.000 23.95990 N ? A ? 90 1
   ATOM 692 CA . GLY B 132 ? -158.48500 -32.36000 -111.88900 1.000 21.18925 C ? A ? 90 1
   ATOM 693 C . GLY B 132 ? -157.65700 -33.43700 -111.24100 1.000 25.47043 C ? A ? 90 1
   ATOM 694 O . GLY B 132 ? -157.14500 -33.26200 -110.13500 1.000 22.75668 O ? A ? 90 1
   ATOM 695 N . LEU B 133 ? -157.55200 -34.57700 -111.92600 1.000 24.20345 N ? A ? 91 1
   ATOM 696 CA . LEU B 133 ? -156.76600 -35.71700 -111.46700 1.000 21.60120 C ? A ? 91 1
   ATOM 697 C . LEU B 133 ? -156.06500 -36.32500 -112.66600 1.000 27.28439 C ? A ? 91 1
   ATOM 698 O . LEU B 133 ? -156.72700 -36.85900 -113.56200 1.000 25.65058 O ? A ? 91 1
   ATOM 699 CB . LEU B 133 ? -157.65900 -36.76200 -110.79300 1.000 25.83011 C ? A ? 91 1
   ATOM 700 CG . LEU B 133 ? -157.00500 -37.92800 -110.04200 1.000 34.96673 C ? A ? 91 1
   ATOM 701 CD1 . LEU B 133 ? -157.82100 -38.28300 -108.80700 1.000 35.59437 C ? A ? 91 1
   ATOM 702 CD2 . LEU B 133 ? -156.85900 -39.15500 -110.92600 1.000 23.60266 C ? A ? 91 1
   ATOM 703 N . LEU B 134 ? -154.73900 -36.26400 -112.67300 1.000 25.07244 N ? A ? 92 1
   ATOM 704 CA . LEU B 134 ? -153.92300 -36.72600 -113.78600 1.000 22.14437 C ? A ? 92 1
   ATOM 705 C . LEU B 134 ? -153.08200 -37.89600 -113.29800 1.000 22.52339 C ? A ? 92 1
   ATOM 706 O . LEU B 134 ? -152.45600 -37.81100 -112.23500 1.000 19.91537 O ? A ? 92 1
   ATOM 707 CB . LEU B 134 ? -153.01100 -35.59800 -114.29000 1.000 19.17987 C ? A ? 92 1
   ATOM 708 CG . LEU B 134 ? -153.62000 -34.29400 -114.81300 1.000 24.41995 C ? A ? 92 1
   ATOM 709 CD1 . LEU B 134 ? -154.08100 -33.40800 -113.68800 1.000 27.07372 C ? A ? 92 1
   ATOM 710 CD2 . LEU B 134 ? -152.62200 -33.53900 -115.63800 1.000 19.12155 C ? A ? 92 1
   ATOM 711 N . SER B 135 ? -153.05500 -38.99100 -114.05700 1.000 18.72302 N ? A ? 93 1
   ATOM 712 CA . SER B 135 ? -152.50000 -40.22200 -113.52100 1.000 18.76392 C ? A ? 93 1
   ATOM 713 C . SER B 135 ? -151.68500 -40.93900 -114.57900 1.000 26.26148 C ? A ? 93 1
   ATOM 714 O . SER B 135 ? -152.01100 -40.88600 -115.77100 1.000 23.51460 O ? A ? 93 1
   ATOM 715 CB . SER B 135 ? -153.60900 -41.15200 -113.01100 1.000 21.77792 C ? A ? 93 1
   ATOM 716 OG . SER B 135 ? -153.06000 -42.34400 -112.49300 1.000 24.56739 O ? A ? 93 1
   ATOM 717 N . ARG B 136 ? -150.61300 -41.61500 -114.12900 1.000 28.88321 N ? A ? 94 1
   ATOM 718 CA . ARG B 136 ? -149.78200 -42.39500 -115.04900 1.000 29.60139 C ? A ? 94 1
   ATOM 719 C . ARG B 136 ? -150.54100 -43.60700 -115.58000 1.000 31.07128 C ? A ? 94 1
   ATOM 720 O . ARG B 136 ? -150.55400 -43.86000 -116.79000 1.000 32.76820 O ? A ? 94 1
   ATOM 721 CB . ARG B 136 ? -148.48700 -42.83500 -114.36100 1.000 32.88042 C ? A ? 94 1
   ATOM 722 CG . ARG B 136 ? -147.44600 -43.39800 -115.33200 1.000 32.21292 C ? A ? 94 1
   ATOM 723 CD . ARG B 136 ? -146.23200 -43.98300 -114.59700 1.000 37.68856 C ? A ? 94 1
   ATOM 724 NE . ARG B 136 ? -146.65600 -44.76600 -113.44100 1.000 43.87956 N ? A ? 94 1
   ATOM 725 CZ . ARG B 136 ? -146.72400 -46.09200 -113.42000 1.000 43.12432 C ? A ? 94 1
   ATOM 726 NH1 . ARG B 136 ? -146.36500 -46.77800 -114.48900 1.000 37.23873 N ? A ? 94 1
   ATOM 727 NH2 . ARG B 136 ? -147.13900 -46.73000 -112.32900 1.000 44.01939 N ? A ? 94 1
   ATOM 728 N . GLN B 137 ? -151.19200 -44.35700 -114.69800 1.000 23.14645 N ? A ? 95 1
   ATOM 729 CA . GLN B 137 ? -152.06300 -45.44000 -115.12000 1.000 28.10228 C ? A ? 95 1
   ATOM 730 C . GLN B 137 ? -153.53400 -45.06100 -115.01500 1.000 31.24481 C ? A ? 95 1
   ATOM 731 O . GLN B 137 ? -153.93200 -44.23900 -114.18100 1.000 30.51662 O ? A ? 95 1
   ATOM 732 CB . GLN B 137 ? -151.80200 -46.67400 -114.28800 1.000 26.76541 C ? A ? 95 1
   ATOM 733 CG . GLN B 137 ? -150.34900 -46.92500 -114.17100 1.000 32.05740 C ? A ? 95 1
   ATOM 734 CD . GLN B 137 ? -150.07900 -48.24700 -113.54900 1.000 36.77271 C ? A ? 95 1
   ATOM 735 OE1 . GLN B 137 ? -150.62900 -48.56200 -112.49800 1.000 36.14310 O ? A ? 95 1
   ATOM 736 NE2 . GLN B 137 ? -149.25200 -49.05200 -114.20400 1.000 43.41080 N ? A ? 95 1
   ATOM 737 N . ALA B 138 ? -154.34300 -45.67200 -115.87600 1.000 27.26000 N ? A ? 96 1
   ATOM 738 CA . ALA B 138 ? -155.77500 -45.46100 -115.79300 1.000 23.78444 C ? A ? 96 1
   ATOM 739 C . ALA B 138 ? -156.28500 -46.00600 -114.46800 1.000 26.13281 C ? A ? 96 1
   ATOM 740 O . ALA B 138 ? -155.95800 -47.14100 -114.09800 1.000 24.44682 O ? A ? 96 1
   ATOM 741 CB . ALA B 138 ? -156.49800 -46.14000 -116.95000 1.000 24.50885 C ? A ? 96 1
   ATOM 742 N . PRO B 139 ? -157.04600 -45.23200 -113.71100 1.000 31.03777 N ? A ? 97 1
   ATOM 743 CA . PRO B 139 ? -157.79300 -45.82000 -112.59300 1.000 28.05198 C ? A ? 97 1
   ATOM 744 C . PRO B 139 ? -158.74300 -46.89000 -113.11100 1.000 34.63561 C ? A ? 97 1
   ATOM 745 O . PRO B 139 ? -159.05500 -46.95500 -114.30400 1.000 33.48809 O ? A ? 97 1
   ATOM 746 CB . PRO B 139 ? -158.55800 -44.63100 -111.99800 1.000 31.82205 C ? A ? 97 1
   ATOM 747 CG . PRO B 139 ? -157.85500 -43.39800 -112.52100 1.000 35.22623 C ? A ? 97 1
   ATOM 748 CD . PRO B 139 ? -157.22100 -43.77500 -113.83400 1.000 30.78602 C ? A ? 97 1
   ATOM 749 N . LEU B 140 ? -159.14000 -47.81000 -112.25100 1.000 33.91028 N ? A ? 98 1
   ATOM 750 CA . LEU B 140 ? -160.10300 -48.86500 -112.64800 1.000 33.60936 C ? A ? 98 1
   ATOM 751 C . LEU B 140 ? -161.48800 -48.24000 -112.81000 1.000 34.74753 C ? A ? 98 1
   ATOM 752 O . LEU B 140 ? -162.24600 -48.74900 -113.61000 1.000 44.79680 O ? A ? 98 1
   ATOM 753 CB . LEU B 140 ? -160.12200 -49.94000 -111.56400 1.000 30.77021 C ? A ? 98 1
   ATOM 754 CG . LEU B 140 ? -158.77600 -50.57300 -111.22100 1.000 31.12548 C ? A ? 98 1
   ATOM 755 CD1 . LEU B 140 ? -158.90500 -51.47400 -110.01000 1.000 37.55362 C ? A ? 98 1
   ATOM 756 CD2 . LEU B 140 ? -158.23700 -51.36200 -112.39800 1.000 36.31713 C ? A ? 98 1
   ATOM 757 N . LYS B 141 ? -161.78400 -47.18000 -112.05900 1.000 36.96353 N ? A ? 99 1
   ATOM 758 CA . LYS B 141 ? -163.09000 -46.47600 -112.12800 1.000 33.77455 C ? A ? 99 1
   ATOM 759 C . LYS B 141 ? -162.91900 -45.02900 -111.66600 1.000 33.41335 C ? A ? 99 1
   ATOM 760 O . LYS B 141 ? -162.24000 -44.81300 -110.67000 1.000 36.86682 O ? A ? 99 1
   ATOM 761 CB . LYS B 141 ? -164.08300 -47.07300 -111.13200 1.000 42.95410 C ? A ? 99 1
   ATOM 762 CG . LYS B 141 ? -164.56600 -48.49600 -111.37600 1.000 64.35566 C ? A ? 99 1
   ATOM 763 CD . LYS B 141 ? -165.52800 -48.99200 -110.31400 1.000 74.12615 C ? A ? 99 1
   ATOM 764 CE . LYS B 141 ? -166.03500 -50.39800 -110.55600 1.000 74.74535 C ? A ? 99 1
   ATOM 765 NZ . LYS B 141 ? -166.95300 -50.85200 -109.48400 1.000 71.19558 N ? A ? 99 1
   ATOM 766 N . VAL B 142 ? -163.52900 -44.09100 -112.36400 1.000 32.67194 N ? A ? 100 1
   ATOM 767 CA . VAL B 142 ? -163.50500 -42.66000 -111.96000 1.000 29.49683 C ? A ? 100 1
   ATOM 768 C . VAL B 142 ? -164.93600 -42.15600 -111.81700 1.000 26.74071 C ? A ? 100 1
   ATOM 769 O . VAL B 142 ? -165.70700 -42.37600 -112.73200 1.000 29.06795 O ? A ? 100 1
   ATOM 770 CB . VAL B 142 ? -162.71000 -41.77700 -112.93000 1.000 26.78713 C ? A ? 100 1
   ATOM 771 CG1 . VAL B 142 ? -162.75900 -40.31800 -112.52600 1.000 33.18187 C ? A ? 100 1
   ATOM 772 CG2 . VAL B 142 ? -161.27100 -42.22900 -113.05300 1.000 28.78880 C ? A ? 100 1
   ATOM 773 N . SER B 143 ? -165.25500 -41.54300 -110.68600 1.000 31.00833 N ? A ? 101 1
   ATOM 774 CA . SER B 143 ? -166.55900 -40.93700 -110.46300 1.000 32.56190 C ? A ? 101 1
   ATOM 775 C . SER B 143 ? -166.37900 -39.48300 -110.03500 1.000 32.56017 C ? A ? 101 1
   ATOM 776 O . SER B 143 ? -165.28400 -39.04900 -109.65800 1.000 30.15012 O ? A ? 101 1
   ATOM 777 CB . SER B 143 ? -167.37700 -41.72400 -109.42500 1.000 30.00567 C ? A ? 101 1
   ATOM 778 OG . SER B 143 ? -166.78000 -41.68800 -108.14500 1.000 41.07133 O ? A ? 101 1
   ATOM 779 N . TYR B 144 ? -167.47200 -38.72500 -110.09900 1.000 31.32928 N ? A ? 102 1
   ATOM 780 CA . TYR B 144 ? -167.42900 -37.28600 -109.89200 1.000 28.71458 C ? A ? 102 1
   ATOM 781 C . TYR B 144 ? -168.52100 -36.84200 -108.92700 1.000 37.25497 C ? A ? 102 1
   ATOM 782 O . TYR B 144 ? -169.68900 -37.19700 -109.10300 1.000 42.01791 O ? A ? 102 1
   ATOM 783 CB . TYR B 144 ? -167.59300 -36.57700 -111.21400 1.000 25.13308 C ? A ? 102 1
   ATOM 784 CG . TYR B 144 ? -166.60700 -37.00800 -112.27400 1.000 29.68241 C ? A ? 102 1
   ATOM 785 CD1 . TYR B 144 ? -166.85400 -38.10000 -113.09100 1.000 30.46331 C ? A ? 102 1
   ATOM 786 CD2 . TYR B 144 ? -165.44700 -36.29600 -112.47600 1.000 29.24486 C ? A ? 102 1
   ATOM 787 CE1 . TYR B 144 ? -165.95100 -38.47000 -114.06400 1.000 26.59848 C ? A ? 102 1
   ATOM 788 CE2 . TYR B 144 ? -164.54300 -36.65500 -113.44000 1.000 28.51145 C ? A ? 102 1
   ATOM 789 CZ . TYR B 144 ? -164.79300 -37.73600 -114.22200 1.000 27.79491 C ? A ? 102 1
   ATOM 790 OH . TYR B 144 ? -163.86400 -38.05100 -115.17800 1.000 33.90973 O ? A ? 102 1
   ATOM 791 N . GLY B 145 ? -168.15700 -36.04300 -107.93300 1.000 27.69259 N ? A ? 103 1
   ATOM 792 CA . GLY B 145 ? -169.15200 -35.50700 -107.02800 1.000 32.65091 C ? A ? 103 1
   ATOM 793 C . GLY B 145 ? -169.36400 -36.42700 -105.85700 1.000 37.89600 C ? A ? 103 1
   ATOM 794 O . GLY B 145 ? -168.70800 -37.45800 -105.69900 1.000 39.67766 O ? A ? 103 1
   ATOM 795 N . ILE B 146 ? -170.30200 -36.04800 -105.00100 1.000 39.54541 N ? A ? 104 1
   ATOM 796 CA . ILE B 146 ? -170.55200 -36.86500 -103.82000 1.000 41.54620 C ? A ? 104 1
   ATOM 797 C . ILE B 146 ? -172.01200 -37.30400 -103.79000 1.000 50.58703 C ? A ? 104 1
   ATOM 798 O . ILE B 146 ? -172.60100 -37.48900 -102.71900 1.000 46.04804 O ? A ? 104 1
   ATOM 799 CB . ILE B 146 ? -170.14800 -36.12200 -102.53500 1.000 35.83961 C ? A ? 104 1
   ATOM 800 CG1 . ILE B 146 ? -170.83900 -34.76100 -102.48000 1.000 40.93623 C ? A ? 104 1
   ATOM 801 CG2 . ILE B 146 ? -168.63400 -35.97700 -102.46900 1.000 34.59960 C ? A ? 104 1
   ATOM 802 CD1 . ILE B 146 ? -170.50500 -33.94400 -101.24900 1.000 41.28364 C ? A ? 104 1
   ATOM 803 N . GLY B 147 ? -172.60300 -37.47900 -104.96900 1.000 51.27079 N ? A ? 105 1
   ATOM 804 CA . GLY B 147 ? -173.88600 -38.13900 -105.03900 1.000 51.71237 C ? A ? 105 1
   ATOM 805 C . GLY B 147 ? -175.07700 -37.36900 -104.51700 1.000 65.77140 C ? A ? 105 1
   ATOM 806 O . GLY B 147 ? -176.11100 -37.98200 -104.24100 1.000 73.48560 O ? A ? 105 1
   ATOM 807 N . ASP B 148 ? -174.99300 -36.04500 -104.37500 1.000 65.59358 N ? A ? 106 1
   ATOM 808 CA . ASP B 148 ? -176.23800 -35.31700 -104.13500 1.000 68.88504 C ? A ? 106 1
   ATOM 809 C . ASP B 148 ? -176.75900 -34.70600 -105.43800 1.000 73.85497 C ? A ? 106 1
   ATOM 810 O . ASP B 148 ? -177.63400 -35.30500 -106.06900 1.000 86.57498 O ? A ? 106 1
   ATOM 811 CB . ASP B 148 ? -176.10400 -34.27400 -103.00600 1.000 72.73786 C ? A ? 106 1
   ATOM 812 CG . ASP B 148 ? -174.77900 -33.52700 -103.00300 1.000 83.16943 C ? A ? 106 1
   ATOM 813 OD1 . ASP B 148 ? -174.28800 -33.09700 -104.08000 1.000 82.97547 O ? A ? 106 1
   ATOM 814 OD2 . ASP B 148 ? -174.24300 -33.35700 -101.88000 1.000 75.45776 O ? A ? 106 1
   ATOM 815 N . GLU B 149 ? -176.24000 -33.54600 -105.85100 1.000 71.90309 N ? A ? 107 1
   ATOM 816 CA . GLU B 149 ? -176.60800 -32.86800 -107.10900 1.000 73.13505 C ? A ? 107 1
   ATOM 817 C . GLU B 149 ? -178.11200 -32.91900 -107.45500 1.000 79.35591 C ? A ? 107 1
   ATOM 818 O . GLU B 149 ? -178.50000 -33.12900 -108.61400 1.000 74.87802 O ? A ? 107 1
   ATOM 819 CB . GLU B 149 ? -175.78800 -33.44800 -108.28500 1.000 70.32134 C ? A ? 107 1
   ATOM 820 CG . GLU B 149 ? -174.45000 -34.17900 -107.89800 1.000 70.02590 C ? A ? 107 1
   ATOM 821 CD . GLU B 149 ? -173.35800 -33.26000 -107.28400 1.000 72.46717 C ? A ? 107 1
   ATOM 822 OE1 . GLU B 149 ? -172.39000 -33.79900 -106.69100 1.000 60.26441 O ? A ? 107 1
   ATOM 823 OE2 . GLU B 149 ? -173.43800 -32.01700 -107.41700 1.000 73.38677 O ? A ? 107 1
   ATOM 824 N . GLN B 153 ? -174.23700 -29.44600 -109.66700 1.000 56.17626 N ? A ? 108 1
   ATOM 825 CA . GLN B 153 ? -172.90100 -30.03500 -109.70700 1.000 58.16633 C ? A ? 108 1
   ATOM 826 C . GLN B 153 ? -171.84200 -28.97400 -109.46600 1.000 67.36688 C ? A ? 108 1
   ATOM 827 O . GLN B 153 ? -171.79200 -27.94700 -110.14800 1.000 70.24391 O ? A ? 108 1
   ATOM 828 CB . GLN B 153 ? -172.64100 -30.73400 -111.04200 1.000 62.93549 C ? A ? 108 1
   ATOM 829 CG . GLN B 153 ? -172.40400 -32.24000 -110.91700 1.000 69.09608 C ? A ? 108 1
   ATOM 830 CD . GLN B 153 ? -171.25300 -32.61000 -109.97400 1.000 68.26281 C ? A ? 108 1
   ATOM 831 OE1 . GLN B 153 ? -170.28200 -31.85700 -109.80800 1.000 61.72346 O ? A ? 108 1
   ATOM 832 NE2 . GLN B 153 ? -171.34800 -33.79400 -109.37500 1.000 63.74777 N ? A ? 108 1
   ATOM 833 N . GLU B 154 ? -170.98000 -29.23600 -108.49300 1.000 55.28563 N ? A ? 109 1
   ATOM 834 CA . GLU B 154 ? -170.08900 -28.19500 -108.01000 1.000 46.00808 C ? A ? 109 1
   ATOM 835 C . GLU B 154 ? -168.67400 -28.30600 -108.54900 1.000 44.78324 C ? A ? 109 1
   ATOM 836 O . GLU B 154 ? -167.91100 -27.34200 -108.43700 1.000 40.12645 O ? A ? 109 1
   ATOM 837 CB . GLU B 154 ? -170.07500 -28.22100 -106.47800 1.000 53.07091 C ? A ? 109 1
   ATOM 838 CG . GLU B 154 ? -171.29000 -27.53000 -105.83700 1.000 57.86311 C ? A ? 109 1
   ATOM 839 CD . GLU B 154 ? -170.96000 -26.15700 -105.19000 1.000 65.39043 C ? A ? 109 1
   ATOM 840 OE1 . GLU B 154 ? -170.60100 -26.14500 -103.99300 1.000 55.15488 O ? A ? 109 1
   ATOM 841 OE2 . GLU B 154 ? -171.07000 -25.09100 -105.85200 1.000 62.13061 O ? A ? 109 1
   ATOM 842 N . GLY B 155 ? -168.31600 -29.43800 -109.14300 1.000 45.72479 N ? A ? 110 1
   ATOM 843 CA . GLY B 155 ? -166.95700 -29.61500 -109.61500 1.000 35.98945 C ? A ? 110 1
   ATOM 844 C . GLY B 155 ? -165.89900 -29.54400 -108.53500 1.000 32.86442 C ? A ? 110 1
   ATOM 845 O . GLY B 155 ? -164.87500 -28.86100 -108.71800 1.000 32.91579 O ? A ? 110 1
   ATOM 846 N . ARG B 156 ? -166.10700 -30.24100 -107.41400 1.000 26.98582 N ? A ? 111 1
   ATOM 847 CA . ARG B 156 ? -165.16400 -30.19900 -106.31100 1.000 24.53677 C ? A ? 111 1
   ATOM 848 C . ARG B 156 ? -164.50900 -31.52100 -105.98600 1.000 26.38602 C ? A ? 111 1
   ATOM 849 O . ARG B 156 ? -163.45400 -31.50700 -105.34700 1.000 26.69395 O ? A ? 111 1
   ATOM 850 CB . ARG B 156 ? -165.84200 -29.68100 -105.03600 1.000 26.05733 C ? A ? 111 1
   ATOM 851 CG . ARG B 156 ? -166.54000 -28.38200 -105.26200 1.000 30.09155 C ? A ? 111 1
   ATOM 852 CD . ARG B 156 ? -167.10500 -27.83500 -103.98900 1.000 34.54145 C ? A ? 111 1
   ATOM 853 NE . ARG B 156 ? -167.43800 -26.42200 -104.14900 1.000 35.44586 N ? A ? 111 1
   ATOM 854 CZ . ARG B 156 ? -166.57900 -25.44000 -103.94100 1.000 32.89740 C ? A ? 111 1
   ATOM 855 NH1 . ARG B 156 ? -165.34000 -25.71500 -103.57100 1.000 27.35678 N ? A ? 111 1
   ATOM 856 NH2 . ARG B 156 ? -166.96000 -24.19200 -104.10700 1.000 36.32457 N ? A ? 111 1
   ATOM 857 N . VAL B 157 ? -165.08800 -32.65100 -106.38700 1.000 26.02438 N ? A ? 112 1
   ATOM 858 CA . VAL B 157 ? -164.63000 -33.96200 -105.94100 1.000 22.15198 C ? A ? 112 1
   ATOM 859 C . VAL B 157 ? -164.50000 -34.90400 -107.13000 1.000 24.59188 C ? A ? 112 1
   ATOM 860 O . VAL B 157 ? -165.40000 -34.98200 -107.97200 1.000 28.68296 O ? A ? 112 1
   ATOM 861 CB . VAL B 157 ? -165.59000 -34.54600 -104.89700 1.000 22.07304 C ? A ? 112 1
   ATOM 862 CG1 . VAL B 157 ? -165.15300 -35.92700 -104.52300 1.000 29.68210 C ? A ? 112 1
   ATOM 863 CG2 . VAL B 157 ? -165.58300 -33.66700 -103.69700 1.000 19.86082 C ? A ? 112 1
   ATOM 864 N . ILE B 158 ? -163.36800 -35.59600 -107.20800 1.000 24.44605 N ? A ? 113 1
   ATOM 865 CA . ILE B 158 ? -163.15900 -36.70000 -108.12800 1.000 22.33320 C ? A ? 113 1
   ATOM 866 C . ILE B 158 ? -162.75400 -37.90800 -107.30300 1.000 23.20988 C ? A ? 113 1
   ATOM 867 O . ILE B 158 ? -161.92600 -37.79700 -106.39600 1.000 27.08265 O ? A ? 113 1
   ATOM 868 CB . ILE B 158 ? -162.07200 -36.40800 -109.18100 1.000 29.33360 C ? A ? 113 1
   ATOM 869 CG1 . ILE B 158 ? -162.38100 -35.16500 -110.01000 1.000 23.56870 C ? A ? 113 1
   ATOM 870 CG2 . ILE B 158 ? -161.95100 -37.58300 -110.11100 1.000 26.22715 C ? A ? 113 1
   ATOM 871 CD1 . ILE B 158 ? -161.22300 -34.77900 -111.00800 1.000 21.68315 C ? A ? 113 1
   ATOM 872 N . VAL B 159 ? -163.31800 -39.06300 -107.62200 1.000 25.50093 N ? A ? 114 1
   ATOM 873 CA . VAL B 159 ? -162.99200 -40.30800 -106.93900 1.000 23.91574 C ? A ? 114 1
   ATOM 874 C . VAL B 159 ? -162.38800 -41.25600 -107.96500 1.000 28.98110 C ? A ? 114 1
   ATOM 875 O . VAL B 159 ? -163.00000 -41.51700 -109.00500 1.000 31.96504 O ? A ? 114 1
   ATOM 876 CB . VAL B 159 ? -164.23100 -40.92800 -106.28400 1.000 24.35814 C ? A ? 114 1
   ATOM 877 CG1 . VAL B 159 ? -163.84300 -42.12400 -105.44900 1.000 25.72136 C ? A ? 114 1
   ATOM 878 CG2 . VAL B 159 ? -164.93900 -39.88200 -105.44800 1.000 25.78861 C ? A ? 114 1
   ATOM 879 N . ALA B 160 ? -161.19000 -41.76300 -107.68300 1.000 25.24704 N ? A ? 115 1
   ATOM 880 CA . ALA B 160 ? -160.50000 -42.68100 -108.57700 1.000 27.51030 C ? A ? 115 1
   ATOM 881 C . ALA B 160 ? -160.11100 -43.92400 -107.79300 1.000 28.68615 C ? A ? 115 1
   ATOM 882 O . ALA B 160 ? -159.40300 -43.83300 -106.78200 1.000 24.46212 O ? A ? 115 1
   ATOM 883 CB . ALA B 160 ? -159.26500 -42.02900 -109.20100 1.000 26.47304 C ? A ? 115 1
   ATOM 884 N . GLU B 161 ? -160.58400 -45.07700 -108.25300 1.000 29.87378 N ? A ? 116 1
   ATOM 885 CA . GLU B 161 ? -160.26600 -46.35400 -107.63600 1.000 30.71030 C ? A ? 116 1
   ATOM 886 C . GLU B 161 ? -159.10400 -46.96900 -108.39500 1.000 30.37486 C ? A ? 116 1
   ATOM 887 O . GLU B 161 ? -159.20400 -47.18900 -109.60500 1.000 31.27910 O ? A ? 116 1
   ATOM 888 CB . GLU B 161 ? -161.47300 -47.28800 -107.65200 1.000 36.99580 C ? A ? 116 1
   ATOM 889 CG . GLU B 161 ? -161.10400 -48.75000 -107.48300 1.000 41.04496 C ? A ? 116 1
   ATOM 890 CD . GLU B 161 ? -162.31200 -49.60900 -107.19200 1.000 48.24917 C ? A ? 116 1
   ATOM 891 OE1 . GLU B 161 ? -162.12200 -50.81000 -106.89700 1.000 44.94309 O ? A ? 116 1
   ATOM 892 OE2 . GLU B 161 ? -163.44600 -49.06900 -107.25100 1.000 48.57955 O ? A ? 116 1
   ATOM 893 N . PHE B 162 ? -158.00000 -47.20700 -107.69500 1.000 33.05322 N ? A ? 117 1
   ATOM 894 CA . PHE B 162 ? -156.81200 -47.83400 -108.24400 1.000 34.31023 C ? A ? 117 1
   ATOM 895 C . PHE B 162 ? -156.73600 -49.26000 -107.74000 1.000 42.84940 C ? A ? 117 1
   ATOM 896 O . PHE B 162 ? -157.68900 -49.79100 -107.15900 1.000 40.26743 O ? A ? 117 1
   ATOM 897 CB . PHE B 162 ? -155.54300 -47.05500 -107.87400 1.000 31.24544 C ? A ? 117 1
   ATOM 898 CG . PHE B 162 ? -155.41100 -45.75700 -108.59400 1.000 30.82121 C ? A ? 117 1
   ATOM 899 CD1 . PHE B 162 ? -155.98600 -44.60900 -108.07700 1.000 30.01564 C ? A ? 117 1
   ATOM 900 CD2 . PHE B 162 ? -154.74400 -45.68600 -109.79800 1.000 32.57581 C ? A ? 117 1
   ATOM 901 CE1 . PHE B 162 ? -155.88400 -43.40600 -108.73600 1.000 27.25494 C ? A ? 117 1
   ATOM 902 CE2 . PHE B 162 ? -154.62600 -44.47800 -110.47200 1.000 32.53643 C ? A ? 117 1
   ATOM 903 CZ . PHE B 162 ? -155.19900 -43.33900 -109.94200 1.000 34.51180 C ? A ? 117 1
   ATOM 904 N . ASP B 163 ? -155.57600 -49.87600 -107.94400 1.000 47.40437 N ? A ? 118 1
   ATOM 905 CA . ASP B 163 ? -155.41500 -51.27300 -107.58100 1.000 46.88018 C ? A ? 118 1
   ATOM 906 C . ASP B 163 ? -155.62200 -51.47800 -106.08800 1.000 47.17264 C ? A ? 118 1
   ATOM 907 O . ASP B 163 ? -156.54200 -52.18500 -105.66500 1.000 53.29222 O ? A ? 118 1
   ATOM 908 CB . ASP B 163 ? -154.03500 -51.75100 -108.00300 1.000 48.33550 C ? A ? 118 1
   ATOM 909 CG . ASP B 163 ? -153.96600 -53.23100 -108.09300 1.000 57.01708 C ? A ? 118 1
   ATOM 910 OD1 . ASP B 163 ? -155.06200 -53.82800 -108.19300 1.000 57.69773 O ? A ? 118 1
   ATOM 911 OD2 . ASP B 163 ? -152.84200 -53.79000 -108.05400 1.000 61.21866 O ? A ? 118 1
   ATOM 912 N . SER B 164 ? -154.79900 -50.82500 -105.27400 1.000 50.26604 N ? A ? 119 1
   ATOM 913 CA . SER B 164 ? -154.69700 -51.10800 -103.84900 1.000 40.97722 C ? A ? 119 1
   ATOM 914 C . SER B 164 ? -155.45200 -50.13300 -102.95700 1.000 40.61125 C ? A ? 119 1
   ATOM 915 O . SER B 164 ? -155.45300 -50.31700 -101.73900 1.000 36.66690 O ? A ? 119 1
   ATOM 916 CB . SER B 164 ? -153.22700 -51.11200 -103.43200 1.000 37.45346 C ? A ? 119 1
   ATOM 917 OG . SER B 164 ? -152.60600 -52.28800 -103.89300 1.000 57.06296 O ? A ? 119 1
   ATOM 918 N . PHE B 165 ? -156.08300 -49.10700 -103.51000 1.000 40.02317 N ? A ? 120 1
   ATOM 919 CA . PHE B 165 ? -156.64800 -48.06100 -102.66700 1.000 33.54042 C ? A ? 120 1
   ATOM 920 C . PHE B 165 ? -157.57700 -47.20600 -103.51200 1.000 33.65815 C ? A ? 120 1
   ATOM 921 O . PHE B 165 ? -157.66500 -47.36100 -104.73500 1.000 35.50886 O ? A ? 120 1
   ATOM 922 CB . PHE B 165 ? -155.55600 -47.20100 -102.03400 1.000 30.02741 C ? A ? 120 1
   ATOM 923 CG . PHE B 165 ? -154.79100 -46.40500 -103.03100 1.000 35.15639 C ? A ? 120 1
   ATOM 924 CD1 . PHE B 165 ? -154.91800 -45.03000 -103.08100 1.000 37.58472 C ? A ? 120 1
   ATOM 925 CD2 . PHE B 165 ? -153.96300 -47.03400 -103.95100 1.000 33.32739 C ? A ? 120 1
   ATOM 926 CE1 . PHE B 165 ? -154.21600 -44.29400 -104.01900 1.000 28.79530 C ? A ? 120 1
   ATOM 927 CE2 . PHE B 165 ? -153.27500 -46.30500 -104.89500 1.000 32.54500 C ? A ? 120 1
   ATOM 928 CZ . PHE B 165 ? -153.40300 -44.93200 -104.92500 1.000 31.50478 C ? A ? 120 1
   ATOM 929 N . VAL B 166 ? -158.27900 -46.30400 -102.83300 1.000 30.44347 N ? A ? 121 1
   ATOM 930 CA . VAL B 166 ? -159.19500 -45.36800 -103.46600 1.000 27.24284 C ? A ? 121 1
   ATOM 931 C . VAL B 166 ? -158.72700 -43.95600 -103.14100 1.000 31.27763 C ? A ? 121 1
   ATOM 932 O . VAL B 166 ? -158.57600 -43.59300 -101.96400 1.000 29.43061 O ? A ? 121 1
   ATOM 933 CB . VAL B 166 ? -160.64500 -45.58900 -103.01200 1.000 32.40756 C ? A ? 121 1
   ATOM 934 CG1 . VAL B 166 ? -161.56400 -44.60500 -103.69300 1.000 30.00158 C ? A ? 121 1
   ATOM 935 CG2 . VAL B 166 ? -161.07500 -46.99500 -103.33700 1.000 36.28768 C ? A ? 121 1
   ATOM 936 N . LEU B 167 ? -158.49800 -43.16800 -104.18400 1.000 25.37427 N ? A ? 122 1
   ATOM 937 CA . LEU B 167 ? -158.07900 -41.77600 -104.08100 1.000 26.91821 C ? A ? 122 1
   ATOM 938 C . LEU B 167 ? -159.29600 -40.86800 -104.24100 1.000 25.62283 C ? A ? 122 1
   ATOM 939 O . LEU B 167 ? -160.07000 -41.02000 -105.18800 1.000 26.69640 O ? A ? 122 1
   ATOM 940 CB . LEU B 167 ? -157.03300 -41.46700 -105.16300 1.000 25.53564 C ? A ? 122 1
   ATOM 941 CG . LEU B 167 ? -156.31800 -40.13000 -105.21200 1.000 20.81807 C ? A ? 122 1
   ATOM 942 CD1 . LEU B 167 ? -155.81300 -39.76800 -103.85300 1.000 20.14334 C ? A ? 122 1
   ATOM 943 CD2 . LEU B 167 ? -155.14900 -40.21000 -106.17300 1.000 23.87012 C ? A ? 122 1
   ATOM 944 N . VAL B 168 ? -159.48300 -39.94800 -103.30800 1.000 22.23868 N ? A ? 123 1
   ATOM 945 CA . VAL B 168 ? -160.44800 -38.87300 -103.46500 1.000 22.16016 C ? A ? 123 1
   ATOM 946 C . VAL B 168 ? -159.65600 -37.58000 -103.45900 1.000 22.88138 C ? A ? 123 1
   ATOM 947 O . VAL B 168 ? -158.79300 -37.39300 -102.60000 1.000 25.13901 O ? A ? 123 1
   ATOM 948 CB . VAL B 168 ? -161.49300 -38.87200 -102.33600 1.000 17.92008 C ? A ? 123 1
   ATOM 949 CG1 . VAL B 168 ? -162.35000 -37.63200 -102.41500 1.000 23.92461 C ? A ? 123 1
   ATOM 950 CG2 . VAL B 168 ? -162.34600 -40.10700 -102.40200 1.000 27.06976 C ? A ? 123 1
   ATOM 951 N . THR B 169 ? -159.90000 -36.71100 -104.42400 1.000 20.73269 N ? A ? 124 1
   ATOM 952 CA . THR B 169 ? -159.38400 -35.36000 -104.29100 1.000 22.20318 C ? A ? 124 1
   ATOM 953 C . THR B 169 ? -160.55500 -34.39100 -104.19700 1.000 25.31570 C ? A ? 124 1
   ATOM 954 O . THR B 169 ? -161.64100 -34.64800 -104.72900 1.000 23.93850 O ? A ? 124 1
   ATOM 955 CB . THR B 169 ? -158.41600 -34.98100 -105.41900 1.000 20.16378 C ? A ? 124 1
   ATOM 956 OG1 . THR B 169 ? -157.76800 -33.75100 -105.07000 1.000 23.53469 O ? A ? 124 1
   ATOM 957 CG2 . THR B 169 ? -159.11700 -34.82100 -106.75800 1.000 18.10895 C ? A ? 124 1
   ATOM 958 N . ALA B 170 ? -160.34600 -33.30400 -103.45600 1.000 24.76841 N ? A ? 125 1
   ATOM 959 CA . ALA B 170 ? -161.46000 -32.44400 -103.09400 1.000 22.58043 C ? A ? 125 1
   ATOM 960 C . ALA B 170 ? -161.02300 -30.99400 -103.01100 1.000 24.47360 C ? A ? 125 1
   ATOM 961 O . ALA B 170 ? -159.95200 -30.67600 -102.48700 1.000 25.43736 O ? A ? 125 1
   ATOM 962 CB . ALA B 170 ? -162.07000 -32.86200 -101.75000 1.000 26.38264 C ? A ? 125 1
   ATOM 963 N . TYR B 171 ? -161.88000 -30.12400 -103.50700 1.000 22.45708 N ? A ? 126 1
   ATOM 964 CA . TYR B 171 ? -161.77000 -28.69600 -103.29000 1.000 22.68737 C ? A ? 126 1
   ATOM 965 C . TYR B 171 ? -162.98100 -28.32800 -102.43400 1.000 30.62895 C ? A ? 126 1
   ATOM 966 O . TYR B 171 ? -164.07800 -28.07900 -102.94600 1.000 26.08190 O ? A ? 126 1
   ATOM 967 CB . TYR B 171 ? -161.72900 -27.95300 -104.61000 1.000 26.07475 C ? A ? 126 1
   ATOM 968 CG . TYR B 171 ? -161.66700 -26.45600 -104.47000 1.000 26.72548 C ? A ? 126 1
   ATOM 969 CD1 . TYR B 171 ? -162.46800 -25.64300 -105.25300 1.000 26.39234 C ? A ? 126 1
   ATOM 970 CD2 . TYR B 171 ? -160.80800 -25.85600 -103.56100 1.000 22.74962 C ? A ? 126 1
   ATOM 971 CE1 . TYR B 171 ? -162.43200 -24.27000 -105.13400 1.000 28.68092 C ? A ? 126 1
   ATOM 972 CE2 . TYR B 171 ? -160.76400 -24.48200 -103.43400 1.000 28.72540 C ? A ? 126 1
   ATOM 973 CZ . TYR B 171 ? -161.57900 -23.69300 -104.22800 1.000 30.12582 C ? A ? 126 1
   ATOM 974 OH . TYR B 171 ? -161.55700 -22.32300 -104.12400 1.000 35.77806 O ? A ? 126 1
   ATOM 975 N . VAL B 172 ? -162.77200 -28.32700 -101.11700 1.000 29.08302 N ? A ? 127 1
   ATOM 976 CA . VAL B 172 ? -163.85800 -28.12800 -100.14800 1.000 27.61097 C ? A ? 127 1
   ATOM 977 C . VAL B 172 ? -164.33100 -26.67900 -100.20400 1.000 28.74443 C ? A ? 127 1
   ATOM 978 O . VAL B 172 ? -163.49500 -25.76000 -100.23700 1.000 28.14637 O ? A ? 127 1
   ATOM 979 CB . VAL B 172 ? -163.37600 -28.50600 -98.74100 1.000 25.01424 C ? A ? 127 1
   ATOM 980 CG1 . VAL B 172 ? -164.48700 -28.31400 -97.71000 1.000 28.00529 C ? A ? 127 1
   ATOM 981 CG2 . VAL B 172 ? -162.87200 -29.94100 -98.73800 1.000 24.75508 C ? A ? 127 1
   ATOM 982 N . PRO B 173 ? -165.63900 -26.42400 -100.19400 1.000 31.16652 N ? A ? 128 1
   ATOM 983 CA . PRO B 173 ? -166.13100 -25.04200 -100.22900 1.000 31.46153 C ? A ? 128 1
   ATOM 984 C . PRO B 173 ? -165.53300 -24.19500 -99.12000 1.000 37.63754 C ? A ? 128 1
   ATOM 985 O . PRO B 173 ? -165.56000 -24.57300 -97.94300 1.000 35.71433 O ? A ? 128 1
   ATOM 986 CB . PRO B 173 ? -167.64300 -25.20000 -100.03800 1.000 29.83641 C ? A ? 128 1
   ATOM 987 CG . PRO B 173 ? -167.94600 -26.59900 -100.37600 1.000 32.82804 C ? A ? 128 1
   ATOM 988 CD . PRO B 173 ? -166.73100 -27.40700 -100.13700 1.000 30.08092 C ? A ? 128 1
   ATOM 989 N . ASN B 174 ? -164.99300 -23.04000 -99.50200 1.000 36.28246 N ? A ? 129 1
   ATOM 990 CA . ASN B 174 ? -164.54200 -22.06300 -98.52100 1.000 34.74344 C ? A ? 129 1
   ATOM 991 C . ASN B 174 ? -165.74700 -21.45000 -97.82600 1.000 31.09376 C ? A ? 129 1
   ATOM 992 O . ASN B 174 ? -166.80800 -21.26100 -98.42900 1.000 35.88434 O ? A ? 129 1
   ATOM 993 CB . ASN B 174 ? -163.70300 -20.97400 -99.19300 1.000 39.57781 C ? A ? 129 1
   ATOM 994 CG . ASN B 174 ? -162.92600 -20.14000 -98.19900 1.000 34.19364 C ? A ? 129 1
   ATOM 995 OD1 . ASN B 174 ? -163.48300 -19.25400 -97.55000 1.000 41.51819 O ? A ? 129 1
   ATOM 996 ND2 . ASN B 174 ? -161.63700 -20.41600 -98.07400 1.000 34.94882 N ? A ? 129 1
   ATOM 997 N . ALA B 175 ? -165.59100 -21.16100 -96.53000 1.000 37.91522 N ? A ? 130 1
   ATOM 998 CA . ALA B 175 ? -166.74100 -20.70200 -95.75900 1.000 40.96195 C ? A ? 130 1
   ATOM 999 C . ALA B 175 ? -167.16800 -19.29900 -96.15400 1.000 41.94343 C ? A ? 130 1
   ATOM 1000 O . ALA B 175 ? -168.29700 -18.90100 -95.85100 1.000 42.38185 O ? A ? 130 1
   ATOM 1001 CB . ALA B 175 ? -166.44100 -20.76100 -94.26400 1.000 38.77188 C ? A ? 130 1
   ATOM 1002 N . GLY B 176 ? -166.29800 -18.55000 -96.81600 1.000 48.17590 N ? A ? 131 1
   ATOM 1003 CA . GLY B 176 ? -166.60200 -17.23700 -97.35500 1.000 48.65392 C ? A ? 131 1
   ATOM 1004 C . GLY B 176 ? -166.09300 -16.10700 -96.47700 1.000 48.86452 C ? A ? 131 1
   ATOM 1005 O . GLY B 176 ? -165.99300 -16.22600 -95.24700 1.000 50.97247 O ? A ? 131 1
   ATOM 1006 N . ARG B 177 ? -165.75200 -14.98900 -97.11400 1.000 45.27788 N ? A ? 132 1
   ATOM 1007 CA . ARG B 177 ? -165.44300 -13.79600 -96.34400 1.000 45.25921 C ? A ? 132 1
   ATOM 1008 C . ARG B 177 ? -166.68500 -13.36200 -95.58600 1.000 46.65503 C ? A ? 132 1
   ATOM 1009 O . ARG B 177 ? -167.77600 -13.26400 -96.15900 1.000 49.37613 O ? A ? 132 1
   ATOM 1010 CB . ARG B 177 ? -164.94200 -12.67200 -97.24500 1.000 49.33795 C ? A ? 132 1
   ATOM 1011 CG . ARG B 177 ? -164.02700 -11.72700 -96.50400 1.000 47.18082 C ? A ? 132 1
   ATOM 1012 CD . ARG B 177 ? -163.25500 -10.84800 -97.44600 1.000 54.77415 C ? A ? 132 1
   ATOM 1013 NE . ARG B 177 ? -161.84900 -11.22800 -97.48600 1.000 56.54334 N ? A ? 132 1
   ATOM 1014 CZ . ARG B 177 ? -160.87100 -10.42300 -97.88600 1.000 52.97657 C ? A ? 132 1
   ATOM 1015 NH1 . ARG B 177 ? -159.61900 -10.86700 -97.88200 1.000 53.52352 N ? A ? 132 1
   ATOM 1016 NH2 . ARG B 177 ? -161.14600 -9.17800 -98.27700 1.000 48.61720 N ? A ? 132 1
   ATOM 1017 N . GLY B 178 ? -166.52500 -13.13800 -94.28500 1.000 43.79921 N ? A ? 133 1
   ATOM 1018 CA . GLY B 178 ? -167.67800 -12.86200 -93.45200 1.000 45.20686 C ? A ? 133 1
   ATOM 1019 C . GLY B 178 ? -168.59500 -14.04500 -93.29000 1.000 48.63431 C ? A ? 133 1
   ATOM 1020 O . GLY B 178 ? -169.81100 -13.87100 -93.17200 1.000 48.92445 O ? A ? 133 1
   ATOM 1021 N . LEU B 179 ? -168.03500 -15.25500 -93.30500 1.000 48.35915 N ? A ? 134 1
   ATOM 1022 CA . LEU B 179 ? -168.76500 -16.50900 -93.13000 1.000 48.41700 C ? A ? 134 1
   ATOM 1023 C . LEU B 179 ? -170.08400 -16.54000 -93.89000 1.000 47.42080 C ? A ? 134 1
   ATOM 1024 O . LEU B 179 ? -171.05400 -17.15700 -93.44100 1.000 52.24975 O ? A ? 134 1
   ATOM 1025 CB . LEU B 179 ? -168.99000 -16.76000 -91.64300 1.000 44.29036 C ? A ? 134 1
   ATOM 1026 CG . LEU B 179 ? -167.73000 -16.54400 -90.80700 1.000 47.84947 C ? A ? 134 1
   ATOM 1027 CD1 . LEU B 179 ? -168.03300 -16.81400 -89.34600 1.000 38.98067 C ? A ? 134 1
   ATOM 1028 CD2 . LEU B 179 ? -166.55400 -17.40000 -91.30200 1.000 48.05690 C ? A ? 134 1
   ATOM 1029 N . VAL B 180 ? -170.12200 -15.88700 -95.05400 1.000 48.86179 N ? A ? 135 1
   ATOM 1030 CA . VAL B 180 ? -171.36200 -15.79600 -95.82100 1.000 53.54166 C ? A ? 135 1
   ATOM 1031 C . VAL B 180 ? -171.81300 -17.16200 -96.33700 1.000 52.32846 C ? A ? 135 1
   ATOM 1032 O . VAL B 180 ? -172.99000 -17.34800 -96.68000 1.000 43.90551 O ? A ? 135 1
   ATOM 1033 CB . VAL B 180 ? -171.17200 -14.78400 -96.96900 1.000 56.37853 C ? A ? 135 1
   ATOM 1034 CG1 . VAL B 180 ? -170.17700 -15.31300 -97.99800 1.000 58.91273 C ? A ? 135 1
   ATOM 1035 CG2 . VAL B 180 ? -172.52400 -14.42500 -97.62200 1.000 50.38762 C ? A ? 135 1
   ATOM 1036 N . ARG B 181 ? -170.90000 -18.13300 -96.38600 1.000 50.26947 N ? A ? 136 1
   ATOM 1037 CA . ARG B 181 ? -171.21300 -19.46600 -96.87800 1.000 49.63656 C ? A ? 136 1
   ATOM 1038 C . ARG B 181 ? -170.82200 -20.53500 -95.86500 1.000 48.16513 C ? A ? 136 1
   ATOM 1039 O . ARG B 181 ? -170.64400 -21.70200 -96.23300 1.000 46.38198 O ? A ? 136 1
   ATOM 1040 CB . ARG B 181 ? -170.52800 -19.69200 -98.23100 1.000 47.01695 C ? A ? 136 1
   ATOM 1041 CG . ARG B 181 ? -171.50600 -19.61400 -99.39600 1.000 46.72271 C ? A ? 136 1
   ATOM 1042 CD . ARG B 181 ? -170.85300 -19.79400 -100.75800 1.000 52.04545 C ? A ? 136 1
   ATOM 1043 NE . ARG B 181 ? -170.44800 -21.15800 -101.09600 1.000 53.79086 N ? A ? 136 1
   ATOM 1044 CZ . ARG B 181 ? -170.98100 -21.86500 -102.09100 1.000 57.89770 C ? A ? 136 1
   ATOM 1045 NH1 . ARG B 181 ? -171.96800 -21.35800 -102.81700 1.000 59.27790 N ? A ? 136 1
   ATOM 1046 NH2 . ARG B 181 ? -170.54100 -23.08800 -102.35600 1.000 54.68577 N ? A ? 136 1
   ATOM 1047 N . LEU B 182 ? -170.68400 -20.15900 -94.59200 1.000 45.87396 N ? A ? 137 1
   ATOM 1048 CA . LEU B 182 ? -170.38600 -21.15900 -93.57500 1.000 49.46929 C ? A ? 137 1
   ATOM 1049 C . LEU B 182 ? -171.51100 -22.17000 -93.47200 1.000 45.99343 C ? A ? 137 1
   ATOM 1050 O . LEU B 182 ? -171.27800 -23.35800 -93.21300 1.000 45.31927 O ? A ? 137 1
   ATOM 1051 CB . LEU B 182 ? -170.15900 -20.50000 -92.22000 1.000 41.82476 C ? A ? 137 1
   ATOM 1052 CG . LEU B 182 ? -169.97400 -21.51700 -91.09400 1.000 42.85747 C ? A ? 137 1
   ATOM 1053 CD1 . LEU B 182 ? -168.52300 -21.96800 -91.01500 1.000 43.72698 C ? A ? 137 1
   ATOM 1054 CD2 . LEU B 182 ? -170.45400 -20.96600 -89.76700 1.000 41.94902 C ? A ? 137 1
   ATOM 1055 N . GLU B 183 ? -172.73600 -21.72500 -93.69500 1.000 42.08703 N ? A ? 138 1
   ATOM 1056 CA . GLU B 183 ? -173.84200 -22.65100 -93.54500 1.000 54.91226 C ? A ? 138 1
   ATOM 1057 C . GLU B 183 ? -173.93600 -23.60500 -94.72500 1.000 53.72052 C ? A ? 138 1
   ATOM 1058 O . GLU B 183 ? -174.45300 -24.71600 -94.57500 1.000 55.22922 O ? A ? 138 1
   ATOM 1059 CB . GLU B 183 ? -175.14100 -21.88100 -93.35400 1.000 56.91822 C ? A ? 138 1
   ATOM 1060 CG . GLU B 183 ? -176.27000 -22.74900 -92.90900 1.000 67.82710 C ? A ? 138 1
   ATOM 1061 CD . GLU B 183 ? -177.58000 -22.01200 -92.93000 1.000 77.10044 C ? A ? 138 1
   ATOM 1062 OE1 . GLU B 183 ? -178.04700 -21.60900 -91.84300 1.000 84.79079 O ? A ? 138 1
   ATOM 1063 OE2 . GLU B 183 ? -178.13400 -21.82000 -94.03400 1.000 81.20305 O ? A ? 138 1
   ATOM 1064 N . TYR B 184 ? -173.44300 -23.20200 -95.89800 1.000 52.10002 N ? A ? 139 1
   ATOM 1065 CA . TYR B 184 ? -173.31700 -24.16700 -96.98400 1.000 41.62173 C ? A ? 139 1
   ATOM 1066 C . TYR B 184 ? -172.14200 -25.10700 -96.73500 1.000 44.91979 C ? A ? 139 1
   ATOM 1067 O . TYR B 184 ? -172.20200 -26.29200 -97.08000 1.000 43.22174 O ? A ? 139 1
   ATOM 1068 CB . TYR B 184 ? -173.14700 -23.45500 -98.32400 1.000 39.53100 C ? A ? 139 1
   ATOM 1069 CG . TYR B 184 ? -172.88300 -24.43300 -99.44000 1.000 40.69891 C ? A ? 139 1
   ATOM 1070 CD1 . TYR B 184 ? -171.58700 -24.72200 -99.84300 1.000 41.84051 C ? A ? 139 1
   ATOM 1071 CD2 . TYR B 184 ? -173.92400 -25.08000 -100.08100 1.000 42.36521 C ? A ? 139 1
   ATOM 1072 CE1 . TYR B 184 ? -171.33800 -25.63700 -100.84900 1.000 43.19431 C ? A ? 139 1
   ATOM 1073 CE2 . TYR B 184 ? -173.68500 -25.98800 -101.09200 1.000 35.77013 C ? A ? 139 1
   ATOM 1074 CZ . TYR B 184 ? -172.38800 -26.26500 -101.47200 1.000 43.71619 C ? A ? 139 1
   ATOM 1075 OH . TYR B 184 ? -172.12300 -27.17200 -102.48000 1.000 49.15746 O ? A ? 139 1
   ATOM 1076 N . ARG B 185 ? -171.05700 -24.59400 -96.15000 1.000 41.31958 N ? A ? 140 1
   ATOM 1077 CA . ARG B 185 ? -169.90700 -25.44400 -95.88100 1.000 37.34178 C ? A ? 140 1
   ATOM 1078 C . ARG B 185 ? -170.27100 -26.53700 -94.89100 1.000 39.79001 C ? A ? 140 1
   ATOM 1079 O . ARG B 185 ? -169.79900 -27.67400 -95.00600 1.000 37.06749 O ? A ? 140 1
   ATOM 1080 CB . ARG B 185 ? -168.73900 -24.59600 -95.37400 1.000 32.27689 C ? A ? 140 1
   ATOM 1081 CG . ARG B 185 ? -167.67200 -25.34900 -94.59200 1.000 30.43561 C ? A ? 140 1
   ATOM 1082 CD . ARG B 185 ? -166.86400 -26.31200 -95.44200 1.000 30.84296 C ? A ? 140 1
   ATOM 1083 NE . ARG B 185 ? -165.72200 -26.82300 -94.69600 1.000 25.40993 N ? A ? 140 1
   ATOM 1084 CZ . ARG B 185 ? -164.54100 -26.22800 -94.68400 1.000 34.26025 C ? A ? 140 1
   ATOM 1085 NH1 . ARG B 185 ? -164.37200 -25.12000 -95.39500 1.000 34.39602 N ? A ? 140 1
   ATOM 1086 NH2 . ARG B 185 ? -163.53400 -26.73600 -93.97900 1.000 31.33914 N ? A ? 140 1
   ATOM 1087 N . GLN B 186 ? -171.13500 -26.21600 -93.92600 1.000 44.60623 N ? A ? 141 1
   ATOM 1088 CA . GLN B 186 ? -171.46200 -27.17800 -92.87600 1.000 52.87605 C ? A ? 141 1
   ATOM 1089 C . GLN B 186 ? -172.24400 -28.35200 -93.44600 1.000 41.77364 C ? A ? 141 1
   ATOM 1090 O . GLN B 186 ? -171.95100 -29.51000 -93.13400 1.000 39.46850 O ? A ? 141 1
   ATOM 1091 CB . GLN B 186 ? -172.23500 -26.48500 -91.74600 1.000 48.04912 C ? A ? 141 1
   ATOM 1092 CG . GLN B 186 ? -171.34500 -25.73400 -90.76200 1.000 46.35786 C ? A ? 141 1
   ATOM 1093 CD . GLN B 186 ? -172.12200 -24.99300 -89.68000 1.000 56.14740 C ? A ? 141 1
   ATOM 1094 OE1 . GLN B 186 ? -172.16700 -25.42100 -88.53100 1.000 45.29846 O ? A ? 141 1
   ATOM 1095 NE2 . GLN B 186 ? -172.72700 -23.86700 -90.04500 1.000 60.54354 N ? A ? 141 1
   ATOM 1096 N . ARG B 187 ? -173.22700 -28.08000 -94.30500 1.000 47.16825 N ? A ? 142 1
   ATOM 1097 CA . ARG B 187 ? -173.98200 -29.17200 -94.91900 1.000 44.75588 C ? A ? 142 1
   ATOM 1098 C . ARG B 187 ? -173.08500 -29.99200 -95.82500 1.000 47.30313 C ? A ? 142 1
   ATOM 1099 O . ARG B 187 ? -173.18700 -31.22700 -95.85300 1.000 43.40578 O ? A ? 142 1
   ATOM 1100 CB . ARG B 187 ? -175.17400 -28.62900 -95.70400 1.000 40.20112 C ? A ? 142 1
   ATOM 1101 CG . ARG B 187 ? -175.97700 -27.57200 -94.96000 1.000 57.47149 C ? A ? 142 1
   ATOM 1102 CD . ARG B 187 ? -176.13900 -27.93900 -93.46800 1.000 73.75070 C ? A ? 142 1
   ATOM 1103 NE . ARG B 187 ? -175.91600 -26.80400 -92.56600 1.000 74.45571 N ? A ? 142 1
   ATOM 1104 CZ . ARG B 187 ? -175.80000 -26.91200 -91.24300 1.000 74.90320 C ? A ? 142 1
   ATOM 1105 NH1 . ARG B 187 ? -175.59200 -25.82500 -90.50200 1.000 75.05614 N ? A ? 142 1
   ATOM 1106 NH2 . ARG B 187 ? -175.90000 -28.10500 -90.65700 1.000 63.42229 N ? A ? 142 1
   ATOM 1107 N . TRP B 188 ? -172.17800 -29.31400 -96.53900 1.000 45.68504 N ? A ? 143 1
   ATOM 1108 CA . TRP B 188 ? -171.22400 -30.00800 -97.39000 1.000 42.74613 C ? A ? 143 1
   ATOM 1109 C . TRP B 188 ? -170.37600 -30.95200 -96.56500 1.000 36.41787 C ? A ? 143 1
   ATOM 1110 O . TRP B 188 ? -170.18900 -32.11600 -96.94000 1.000 35.43787 O ? A ? 143 1
   ATOM 1111 CB . TRP B 188 ? -170.34200 -29.00100 -98.13800 1.000 45.03319 C ? A ? 143 1
   ATOM 1112 CG . TRP B 188 ? -169.65300 -29.61600 -99.32800 1.000 32.22608 C ? A ? 143 1
   ATOM 1113 CD1 . TRP B 188 ? -170.11400 -29.64600 -100.61500 1.000 40.09567 C ? A ? 143 1
   ATOM 1114 CD2 . TRP B 188 ? -168.40500 -30.30200 -99.33100 1.000 24.10755 C ? A ? 143 1
   ATOM 1115 NE1 . TRP B 188 ? -169.22200 -30.30800 -101.42100 1.000 34.69042 N ? A ? 143 1
   ATOM 1116 CE2 . TRP B 188 ? -168.16200 -30.72000 -100.65400 1.000 31.37557 C ? A ? 143 1
   ATOM 1117 CE3 . TRP B 188 ? -167.46300 -30.59300 -98.35000 1.000 26.03990 C ? A ? 143 1
   ATOM 1118 CZ2 . TRP B 188 ? -167.02100 -31.42600 -101.01100 1.000 30.00744 C ? A ? 143 1
   ATOM 1119 CZ3 . TRP B 188 ? -166.33200 -31.29000 -98.70500 1.000 29.31612 C ? A ? 143 1
   ATOM 1120 CH2 . TRP B 188 ? -166.11700 -31.69900 -100.02500 1.000 31.02593 C ? A ? 143 1
   ATOM 1121 N . ASP B 189 ? -169.86900 -30.46400 -95.42100 1.000 35.16912 N ? A ? 144 1
   ATOM 1122 CA . ASP B 189 ? -169.04300 -31.28400 -94.53800 1.000 37.61909 C ? A ? 144 1
   ATOM 1123 C . ASP B 189 ? -169.79700 -32.53400 -94.10900 1.000 44.43788 C ? A ? 144 1
   ATOM 1124 O . ASP B 189 ? -169.29500 -33.65400 -94.25400 1.000 36.90034 O ? A ? 144 1
   ATOM 1125 CB . ASP B 189 ? -168.61100 -30.47500 -93.31100 1.000 40.02828 C ? A ? 144 1
   ATOM 1126 CG . ASP B 189 ? -167.23200 -29.84200 -93.46500 1.000 48.15801 C ? A ? 144 1
   ATOM 1127 OD1 . ASP B 189 ? -166.74600 -29.23600 -92.47500 1.000 41.94655 O ? A ? 144 1
   ATOM 1128 OD2 . ASP B 189 ? -166.63600 -29.94700 -94.56300 1.000 40.22010 O ? A ? 144 1
   ATOM 1129 N . GLU B 190 ? -171.01200 -32.35500 -93.57700 1.000 44.46356 N ? A ? 145 1
   ATOM 1130 CA . GLU B 190 ? -171.85700 -33.49200 -93.22700 1.000 39.64048 C ? A ? 145 1
   ATOM 1131 C . GLU B 190 ? -172.00400 -34.44900 -94.40200 1.000 37.60761 C ? A ? 145 1
   ATOM 1132 O . GLU B 190 ? -171.71400 -35.64500 -94.28000 1.000 39.01275 O ? A ? 145 1
   ATOM 1133 CB . GLU B 190 ? -173.24200 -33.01800 -92.77200 1.000 47.29120 C ? A ? 145 1
   ATOM 1134 CG . GLU B 190 ? -173.30300 -32.09400 -91.55500 1.000 52.66569 C ? A ? 145 1
   ATOM 1135 CD . GLU B 190 ? -174.69000 -31.47100 -91.38700 1.000 55.81643 C ? A ? 145 1
   ATOM 1136 OE1 . GLU B 190 ? -174.77700 -30.33900 -90.86300 1.000 48.37748 O ? A ? 145 1
   ATOM 1137 OE2 . GLU B 190 ? -175.69200 -32.10900 -91.79600 1.000 52.66598 O ? A ? 145 1
   ATOM 1138 N . ALA B 191 ? -172.44600 -33.93200 -95.55600 1.000 32.07896 N ? A ? 146 1
   ATOM 1139 CA . ALA B 191 ? -172.66100 -34.77800 -96.73000 1.000 29.97718 C ? A ? 146 1
   ATOM 1140 C . ALA B 191 ? -171.39000 -35.52100 -97.13700 1.000 35.95812 C ? A ? 146 1
   ATOM 1141 O . ALA B 191 ? -171.44400 -36.70700 -97.49500 1.000 34.46134 O ? A ? 146 1
   ATOM 1142 CB . ALA B 191 ? -173.18000 -33.93000 -97.89200 1.000 29.35357 C ? A ? 146 1
   ATOM 1143 N . PHE B 192 ? -170.23900 -34.83700 -97.07800 1.000 35.98655 N ? A ? 147 1
   ATOM 1144 CA . PHE B 192 ? -168.96700 -35.40600 -97.51300 1.000 28.52299 C ? A ? 147 1
   ATOM 1145 C . PHE B 192 ? -168.56000 -36.57300 -96.63000 1.000 32.34737 C ? A ? 147 1
   ATOM 1146 O . PHE B 192 ? -168.25900 -37.66300 -97.12300 1.000 34.49896 O ? A ? 147 1
   ATOM 1147 CB . PHE B 192 ? -167.90400 -34.31200 -97.47400 1.000 30.73093 C ? A ? 147 1
   ATOM 1148 CG . PHE B 192 ? -166.60700 -34.67500 -98.14000 1.000 34.25095 C ? A ? 147 1
   ATOM 1149 CD1 . PHE B 192 ? -166.58400 -35.34600 -99.34600 1.000 39.62563 C ? A ? 147 1
   ATOM 1150 CD2 . PHE B 192 ? -165.40400 -34.30100 -97.57100 1.000 34.71791 C ? A ? 147 1
   ATOM 1151 CE1 . PHE B 192 ? -165.37400 -35.65200 -99.95800 1.000 35.08767 C ? A ? 147 1
   ATOM 1152 CE2 . PHE B 192 ? -164.20700 -34.61100 -98.17100 1.000 36.63038 C ? A ? 147 1
   ATOM 1153 CZ . PHE B 192 ? -164.19000 -35.28100 -99.36900 1.000 36.10943 C ? A ? 147 1
   ATOM 1154 N . ARG B 193 ? -168.49900 -36.33200 -95.31600 1.000 42.67250 N ? A ? 148 1
   ATOM 1155 CA . ARG B 193 ? -168.30000 -37.36500 -94.29800 1.000 38.66252 C ? A ? 148 1
   ATOM 1156 C . ARG B 193 ? -169.11600 -38.62300 -94.59400 1.000 37.82755 C ? A ? 148 1
   ATOM 1157 O . ARG B 193 ? -168.59200 -39.74100 -94.59900 1.000 41.64835 O ? A ? 148 1
   ATOM 1158 CB . ARG B 193 ? -168.69700 -36.77200 -92.93600 1.000 34.05773 C ? A ? 148 1
   ATOM 1159 CG . ARG B 193 ? -167.84900 -37.18900 -91.75800 1.000 46.48606 C ? A ? 148 1
   ATOM 1160 CD . ARG B 193 ? -168.19400 -36.38900 -90.48800 1.000 37.82110 C ? A ? 148 1
   ATOM 1161 NE . ARG B 193 ? -168.06900 -34.94500 -90.66600 1.000 42.06817 N ? A ? 148 1
   ATOM 1162 CZ . ARG B 193 ? -169.06700 -34.08000 -90.51200 1.000 47.64812 C ? A ? 148 1
   ATOM 1163 NH1 . ARG B 193 ? -170.27000 -34.51800 -90.17500 1.000 44.27776 N ? A ? 148 1
   ATOM 1164 NH2 . ARG B 193 ? -168.86300 -32.77700 -90.68800 1.000 44.59278 N ? A ? 148 1
   ATOM 1165 N . LYS B 194 ? -170.41000 -38.44700 -94.85000 1.000 30.20516 N ? A ? 149 1
   ATOM 1166 CA . LYS B 194 ? -171.27000 -39.58600 -95.13600 1.000 39.64079 C ? A ? 149 1
   ATOM 1167 C . LYS B 194 ? -170.84700 -40.28000 -96.42500 1.000 47.76813 C ? A ? 149 1
   ATOM 1168 O . LYS B 194 ? -170.60700 -41.49400 -96.43300 1.000 52.67018 O ? A ? 149 1
   ATOM 1169 CB . LYS B 194 ? -172.73400 -39.12600 -95.21700 1.000 46.40974 C ? A ? 149 1
   ATOM 1170 CG . LYS B 194 ? -173.73500 -40.24200 -95.56200 1.000 56.59517 C ? A ? 149 1
   ATOM 1171 CD . LYS B 194 ? -174.67000 -39.87400 -96.71400 1.000 52.69849 C ? A ? 149 1
   ATOM 1172 CE . LYS B 194 ? -175.07900 -38.40600 -96.62300 1.000 57.39530 C ? A ? 149 1
   ATOM 1173 NZ . LYS B 194 ? -175.85500 -37.90700 -97.79800 1.000 43.80757 N ? A ? 149 1
   ATOM 1174 N . PHE B 195 ? -170.75200 -39.52600 -97.52500 1.000 40.32021 N ? A ? 150 1
   ATOM 1175 CA . PHE B 195 ? -170.31500 -40.11500 -98.78800 1.000 37.59307 C ? A ? 150 1
   ATOM 1176 C . PHE B 195 ? -169.03100 -40.91400 -98.61400 1.000 33.71459 C ? A ? 150 1
   ATOM 1177 O . PHE B 195 ? -168.91300 -42.02800 -99.13500 1.000 39.47229 O ? A ? 150 1
   ATOM 1178 CB . PHE B 195 ? -170.12700 -39.02100 -99.84200 1.000 34.62296 C ? A ? 150 1
   ATOM 1179 CG . PHE B 195 ? -169.41900 -39.48300 -101.09600 1.000 33.38118 C ? A ? 150 1
   ATOM 1180 CD1 . PHE B 195 ? -170.11400 -40.11000 -102.11300 1.000 31.28374 C ? A ? 150 1
   ATOM 1181 CD2 . PHE B 195 ? -168.06700 -39.25200 -101.26600 1.000 37.07248 C ? A ? 150 1
   ATOM 1182 CE1 . PHE B 195 ? -169.47100 -40.52100 -103.26700 1.000 36.57907 C ? A ? 150 1
   ATOM 1183 CE2 . PHE B 195 ? -167.41700 -39.65600 -102.42200 1.000 37.72648 C ? A ? 150 1
   ATOM 1184 CZ . PHE B 195 ? -168.12100 -40.29300 -103.42000 1.000 36.02048 C ? A ? 150 1
   ATOM 1185 N . LEU B 196 ? -168.07400 -40.37900 -97.84900 1.000 32.06948 N ? A ? 151 1
   ATOM 1186 CA . LEU B 196 ? -166.79500 -41.06100 -97.68300 1.000 35.01040 C ? A ? 151 1
   ATOM 1187 C . LEU B 196 ? -166.93600 -42.33300 -96.85900 1.000 48.00132 C ? A ? 151 1
   ATOM 1188 O . LEU B 196 ? -166.19200 -43.29800 -97.07500 1.000 48.98279 O ? A ? 151 1
   ATOM 1189 CB . LEU B 196 ? -165.77600 -40.12800 -97.03000 1.000 36.18871 C ? A ? 151 1
   ATOM 1190 CG . LEU B 196 ? -165.07500 -39.05600 -97.87000 1.000 37.66864 C ? A ? 151 1
   ATOM 1191 CD1 . LEU B 196 ? -164.20900 -38.22600 -96.95900 1.000 35.62768 C ? A ? 151 1
   ATOM 1192 CD2 . LEU B 196 ? -164.24200 -39.63500 -99.01000 1.000 30.28534 C ? A ? 151 1
   ATOM 1193 N . LYS B 197 ? -167.86400 -42.35300 -95.90000 1.000 51.87435 N ? A ? 152 1
   ATOM 1194 CA . LYS B 197 ? -168.08700 -43.57400 -95.13200 1.000 53.87441 C ? A ? 152 1
   ATOM 1195 C . LYS B 197 ? -168.54200 -44.70300 -96.04800 1.000 52.02447 C ? A ? 152 1
   ATOM 1196 O . LYS B 197 ? -167.90800 -45.76300 -96.09900 1.000 54.96189 O ? A ? 152 1
   ATOM 1197 CB . LYS B 197 ? -169.09200 -43.31800 -94.00700 1.000 53.66307 C ? A ? 152 1
   ATOM 1198 CG . LYS B 197 ? -168.40600 -42.95400 -92.69000 1.000 46.51136 C ? A ? 152 1
   ATOM 1199 CD . LYS B 197 ? -169.40400 -42.71000 -91.56000 1.000 52.35627 C ? A ? 152 1
   ATOM 1200 CE . LYS B 197 ? -169.80200 -44.00000 -90.85700 1.000 45.21108 C ? A ? 152 1
   ATOM 1201 NZ . LYS B 197 ? -168.63900 -44.60200 -90.15300 1.000 42.93755 N ? A ? 152 1
   ATOM 1202 N . GLY B 198 ? -169.60500 -44.47500 -96.81900 1.000 49.77543 N ? A ? 153 1
   ATOM 1203 CA . GLY B 198 ? -169.94500 -45.36800 -97.91600 1.000 64.96949 C ? A ? 153 1
   ATOM 1204 C . GLY B 198 ? -168.96000 -45.36800 -99.08100 1.000 62.11047 C ? A ? 153 1
   ATOM 1205 O . GLY B 198 ? -169.36400 -45.24800 -100.24400 1.000 64.87634 O ? A ? 153 1
   ATOM 1206 N . LEU B 199 ? -167.66600 -45.54800 -98.78100 1.000 58.21275 N ? A ? 154 1
   ATOM 1207 CA . LEU B 199 ? -166.58700 -45.50800 -99.77100 1.000 58.80842 C ? A ? 154 1
   ATOM 1208 C . LEU B 199 ? -165.34900 -46.25600 -99.27000 1.000 70.82378 C ? A ? 154 1
   ATOM 1209 O . LEU B 199 ? -164.82500 -47.14300 -99.95800 1.000 68.51737 O ? A ? 154 1
   ATOM 1210 CB . LEU B 199 ? -166.23300 -44.06900 -100.10800 1.000 46.67091 C ? A ? 154 1
   ATOM 1211 CG . LEU B 199 ? -165.82500 -43.80600 -101.53400 1.000 39.90177 C ? A ? 154 1
   ATOM 1212 CD1 . LEU B 199 ? -167.02000 -44.00800 -102.45400 1.000 37.02778 C ? A ? 154 1
   ATOM 1213 CD2 . LEU B 199 ? -165.30500 -42.38900 -101.58500 1.000 42.86740 C ? A ? 154 1
   ATOM 1214 N . ALA B 200 ? -164.87200 -45.90400 -98.07000 1.000 69.21326 N ? A ? 155 1
   ATOM 1215 CA . ALA B 200 ? -163.74000 -46.59000 -97.46000 1.000 66.84482 C ? A ? 155 1
   ATOM 1216 C . ALA B 200 ? -164.12100 -47.93200 -96.83600 1.000 72.03664 C ? A ? 155 1
   ATOM 1217 O . ALA B 200 ? -163.28400 -48.52300 -96.14600 1.000 62.78042 O ? A ? 155 1
   ATOM 1218 CB . ALA B 200 ? -163.08000 -45.69800 -96.40200 1.000 57.69347 C ? A ? 155 1
   ATOM 1219 N . SER B 201 ? -165.35300 -48.42300 -97.04400 1.000 68.27478 N ? A ? 156 1
   ATOM 1220 CA . SER B 201 ? -165.68500 -49.77500 -96.59300 1.000 74.64582 C ? A ? 156 1
   ATOM 1221 C . SER B 201 ? -164.95400 -50.81900 -97.41900 1.000 84.20036 C ? A ? 156 1
   ATOM 1222 O . SER B 201 ? -164.75500 -51.95300 -96.95900 1.000 88.59365 O ? A ? 156 1
   ATOM 1223 CB . SER B 201 ? -167.18200 -50.06600 -96.70400 1.000 68.75186 C ? A ? 156 1
   ATOM 1224 OG . SER B 201 ? -167.99000 -48.98800 -96.27700 1.000 68.84613 O ? A ? 156 1
   ATOM 1225 N . ARG B 202 ? -164.58000 -50.46900 -98.64600 1.000 69.53478 N ? A ? 157 1
   ATOM 1226 CA . ARG B 202 ? -164.03400 -51.46000 -99.55100 1.000 60.79679 C ? A ? 157 1
   ATOM 1227 C . ARG B 202 ? -162.51500 -51.49100 -99.41000 1.000 64.15250 C ? A ? 157 1
   ATOM 1228 O . ARG B 202 ? -161.97700 -52.29300 -98.63300 1.000 60.41993 O ? A ? 157 1
   ATOM 1229 CB . ARG B 202 ? -164.48400 -51.17800 -100.99100 1.000 60.38425 C ? A ? 157 1
   ATOM 1230 CG . ARG B 202 ? -165.99600 -51.41600 -101.27800 1.000 76.74234 C ? A ? 157 1
   ATOM 1231 CD . ARG B 202 ? -166.92900 -50.47800 -100.50300 1.000 76.31933 C ? A ? 157 1
   ATOM 1232 NE . ARG B 202 ? -168.11200 -50.08500 -101.26300 1.000 87.82882 N ? A ? 157 1
   ATOM 1233 CZ . ARG B 202 ? -168.68100 -48.89100 -101.15900 1.000 81.98834 C ? A ? 157 1
   ATOM 1234 NH1 . ARG B 202 ? -168.14200 -47.99100 -100.36900 1.000 67.98428 N ? A ? 157 1
   ATOM 1235 NH2 . ARG B 202 ? -169.75800 -48.58300 -101.86000 1.000 87.30769 N ? A ? 157 1
   ATOM 1236 N . LYS B 203 ? -161.81500 -50.62100 -100.14800 1.000 59.43483 N ? A ? 158 1
   ATOM 1237 CA . LYS B 203 ? -160.36600 -50.50300 -100.13700 1.000 50.50231 C ? A ? 158 1
   ATOM 1238 C . LYS B 203 ? -159.93100 -49.32700 -99.27100 1.000 38.10789 C ? A ? 158 1
   ATOM 1239 O . LYS B 203 ? -160.72300 -48.41800 -98.99500 1.000 44.78689 O ? A ? 158 1
   ATOM 1240 CB . LYS B 203 ? -159.84000 -50.30800 -101.56100 1.000 46.59174 C ? A ? 158 1
   ATOM 1241 CG . LYS B 203 ? -160.27100 -51.37400 -102.54600 1.000 46.87707 C ? A ? 158 1
   ATOM 1242 CD . LYS B 203 ? -159.70000 -51.08400 -103.92400 1.000 42.77407 C ? A ? 158 1
   ATOM 1243 CE . LYS B 203 ? -159.54700 -52.34500 -104.74100 1.000 43.78417 C ? A ? 158 1
   ATOM 1244 NZ . LYS B 203 ? -159.17500 -52.04100 -106.14400 1.000 49.42530 N ? A ? 158 1
   ATOM 1245 N . PRO B 204 ? -158.67100 -49.30400 -98.82000 1.000 35.11448 N ? A ? 159 1
   ATOM 1246 CA . PRO B 204 ? -158.20800 -48.17000 -98.00700 1.000 34.13461 C ? A ? 159 1
   ATOM 1247 C . PRO B 204 ? -158.32600 -46.86300 -98.77700 1.000 40.45702 C ? A ? 159 1
   ATOM 1248 O . PRO B 204 ? -158.43100 -46.83500 -100.01000 1.000 35.60358 O ? A ? 159 1
   ATOM 1249 CB . PRO B 204 ? -156.74000 -48.50600 -97.70300 1.000 29.74790 C ? A ? 159 1
   ATOM 1250 CG . PRO B 204 ? -156.37200 -49.60200 -98.63300 1.000 34.30060 C ? A ? 159 1
   ATOM 1251 CD . PRO B 204 ? -157.63400 -50.34700 -98.95100 1.000 32.64933 C ? A ? 159 1
   ATOM 1252 N . LEU B 205 ? -158.32900 -45.75800 -98.03400 1.000 35.69108 N ? A ? 160 1
   ATOM 1253 CA . LEU B 205 ? -158.52400 -44.44300 -98.63200 1.000 30.89584 C ? A ? 160 1
   ATOM 1254 C . LEU B 205 ? -157.28500 -43.57800 -98.59900 1.000 35.57880 C ? A ? 160 1
   ATOM 1255 O . LEU B 205 ? -156.61700 -43.46900 -97.56600 1.000 25.80415 O ? A ? 160 1
   ATOM 1256 CB . LEU B 205 ? -159.56400 -43.59400 -97.92100 1.000 38.84680 C ? A ? 160 1
   ATOM 1257 CG . LEU B 205 ? -160.41000 -42.91800 -98.98400 1.000 40.98764 C ? A ? 160 1
   ATOM 1258 CD1 . LEU B 205 ? -161.33100 -43.91200 -99.79200 1.000 54.43287 C ? A ? 160 1
   ATOM 1259 CD2 . LEU B 205 ? -160.81700 -41.46900 -98.69800 1.000 36.42579 C ? A ? 160 1
   ATOM 1260 N . VAL B 206 ? -157.12100 -42.80800 -99.66600 1.000 31.03314 N ? A ? 161 1
   ATOM 1261 CA . VAL B 206 ? -156.30400 -41.60800 -99.63100 1.000 24.78021 C ? A ? 161 1
   ATOM 1262 C . VAL B 206 ? -157.20700 -40.45800 -100.02900 1.000 27.84595 C ? A ? 161 1
   ATOM 1263 O . VAL B 206 ? -157.83100 -40.49900 -101.09600 1.000 25.86869 O ? A ? 161 1
   ATOM 1264 CB . VAL B 206 ? -155.09500 -41.68400 -100.57200 1.000 25.00753 C ? A ? 161 1
   ATOM 1265 CG1 . VAL B 206 ? -154.34400 -40.39000 -100.49200 1.000 28.14128 C ? A ? 161 1
   ATOM 1266 CG2 . VAL B 206 ? -154.17100 -42.83800 -100.22400 1.000 29.94793 C ? A ? 161 1
   ATOM 1267 N . LEU B 207 ? -157.27400 -39.43300 -99.19000 1.000 23.38812 N ? A ? 162 1
   ATOM 1268 CA . LEU B 207 ? -158.04300 -38.23300 -99.48900 1.000 22.25437 C ? A ? 162 1
   ATOM 1269 C . LEU B 207 ? -157.08200 -37.06100 -99.50600 1.000 27.62319 C ? A ? 162 1
   ATOM 1270 O . LEU B 207 ? -156.47200 -36.74900 -98.48000 1.000 25.36742 O ? A ? 162 1
   ATOM 1271 CB . LEU B 207 ? -159.13100 -38.00400 -98.44500 1.000 26.60385 C ? A ? 162 1
   ATOM 1272 CG . LEU B 207 ? -159.77500 -36.60900 -98.37300 1.000 33.40931 C ? A ? 162 1
   ATOM 1273 CD1 . LEU B 207 ? -160.41200 -36.21100 -99.70500 1.000 23.95105 C ? A ? 162 1
   ATOM 1274 CD2 . LEU B 207 ? -160.82100 -36.54800 -97.23500 1.000 28.78453 C ? A ? 162 1
   ATOM 1275 N . CYS B 208 ? -156.95200 -36.39300 -100.64400 1.000 22.20056 N ? A ? 163 1
   ATOM 1276 CA . CYS B 208 ? -156.05400 -35.25300 -100.68800 1.000 18.78891 C ? A ? 163 1
   ATOM 1277 C . CYS B 208 ? -156.78700 -34.03800 -101.23700 1.000 23.74190 C ? A ? 163 1
   ATOM 1278 O . CYS B 208 ? -157.86200 -34.14300 -101.83400 1.000 26.22685 O ? A ? 163 1
   ATOM 1279 CB . CYS B 208 ? -154.82600 -35.56600 -101.52600 1.000 26.94835 C ? A ? 163 1
   ATOM 1280 SG . CYS B 208 ? -155.22200 -35.65300 -103.27400 1.000 29.18479 S ? A ? 163 1
   ATOM 1281 N . GLY B 209 ? -156.21600 -32.87400 -101.01500 1.000 24.90234 N ? A ? 164 1
   ATOM 1282 CA . GLY B 209 ? -156.76100 -31.70300 -101.65500 1.000 25.81343 C ? A ? 164 1
   ATOM 1283 C . GLY B 209 ? -156.77800 -30.52400 -100.72000 1.000 25.04290 C ? A ? 164 1
   ATOM 1284 O . GLY B 209 ? -156.20000 -30.54300 -99.63700 1.000 26.96134 O ? A ? 164 1
   ATOM 1285 N . ASP B 210 ? -157.44600 -29.47500 -101.16600 1.000 23.28315 N ? A ? 165 1
   ATOM 1286 CA . ASP B 210 ? -157.58600 -28.25100 -100.39700 1.000 24.20669 C ? A ? 165 1
   ATOM 1287 C . ASP B 210 ? -158.81200 -28.42700 -99.51700 1.000 31.98065 C ? A ? 165 1
   ATOM 1288 O . ASP B 210 ? -159.94300 -28.32300 -99.98900 1.000 29.41806 O ? A ? 165 1
   ATOM 1289 CB . ASP B 210 ? -157.70900 -27.06000 -101.33700 1.000 21.84787 C ? A ? 165 1
   ATOM 1290 CG . ASP B 210 ? -157.91700 -25.76000 -100.61000 1.000 31.97156 C ? A ? 165 1
   ATOM 1291 OD1 . ASP B 210 ? -158.03500 -24.72800 -101.31000 1.000 26.08445 O ? A ? 165 1
   ATOM 1292 OD2 . ASP B 210 ? -157.97400 -25.76200 -99.34700 1.000 30.94721 O ? A ? 165 1
   ATOM 1293 N . LEU B 211 ? -158.60100 -28.70900 -98.23100 1.000 30.72412 N ? A ? 166 1
   ATOM 1294 CA . LEU B 211 ? -159.73000 -28.99000 -97.35600 1.000 27.84813 C ? A ? 166 1
   ATOM 1295 C . LEU B 211 ? -160.30800 -27.72800 -96.72800 1.000 27.14464 C ? A ? 166 1
   ATOM 1296 O . LEU B 211 ? -161.35500 -27.79800 -96.07500 1.000 27.09871 O ? A ? 166 1
   ATOM 1297 CB . LEU B 211 ? -159.31000 -29.99700 -96.28800 1.000 23.44292 C ? A ? 166 1
   ATOM 1298 CG . LEU B 211 ? -158.97300 -31.38600 -96.84600 1.000 25.64046 C ? A ? 166 1
   ATOM 1299 CD1 . LEU B 211 ? -158.76500 -32.39800 -95.73400 1.000 29.77088 C ? A ? 166 1
   ATOM 1300 CD2 . LEU B 211 ? -160.05200 -31.86200 -97.78200 1.000 28.13780 C ? A ? 166 1
   ATOM 1301 N . ASN B 212 ? -159.66400 -26.57800 -96.93800 1.000 27.20261 N ? A ? 167 1
   ATOM 1302 CA . ASN B 212 ? -160.16900 -25.27100 -96.49800 1.000 31.05351 C ? A ? 167 1
   ATOM 1303 C . ASN B 212 ? -160.50400 -25.26600 -95.00800 1.000 32.59082 C ? A ? 167 1
   ATOM 1304 O . ASN B 212 ? -161.55300 -24.78500 -94.57500 1.000 32.63411 O ? A ? 167 1
   ATOM 1305 CB . ASN B 212 ? -161.35900 -24.80800 -97.33300 1.000 26.98950 C ? A ? 167 1
   ATOM 1306 CG . ASN B 212 ? -160.93700 -23.88700 -98.49900 1.000 36.70960 C ? A ? 167 1
   ATOM 1307 OD1 . ASN B 212 ? -160.35400 -22.82900 -98.27900 1.000 39.47123 O ? A ? 167 1
   ATOM 1308 ND2 . ASN B 212 ? -161.22800 -24.29200 -99.72600 1.000 28.43092 N ? A ? 167 1
   ATOM 1309 N . VAL B 213 ? -159.57900 -25.79000 -94.21800 1.000 33.38468 N ? A ? 168 1
   ATOM 1310 CA . VAL B 213 ? -159.67400 -25.70100 -92.77600 1.000 31.29125 C ? A ? 168 1
   ATOM 1311 C . VAL B 213 ? -158.28900 -25.97100 -92.21700 1.000 37.01664 C ? A ? 168 1
   ATOM 1312 O . VAL B 213 ? -157.59800 -26.91500 -92.63100 1.000 34.39479 O ? A ? 168 1
   ATOM 1313 CB . VAL B 213 ? -160.72900 -26.67200 -92.21600 1.000 33.63905 C ? A ? 168 1
   ATOM 1314 CG1 . VAL B 213 ? -160.31100 -28.12700 -92.46900 1.000 37.21137 C ? A ? 168 1
   ATOM 1315 CG2 . VAL B 213 ? -160.93300 -26.39700 -90.73100 1.000 39.39597 C ? A ? 168 1
   ATOM 1316 N . ALA B 214 ? -157.84700 -25.10300 -91.31100 1.000 43.17538 N ? A ? 169 1
   ATOM 1317 CA . ALA B 214 ? -156.69000 -25.39300 -90.47900 1.000 40.50749 C ? A ? 169 1
   ATOM 1318 C . ALA B 214 ? -157.21100 -26.10200 -89.23900 1.000 41.32700 C ? A ? 169 1
   ATOM 1319 O . ALA B 214 ? -158.10500 -25.58600 -88.56600 1.000 42.81837 O ? A ? 169 1
   ATOM 1320 CB . ALA B 214 ? -155.94100 -24.11500 -90.11700 1.000 39.47805 C ? A ? 169 1
   ATOM 1321 N . HIS B 215 ? -156.68700 -27.29800 -88.96100 1.000 40.97806 N ? A ? 170 1
   ATOM 1322 CA . HIS B 215 ? -157.29200 -28.14400 -87.93400 1.000 45.54769 C ? A ? 170 1
   ATOM 1323 C . HIS B 215 ? -157.04400 -27.58200 -86.53800 1.000 44.73549 C ? A ? 170 1
   ATOM 1324 O . HIS B 215 ? -157.98100 -27.20300 -85.82500 1.000 48.57504 O ? A ? 170 1
   ATOM 1325 CB . HIS B 215 ? -156.74100 -29.56200 -88.04900 1.000 42.67649 C ? A ? 170 1
   ATOM 1326 CG . HIS B 215 ? -157.36600 -30.52300 -87.09200 1.000 45.63013 C ? A ? 170 1
   ATOM 1327 ND1 . HIS B 215 ? -156.72200 -31.65800 -86.64300 1.000 40.51006 N ? A ? 170 1
   ATOM 1328 CD2 . HIS B 215 ? -158.58800 -30.52200 -86.50700 1.000 46.24188 C ? A ? 170 1
   ATOM 1329 CE1 . HIS B 215 ? -157.52500 -32.31800 -85.82400 1.000 43.50403 C ? A ? 170 1
   ATOM 1330 NE2 . HIS B 215 ? -158.66200 -31.64900 -85.72300 1.000 43.75196 N ? A ? 170 1
   ATOM 1331 N . GLU B 216 ? -155.78600 -27.51700 -86.13400 1.000 43.34262 N ? A ? 171 1
   ATOM 1332 CA . GLU B 216 ? -155.40200 -27.02700 -84.82000 1.000 48.62660 C ? A ? 171 1
   ATOM 1333 C . GLU B 216 ? -154.64000 -25.71500 -84.97000 1.000 49.19420 C ? A ? 171 1
   ATOM 1334 O . GLU B 216 ? -154.34900 -25.26000 -86.07900 1.000 50.19898 O ? A ? 171 1
   ATOM 1335 CB . GLU B 216 ? -154.56900 -28.07800 -84.06400 1.000 45.90586 C ? A ? 171 1
   ATOM 1336 CG . GLU B 216 ? -155.23600 -29.44800 -83.89500 1.000 42.20064 C ? A ? 171 1
   ATOM 1337 CD . GLU B 216 ? -156.51900 -29.42500 -83.04600 1.000 55.30649 C ? A ? 171 1
   ATOM 1338 OE1 . GLU B 216 ? -157.21500 -30.47300 -82.98700 1.000 53.46604 O ? A ? 171 1
   ATOM 1339 OE2 . GLU B 216 ? -156.83600 -28.37100 -82.43900 1.000 57.16473 O ? A ? 171 1
   ATOM 1340 N . GLU B 217 ? -154.31000 -25.11200 -83.82400 1.000 50.28151 N ? A ? 172 1
   ATOM 1341 CA . GLU B 217 ? -153.61300 -23.82500 -83.79800 1.000 46.74900 C ? A ? 172 1
   ATOM 1342 C . GLU B 217 ? -152.23400 -23.92700 -84.45000 1.000 35.96403 C ? A ? 172 1
   ATOM 1343 O . GLU B 217 ? -151.71600 -22.94800 -85.00200 1.000 38.59362 O ? A ? 172 1
   ATOM 1344 CB . GLU B 217 ? -153.53300 -23.35900 -82.33200 1.000 42.69840 C ? A ? 172 1
   ATOM 1345 CG . GLU B 217 ? -154.93400 -23.09300 -81.69600 1.000 50.11383 C ? A ? 172 1
   ATOM 1346 CD . GLU B 217 ? -154.93000 -22.25200 -80.39300 1.000 66.14645 C ? A ? 172 1
   ATOM 1347 OE1 . GLU B 217 ? -154.35700 -21.13800 -80.35800 1.000 56.16379 O ? A ? 172 1
   ATOM 1348 OE2 . GLU B 217 ? -155.54000 -22.71100 -79.40000 1.000 60.02950 O ? A ? 172 1
   ATOM 1349 N . ILE B 218 ? -151.65100 -25.11800 -84.41700 1.000 37.18968 N ? A ? 173 1
   ATOM 1350 CA . ILE B 218 ? -150.34000 -25.43400 -84.96700 1.000 39.34973 C ? A ? 173 1
   ATOM 1351 C . ILE B 218 ? -150.33400 -25.23000 -86.47900 1.000 45.50616 C ? A ? 173 1
   ATOM 1352 O . ILE B 218 ? -149.26700 -25.20000 -87.10600 1.000 43.41636 O ? A ? 173 1
   ATOM 1353 CB . ILE B 218 ? -149.99000 -26.88300 -84.57500 1.000 37.31149 C ? A ? 173 1
   ATOM 1354 CG1 . ILE B 218 ? -148.56200 -27.25900 -84.94700 1.000 43.28608 C ? A ? 173 1
   ATOM 1355 CG2 . ILE B 218 ? -151.00600 -27.85300 -85.17900 1.000 44.65953 C ? A ? 173 1
   ATOM 1356 CD1 . ILE B 218 ? -147.59500 -26.20000 -84.57300 1.000 35.38797 C ? A ? 173 1
   ATOM 1357 N . ASP B 219 ? -151.52300 -25.06300 -87.07300 1.000 37.95541 N ? A ? 174 1
   ATOM 1358 CA . ASP B 219 ? -151.68100 -25.13300 -88.52100 1.000 41.72956 C ? A ? 174 1
   ATOM 1359 C . ASP B 219 ? -151.77600 -23.77300 -89.18400 1.000 41.03852 C ? A ? 174 1
   ATOM 1360 O . ASP B 219 ? -151.93700 -23.70800 -90.40600 1.000 44.16697 O ? A ? 174 1
   ATOM 1361 CB . ASP B 219 ? -152.91900 -25.95900 -88.88200 1.000 35.13308 C ? A ? 174 1
   ATOM 1362 CG . ASP B 219 ? -152.75800 -27.41600 -88.53800 1.000 35.65743 C ? A ? 174 1
   ATOM 1363 OD1 . ASP B 219 ? -151.71700 -27.99800 -88.91700 1.000 39.07385 O ? A ? 174 1
   ATOM 1364 OD2 . ASP B 219 ? -153.66100 -27.96800 -87.87000 1.000 34.99723 O ? A ? 174 1
   ATOM 1365 N . LEU B 220 ? -151.71100 -22.69100 -88.42300 1.000 39.86041 N ? A ? 175 1
   ATOM 1366 CA . LEU B 220 ? -151.64600 -21.37100 -89.02100 1.000 40.09706 C ? A ? 175 1
   ATOM 1367 C . LEU B 220 ? -150.76600 -20.50600 -88.13500 1.000 52.42563 C ? A ? 175 1
   ATOM 1368 O . LEU B 220 ? -150.36600 -20.91200 -87.03800 1.000 54.60412 O ? A ? 175 1
   ATOM 1369 CB . LEU B 220 ? -153.04700 -20.77200 -89.25800 1.000 39.11425 C ? A ? 175 1
   ATOM 1370 CG . LEU B 220 ? -154.05700 -20.40800 -88.16500 1.000 42.62857 C ? A ? 175 1
   ATOM 1371 CD1 . LEU B 220 ? -155.24000 -19.62100 -88.75100 1.000 31.09692 C ? A ? 175 1
   ATOM 1372 CD2 . LEU B 220 ? -154.55100 -21.64400 -87.43300 1.000 42.84638 C ? A ? 175 1
   ATOM 1373 N . ARG B 221 ? -150.40700 -19.32600 -88.64600 1.000 48.94053 N ? A ? 176 1
   ATOM 1374 CA . ARG B 221 ? -149.54400 -18.45300 -87.86400 1.000 51.83115 C ? A ? 176 1
   ATOM 1375 C . ARG B 221 ? -150.33300 -17.63800 -86.85200 1.000 50.36863 C ? A ? 176 1
   ATOM 1376 O . ARG B 221 ? -149.82700 -17.37900 -85.75700 1.000 56.58356 O ? A ? 176 1
   ATOM 1377 CB . ARG B 221 ? -148.73500 -17.52800 -88.77600 1.000 46.15130 C ? A ? 176 1
   ATOM 1378 CG . ARG B 221 ? -147.73600 -16.64400 -88.02100 1.000 57.12657 C ? A ? 176 1
   ATOM 1379 CD . ARG B 221 ? -146.43600 -17.40300 -87.73800 1.000 68.91123 C ? A ? 176 1
   ATOM 1380 NE . ARG B 221 ? -145.30200 -16.55700 -87.34800 1.000 76.88766 N ? A ? 176 1
   ATOM 1381 CZ . ARG B 221 ? -144.57400 -15.82700 -88.19400 1.000 78.57685 C ? A ? 176 1
   ATOM 1382 NH1 . ARG B 221 ? -144.86800 -15.81000 -89.48800 1.000 70.88919 N ? A ? 176 1
   ATOM 1383 NH2 . ARG B 221 ? -143.55100 -15.10500 -87.74800 1.000 89.45830 N ? A ? 176 1
   ATOM 1384 N . ASN B 222 ? -151.57800 -17.26700 -87.17300 1.000 48.53175 N ? A ? 177 1
   ATOM 1385 CA . ASN B 222 ? -152.39300 -16.38000 -86.34200 1.000 45.65863 C ? A ? 177 1
   ATOM 1386 C . ASN B 222 ? -153.67200 -17.07800 -85.89300 1.000 44.13911 C ? A ? 177 1
   ATOM 1387 O . ASN B 222 ? -154.77600 -16.65600 -86.26600 1.000 44.78565 O ? A ? 177 1
   ATOM 1388 CB . ASN B 222 ? -152.74800 -15.09700 -87.09300 1.000 52.26428 C ? A ? 177 1
   ATOM 1389 CG . ASN B 222 ? -151.52400 -14.37600 -87.64200 1.000 62.19617 C ? A ? 177 1
   ATOM 1390 OD1 . ASN B 222 ? -150.39300 -14.59400 -87.18300 1.000 60.62488 O ? A ? 177 1
   ATOM 1391 ND2 . ASN B 222 ? -151.74500 -13.50800 -88.63200 1.000 46.78691 N ? A ? 177 1
   ATOM 1392 N . PRO B 223 ? -153.62700 -18.14100 -85.04700 1.000 36.54666 N ? A ? 178 1
   ATOM 1393 CA . PRO B 223 ? -154.86200 -18.77800 -84.63300 1.000 41.60118 C ? A ? 178 1
   ATOM 1394 C . PRO B 223 ? -155.85800 -17.83400 -83.96800 1.000 46.12949 C ? A ? 178 1
   ATOM 1395 O . PRO B 223 ? -157.00600 -17.87200 -84.30800 1.000 48.83726 O ? A ? 178 1
   ATOM 1396 CB . PRO B 223 ? -154.42800 -19.73800 -83.52400 1.000 41.66944 C ? A ? 178 1
   ATOM 1397 CG . PRO B 223 ? -153.02000 -20.08800 -83.85000 1.000 41.04997 C ? A ? 178 1
   ATOM 1398 CD . PRO B 223 ? -152.47200 -18.78700 -84.36400 1.000 39.47528 C ? A ? 178 1
   ATOM 1399 N . LYS B 224 ? -155.37900 -16.97600 -83.07500 1.000 46.29326 N ? A ? 179 1
   ATOM 1400 CA . LYS B 224 ? -156.30300 -16.13300 -82.27500 1.000 44.81447 C ? A ? 179 1
   ATOM 1401 C . LYS B 224 ? -157.02800 -15.10100 -83.13700 1.000 51.61642 C ? A ? 179 1
   ATOM 1402 O . LYS B 224 ? -158.21500 -14.85200 -82.85500 1.000 47.97073 O ? A ? 179 1
   ATOM 1403 CB . LYS B 224 ? -155.55000 -15.58600 -81.06700 1.000 52.77584 C ? A ? 179 1
   ATOM 1404 CG . LYS B 224 ? -154.49100 -16.51900 -80.50300 1.000 54.10401 C ? A ? 179 1
   ATOM 1405 CD . LYS B 224 ? -154.89300 -17.17100 -79.20200 1.000 64.06147 C ? A ? 179 1
   ATOM 1406 CE . LYS B 224 ? -153.69300 -17.53400 -78.35700 1.000 70.83902 C ? A ? 179 1
   ATOM 1407 NZ . LYS B 224 ? -152.58200 -16.57700 -78.57000 1.000 77.55651 N ? A ? 179 1
   ATOM 1408 N . GLY B 225 ? -156.37700 -14.56700 -84.17300 1.000 45.78116 N ? A ? 180 1
   ATOM 1409 CA . GLY B 225 ? -157.02300 -13.53300 -84.95900 1.000 48.26792 C ? A ? 180 1
   ATOM 1410 C . GLY B 225 ? -157.92700 -14.06100 -86.05600 1.000 52.18009 C ? A ? 180 1
   ATOM 1411 O . GLY B 225 ? -158.28500 -13.32100 -86.97900 1.000 51.43173 O ? A ? 180 1
   ATOM 1412 N . ASN B 226 ? -158.31200 -15.34000 -85.96600 1.000 48.35457 N ? A ? 181 1
   ATOM 1413 CA . ASN B 226 ? -159.08400 -15.96000 -87.03400 1.000 51.95456 C ? A ? 181 1
   ATOM 1414 C . ASN B 226 ? -160.19200 -16.88800 -86.56800 1.000 50.48332 C ? A ? 181 1
   ATOM 1415 O . ASN B 226 ? -160.96700 -17.35700 -87.41200 1.000 49.63638 O ? A ? 181 1
   ATOM 1416 CB . ASN B 226 ? -158.15300 -16.74000 -87.97300 1.000 46.66953 C ? A ? 181 1
   ATOM 1417 CG . ASN B 226 ? -157.49600 -15.84900 -88.98400 1.000 41.22853 C ? A ? 181 1
   ATOM 1418 OD1 . ASN B 226 ? -158.15800 -15.04400 -89.64300 1.000 43.34951 O ? A ? 181 1
   ATOM 1419 ND2 . ASN B 226 ? -156.18400 -15.96600 -89.10200 1.000 39.02274 N ? A ? 181 1
   ATOM 1420 N . LYS B 227 ? -160.32200 -17.14400 -85.26600 1.000 50.03052 N ? A ? 182 1
   ATOM 1421 CA . LYS B 227 ? -161.28000 -18.13200 -84.76300 1.000 46.47187 C ? A ? 182 1
   ATOM 1422 C . LYS B 227 ? -162.70900 -17.80700 -85.18600 1.000 39.56713 C ? A ? 182 1
   ATOM 1423 O . LYS B 227 ? -163.63600 -18.54400 -84.84300 1.000 49.00650 O ? A ? 182 1
   ATOM 1424 CB . LYS B 227 ? -161.16700 -18.23900 -83.23500 1.000 44.57800 C ? A ? 182 1
   ATOM 1425 CG . LYS B 227 ? -159.80600 -18.79600 -82.76800 1.000 54.86687 C ? A ? 182 1
   ATOM 1426 CD . LYS B 227 ? -159.50300 -18.49000 -81.29100 1.000 56.34206 C ? A ? 182 1
   ATOM 1427 CE . LYS B 227 ? -158.79000 -19.66600 -80.60400 1.000 58.68071 C ? A ? 182 1
   ATOM 1428 NZ . LYS B 227 ? -158.34400 -19.35000 -79.21300 1.000 61.18422 N ? A ? 182 1
   ATOM 1429 N . LYS B 228 ? -162.90200 -16.70900 -85.92800 1.000 46.02156 N ? A ? 183 1
   ATOM 1430 CA . LYS B 228 ? -164.19100 -16.37800 -86.53700 1.000 53.00272 C ? A ? 183 1
   ATOM 1431 C . LYS B 228 ? -164.02800 -16.04100 -88.01600 1.000 50.69223 C ? A ? 183 1
   ATOM 1432 O . LYS B 228 ? -164.83800 -15.29500 -88.58500 1.000 46.64529 O ? A ? 183 1
   ATOM 1433 CB . LYS B 228 ? -164.87700 -15.21600 -85.80600 1.000 53.72972 C ? A ? 183 1
   ATOM 1434 CG . LYS B 228 ? -166.42700 -15.28800 -85.74200 1.000 61.16000 C ? A ? 183 1
   ATOM 1435 CD . LYS B 228 ? -166.95400 -16.63400 -85.18900 1.000 63.11073 C ? A ? 183 1
   ATOM 1436 CE . LYS B 228 ? -168.32200 -17.04000 -85.78700 1.000 55.34944 C ? A ? 183 1
   ATOM 1437 NZ . LYS B 228 ? -168.62100 -18.49500 -85.57200 1.000 48.95787 N ? A ? 183 1
   ATOM 1438 N . ASN B 229 ? -162.98400 -16.57400 -88.65500 1.000 49.09500 N ? A ? 184 1
   ATOM 1439 CA . ASN B 229 ? -162.74700 -16.36200 -90.08000 1.000 48.42605 C ? A ? 184 1
   ATOM 1440 C . ASN B 229 ? -162.76400 -17.68600 -90.83000 1.000 48.03729 C ? A ? 184 1
   ATOM 1441 O . ASN B 229 ? -162.31500 -18.71300 -90.30700 1.000 42.41051 O ? A ? 184 1
   ATOM 1442 CB . ASN B 229 ? -161.42500 -15.65400 -90.32800 1.000 38.43061 C ? A ? 184 1
   ATOM 1443 CG . ASN B 229 ? -161.52700 -14.16800 -90.13100 1.000 49.15030 C ? A ? 184 1
   ATOM 1444 OD1 . ASN B 229 ? -162.63000 -13.60800 -90.16100 1.000 50.80108 O ? A ? 184 1
   ATOM 1445 ND2 . ASN B 229 ? -160.38900 -13.51300 -89.91800 1.000 42.89576 N ? A ? 184 1
   ATOM 1446 N . ALA B 230 ? -163.28700 -17.64300 -92.05700 1.000 49.93651 N ? A ? 185 1
   ATOM 1447 CA . ALA B 230 ? -163.40300 -18.83500 -92.88300 1.000 41.23812 C ? A ? 185 1
   ATOM 1448 C . ALA B 230 ? -162.10100 -19.60900 -92.88400 1.000 31.16701 C ? A ? 185 1
   ATOM 1449 O . ALA B 230 ? -161.06200 -19.09600 -93.29600 1.000 39.53715 O ? A ? 185 1
   ATOM 1450 CB . ALA B 230 ? -163.79100 -18.44600 -94.30900 1.000 40.13460 C ? A ? 185 1
   ATOM 1451 N . GLY B 231 ? -162.14800 -20.82900 -92.38200 1.000 36.00454 N ? A ? 186 1
   ATOM 1452 CA . GLY B 231 ? -160.98000 -21.66900 -92.28100 1.000 39.67938 C ? A ? 186 1
   ATOM 1453 C . GLY B 231 ? -160.54500 -21.99400 -90.86400 1.000 39.38698 C ? A ? 186 1
   ATOM 1454 O . GLY B 231 ? -159.75800 -22.93400 -90.67800 1.000 40.08693 O ? A ? 186 1
   ATOM 1455 N . PHE B 232 ? -161.00200 -21.24100 -89.85500 1.000 44.17665 N ? A ? 187 1
   ATOM 1456 CA . PHE B 232 ? -160.63600 -21.57500 -88.48000 1.000 35.27355 C ? A ? 187 1
   ATOM 1457 C . PHE B 232 ? -161.78900 -21.38300 -87.50500 1.000 42.28797 C ? A ? 187 1
   ATOM 1458 O . PHE B 232 ? -161.56300 -21.40700 -86.28700 1.000 42.63256 O ? A ? 187 1
   ATOM 1459 CB . PHE B 232 ? -159.42300 -20.76500 -88.01700 1.000 35.78898 C ? A ? 187 1
   ATOM 1460 CG . PHE B 232 ? -158.56900 -21.48000 -86.99900 1.000 44.64842 C ? A ? 187 1
   ATOM 1461 CD1 . PHE B 232 ? -158.05000 -22.73300 -87.26600 1.000 38.25254 C ? A ? 187 1
   ATOM 1462 CD2 . PHE B 232 ? -158.28900 -20.89500 -85.76900 1.000 44.07845 C ? A ? 187 1
   ATOM 1463 CE1 . PHE B 232 ? -157.26300 -23.39100 -86.33400 1.000 44.33429 C ? A ? 187 1
   ATOM 1464 CE2 . PHE B 232 ? -157.50600 -21.54500 -84.83600 1.000 41.91040 C ? A ? 187 1
   ATOM 1465 CZ . PHE B 232 ? -156.98800 -22.79500 -85.11800 1.000 45.77824 C ? A ? 187 1
   ATOM 1466 N . THR B 233 ? -163.00700 -21.20000 -88.00300 1.000 45.48646 N ? A ? 188 1
   ATOM 1467 CA . THR B 233 ? -164.18900 -21.18100 -87.16800 1.000 44.46059 C ? A ? 188 1
   ATOM 1468 C . THR B 233 ? -164.26500 -22.46900 -86.34500 1.000 42.97756 C ? A ? 188 1
   ATOM 1469 O . THR B 233 ? -163.61600 -23.46300 -86.67100 1.000 47.03938 O ? A ? 188 1
   ATOM 1470 CB . THR B 233 ? -165.43000 -21.01900 -88.04500 1.000 40.08715 C ? A ? 188 1
   ATOM 1471 OG1 . THR B 233 ? -165.71600 -22.25900 -88.69800 1.000 41.30098 O ? A ? 188 1
   ATOM 1472 CG2 . THR B 233 ? -165.20400 -19.94100 -89.08900 1.000 40.19465 C ? A ? 188 1
   ATOM 1473 N . PRO B 234 ? -165.03200 -22.47400 -85.25100 1.000 49.71816 N ? A ? 189 1
   ATOM 1474 CA . PRO B 234 ? -165.12600 -23.71300 -84.46600 1.000 48.06615 C ? A ? 189 1
   ATOM 1475 C . PRO B 234 ? -165.91200 -24.80300 -85.18200 1.000 43.43533 C ? A ? 189 1
   ATOM 1476 O . PRO B 234 ? -165.61400 -25.99600 -85.01600 1.000 39.67202 O ? A ? 189 1
   ATOM 1477 CB . PRO B 234 ? -165.81600 -23.25200 -83.17600 1.000 46.29658 C ? A ? 189 1
   ATOM 1478 CG . PRO B 234 ? -166.61800 -22.08000 -83.59500 1.000 46.88591 C ? A ? 189 1
   ATOM 1479 CD . PRO B 234 ? -165.83400 -21.38700 -84.65900 1.000 45.48937 C ? A ? 189 1
   ATOM 1480 N . GLN B 235 ? -166.89700 -24.42300 -85.99100 1.000 40.33986 N ? A ? 190 1
   ATOM 1481 CA . GLN B 235 ? -167.67700 -25.41100 -86.72600 1.000 46.75936 C ? A ? 190 1
   ATOM 1482 C . GLN B 235 ? -166.80700 -26.16600 -87.72900 1.000 47.97851 C ? A ? 190 1
   ATOM 1483 O . GLN B 235 ? -166.80400 -27.40400 -87.76000 1.000 44.98089 O ? A ? 190 1
   ATOM 1484 CB . GLN B 235 ? -168.84800 -24.71300 -87.41700 1.000 41.48584 C ? A ? 190 1
   ATOM 1485 CG . GLN B 235 ? -169.87900 -24.17400 -86.42700 1.000 53.40711 C ? A ? 190 1
   ATOM 1486 CD . GLN B 235 ? -169.96800 -22.65300 -86.39200 1.000 49.28790 C ? A ? 190 1
   ATOM 1487 OE1 . GLN B 235 ? -168.95600 -21.95100 -86.26800 1.000 46.99503 O ? A ? 190 1
   ATOM 1488 NE2 . GLN B 235 ? -171.19400 -22.13800 -86.47900 1.000 50.82360 N ? A ? 190 1
   ATOM 1489 N . GLU B 236 ? -166.04300 -25.42900 -88.54100 1.000 40.73838 N ? A ? 191 1
   ATOM 1490 CA . GLU B 236 ? -165.19700 -26.05900 -89.55000 1.000 40.32599 C ? A ? 191 1
   ATOM 1491 C . GLU B 236 ? -164.18500 -26.98800 -88.91100 1.000 39.88609 C ? A ? 191 1
   ATOM 1492 O . GLU B 236 ? -164.01400 -28.13100 -89.35000 1.000 39.83930 O ? A ? 191 1
   ATOM 1493 CB . GLU B 236 ? -164.46600 -25.00100 -90.37800 1.000 45.85526 C ? A ? 191 1
   ATOM 1494 CG . GLU B 236 ? -165.34100 -24.10700 -91.22900 1.000 41.08076 C ? A ? 191 1
   ATOM 1495 CD . GLU B 236 ? -164.54700 -22.98000 -91.82900 1.000 42.18730 C ? A ? 191 1
   ATOM 1496 OE1 . GLU B 236 ? -163.90400 -22.21700 -91.06600 1.000 43.27628 O ? A ? 191 1
   ATOM 1497 OE2 . GLU B 236 ? -164.53400 -22.88400 -93.06700 1.000 39.19101 O ? A ? 191 1
   ATOM 1498 N . ARG B 237 ? -163.48200 -26.50100 -87.88500 1.000 41.81351 N ? A ? 192 1
   ATOM 1499 CA . ARG B 237 ? -162.46100 -27.31800 -87.23800 1.000 45.08957 C ? A ? 192 1
   ATOM 1500 C . ARG B 237 ? -163.06800 -28.56300 -86.62500 1.000 39.67353 C ? A ? 192 1
   ATOM 1501 O . ARG B 237 ? -162.40600 -29.60100 -86.54900 1.000 46.53779 O ? A ? 192 1
   ATOM 1502 CB . ARG B 237 ? -161.71500 -26.52700 -86.16200 1.000 45.30162 C ? A ? 192 1
   ATOM 1503 CG . ARG B 237 ? -161.13200 -25.21300 -86.59100 1.000 40.33615 C ? A ? 192 1
   ATOM 1504 CD . ARG B 237 ? -160.64100 -24.45700 -85.37500 1.000 41.45687 C ? A ? 192 1
   ATOM 1505 NE . ARG B 237 ? -159.70100 -25.28100 -84.61400 1.000 44.98584 N ? A ? 192 1
   ATOM 1506 CZ . ARG B 237 ? -159.13100 -24.92400 -83.46100 1.000 50.68301 C ? A ? 192 1
   ATOM 1507 NH1 . ARG B 237 ? -159.39300 -23.73900 -82.91100 1.000 44.21967 N ? A ? 192 1
   ATOM 1508 NH2 . ARG B 237 ? -158.29300 -25.75900 -82.85400 1.000 43.42507 N ? A ? 192 1
   ATOM 1509 N . GLN B 238 ? -164.32300 -28.47800 -86.17900 1.000 39.24403 N ? A ? 193 1
   ATOM 1510 CA . GLN B 238 ? -164.98300 -29.67100 -85.67000 1.000 48.14403 C ? A ? 193 1
   ATOM 1511 C . GLN B 238 ? -165.38700 -30.58100 -86.80900 1.000 46.23948 C ? A ? 193 1
   ATOM 1512 O . GLN B 238 ? -165.27600 -31.80500 -86.69600 1.000 44.75706 O ? A ? 193 1
   ATOM 1513 CB . GLN B 238 ? -166.18300 -29.30200 -84.79600 1.000 49.85763 C ? A ? 193 1
   ATOM 1514 CG . GLN B 238 ? -165.73600 -28.85200 -83.41400 1.000 62.34758 C ? A ? 193 1
   ATOM 1515 CD . GLN B 238 ? -166.86900 -28.64500 -82.44300 1.000 64.91889 C ? A ? 193 1
   ATOM 1516 OE1 . GLN B 238 ? -167.62800 -29.57100 -82.14200 1.000 68.76834 O ? A ? 193 1
   ATOM 1517 NE2 . GLN B 238 ? -166.97800 -27.43000 -81.92300 1.000 64.58902 N ? A ? 193 1
   ATOM 1518 N . GLY B 239 ? -165.79700 -30.00300 -87.93600 1.000 48.09282 N ? A ? 194 1
   ATOM 1519 CA . GLY B 239 ? -166.00000 -30.81000 -89.13200 1.000 45.51451 C ? A ? 194 1
   ATOM 1520 C . GLY B 239 ? -164.78600 -31.64100 -89.50500 1.000 35.43222 C ? A ? 194 1
   ATOM 1521 O . GLY B 239 ? -164.91200 -32.81000 -89.86900 1.000 44.37021 O ? A ? 194 1
   ATOM 1522 N . PHE B 240 ? -163.59600 -31.05700 -89.40100 1.000 30.63909 N ? A ? 195 1
   ATOM 1523 CA . PHE B 240 ? -162.38600 -31.78600 -89.75300 1.000 33.82803 C ? A ? 195 1
   ATOM 1524 C . PHE B 240 ? -162.07900 -32.85600 -88.71900 1.000 38.19043 C ? A ? 195 1
   ATOM 1525 O . PHE B 240 ? -161.57500 -33.93100 -89.06200 1.000 42.12711 O ? A ? 195 1
   ATOM 1526 CB . PHE B 240 ? -161.22400 -30.80600 -89.88200 1.000 38.71089 C ? A ? 195 1
   ATOM 1527 CG . PHE B 240 ? -159.93600 -31.41500 -90.38000 1.000 33.11290 C ? A ? 195 1
   ATOM 1528 CD1 . PHE B 240 ? -159.64200 -31.44600 -91.72600 1.000 36.65275 C ? A ? 195 1
   ATOM 1529 CD2 . PHE B 240 ? -158.99000 -31.89200 -89.49900 1.000 35.26498 C ? A ? 195 1
   ATOM 1530 CE1 . PHE B 240 ? -158.43600 -31.97400 -92.17700 1.000 34.29968 C ? A ? 195 1
   ATOM 1531 CE2 . PHE B 240 ? -157.78000 -32.42300 -89.94800 1.000 36.72599 C ? A ? 195 1
   ATOM 1532 CZ . PHE B 240 ? -157.50800 -32.45900 -91.28100 1.000 36.65605 C ? A ? 195 1
   ATOM 1533 N . GLY B 241 ? -162.35700 -32.57500 -87.44400 1.000 39.69623 N ? A ? 196 1
   ATOM 1534 CA . GLY B 241 ? -162.21800 -33.60800 -86.43000 1.000 37.07195 C ? A ? 196 1
   ATOM 1535 C . GLY B 241 ? -163.21300 -34.74000 -86.62000 1.000 31.20153 C ? A ? 196 1
   ATOM 1536 O . GLY B 241 ? -162.87000 -35.91400 -86.46100 1.000 32.01886 O ? A ? 196 1
   ATOM 1537 N . GLU B 242 ? -164.45800 -34.40200 -86.96600 1.000 33.23449 N ? A ? 197 1
   ATOM 1538 CA . GLU B 242 ? -165.45200 -35.43400 -87.24500 1.000 35.15431 C ? A ? 197 1
   ATOM 1539 C . GLU B 242 ? -165.07600 -36.22900 -88.49000 1.000 41.12422 C ? A ? 197 1
   ATOM 1540 O . GLU B 242 ? -165.31300 -37.44100 -88.55400 1.000 39.47305 O ? A ? 197 1
   ATOM 1541 CB . GLU B 242 ? -166.84000 -34.80900 -87.41200 1.000 38.23294 C ? A ? 197 1
   ATOM 1542 CG . GLU B 242 ? -167.34500 -33.97800 -86.23100 1.000 41.87727 C ? A ? 197 1
   ATOM 1543 CD . GLU B 242 ? -168.73200 -33.40200 -86.47700 1.000 48.92481 C ? A ? 197 1
   ATOM 1544 OE1 . GLU B 242 ? -168.85500 -32.27800 -87.02500 1.000 51.83685 O ? A ? 197 1
   ATOM 1545 OE2 . GLU B 242 ? -169.70600 -34.10100 -86.13500 1.000 53.82170 O ? A ? 197 1
   ATOM 1546 N . LEU B 243 ? -164.50500 -35.56200 -89.49900 1.000 38.10566 N ? A ? 198 1
   ATOM 1547 CA . LEU B 243 ? -164.00400 -36.27900 -90.66800 1.000 38.87430 C ? A ? 198 1
   ATOM 1548 C . LEU B 243 ? -163.00300 -37.34500 -90.25600 1.000 31.57944 C ? A ? 198 1
   ATOM 1549 O . LEU B 243 ? -163.10300 -38.50000 -90.67900 1.000 32.54090 O ? A ? 198 1
   ATOM 1550 CB . LEU B 243 ? -163.35800 -35.30800 -91.66300 1.000 41.00914 C ? A ? 198 1
   ATOM 1551 CG . LEU B 243 ? -162.66700 -35.96200 -92.86300 1.000 34.61920 C ? A ? 198 1
   ATOM 1552 CD1 . LEU B 243 ? -163.69300 -36.61600 -93.78500 1.000 30.65731 C ? A ? 198 1
   ATOM 1553 CD2 . LEU B 243 ? -161.88800 -34.93300 -93.61200 1.000 31.92224 C ? A ? 198 1
   ATOM 1554 N . LEU B 244 ? -162.03200 -36.97300 -89.42100 1.000 31.59373 N ? A ? 199 1
   ATOM 1555 CA . LEU B 244 ? -161.00300 -37.92500 -89.02800 1.000 35.14354 C ? A ? 199 1
   ATOM 1556 C . LEU B 244 ? -161.57200 -39.02400 -88.14000 1.000 36.89475 C ? A ? 199 1
   ATOM 1557 O . LEU B 244 ? -161.05300 -40.14800 -88.13600 1.000 32.19940 O ? A ? 199 1
   ATOM 1558 CB . LEU B 244 ? -159.86100 -37.20800 -88.31100 1.000 31.85411 C ? A ? 199 1
   ATOM 1559 CG . LEU B 244 ? -158.87200 -36.36400 -89.12300 1.000 38.65248 C ? A ? 199 1
   ATOM 1560 CD1 . LEU B 244 ? -157.84800 -35.72000 -88.22900 1.000 33.71373 C ? A ? 199 1
   ATOM 1561 CD2 . LEU B 244 ? -158.15500 -37.20100 -90.16000 1.000 39.97724 C ? A ? 199 1
   ATOM 1562 N . GLN B 245 ? -162.63500 -38.72300 -87.38900 1.000 41.65302 N ? A ? 200 1
   ATOM 1563 CA . GLN B 245 ? -163.22700 -39.70600 -86.48400 1.000 37.82841 C ? A ? 200 1
   ATOM 1564 C . GLN B 245 ? -164.07900 -40.72000 -87.23600 1.000 34.55271 C ? A ? 200 1
   ATOM 1565 O . GLN B 245 ? -163.90300 -41.93200 -87.07500 1.000 40.73283 O ? A ? 200 1
   ATOM 1566 CB . GLN B 245 ? -164.06500 -38.99300 -85.42100 1.000 44.40876 C ? A ? 200 1
   ATOM 1567 CG . GLN B 245 ? -163.43400 -38.97600 -84.03800 1.000 48.93345 C ? A ? 200 1
   ATOM 1568 CD . GLN B 245 ? -163.15100 -40.37000 -83.52100 1.000 37.51960 C ? A ? 200 1
   ATOM 1569 OE1 . GLN B 245 ? -164.04500 -41.21800 -83.49000 1.000 43.13168 O ? A ? 200 1
   ATOM 1570 NE2 . GLN B 245 ? -161.90100 -40.62400 -83.13100 1.000 41.44954 N ? A ? 200 1
   ATOM 1571 N . ALA B 246 ? -164.97500 -40.23500 -88.09900 1.000 30.83322 N ? A ? 201 1
   ATOM 1572 CA . ALA B 246 ? -166.01900 -41.08300 -88.67200 1.000 42.12756 C ? A ? 201 1
   ATOM 1573 C . ALA B 246 ? -165.48200 -42.10000 -89.67700 1.000 40.58540 C ? A ? 201 1
   ATOM 1574 O . ALA B 246 ? -165.97100 -43.23400 -89.73000 1.000 38.64269 O ? A ? 201 1
   ATOM 1575 CB . ALA B 246 ? -167.08800 -40.21900 -89.34100 1.000 44.35008 C ? A ? 201 1
   ATOM 1576 N . VAL B 247 ? -164.52500 -41.71600 -90.51700 1.000 44.88450 N ? A ? 202 1
   ATOM 1577 CA . VAL B 247 ? -164.22100 -42.54800 -91.68600 1.000 46.91418 C ? A ? 202 1
   ATOM 1578 C . VAL B 247 ? -163.54900 -43.86200 -91.27700 1.000 38.70350 C ? A ? 202 1
   ATOM 1579 O . VAL B 247 ? -163.99800 -44.92900 -91.71800 1.000 41.86413 O ? A ? 202 1
   ATOM 1580 CB . VAL B 247 ? -163.39900 -41.76800 -92.72900 1.000 42.71421 C ? A ? 202 1
   ATOM 1581 CG1 . VAL B 247 ? -163.20300 -42.60700 -93.98700 1.000 39.43430 C ? A ? 202 1
   ATOM 1582 CG2 . VAL B 247 ? -164.10700 -40.46900 -93.07600 1.000 34.05418 C ? A ? 202 1
   ATOM 1583 N . PRO B 248 ? -162.47400 -43.86700 -90.47500 1.000 35.54627 N ? A ? 203 1
   ATOM 1584 CA . PRO B 248 ? -161.61800 -42.79800 -89.96100 1.000 40.11262 C ? A ? 203 1
   ATOM 1585 C . PRO B 248 ? -160.42500 -42.52700 -90.89100 1.000 37.06739 C ? A ? 203 1
   ATOM 1586 O . PRO B 248 ? -160.09000 -43.34400 -91.75300 1.000 38.44852 O ? A ? 203 1
   ATOM 1587 CB . PRO B 248 ? -161.15200 -43.36600 -88.62400 1.000 41.91148 C ? A ? 203 1
   ATOM 1588 CG . PRO B 248 ? -160.95100 -44.82300 -88.94500 1.000 35.89028 C ? A ? 203 1
   ATOM 1589 CD . PRO B 248 ? -162.03300 -45.17900 -89.96400 1.000 30.15174 C ? A ? 203 1
   ATOM 1590 N . LEU B 249 ? -159.77700 -41.38600 -90.70400 1.000 36.77725 N ? A ? 204 1
   ATOM 1591 CA . LEU B 249 ? -158.56100 -41.06900 -91.42800 1.000 37.68557 C ? A ? 204 1
   ATOM 1592 C . LEU B 249 ? -157.52300 -40.54000 -90.45300 1.000 35.49727 C ? A ? 204 1
   ATOM 1593 O . LEU B 249 ? -157.82900 -40.18100 -89.31300 1.000 38.31436 O ? A ? 204 1
   ATOM 1594 CB . LEU B 249 ? -158.81900 -40.04300 -92.54400 1.000 32.76378 C ? A ? 204 1
   ATOM 1595 CG . LEU B 249 ? -159.94600 -40.40700 -93.49000 1.000 29.77690 C ? A ? 204 1
   ATOM 1596 CD1 . LEU B 249 ? -160.42400 -39.17000 -94.16400 1.000 33.56134 C ? A ? 204 1
   ATOM 1597 CD2 . LEU B 249 ? -159.45300 -41.42000 -94.49400 1.000 32.11553 C ? A ? 204 1
   ATOM 1598 N . ALA B 250 ? -156.28400 -40.49100 -90.92600 1.000 36.02468 N ? A ? 205 1
   ATOM 1599 CA . ALA B 250 ? -155.16800 -39.90300 -90.20300 1.000 31.78133 C ? A ? 205 1
   ATOM 1600 C . ALA B 250 ? -154.57100 -38.76900 -91.02800 1.000 36.82544 C ? A ? 205 1
   ATOM 1601 O . ALA B 250 ? -154.43900 -38.88100 -92.25200 1.000 35.95822 O ? A ? 205 1
   ATOM 1602 CB . ALA B 250 ? -154.10000 -40.95700 -89.90400 1.000 31.10561 C ? A ? 205 1
   ATOM 1603 N . ASP B 251 ? -154.22700 -37.67100 -90.36500 1.000 34.85256 N ? A ? 206 1
   ATOM 1604 CA . ASP B 251 ? -153.53100 -36.57900 -91.03000 1.000 31.33922 C ? A ? 206 1
   ATOM 1605 C . ASP B 251 ? -152.09100 -36.99500 -91.30000 1.000 33.67300 C ? A ? 206 1
   ATOM 1606 O . ASP B 251 ? -151.26500 -37.00200 -90.38700 1.000 41.26885 O ? A ? 206 1
   ATOM 1607 CB . ASP B 251 ? -153.59200 -35.32700 -90.17100 1.000 32.64789 C ? A ? 206 1
   ATOM 1608 CG . ASP B 251 ? -153.00600 -34.11400 -90.86300 1.000 36.56965 C ? A ? 206 1
   ATOM 1609 OD1 . ASP B 251 ? -152.25200 -34.28100 -91.85100 1.000 34.50258 O ? A ? 206 1
   ATOM 1610 OD2 . ASP B 251 ? -153.29400 -32.98700 -90.40500 1.000 38.96351 O ? A ? 206 1
   ATOM 1611 N . SER B 252 ? -151.77400 -37.29600 -92.56300 1.000 28.11560 N ? A ? 207 1
   ATOM 1612 CA . SER B 252 ? -150.49600 -37.92500 -92.88800 1.000 23.50382 C ? A ? 207 1
   ATOM 1613 C . SER B 252 ? -149.32600 -37.07800 -92.41300 1.000 37.43537 C ? A ? 207 1
   ATOM 1614 O . SER B 252 ? -148.38300 -37.59000 -91.79800 1.000 37.86777 O ? A ? 207 1
   ATOM 1615 CB . SER B 252 ? -150.39600 -38.18200 -94.39900 1.000 39.64021 C ? A ? 207 1
   ATOM 1616 OG . SER B 252 ? -150.20600 -36.98200 -95.15000 1.000 32.74006 O ? A ? 207 1
   ATOM 1617 N . PHE B 253 ? -149.37700 -35.77200 -92.67600 1.000 37.95156 N ? A ? 208 1
   ATOM 1618 CA . PHE B 253 ? -148.27800 -34.89600 -92.27700 1.000 36.38608 C ? A ? 208 1
   ATOM 1619 C . PHE B 253 ? -148.13200 -34.84500 -90.76000 1.000 36.91376 C ? A ? 208 1
   ATOM 1620 O . PHE B 253 ? -147.04900 -35.09100 -90.21600 1.000 37.46593 O ? A ? 208 1
   ATOM 1621 CB . PHE B 253 ? -148.50500 -33.49400 -92.83600 1.000 34.81565 C ? A ? 208 1
   ATOM 1622 CG . PHE B 253 ? -147.46000 -32.51200 -92.43300 1.000 33.25623 C ? A ? 208 1
   ATOM 1623 CD1 . PHE B 253 ? -146.25900 -32.45000 -93.11300 1.000 30.78527 C ? A ? 208 1
   ATOM 1624 CD2 . PHE B 253 ? -147.68100 -31.63900 -91.37800 1.000 37.24392 C ? A ? 208 1
   ATOM 1625 CE1 . PHE B 253 ? -145.29100 -31.53900 -92.75600 1.000 36.75297 C ? A ? 208 1
   ATOM 1626 CE2 . PHE B 253 ? -146.71700 -30.72500 -91.01200 1.000 38.16933 C ? A ? 208 1
   ATOM 1627 CZ . PHE B 253 ? -145.51700 -30.67400 -91.70300 1.000 30.68139 C ? A ? 208 1
   ATOM 1628 N . ARG B 254 ? -149.21700 -34.50800 -90.06100 1.000 36.91395 N ? A ? 209 1
   ATOM 1629 CA . ARG B 254 ? -149.14500 -34.36100 -88.61300 1.000 41.13911 C ? A ? 209 1
   ATOM 1630 C . ARG B 254 ? -148.78200 -35.68300 -87.94700 1.000 45.19118 C ? A ? 209 1
   ATOM 1631 O . ARG B 254 ? -148.16300 -35.68400 -86.87800 1.000 54.43161 O ? A ? 209 1
   ATOM 1632 CB . ARG B 254 ? -150.47000 -33.80400 -88.08100 1.000 34.58618 C ? A ? 209 1
   ATOM 1633 CG . ARG B 254 ? -150.36800 -33.06700 -86.75500 1.000 44.87427 C ? A ? 209 1
   ATOM 1634 CD . ARG B 254 ? -149.27900 -32.00900 -86.75800 1.000 40.35644 C ? A ? 209 1
   ATOM 1635 NE . ARG B 254 ? -149.73600 -30.73100 -87.29900 1.000 37.36075 N ? A ? 209 1
   ATOM 1636 CZ . ARG B 254 ? -148.90400 -29.78300 -87.71500 1.000 37.23614 C ? A ? 209 1
   ATOM 1637 NH1 . ARG B 254 ? -147.60200 -29.99000 -87.62800 1.000 34.26570 N ? A ? 209 1
   ATOM 1638 NH2 . ARG B 254 ? -149.36500 -28.63900 -88.20700 1.000 31.12493 N ? A ? 209 1
   ATOM 1639 N . HIS B 255 ? -149.11900 -36.81600 -88.57400 1.000 40.07956 N ? A ? 210 1
   ATOM 1640 CA . HIS B 255 ? -148.67700 -38.09900 -88.04300 1.000 41.82676 C ? A ? 210 1
   ATOM 1641 C . HIS B 255 ? -147.15800 -38.14000 -87.92800 1.000 42.81452 C ? A ? 210 1
   ATOM 1642 O . HIS B 255 ? -146.61000 -38.48000 -86.87500 1.000 44.41863 O ? A ? 210 1
   ATOM 1643 CB . HIS B 255 ? -149.18300 -39.24300 -88.91900 1.000 36.69573 C ? A ? 210 1
   ATOM 1644 CG . HIS B 255 ? -149.05800 -40.59200 -88.27900 1.000 49.97776 C ? A ? 210 1
   ATOM 1645 ND1 . HIS B 255 ? -148.01900 -41.45700 -88.56000 1.000 48.66562 N ? A ? 210 1
   ATOM 1646 CD2 . HIS B 255 ? -149.84400 -41.22600 -87.37600 1.000 47.73820 C ? A ? 210 1
   ATOM 1647 CE1 . HIS B 255 ? -148.16900 -42.56400 -87.85500 1.000 45.59240 C ? A ? 210 1
   ATOM 1648 NE2 . HIS B 255 ? -149.27000 -42.45100 -87.13100 1.000 52.78541 N ? A ? 210 1
   ATOM 1649 N . LEU B 256 ? -146.45800 -37.76300 -88.99300 1.000 42.41350 N ? A ? 211 1
   ATOM 1650 CA . LEU B 256 ? -145.00300 -37.83900 -88.98900 1.000 40.97782 C ? A ? 211 1
   ATOM 1651 C . LEU B 256 ? -144.34700 -36.64500 -88.31000 1.000 35.27325 C ? A ? 211 1
   ATOM 1652 O . LEU B 256 ? -143.18300 -36.74300 -87.91100 1.000 33.30955 O ? A ? 211 1
   ATOM 1653 CB . LEU B 256 ? -144.48500 -37.95600 -90.42500 1.000 32.32433 C ? A ? 211 1
   ATOM 1654 CG . LEU B 256 ? -145.12900 -39.06400 -91.25100 1.000 31.16825 C ? A ? 211 1
   ATOM 1655 CD1 . LEU B 256 ? -145.13000 -38.66600 -92.71600 1.000 36.75124 C ? A ? 211 1
   ATOM 1656 CD2 . LEU B 256 ? -144.39000 -40.37400 -91.04600 1.000 31.55110 C ? A ? 211 1
   ATOM 1657 N . TYR B 257 ? -145.05300 -35.52200 -88.19300 1.000 35.44820 N ? A ? 212 1
   ATOM 1658 CA . TYR B 257 ? -144.49400 -34.28100 -87.65100 1.000 39.63381 C ? A ? 212 1
   ATOM 1659 C . TYR B 257 ? -145.49800 -33.65900 -86.69000 1.000 45.77099 C ? A ? 212 1
   ATOM 1660 O . TYR B 257 ? -146.03500 -32.57100 -86.94500 1.000 41.78543 O ? A ? 212 1
   ATOM 1661 CB . TYR B 257 ? -144.14500 -33.30500 -88.77600 1.000 33.36176 C ? A ? 212 1
   ATOM 1662 CG . TYR B 257 ? -143.29600 -33.90000 -89.88100 1.000 38.76712 C ? A ? 212 1
   ATOM 1663 CD1 . TYR B 257 ? -141.97500 -34.25100 -89.65600 1.000 37.90468 C ? A ? 212 1
   ATOM 1664 CD2 . TYR B 257 ? -143.82300 -34.11400 -91.15400 1.000 34.40261 C ? A ? 212 1
   ATOM 1665 CE1 . TYR B 257 ? -141.19500 -34.79100 -90.66400 1.000 38.85928 C ? A ? 212 1
   ATOM 1666 CE2 . TYR B 257 ? -143.05200 -34.65800 -92.16700 1.000 36.97025 C ? A ? 212 1
   ATOM 1667 CZ . TYR B 257 ? -141.73800 -34.99000 -91.92000 1.000 42.61330 C ? A ? 212 1
   ATOM 1668 OH . TYR B 257 ? -140.96200 -35.52300 -92.92700 1.000 41.31240 O ? A ? 212 1
   ATOM 1669 N . PRO B 258 ? -145.77600 -34.32900 -85.56100 1.000 46.08590 N ? A ? 213 1
   ATOM 1670 CA . PRO B 258 ? -146.77900 -33.78800 -84.63200 1.000 39.85054 C ? A ? 213 1
   ATOM 1671 C . PRO B 258 ? -146.34500 -32.49200 -83.97500 1.000 40.90546 C ? A ? 213 1
   ATOM 1672 O . PRO B 258 ? -147.21100 -31.68600 -83.61300 1.000 49.89101 O ? A ? 213 1
   ATOM 1673 CB . PRO B 258 ? -146.95400 -34.91100 -83.59800 1.000 46.87674 C ? A ? 213 1
   ATOM 1674 CG . PRO B 258 ? -146.19200 -36.08900 -84.13400 1.000 42.23215 C ? A ? 213 1
   ATOM 1675 CD . PRO B 258 ? -145.14400 -35.54800 -85.03300 1.000 37.17458 C ? A ? 213 1
   ATOM 1676 N . ASN B 259 ? -145.03300 -32.26000 -83.82300 1.000 52.39315 N ? A ? 214 1
   ATOM 1677 CA . ASN B 259 ? -144.50000 -31.08900 -83.12600 1.000 52.86684 C ? A ? 214 1
   ATOM 1678 C . ASN B 259 ? -144.12300 -29.94300 -84.05400 1.000 55.56167 C ? A ? 214 1
   ATOM 1679 O . ASN B 259 ? -143.91200 -28.82800 -83.56800 1.000 54.46232 O ? A ? 214 1
   ATOM 1680 CB . ASN B 259 ? -143.25200 -31.45000 -82.30000 1.000 42.49670 C ? A ? 214 1
   ATOM 1681 CG . ASN B 259 ? -143.50700 -32.55200 -81.28100 1.000 52.29485 C ? A ? 214 1
   ATOM 1682 OD1 . ASN B 259 ? -144.64700 -32.97800 -81.07500 1.000 54.61866 O ? A ? 214 1
   ATOM 1683 ND2 . ASN B 259 ? -142.43700 -33.02000 -80.63400 1.000 54.63178 N ? A ? 214 1
   ATOM 1684 N . THR B 260 ? -144.01900 -30.18200 -85.35400 1.000 47.35647 N ? A ? 215 1
   ATOM 1685 CA . THR B 260 ? -143.46300 -29.18300 -86.25800 1.000 39.60071 C ? A ? 215 1
   ATOM 1686 C . THR B 260 ? -144.40500 -27.99700 -86.40500 1.000 37.65106 C ? A ? 215 1
   ATOM 1687 O . THR B 260 ? -145.55500 -28.18300 -86.80800 1.000 51.79264 O ? A ? 215 1
   ATOM 1688 CB . THR B 260 ? -143.19200 -29.82600 -87.60800 1.000 38.52673 C ? A ? 215 1
   ATOM 1689 OG1 . THR B 260 ? -142.43900 -31.03100 -87.41100 1.000 43.75324 O ? A ? 215 1
   ATOM 1690 CG2 . THR B 260 ? -142.40100 -28.90200 -88.49100 1.000 40.44497 C ? A ? 215 1
   ATOM 1691 N . PRO B 261 ? -143.98700 -26.78000 -86.06300 1.000 47.31759 N ? A ? 216 1
   ATOM 1692 CA . PRO B 261 ? -144.83100 -25.61200 -86.34700 1.000 46.83333 C ? A ? 216 1
   ATOM 1693 C . PRO B 261 ? -144.44100 -24.89000 -87.61500 1.000 43.67634 C ? A ? 216 1
   ATOM 1694 O . PRO B 261 ? -143.39500 -25.17400 -88.20400 1.000 42.55715 O ? A ? 216 1
   ATOM 1695 CB . PRO B 261 ? -144.59300 -24.71300 -85.13100 1.000 41.48979 C ? A ? 216 1
   ATOM 1696 CG . PRO B 261 ? -143.14500 -24.97200 -84.79400 1.000 48.61561 C ? A ? 216 1
   ATOM 1697 CD . PRO B 261 ? -142.84400 -26.41700 -85.20000 1.000 43.66851 C ? A ? 216 1
   ATOM 1698 N . TYR B 262 ? -145.26800 -23.93100 -88.02200 1.000 47.49691 N ? A ? 217 1
   ATOM 1699 CA . TYR B 262 ? -144.96700 -23.03500 -89.13000 1.000 47.37336 C ? A ? 217 1
   ATOM 1700 C . TYR B 262 ? -144.95500 -23.74000 -90.48000 1.000 50.19237 C ? A ? 217 1
   ATOM 1701 O . TYR B 262 ? -144.29500 -23.27500 -91.41400 1.000 46.12009 O ? A ? 217 1
   ATOM 1702 CB . TYR B 262 ? -143.64200 -22.29900 -88.87900 1.000 48.82366 C ? A ? 217 1
   ATOM 1703 CG . TYR B 262 ? -143.60500 -21.60900 -87.53000 1.000 59.29425 C ? A ? 217 1
   ATOM 1704 CD1 . TYR B 262 ? -144.59000 -20.68300 -87.19000 1.000 62.02949 C ? A ? 217 1
   ATOM 1705 CD2 . TYR B 262 ? -142.61800 -21.88400 -86.59500 1.000 56.45965 C ? A ? 217 1
   ATOM 1706 CE1 . TYR B 262 ? -144.58200 -20.04300 -85.96300 1.000 59.28183 C ? A ? 217 1
   ATOM 1707 CE2 . TYR B 262 ? -142.60400 -21.24500 -85.35800 1.000 55.84238 C ? A ? 217 1
   ATOM 1708 CZ . TYR B 262 ? -143.58800 -20.32300 -85.05300 1.000 58.03531 C ? A ? 217 1
   ATOM 1709 OH . TYR B 262 ? -143.59200 -19.67500 -83.83500 1.000 65.36674 O ? A ? 217 1
   ATOM 1710 N . ALA B 263 ? -145.70300 -24.84200 -90.61900 1.000 51.92205 N ? A ? 218 1
   ATOM 1711 CA . ALA B 263 ? -145.71800 -25.64900 -91.84700 1.000 40.61827 C ? A ? 218 1
   ATOM 1712 C . ALA B 263 ? -147.04100 -25.40100 -92.55100 1.000 36.66641 C ? A ? 218 1
   ATOM 1713 O . ALA B 263 ? -148.06800 -25.97200 -92.17200 1.000 39.60422 O ? A ? 218 1
   ATOM 1714 CB . ALA B 263 ? -145.53400 -27.12600 -91.52600 1.000 41.19281 C ? A ? 218 1
   ATOM 1715 N . TYR B 264 ? -147.01400 -24.56900 -93.59700 1.000 38.36498 N ? A ? 219 1
   ATOM 1716 CA . TYR B 264 ? -148.23200 -24.06400 -94.22700 1.000 40.18402 C ? A ? 219 1
   ATOM 1717 C . TYR B 264 ? -148.23800 -24.35400 -95.72900 1.000 30.30869 C ? A ? 219 1
   ATOM 1718 O . TYR B 264 ? -147.19800 -24.59500 -96.35300 1.000 31.44524 O ? A ? 219 1
   ATOM 1719 CB . TYR B 264 ? -148.38600 -22.55000 -93.97300 1.000 43.55583 C ? A ? 219 1
   ATOM 1720 CG . TYR B 264 ? -148.16500 -22.13500 -92.51900 1.000 45.48868 C ? A ? 219 1
   ATOM 1721 CD1 . TYR B 264 ? -148.78100 -22.81400 -91.47400 1.000 43.42514 C ? A ? 219 1
   ATOM 1722 CD2 . TYR B 264 ? -147.33200 -21.06700 -92.19900 1.000 49.14956 C ? A ? 219 1
   ATOM 1723 CE1 . TYR B 264 ? -148.56900 -22.43500 -90.14900 1.000 49.86447 C ? A ? 219 1
   ATOM 1724 CE2 . TYR B 264 ? -147.11700 -20.68100 -90.88300 1.000 46.55318 C ? A ? 219 1
   ATOM 1725 CZ . TYR B 264 ? -147.73800 -21.36400 -89.86600 1.000 49.41332 C ? A ? 219 1
   ATOM 1726 OH . TYR B 264 ? -147.52100 -20.98100 -88.56000 1.000 55.84714 O ? A ? 219 1
   ATOM 1727 N . THR B 265 ? -149.43200 -24.34600 -96.30700 1.000 30.60811 N ? A ? 220 1
   ATOM 1728 CA . THR B 265 ? -149.58400 -24.59200 -97.72900 1.000 29.80138 C ? A ? 220 1
   ATOM 1729 C . THR B 265 ? -150.30900 -23.48100 -98.46100 1.000 28.73623 C ? A ? 220 1
   ATOM 1730 O . THR B 265 ? -150.47100 -23.57300 -99.68000 1.000 36.75073 O ? A ? 220 1
   ATOM 1731 CB . THR B 265 ? -150.34600 -25.89200 -97.97500 1.000 27.57369 C ? A ? 220 1
   ATOM 1732 OG1 . THR B 265 ? -151.69800 -25.72600 -97.53200 1.000 28.96605 O ? A ? 220 1
   ATOM 1733 CG2 . THR B 265 ? -149.69800 -27.05900 -97.27200 1.000 28.40460 C ? A ? 220 1
   ATOM 1734 N . PHE B 266 ? -150.77700 -22.45900 -97.76700 1.000 29.02318 N ? A ? 221 1
   ATOM 1735 CA . PHE B 266 ? -151.41700 -21.33000 -98.41600 1.000 28.41747 C ? A ? 221 1
   ATOM 1736 C . PHE B 266 ? -150.96900 -20.03800 -97.75100 1.000 38.01929 C ? A ? 221 1
   ATOM 1737 O . PHE B 266 ? -150.83400 -19.98200 -96.52500 1.000 41.14291 O ? A ? 221 1
   ATOM 1738 CB . PHE B 266 ? -152.92700 -21.46700 -98.34300 1.000 24.56410 C ? A ? 221 1
   ATOM 1739 CG . PHE B 266 ? -153.65500 -20.16300 -98.31900 1.000 33.32143 C ? A ? 221 1
   ATOM 1740 CD1 . PHE B 266 ? -153.97700 -19.54700 -97.11700 1.000 37.73761 C ? A ? 221 1
   ATOM 1741 CD2 . PHE B 266 ? -154.04200 -19.55500 -99.49500 1.000 37.31967 C ? A ? 221 1
   ATOM 1742 CE1 . PHE B 266 ? -154.65800 -18.34500 -97.09500 1.000 35.44462 C ? A ? 221 1
   ATOM 1743 CE2 . PHE B 266 ? -154.72900 -18.34300 -99.47300 1.000 39.29685 C ? A ? 221 1
   ATOM 1744 CZ . PHE B 266 ? -155.03100 -17.74300 -98.26900 1.000 36.29123 C ? A ? 221 1
   ATOM 1745 N . TRP B 267 ? -150.73800 -19.00100 -98.55300 1.000 35.77994 N ? A ? 222 1
   ATOM 1746 CA . TRP B 267 ? -150.49100 -17.66500 -98.02600 1.000 33.46857 C ? A ? 222 1
   ATOM 1747 C . TRP B 267 ? -151.23100 -16.67800 -98.90700 1.000 36.68557 C ? A ? 222 1
   ATOM 1748 O . TRP B 267 ? -151.06100 -16.69700 -100.13100 1.000 37.89786 O ? A ? 222 1
   ATOM 1749 CB . TRP B 267 ? -148.99800 -17.31000 -97.98700 1.000 34.43928 C ? A ? 222 1
   ATOM 1750 CG . TRP B 267 ? -148.12700 -18.38300 -97.45000 1.000 35.68377 C ? A ? 222 1
   ATOM 1751 CD1 . TRP B 267 ? -147.56700 -18.43800 -96.20900 1.000 42.01883 C ? A ? 222 1
   ATOM 1752 CD2 . TRP B 267 ? -147.70100 -19.56600 -98.13800 1.000 37.51344 C ? A ? 222 1
   ATOM 1753 NE1 . TRP B 267 ? -146.82800 -19.59000 -96.07500 1.000 41.67108 N ? A ? 222 1
   ATOM 1754 CE2 . TRP B 267 ? -146.89900 -20.30200 -97.24500 1.000 34.43007 C ? A ? 222 1
   ATOM 1755 CE3 . TRP B 267 ? -147.92600 -20.07500 -99.42400 1.000 39.44277 C ? A ? 222 1
   ATOM 1756 CZ2 . TRP B 267 ? -146.31500 -21.52300 -97.59300 1.000 34.44712 C ? A ? 222 1
   ATOM 1757 CZ3 . TRP B 267 ? -147.34300 -21.29000 -99.77300 1.000 34.91632 C ? A ? 222 1
   ATOM 1758 CH2 . TRP B 267 ? -146.54900 -22.00000 -98.85700 1.000 35.49425 C ? A ? 222 1
   ATOM 1759 N . THR B 268 ? -152.05500 -15.83200 -98.28800 1.000 29.57326 N ? A ? 223 1
   ATOM 1760 CA . THR B 268 ? -152.75300 -14.79300 -99.03300 1.000 31.59763 C ? A ? 223 1
   ATOM 1761 C . THR B 268 ? -151.78400 -14.06100 -99.95500 1.000 41.28385 C ? A ? 223 1
   ATOM 1762 O . THR B 268 ? -150.60200 -13.88800 -99.64600 1.000 38.39860 O ? A ? 223 1
   ATOM 1763 CB . THR B 268 ? -153.42200 -13.79700 -98.08300 1.000 40.63294 C ? A ? 223 1
   ATOM 1764 OG1 . THR B 268 ? -154.04800 -12.77100 -98.85600 1.000 36.12049 O ? A ? 223 1
   ATOM 1765 CG2 . THR B 268 ? -152.39400 -13.15500 -97.15200 1.000 36.36910 C ? A ? 223 1
   ATOM 1766 N . TYR B 269 ? -152.27800 -13.67400 -101.12400 1.000 40.15773 N ? A ? 224 1
   ATOM 1767 CA . TYR B 269 ? -151.41000 -12.95300 -102.03500 1.000 40.84578 C ? A ? 224 1
   ATOM 1768 C . TYR B 269 ? -151.02500 -11.59900 -101.46400 1.000 44.02301 C ? A ? 224 1
   ATOM 1769 O . TYR B 269 ? -149.99200 -11.04600 -101.85800 1.000 44.16329 O ? A ? 224 1
   ATOM 1770 CB . TYR B 269 ? -152.09000 -12.77300 -103.39500 1.000 39.08014 C ? A ? 224 1
   ATOM 1771 CG . TYR B 269 ? -151.97000 -13.93300 -104.37600 1.000 39.03645 C ? A ? 224 1
   ATOM 1772 CD1 . TYR B 269 ? -150.73300 -14.48200 -104.69600 1.000 37.18848 C ? A ? 224 1
   ATOM 1773 CD2 . TYR B 269 ? -153.10600 -14.45200 -105.01400 1.000 34.04341 C ? A ? 224 1
   ATOM 1774 CE1 . TYR B 269 ? -150.62600 -15.52700 -105.61900 1.000 35.19453 C ? A ? 224 1
   ATOM 1775 CE2 . TYR B 269 ? -153.01100 -15.49600 -105.92300 1.000 31.78748 C ? A ? 224 1
   ATOM 1776 CZ . TYR B 269 ? -151.77000 -16.02500 -106.22000 1.000 38.09451 C ? A ? 224 1
   ATOM 1777 OH . TYR B 269 ? -151.67100 -17.05200 -107.12500 1.000 39.12900 O ? A ? 224 1
   ATOM 1778 N . MET B 270 ? -151.81300 -11.07400 -100.52700 1.000 42.98817 N ? A ? 225 1
   ATOM 1779 CA . MET B 270 ? -151.65400 -9.71500 -100.03300 1.000 43.96007 C ? A ? 225 1
   ATOM 1780 C . MET B 270 ? -150.65000 -9.65000 -98.89100 1.000 46.32417 C ? A ? 225 1
   ATOM 1781 O . MET B 270 ? -150.23500 -10.67400 -98.32500 1.000 42.78809 O ? A ? 225 1
   ATOM 1782 CB . MET B 270 ? -152.99500 -9.15700 -99.58900 1.000 39.00433 C ? A ? 225 1
   ATOM 1783 CG . MET B 270 ? -154.06600 -9.52100 -100.55200 1.000 44.62238 C ? A ? 225 1
   ATOM 1784 SD . MET B 270 ? -155.64900 -9.08400 -99.88600 1.000 60.39695 S ? A ? 225 1
   ATOM 1785 CE . MET B 270 ? -156.22500 -10.67100 -99.28400 1.000 50.98763 C ? A ? 225 1
   ATOM 1786 N . MET B 271 ? -150.28300 -8.41600 -98.54900 1.000 46.30163 N ? A ? 226 1
   ATOM 1787 CA . MET B 271 ? -149.09000 -8.11800 -97.73800 1.000 46.73099 C ? A ? 226 1
   ATOM 1788 C . MET B 271 ? -147.94100 -8.87200 -98.40300 1.000 48.00637 C ? A ? 226 1
   ATOM 1789 O . MET B 271 ? -147.87300 -8.92900 -99.64200 1.000 56.19711 O ? A ? 226 1
   ATOM 1790 CB . MET B 271 ? -149.31100 -8.44300 -96.27500 1.000 46.04261 C ? A ? 226 1
   ATOM 1791 CG . MET B 271 ? -150.68600 -8.03900 -95.74500 1.000 45.68382 C ? A ? 226 1
   ATOM 1792 SD . MET B 271 ? -151.56000 -6.66300 -96.57800 1.000 66.40296 S ? A ? 226 1
   ATOM 1793 CE . MET B 271 ? -150.54800 -5.22300 -96.25700 1.000 36.01744 C ? A ? 226 1
   ATOM 1794 N . ASN B 272 ? -147.02500 -9.44100 -97.64100 1.000 45.83932 N ? A ? 227 1
   ATOM 1795 CA . ASN B 272 ? -146.07500 -10.37600 -98.23000 1.000 49.24165 C ? A ? 227 1
   ATOM 1796 C . ASN B 272 ? -146.10600 -11.63900 -97.42600 1.000 50.41916 C ? A ? 227 1
   ATOM 1797 O . ASN B 272 ? -145.06900 -12.22400 -97.09800 1.000 55.00614 O ? A ? 227 1
   ATOM 1798 CB . ASN B 272 ? -144.67900 -9.76600 -98.32500 1.000 55.65692 C ? A ? 227 1
   ATOM 1799 CG . ASN B 272 ? -144.57100 -8.80900 -99.50500 1.000 64.32920 C ? A ? 227 1
   ATOM 1800 OD1 . ASN B 272 ? -144.77200 -9.20700 -100.65600 1.000 60.93064 O ? A ? 227 1
   ATOM 1801 ND2 . ASN B 272 ? -144.32300 -7.53100 -99.21900 1.000 60.04341 N ? A ? 227 1
   ATOM 1802 N . ALA B 273 ? -147.33000 -12.05300 -97.08700 1.000 47.68895 N ? A ? 228 1
   ATOM 1803 CA . ALA B 273 ? -147.53200 -13.18600 -96.20200 1.000 45.36303 C ? A ? 228 1
   ATOM 1804 C . ALA B 273 ? -146.68700 -14.37200 -96.62200 1.000 47.85549 C ? A ? 228 1
   ATOM 1805 O . ALA B 273 ? -146.16900 -15.10100 -95.77000 1.000 46.08736 O ? A ? 228 1
   ATOM 1806 CB . ALA B 273 ? -149.01300 -13.56100 -96.18200 1.000 47.18178 C ? A ? 228 1
   ATOM 1807 N . ARG B 274 ? -146.52700 -14.58600 -97.93100 1.000 43.75517 N ? A ? 229 1
   ATOM 1808 CA . ARG B 274 ? -145.75500 -15.74200 -98.34900 1.000 46.62215 C ? A ? 229 1
   ATOM 1809 C . ARG B 274 ? -144.30300 -15.60200 -97.90000 1.000 53.47813 C ? A ? 229 1
   ATOM 1810 O . ARG B 274 ? -143.74700 -16.51100 -97.26400 1.000 48.29270 O ? A ? 229 1
   ATOM 1811 CB . ARG B 274 ? -145.86200 -15.95000 -99.85700 1.000 39.73672 C ? A ? 229 1
   ATOM 1812 CG . ARG B 274 ? -145.17600 -17.23100 -100.25700 1.000 40.67961 C ? A ? 229 1
   ATOM 1813 CD . ARG B 274 ? -145.83000 -17.95400 -101.39400 1.000 37.38425 C ? A ? 229 1
   ATOM 1814 NE . ARG B 274 ? -145.15400 -19.23100 -101.62200 1.000 33.24627 N ? A ? 229 1
   ATOM 1815 CZ . ARG B 274 ? -145.43500 -20.05400 -102.62900 1.000 34.23352 C ? A ? 229 1
   ATOM 1816 NH1 . ARG B 274 ? -146.37700 -19.74000 -103.51100 1.000 24.57167 N ? A ? 229 1
   ATOM 1817 NH2 . ARG B 274 ? -144.77600 -21.19100 -102.74900 1.000 26.20366 N ? A ? 229 1
   ATOM 1818 N . SER B 275 ? -143.68400 -14.44800 -98.17600 1.000 50.13239 N ? A ? 230 1
   ATOM 1819 CA . SER B 275 ? -142.30300 -14.25900 -97.74500 1.000 51.23013 C ? A ? 230 1
   ATOM 1820 C . SER B 275 ? -142.19100 -14.26400 -96.22600 1.000 49.22163 C ? A ? 230 1
   ATOM 1821 O . SER B 275 ? -141.23500 -14.81400 -95.67400 1.000 55.13404 O ? A ? 230 1
   ATOM 1822 CB . SER B 275 ? -141.72700 -12.97300 -98.33700 1.000 43.81745 C ? A ? 230 1
   ATOM 1823 OG . SER B 275 ? -142.02500 -12.88300 -99.72300 1.000 57.09959 O ? A ? 230 1
   ATOM 1824 N . LYS B 276 ? -143.16800 -13.68300 -95.53400 1.000 57.99890 N ? A ? 231 1
   ATOM 1825 CA . LYS B 276 ? -143.21000 -13.68400 -94.07000 1.000 59.66081 C ? A ? 231 1
   ATOM 1826 C . LYS B 276 ? -143.70800 -15.01200 -93.47100 1.000 57.03132 C ? A ? 231 1
   ATOM 1827 O . LYS B 276 ? -143.86000 -15.09900 -92.24600 1.000 56.48622 O ? A ? 231 1
   ATOM 1828 CB . LYS B 276 ? -144.08600 -12.52400 -93.56300 1.000 51.28571 C ? A ? 231 1
   ATOM 1829 CG . LYS B 276 ? -143.63400 -11.13700 -94.04400 1.000 49.57889 C ? A ? 231 1
   ATOM 1830 CD . LYS B 276 ? -144.28200 -10.01500 -93.23900 1.000 48.53937 C ? A ? 231 1
   ATOM 1831 CE . LYS B 276 ? -144.82100 -8.91200 -94.14400 1.000 48.25027 C ? A ? 231 1
   ATOM 1832 NZ . LYS B 276 ? -146.19300 -8.47000 -93.72800 1.000 44.19009 N ? A ? 231 1
   ATOM 1833 N . ASN B 277 ? -143.93400 -16.03700 -94.29700 1.000 51.36262 N ? A ? 232 1
   ATOM 1834 CA . ASN B 277 ? -144.54400 -17.30200 -93.88900 1.000 50.13088 C ? A ? 232 1
   ATOM 1835 C . ASN B 277 ? -145.74200 -17.10500 -92.97800 1.000 43.07051 C ? A ? 232 1
   ATOM 1836 O . ASN B 277 ? -145.90600 -17.82100 -91.98500 1.000 45.83213 O ? A ? 232 1
   ATOM 1837 CB . ASN B 277 ? -143.55000 -18.22100 -93.19000 1.000 50.00221 C ? A ? 232 1
   ATOM 1838 CG . ASN B 277 ? -144.01800 -19.66600 -93.19200 1.000 51.78657 C ? A ? 232 1
   ATOM 1839 OD1 . ASN B 277 ? -144.96800 -20.01200 -93.90200 1.000 48.32998 O ? A ? 232 1
   ATOM 1840 ND2 . ASN B 277 ? -143.37700 -20.50900 -92.38900 1.000 47.98848 N ? A ? 232 1
   ATOM 1841 N . VAL B 278 ? -146.58300 -16.13300 -93.31300 1.000 41.89739 N ? A ? 233 1
   ATOM 1842 CA . VAL B 278 ? -147.83500 -15.90300 -92.60100 1.000 48.22008 C ? A ? 233 1
   ATOM 1843 C . VAL B 278 ? -148.88300 -16.68500 -93.38500 1.000 45.79092 C ? A ? 233 1
   ATOM 1844 O . VAL B 278 ? -149.42000 -16.21700 -94.38600 1.000 47.07813 O ? A ? 233 1
   ATOM 1845 CB . VAL B 278 ? -148.15900 -14.41400 -92.49000 1.000 49.07223 C ? A ? 233 1
   ATOM 1846 CG1 . VAL B 278 ? -149.58000 -14.18100 -91.93500 1.000 41.07969 C ? A ? 233 1
   ATOM 1847 CG2 . VAL B 278 ? -147.09600 -13.71100 -91.64300 1.000 48.85141 C ? A ? 233 1
   ATOM 1848 N . GLY B 279 ? -149.15500 -17.91100 -92.94600 1.000 46.71160 N ? A ? 234 1
   ATOM 1849 CA . GLY B 279 ? -149.94800 -18.78800 -93.77700 1.000 42.15858 C ? A ? 234 1
   ATOM 1850 C . GLY B 279 ? -150.72200 -19.82200 -92.99200 1.000 45.11125 C ? A ? 234 1
   ATOM 1851 O . GLY B 279 ? -150.70700 -19.85100 -91.75900 1.000 45.59121 O ? A ? 234 1
   ATOM 1852 N . TRP B 280 ? -151.41700 -20.67200 -93.74600 1.000 43.41989 N ? A ? 235 1
   ATOM 1853 CA . TRP B 280 ? -152.25700 -21.73200 -93.21900 1.000 36.33763 C ? A ? 235 1
   ATOM 1854 C . TRP B 280 ? -151.89600 -23.05800 -93.87600 1.000 40.95541 C ? A ? 235 1
   ATOM 1855 O . TRP B 280 ? -151.47300 -23.10500 -95.03900 1.000 38.97458 O ? A ? 235 1
   ATOM 1856 CB . TRP B 280 ? -153.71800 -21.49900 -93.49100 1.000 33.15592 C ? A ? 235 1
   ATOM 1857 CG . TRP B 280 ? -154.31800 -20.20200 -93.14000 1.000 33.60886 C ? A ? 235 1
   ATOM 1858 CD1 . TRP B 280 ? -153.80100 -18.96000 -93.32600 1.000 31.81243 C ? A ? 235 1
   ATOM 1859 CD2 . TRP B 280 ? -155.61600 -20.02200 -92.58300 1.000 36.93897 C ? A ? 235 1
   ATOM 1860 NE1 . TRP B 280 ? -154.69900 -18.00800 -92.90300 1.000 36.53300 N ? A ? 235 1
   ATOM 1861 CE2 . TRP B 280 ? -155.82400 -18.63700 -92.44200 1.000 38.70136 C ? A ? 235 1
   ATOM 1862 CE3 . TRP B 280 ? -156.62500 -20.90300 -92.18400 1.000 40.85096 C ? A ? 235 1
   ATOM 1863 CZ2 . TRP B 280 ? -157.00300 -18.10900 -91.91200 1.000 40.52787 C ? A ? 235 1
   ATOM 1864 CZ3 . TRP B 280 ? -157.79600 -20.38200 -91.65500 1.000 43.13725 C ? A ? 235 1
   ATOM 1865 CH2 . TRP B 280 ? -157.97500 -18.99700 -91.52000 1.000 48.05483 C ? A ? 235 1
   ATOM 1866 N . ARG B 281 ? -152.09500 -24.14300 -93.13200 1.000 31.20301 N ? A ? 236 1
   ATOM 1867 CA . ARG B 281 ? -152.00500 -25.48800 -93.68700 1.000 30.86829 C ? A ? 236 1
   ATOM 1868 C . ARG B 281 ? -153.43700 -25.89200 -94.00700 1.000 36.68384 C ? A ? 236 1
   ATOM 1869 O . ARG B 281 ? -154.17600 -26.36900 -93.13900 1.000 30.35637 O ? A ? 236 1
   ATOM 1870 CB . ARG B 281 ? -151.33600 -26.45800 -92.72400 1.000 31.49518 C ? A ? 236 1
   ATOM 1871 CG . ARG B 281 ? -150.83200 -27.73100 -93.39000 1.000 33.79572 C ? A ? 236 1
   ATOM 1872 CD . ARG B 281 ? -150.05700 -28.61300 -92.42100 1.000 35.06641 C ? A ? 236 1
   ATOM 1873 NE . ARG B 281 ? -150.89800 -29.08800 -91.32100 1.000 42.93800 N ? A ? 236 1
   ATOM 1874 CZ . ARG B 281 ? -151.40100 -30.32000 -91.23500 1.000 45.24500 C ? A ? 236 1
   ATOM 1875 NH1 . ARG B 281 ? -151.14400 -31.21600 -92.18400 1.000 38.39120 N ? A ? 236 1
   ATOM 1876 NH2 . ARG B 281 ? -152.15900 -30.66100 -90.19400 1.000 44.56825 N ? A ? 236 1
   ATOM 1877 N . LEU B 282 ? -153.84100 -25.66500 -95.26400 1.000 28.39484 N ? A ? 237 1
   ATOM 1878 CA . LEU B 282 ? -155.17400 -26.03500 -95.72900 1.000 30.81731 C ? A ? 237 1
   ATOM 1879 C . LEU B 282 ? -155.19500 -27.25000 -96.64300 1.000 34.80155 C ? A ? 237 1
   ATOM 1880 O . LEU B 282 ? -156.28700 -27.73700 -96.95700 1.000 36.58844 O ? A ? 237 1
   ATOM 1881 CB . LEU B 282 ? -155.82700 -24.87500 -96.48300 1.000 26.25209 C ? A ? 237 1
   ATOM 1882 CG . LEU B 282 ? -155.77400 -23.54600 -95.75900 1.000 31.60820 C ? A ? 237 1
   ATOM 1883 CD1 . LEU B 282 ? -156.10300 -22.46500 -96.75500 1.000 26.95075 C ? A ? 237 1
   ATOM 1884 CD2 . LEU B 282 ? -156.75000 -23.55000 -94.57900 1.000 32.01614 C ? A ? 237 1
   ATOM 1885 N . ASP B 283 ? -154.03600 -27.74700 -97.07400 1.000 28.21663 N ? A ? 238 1
   ATOM 1886 CA . ASP B 283 ? -153.94400 -28.82700 -98.04600 1.000 27.90220 C ? A ? 238 1
   ATOM 1887 C . ASP B 283 ? -153.35600 -30.06800 -97.38600 1.000 28.66190 C ? A ? 238 1
   ATOM 1888 O . ASP B 283 ? -152.27800 -30.00400 -96.78400 1.000 27.74038 O ? A ? 238 1
   ATOM 1889 CB . ASP B 283 ? -153.10100 -28.38400 -99.24400 1.000 25.68236 C ? A ? 238 1
   ATOM 1890 CG . ASP B 283 ? -153.64400 -27.10300 -99.88700 1.000 30.85533 C ? A ? 238 1
   ATOM 1891 OD1 . ASP B 283 ? -154.58100 -27.19800 -100.71100 1.000 29.64030 O ? A ? 238 1
   ATOM 1892 OD2 . ASP B 283 ? -153.14600 -26.00000 -99.56800 1.000 29.47661 O ? A ? 238 1
   ATOM 1893 N . TYR B 284 ? -154.06000 -31.19400 -97.51500 1.000 26.36234 N ? A ? 239 1
   ATOM 1894 CA . TYR B 284 ? -153.78200 -32.38700 -96.73100 1.000 30.63904 C ? A ? 239 1
   ATOM 1895 C . TYR B 284 ? -153.71400 -33.62100 -97.61500 1.000 28.79435 C ? A ? 239 1
   ATOM 1896 O . TYR B 284 ? -154.25600 -33.65400 -98.72300 1.000 28.66372 O ? A ? 239 1
   ATOM 1897 CB . TYR B 284 ? -154.86400 -32.64200 -95.66500 1.000 27.31211 C ? A ? 239 1
   ATOM 1898 CG . TYR B 284 ? -155.10000 -31.52300 -94.67900 1.000 32.10210 C ? A ? 239 1
   ATOM 1899 CD1 . TYR B 284 ? -155.78800 -30.37300 -95.05300 1.000 31.16179 C ? A ? 239 1
   ATOM 1900 CD2 . TYR B 284 ? -154.67800 -31.63500 -93.35700 1.000 37.20254 C ? A ? 239 1
   ATOM 1901 CE1 . TYR B 284 ? -156.02400 -29.35500 -94.14900 1.000 31.49755 C ? A ? 239 1
   ATOM 1902 CE2 . TYR B 284 ? -154.91100 -30.62200 -92.44800 1.000 34.07163 C ? A ? 239 1
   ATOM 1903 CZ . TYR B 284 ? -155.58400 -29.48800 -92.85000 1.000 34.86782 C ? A ? 239 1
   ATOM 1904 OH . TYR B 284 ? -155.81400 -28.48000 -91.94800 1.000 37.18080 O ? A ? 239 1
   ATOM 1905 N . PHE B 285 ? -153.02600 -34.63200 -97.08600 1.000 25.02387 N ? A ? 240 1
   ATOM 1906 CA . PHE B 285 ? -153.18500 -36.03800 -97.44200 1.000 26.98144 C ? A ? 240 1
   ATOM 1907 C . PHE B 285 ? -153.73300 -36.73800 -96.20300 1.000 25.15811 C ? A ? 240 1
   ATOM 1908 O . PHE B 285 ? -153.04000 -36.83100 -95.18900 1.000 28.02532 O ? A ? 240 1
   ATOM 1909 CB . PHE B 285 ? -151.84700 -36.66000 -97.84600 1.000 24.17200 C ? A ? 240 1
   ATOM 1910 CG . PHE B 285 ? -151.42100 -36.32900 -99.23200 1.000 24.52439 C ? A ? 240 1
   ATOM 1911 CD1 . PHE B 285 ? -150.43600 -35.38200 -99.45400 1.000 25.81779 C ? A ? 240 1
   ATOM 1912 CD2 . PHE B 285 ? -152.00400 -36.95800 -100.31300 1.000 24.14051 C ? A ? 240 1
   ATOM 1913 CE1 . PHE B 285 ? -150.03700 -35.05600 -100.73400 1.000 26.63421 C ? A ? 240 1
   ATOM 1914 CE2 . PHE B 285 ? -151.60600 -36.64500 -101.59900 1.000 25.10034 C ? A ? 240 1
   ATOM 1915 CZ . PHE B 285 ? -150.62300 -35.68400 -101.80500 1.000 22.55186 C ? A ? 240 1
   ATOM 1916 N . LEU B 286 ? -154.95300 -37.24400 -96.27500 1.000 29.54718 N ? A ? 241 1
   ATOM 1917 CA . LEU B 286 ? -155.53700 -38.02300 -95.19000 1.000 28.50124 C ? A ? 241 1
   ATOM 1918 C . LEU B 286 ? -155.61100 -39.49100 -95.60400 1.000 31.45851 C ? A ? 241 1
   ATOM 1919 O . LEU B 286 ? -155.90200 -39.80100 -96.76300 1.000 34.91729 O ? A ? 241 1
   ATOM 1920 CB . LEU B 286 ? -156.92600 -37.48500 -94.83200 1.000 29.35912 C ? A ? 241 1
   ATOM 1921 CG . LEU B 286 ? -156.96700 -35.98400 -94.53800 1.000 25.52649 C ? A ? 241 1
   ATOM 1922 CD1 . LEU B 286 ? -158.32300 -35.57300 -94.08200 1.000 21.45690 C ? A ? 241 1
   ATOM 1923 CD2 . LEU B 286 ? -155.96500 -35.64600 -93.46800 1.000 29.37555 C ? A ? 241 1
   ATOM 1924 N . LEU B 287 ? -155.34000 -40.39300 -94.66400 1.000 27.35747 N ? A ? 242 1
   ATOM 1925 CA . LEU B 287 ? -155.14800 -41.80400 -94.98100 1.000 25.81491 C ? A ? 242 1
   ATOM 1926 C . LEU B 287 ? -155.89200 -42.69700 -94.00600 1.000 34.52873 C ? A ? 242 1
   ATOM 1927 O . LEU B 287 ? -155.91300 -42.42600 -92.80400 1.000 37.76859 O ? A ? 242 1
   ATOM 1928 CB . LEU B 287 ? -153.67800 -42.20000 -94.91700 1.000 28.26719 C ? A ? 242 1
   ATOM 1929 CG . LEU B 287 ? -152.69700 -41.31500 -95.65900 1.000 31.75103 C ? A ? 242 1
   ATOM 1930 CD1 . LEU B 287 ? -151.28500 -41.81900 -95.46300 1.000 24.25563 C ? A ? 242 1
   ATOM 1931 CD2 . LEU B 287 ? -153.05100 -41.32500 -97.12900 1.000 35.34495 C ? A ? 242 1
   ATOM 1932 N . SER B 288 ? -156.47100 -43.77500 -94.53000 1.000 37.04470 N ? A ? 243 1
   ATOM 1933 CA . SER B 288 ? -156.93300 -44.87900 -93.70200 1.000 32.89910 C ? A ? 243 1
   ATOM 1934 C . SER B 288 ? -155.78800 -45.35500 -92.81500 1.000 41.51712 C ? A ? 243 1
   ATOM 1935 O . SER B 288 ? -154.61400 -45.28000 -93.19200 1.000 35.39479 O ? A ? 243 1
   ATOM 1936 CB . SER B 288 ? -157.39700 -46.03600 -94.58500 1.000 31.27919 C ? A ? 243 1
   ATOM 1937 OG . SER B 288 ? -158.58900 -45.72600 -95.26900 1.000 33.64931 O ? A ? 243 1
   ATOM 1938 N . HIS B 289 ? -156.12900 -45.85300 -91.62300 1.000 44.16110 N ? A ? 244 1
   ATOM 1939 CA . HIS B 289 ? -155.08300 -46.36200 -90.74000 1.000 35.07288 C ? A ? 244 1
   ATOM 1940 C . HIS B 289 ? -154.37600 -47.54700 -91.36900 1.000 30.87294 C ? A ? 244 1
   ATOM 1941 O . HIS B 289 ? -153.17700 -47.74200 -91.15600 1.000 36.46366 O ? A ? 244 1
   ATOM 1942 CB . HIS B 289 ? -155.67200 -46.73600 -89.38100 1.000 40.30922 C ? A ? 244 1
   ATOM 1943 CG . HIS B 289 ? -156.17100 -45.56100 -88.59400 1.000 50.14589 C ? A ? 244 1
   ATOM 1944 ND1 . HIS B 289 ? -157.43400 -45.51300 -88.04400 1.000 55.05345 N ? A ? 244 1
   ATOM 1945 CD2 . HIS B 289 ? -155.56900 -44.39500 -88.25200 1.000 53.02767 C ? A ? 244 1
   ATOM 1946 CE1 . HIS B 289 ? -157.59400 -44.36600 -87.40700 1.000 52.39244 C ? A ? 244 1
   ATOM 1947 NE2 . HIS B 289 ? -156.47800 -43.66800 -87.52100 1.000 47.92781 N ? A ? 244 1
   ATOM 1948 N . SER B 290 ? -155.08800 -48.32000 -92.18200 1.000 30.18313 N ? A ? 245 1
   ATOM 1949 CA . SER B 290 ? -154.47800 -49.45600 -92.85200 1.000 28.92375 C ? A ? 245 1
   ATOM 1950 C . SER B 290 ? -153.28200 -49.05400 -93.68200 1.000 38.61389 C ? A ? 245 1
   ATOM 1951 O . SER B 290 ? -152.43800 -49.90000 -93.98900 1.000 41.52944 O ? A ? 245 1
   ATOM 1952 CB . SER B 290 ? -155.48800 -50.13800 -93.76200 1.000 37.93061 C ? A ? 245 1
   ATOM 1953 OG . SER B 290 ? -154.86300 -51.21600 -94.44200 1.000 63.81505 O ? A ? 245 1
   ATOM 1954 N . LEU B 291 ? -153.19900 -47.78700 -94.06300 1.000 43.52087 N ? A ? 246 1
   ATOM 1955 CA . LEU B 291 ? -152.15400 -47.33100 -94.96500 1.000 40.42304 C ? A ? 246 1
   ATOM 1956 C . LEU B 291 ? -150.92700 -46.81700 -94.23400 1.000 38.55496 C ? A ? 246 1
   ATOM 1957 O . LEU B 291 ? -149.81900 -46.87400 -94.78300 1.000 41.60086 O ? A ? 246 1
   ATOM 1958 CB . LEU B 291 ? -152.71700 -46.24500 -95.87800 1.000 34.43842 C ? A ? 246 1
   ATOM 1959 CG . LEU B 291 ? -153.47600 -46.89400 -97.02600 1.000 35.88617 C ? A ? 246 1
   ATOM 1960 CD1 . LEU B 291 ? -154.15200 -45.82600 -97.88200 1.000 28.39187 C ? A ? 246 1
   ATOM 1961 CD2 . LEU B 291 ? -152.50900 -47.74400 -97.83500 1.000 28.04806 C ? A ? 246 1
   ATOM 1962 N . LEU B 292 ? -151.09800 -46.34000 -93.00200 1.000 41.98419 N ? A ? 247 1
   ATOM 1963 CA . LEU B 292 ? -150.02300 -45.78700 -92.19100 1.000 41.77797 C ? A ? 247 1
   ATOM 1964 C . LEU B 292 ? -148.73700 -46.61300 -92.28000 1.000 32.90816 C ? A ? 247 1
   ATOM 1965 O . LEU B 292 ? -147.65300 -46.03300 -92.41300 1.000 41.09225 O ? A ? 247 1
   ATOM 1966 CB . LEU B 292 ? -150.49700 -45.63400 -90.73800 1.000 36.74023 C ? A ? 247 1
   ATOM 1967 CG . LEU B 292 ? -151.52400 -44.51300 -90.53600 1.000 32.27151 C ? A ? 247 1
   ATOM 1968 CD1 . LEU B 292 ? -151.93900 -44.40800 -89.09800 1.000 36.37044 C ? A ? 247 1
   ATOM 1969 CD2 . LEU B 292 ? -150.95000 -43.19100 -90.98200 1.000 35.50128 C ? A ? 247 1
   ATOM 1970 N . PRO B 293 ? -148.78600 -47.94800 -92.24600 1.000 39.36598 N ? A ? 248 1
   ATOM 1971 CA . PRO B 293 ? -147.53100 -48.71100 -92.39100 1.000 41.60348 C ? A ? 248 1
   ATOM 1972 C . PRO B 293 ? -146.85200 -48.55500 -93.74900 1.000 48.85455 C ? A ? 248 1
   ATOM 1973 O . PRO B 293 ? -145.64800 -48.84500 -93.85200 1.000 51.41757 O ? A ? 248 1
   ATOM 1974 CB . PRO B 293 ? -147.97000 -50.16400 -92.14400 1.000 51.11090 C ? A ? 248 1
   ATOM 1975 CG . PRO B 293 ? -149.45900 -50.16200 -92.26100 1.000 42.63174 C ? A ? 248 1
   ATOM 1976 CD . PRO B 293 ? -149.89000 -48.82100 -91.80100 1.000 44.36683 C ? A ? 248 1
   ATOM 1977 N . ALA B 294 ? -147.57300 -48.11300 -94.78900 1.000 43.71234 N ? A ? 249 1
   ATOM 1978 CA . ALA B 294 ? -146.98600 -47.82500 -96.09200 1.000 36.75991 C ? A ? 249 1
   ATOM 1979 C . ALA B 294 ? -146.48600 -46.39400 -96.21800 1.000 31.31297 C ? A ? 249 1
   ATOM 1980 O . ALA B 294 ? -145.88500 -46.05500 -97.24100 1.000 39.85542 O ? A ? 249 1
   ATOM 1981 CB . ALA B 294 ? -148.00300 -48.10700 -97.20000 1.000 32.70363 C ? A ? 249 1
   ATOM 1982 N . LEU B 295 ? -146.69000 -45.55900 -95.20100 1.000 30.78032 N ? A ? 250 1
   ATOM 1983 CA . LEU B 295 ? -146.44700 -44.12000 -95.28800 1.000 32.60196 C ? A ? 250 1
   ATOM 1984 C . LEU B 295 ? -144.96000 -43.81100 -95.13400 1.000 36.00536 C ? A ? 250 1
   ATOM 1985 O . LEU B 295 ? -144.42600 -43.85200 -94.02300 1.000 38.21687 O ? A ? 250 1
   ATOM 1986 CB . LEU B 295 ? -147.26200 -43.38400 -94.22600 1.000 35.50384 C ? A ? 250 1
   ATOM 1987 CG . LEU B 295 ? -146.87700 -41.92900 -93.92200 1.000 38.06203 C ? A ? 250 1
   ATOM 1988 CD1 . LEU B 295 ? -146.86600 -41.08500 -95.21500 1.000 34.50617 C ? A ? 250 1
   ATOM 1989 CD2 . LEU B 295 ? -147.80300 -41.33000 -92.84000 1.000 26.58932 C ? A ? 250 1
   ATOM 1990 N . CYS B 296 ? -144.31000 -43.44200 -96.24300 1.000 25.26653 N ? A ? 251 1
   ATOM 1991 CA . CYS B 296 ? -142.89600 -43.07800 -96.22500 1.000 31.93139 C ? A ? 251 1
   ATOM 1992 C . CYS B 296 ? -142.68200 -41.61900 -95.83500 1.000 33.93284 C ? A ? 251 1
   ATOM 1993 O . CYS B 296 ? -141.81400 -41.31500 -95.01400 1.000 33.91916 O ? A ? 251 1
   ATOM 1994 CB . CYS B 296 ? -142.26100 -43.34700 -97.59000 1.000 29.42612 C ? A ? 251 1
   ATOM 1995 SG . CYS B 296 ? -142.57400 -45.01000 -98.24000 1.000 44.71152 S ? A ? 251 1
   ATOM 1996 N . ASP B 297 ? -143.43300 -40.69900 -96.43500 1.000 33.48679 N ? A ? 252 1
   ATOM 1997 CA . ASP B 297 ? -143.31800 -39.28600 -96.09200 1.000 32.50374 C ? A ? 252 1
   ATOM 1998 C . ASP B 297 ? -144.48800 -38.53200 -96.70300 1.000 31.80770 C ? A ? 252 1
   ATOM 1999 O . ASP B 297 ? -145.16400 -39.02500 -97.61400 1.000 31.64703 O ? A ? 252 1
   ATOM 2000 CB . ASP B 297 ? -141.98500 -38.68500 -96.56600 1.000 32.73024 C ? A ? 252 1
   ATOM 2001 CG . ASP B 297 ? -141.55300 -37.47400 -95.72800 1.000 39.32970 C ? A ? 252 1
   ATOM 2002 OD1 . ASP B 297 ? -142.40700 -36.94400 -94.97400 1.000 35.24859 O ? A ? 252 1
   ATOM 2003 OD2 . ASP B 297 ? -140.37500 -37.04100 -95.83800 1.000 33.43097 O ? A ? 252 1
   ATOM 2004 N . SER B 298 ? -144.71000 -37.32000 -96.19500 1.000 23.85528 N ? A ? 253 1
   ATOM 2005 CA . SER B 298 ? -145.76400 -36.44800 -96.70300 1.000 27.30357 C ? A ? 253 1
   ATOM 2006 C . SER B 298 ? -145.19200 -35.04500 -96.62900 1.000 29.79922 C ? A ? 253 1
   ATOM 2007 O . SER B 298 ? -144.89600 -34.57100 -95.53100 1.000 34.83446 O ? A ? 253 1
   ATOM 2008 CB . SER B 298 ? -147.04700 -36.59600 -95.87600 1.000 25.22772 C ? A ? 253 1
   ATOM 2009 OG . SER B 298 ? -147.86900 -35.44700 -95.91000 1.000 26.91555 O ? A ? 253 1
   ATOM 2010 N . LYS B 299 ? -145.00700 -34.39600 -97.78200 1.000 32.99457 N ? A ? 254 1
   ATOM 2011 CA . LYS B 299 ? -144.15200 -33.21900 -97.90800 1.000 28.00996 C ? A ? 254 1
   ATOM 2012 C . LYS B 299 ? -144.96700 -31.95600 -98.10900 1.000 26.36417 C ? A ? 254 1
   ATOM 2013 O . LYS B 299 ? -146.13200 -31.99800 -98.49200 1.000 25.47096 O ? A ? 254 1
   ATOM 2014 CB . LYS B 299 ? -143.19100 -33.34400 -99.09200 1.000 28.87045 C ? A ? 254 1
   ATOM 2015 CG . LYS B 299 ? -142.46000 -34.65200 -99.20900 1.000 27.30234 C ? A ? 254 1
   ATOM 2016 CD . LYS B 299 ? -141.85400 -35.02700 -97.88600 1.000 29.39127 C ? A ? 254 1
   ATOM 2017 CE . LYS B 299 ? -140.75800 -34.08500 -97.45800 1.000 35.58913 C ? A ? 254 1
   ATOM 2018 NZ . LYS B 299 ? -140.35200 -34.46100 -96.06700 1.000 37.30932 N ? A ? 254 1
   ATOM 2019 N . ILE B 300 ? -144.32100 -30.82100 -97.85600 1.000 32.66895 N ? A ? 255 1
   ATOM 2020 CA . ILE B 300 ? -144.82900 -29.50800 -98.24300 1.000 34.41528 C ? A ? 255 1
   ATOM 2021 C . ILE B 300 ? -143.78700 -28.86700 -99.14100 1.000 34.89657 C ? A ? 255 1
   ATOM 2022 O . ILE B 300 ? -142.65100 -28.64100 -98.71300 1.000 30.95223 O ? A ? 255 1
   ATOM 2023 CB . ILE B 300 ? -145.12400 -28.61900 -97.03000 1.000 31.95050 C ? A ? 255 1
   ATOM 2024 CG1 . ILE B 300 ? -146.22700 -29.25900 -96.18800 1.000 39.38078 C ? A ? 255 1
   ATOM 2025 CG2 . ILE B 300 ? -145.52000 -27.21900 -97.47800 1.000 30.73132 C ? A ? 255 1
   ATOM 2026 CD1 . ILE B 300 ? -146.19100 -28.85700 -94.73200 1.000 38.14690 C ? A ? 255 1
   ATOM 2027 N . ARG B 301 ? -144.15700 -28.60400 -100.39100 1.000 28.64221 N ? A ? 256 1
   ATOM 2028 CA . ARG B 301 ? -143.19400 -28.07400 -101.36100 1.000 32.02279 C ? A ? 256 1
   ATOM 2029 C . ARG B 301 ? -143.27800 -26.54100 -101.38100 1.000 33.59855 C ? A ? 256 1
   ATOM 2030 O . ARG B 301 ? -143.66900 -25.91100 -102.36300 1.000 33.71809 O ? A ? 256 1
   ATOM 2031 CB . ARG B 301 ? -143.43300 -28.69300 -102.73800 1.000 35.06257 C ? A ? 256 1
   ATOM 2032 CG . ARG B 301 ? -143.55600 -30.23100 -102.74700 1.000 26.70251 C ? A ? 256 1
   ATOM 2033 CD . ARG B 301 ? -142.30900 -30.88900 -102.19400 1.000 23.99650 C ? A ? 256 1
   ATOM 2034 NE . ARG B 301 ? -142.03000 -32.16100 -102.84600 1.000 19.57237 N ? A ? 256 1
   ATOM 2035 CZ . ARG B 301 ? -141.10800 -33.02300 -102.43100 1.000 28.82829 C ? A ? 256 1
   ATOM 2036 NH1 . ARG B 301 ? -140.37200 -32.73700 -101.36500 1.000 34.54272 N ? A ? 256 1
   ATOM 2037 NH2 . ARG B 301 ? -140.91100 -34.16500 -103.08100 1.000 30.13195 N ? A ? 256 1
   ATOM 2038 N . SER B 302 ? -142.85800 -25.93700 -100.26000 1.000 31.36318 N ? A ? 257 1
   ATOM 2039 CA . SER B 302 ? -143.10400 -24.51800 -100.00900 1.000 30.75935 C ? A ? 257 1
   ATOM 2040 C . SER B 302 ? -142.40600 -23.60700 -101.00000 1.000 33.59314 C ? A ? 257 1
   ATOM 2041 O . SER B 302 ? -142.83600 -22.45600 -101.17600 1.000 38.15009 O ? A ? 257 1
   ATOM 2042 CB . SER B 302 ? -142.67600 -24.16300 -98.58800 1.000 33.51145 C ? A ? 257 1
   ATOM 2043 OG . SER B 302 ? -141.54300 -24.92000 -98.21700 1.000 33.70333 O ? A ? 257 1
   ATOM 2044 N . LYS B 303 ? -141.38800 -24.10400 -101.69900 1.000 32.21450 N ? A ? 258 1
   ATOM 2045 CA . LYS B 303 ? -140.65500 -23.26000 -102.62900 1.000 33.28104 C ? A ? 258 1
   ATOM 2046 C . LYS B 303 ? -141.31500 -23.16700 -103.99900 1.000 39.93088 C ? A ? 258 1
   ATOM 2047 O . LYS B 303 ? -140.94200 -22.29100 -104.78400 1.000 39.98749 O ? A ? 258 1
   ATOM 2048 CB . LYS B 303 ? -139.21300 -23.76600 -102.79700 1.000 36.92882 C ? A ? 258 1
   ATOM 2049 CG . LYS B 303 ? -138.28800 -23.52500 -101.61600 1.000 34.08633 C ? A ? 258 1
   ATOM 2050 CD . LYS B 303 ? -137.24000 -24.62600 -101.52700 1.000 42.57362 C ? A ? 258 1
   ATOM 2051 CE . LYS B 303 ? -135.86000 -24.06800 -101.19300 1.000 49.14751 C ? A ? 258 1
   ATOM 2052 NZ . LYS B 303 ? -135.53900 -24.10900 -99.73000 1.000 59.54658 N ? A ? 258 1
   ATOM 2053 N . ALA B 304 ? -142.29300 -24.02100 -104.30100 1.000 40.13501 N ? A ? 259 1
   ATOM 2054 CA . ALA B 304 ? -142.85800 -24.09500 -105.64500 1.000 34.22379 C ? A ? 259 1
   ATOM 2055 C . ALA B 304 ? -143.92100 -23.01700 -105.84500 1.000 32.61323 C ? A ? 259 1
   ATOM 2056 O . ALA B 304 ? -144.95100 -23.00700 -105.16400 1.000 33.46349 O ? A ? 259 1
   ATOM 2057 CB . ALA B 304 ? -143.43800 -25.48500 -105.88600 1.000 30.31547 C ? A ? 259 1
   ATOM 2058 N . LEU B 305 ? -143.68600 -22.12900 -106.79500 1.000 29.04694 N ? A ? 260 1
   ATOM 2059 CA . LEU B 305 ? -144.55300 -20.98500 -107.01700 1.000 30.32416 C ? A ? 260 1
   ATOM 2060 C . LEU B 305 ? -145.58900 -21.29800 -108.08900 1.000 28.68594 C ? A ? 260 1
   ATOM 2061 O . LEU B 305 ? -145.56900 -22.36000 -108.70900 1.000 33.56380 O ? A ? 260 1
   ATOM 2062 CB . LEU B 305 ? -143.72200 -19.76700 -107.42100 1.000 29.42891 C ? A ? 260 1
   ATOM 2063 CG . LEU B 305 ? -142.50300 -19.51600 -106.55700 1.000 28.94233 C ? A ? 260 1
   ATOM 2064 CD1 . LEU B 305 ? -141.43700 -18.83200 -107.38200 1.000 34.55351 C ? A ? 260 1
   ATOM 2065 CD2 . LEU B 305 ? -142.90200 -18.66300 -105.39200 1.000 31.11786 C ? A ? 260 1
   ATOM 2066 N . GLY B 306 ? -146.50600 -20.34700 -108.30400 1.000 28.59018 N ? A ? 261 1
   ATOM 2067 CA . GLY B 306 ? -147.54000 -20.50700 -109.31400 1.000 24.74699 C ? A ? 261 1
   ATOM 2068 C . GLY B 306 ? -148.95600 -20.22900 -108.85100 1.000 27.99088 C ? A ? 261 1
   ATOM 2069 O . GLY B 306 ? -149.87300 -20.13400 -109.67000 1.000 33.85402 O ? A ? 261 1
   ATOM 2070 N . SER B 307 ? -149.15500 -20.08500 -107.54500 1.000 31.19744 N ? A ? 262 1
   ATOM 2071 CA . SER B 307 ? -150.49700 -19.98700 -106.98900 1.000 33.36499 C ? A ? 262 1
   ATOM 2072 C . SER B 307 ? -150.32700 -19.46000 -105.56700 1.000 29.34100 C ? A ? 262 1
   ATOM 2073 O . SER B 307 ? -149.20100 -19.33600 -105.08300 1.000 30.31012 O ? A ? 262 1
   ATOM 2074 CB . SER B 307 ? -151.20100 -21.36200 -107.07500 1.000 27.97235 C ? A ? 262 1
   ATOM 2075 OG . SER B 307 ? -152.26200 -21.54700 -106.15200 1.000 28.09554 O ? A ? 262 1
   ATOM 2076 N . ASP B 308 ? -151.44100 -19.13600 -104.89500 1.000 32.29790 N ? A ? 263 1
   ATOM 2077 CA . ASP B 308 ? -151.32200 -18.81400 -103.46700 1.000 36.23207 C ? A ? 263 1
   ATOM 2078 C . ASP B 308 ? -151.35700 -20.05200 -102.57400 1.000 39.08914 C ? A ? 263 1
   ATOM 2079 O . ASP B 308 ? -151.34000 -19.90800 -101.34000 1.000 34.62505 O ? A ? 263 1
   ATOM 2080 CB . ASP B 308 ? -152.40400 -17.82100 -103.00300 1.000 26.07305 C ? A ? 263 1
   ATOM 2081 CG . ASP B 308 ? -153.75600 -18.15400 -103.53900 1.000 31.58165 C ? A ? 263 1
   ATOM 2082 OD1 . ASP B 308 ? -154.72000 -17.38400 -103.29300 1.000 32.14591 O ? A ? 263 1
   ATOM 2083 OD2 . ASP B 308 ? -153.84600 -19.19100 -104.23300 1.000 34.20893 O ? A ? 263 1
   ATOM 2084 N . HIS B 309 ? -151.41400 -21.25200 -103.15300 1.000 30.60947 N ? A ? 264 1
   ATOM 2085 CA . HIS B 309 ? -151.06500 -22.48100 -102.45300 1.000 27.54990 C ? A ? 264 1
   ATOM 2086 C . HIS B 309 ? -149.78900 -23.05300 -103.05300 1.000 29.40013 C ? A ? 264 1
   ATOM 2087 O . HIS B 309 ? -149.41100 -22.73100 -104.18400 1.000 31.09623 O ? A ? 264 1
   ATOM 2088 CB . HIS B 309 ? -152.15900 -23.55200 -102.55100 1.000 25.99226 C ? A ? 264 1
   ATOM 2089 CG . HIS B 309 ? -153.50000 -23.14800 -102.02500 1.000 24.14526 C ? A ? 264 1
   ATOM 2090 ND1 . HIS B 309 ? -154.20700 -23.92900 -101.13000 1.000 22.69693 N ? A ? 264 1
   ATOM 2091 CD2 . HIS B 309 ? -154.29900 -22.09300 -102.31400 1.000 29.65737 C ? A ? 264 1
   ATOM 2092 CE1 . HIS B 309 ? -155.37400 -23.36000 -100.87900 1.000 26.93870 C ? A ? 264 1
   ATOM 2093 NE2 . HIS B 309 ? -155.45800 -22.24500 -101.58600 1.000 25.88571 N ? A ? 264 1
   ATOM 2094 N . CYS B 310 ? -149.13800 -23.92900 -102.30500 1.000 23.86053 N ? A ? 265 1
   ATOM 2095 CA . CYS B 310 ? -148.00600 -24.69200 -102.80700 1.000 29.74304 C ? A ? 265 1
   ATOM 2096 C . CYS B 310 ? -148.36900 -26.17900 -102.87700 1.000 30.81815 C ? A ? 265 1
   ATOM 2097 O . CYS B 310 ? -149.37800 -26.60900 -102.30900 1.000 29.42320 O ? A ? 265 1
   ATOM 2098 CB . CYS B 310 ? -146.76900 -24.45800 -101.92200 1.000 28.94976 C ? A ? 265 1
   ATOM 2099 SG . CYS B 310 ? -146.81400 -25.28500 -100.32800 1.000 30.80166 S ? A ? 265 1
   ATOM 2100 N . PRO B 311 ? -147.59600 -26.98700 -103.61000 1.000 31.94558 N ? A ? 266 1
   ATOM 2101 CA . PRO B 311 ? -147.93600 -28.40500 -103.73900 1.000 27.54467 C ? A ? 266 1
   ATOM 2102 C . PRO B 311 ? -147.56600 -29.16600 -102.47900 1.000 32.17362 C ? A ? 266 1
   ATOM 2103 O . PRO B 311 ? -146.73700 -28.73200 -101.68200 1.000 30.40159 O ? A ? 266 1
   ATOM 2104 CB . PRO B 311 ? -147.08300 -28.88200 -104.92500 1.000 26.55334 C ? A ? 266 1
   ATOM 2105 CG . PRO B 311 ? -146.34800 -27.67600 -105.43600 1.000 30.70323 C ? A ? 266 1
   ATOM 2106 CD . PRO B 311 ? -146.34400 -26.68600 -104.32100 1.000 27.63408 C ? A ? 266 1
   ATOM 2107 N . ILE B 312 ? -148.20000 -30.32200 -102.31600 1.000 27.75605 N ? A ? 267 1
   ATOM 2108 CA . ILE B 312 ? -147.86300 -31.27800 -101.27100 1.000 22.83874 C ? A ? 267 1
   ATOM 2109 C . ILE B 312 ? -147.69500 -32.63000 -101.93000 1.000 23.44529 C ? A ? 267 1
   ATOM 2110 O . ILE B 312 ? -148.37400 -32.93000 -102.91400 1.000 30.88151 O ? A ? 267 1
   ATOM 2111 CB . ILE B 312 ? -148.95100 -31.32900 -100.19400 1.000 27.29665 C ? A ? 267 1
   ATOM 2112 CG1 . ILE B 312 ? -150.30900 -31.57400 -100.85800 1.000 26.24381 C ? A ? 267 1
   ATOM 2113 CG2 . ILE B 312 ? -148.95400 -30.02700 -99.43200 1.000 26.70071 C ? A ? 267 1
   ATOM 2114 CD1 . ILE B 312 ? -151.47600 -31.74500 -99.86900 1.000 25.63668 C ? A ? 267 1
   ATOM 2115 N . THR B 313 ? -146.78800 -33.44200 -101.41700 1.000 24.02327 N ? A ? 268 1
   ATOM 2116 CA . THR B 313 ? -146.43400 -34.67600 -102.09800 1.000 24.66117 C ? A ? 268 1
   ATOM 2117 C . THR B 313 ? -146.43600 -35.81400 -101.10000 1.000 28.27449 C ? A ? 268 1
   ATOM 2118 O . THR B 313 ? -145.90300 -35.67200 -99.99700 1.000 32.98311 O ? A ? 268 1
   ATOM 2119 CB . THR B 313 ? -145.07400 -34.55100 -102.77600 1.000 27.63387 C ? A ? 268 1
   ATOM 2120 OG1 . THR B 313 ? -145.20300 -33.68000 -103.90300 1.000 24.63885 O ? A ? 268 1
   ATOM 2121 CG2 . THR B 313 ? -144.59600 -35.89300 -103.25300 1.000 30.65015 C ? A ? 268 1
   ATOM 2122 N . LEU B 314 ? -147.05900 -36.92400 -101.47700 1.000 26.46232 N ? A ? 269 1
   ATOM 2123 CA . LEU B 314 ? -147.16000 -38.11200 -100.64400 1.000 27.34724 C ? A ? 269 1
   ATOM 2124 C . LEU B 314 ? -146.27500 -39.19800 -101.23800 1.000 28.32506 C ? A ? 269 1
   ATOM 2125 O . LEU B 314 ? -146.23900 -39.36900 -102.46100 1.000 28.76288 O ? A ? 269 1
   ATOM 2126 CB . LEU B 314 ? -148.62100 -38.59500 -100.55600 1.000 21.39163 C ? A ? 269 1
   ATOM 2127 CG . LEU B 314 ? -149.00500 -39.75100 -99.61800 1.000 25.30086 C ? A ? 269 1
   ATOM 2128 CD1 . LEU B 314 ? -148.96500 -39.29800 -98.17800 1.000 25.07551 C ? A ? 269 1
   ATOM 2129 CD2 . LEU B 314 ? -150.39600 -40.31700 -99.92100 1.000 17.19661 C ? A ? 269 1
   ATOM 2130 N . TYR B 315 ? -145.54400 -39.91200 -100.37600 1.000 24.27382 N ? A ? 270 1
   ATOM 2131 CA . TYR B 315 ? -144.81700 -41.12100 -100.76000 1.000 29.59808 C ? A ? 270 1
   ATOM 2132 C . TYR B 315 ? -145.39900 -42.33100 -100.03300 1.000 29.57393 C ? A ? 270 1
   ATOM 2133 O . TYR B 315 ? -145.36400 -42.38400 -98.80200 1.000 30.97998 O ? A ? 270 1
   ATOM 2134 CB . TYR B 315 ? -143.34400 -41.00200 -100.40800 1.000 24.33853 C ? A ? 270 1
   ATOM 2135 CG . TYR B 315 ? -142.51400 -40.11400 -101.28700 1.000 28.39878 C ? A ? 270 1
   ATOM 2136 CD1 . TYR B 315 ? -142.21400 -38.81500 -100.89800 1.000 25.13400 C ? A ? 270 1
   ATOM 2137 CD2 . TYR B 315 ? -141.97900 -40.58600 -102.48000 1.000 36.17278 C ? A ? 270 1
   ATOM 2138 CE1 . TYR B 315 ? -141.40800 -38.00100 -101.66700 1.000 25.70911 C ? A ? 270 1
   ATOM 2139 CE2 . TYR B 315 ? -141.16700 -39.76900 -103.27300 1.000 32.52748 C ? A ? 270 1
   ATOM 2140 CZ . TYR B 315 ? -140.88800 -38.47600 -102.85100 1.000 33.74364 C ? A ? 270 1
   ATOM 2141 OH . TYR B 315 ? -140.09200 -37.64300 -103.60700 1.000 36.29706 O ? A ? 270 1
   ATOM 2142 N . LEU B 316 ? -145.88800 -43.31500 -100.78000 1.000 23.08236 N ? A ? 271 1
   ATOM 2143 CA . LEU B 316 ? -146.40600 -44.55000 -100.20000 1.000 27.40642 C ? A ? 271 1
   ATOM 2144 C . LEU B 316 ? -145.63500 -45.74700 -100.72300 1.000 31.80921 C ? A ? 271 1
   ATOM 2145 O . LEU B 316 ? -145.26400 -45.79500 -101.90000 1.000 36.35701 O ? A ? 271 1
   ATOM 2146 CB . LEU B 316 ? -147.88000 -44.76000 -100.52200 1.000 29.14818 C ? A ? 271 1
   ATOM 2147 CG . LEU B 316 ? -148.82600 -43.72000 -99.95500 1.000 28.16024 C ? A ? 271 1
   ATOM 2148 CD1 . LEU B 316 ? -150.26900 -44.15900 -100.15000 1.000 24.99281 C ? A ? 271 1
   ATOM 2149 CD2 . LEU B 316 ? -148.49500 -43.48000 -98.48600 1.000 30.08642 C ? A ? 271 1
   ATOM 2150 N . ALA B 317 ? -145.41700 -46.72500 -99.85700 1.000 35.05794 N ? A ? 272 1
   ATOM 2151 CA . ALA B 317 ? -144.79400 -47.98300 -100.26000 1.000 37.95636 C ? A ? 272 1
   ATOM 2152 C . ALA B 317 ? -145.89900 -49.03100 -100.32300 1.000 33.80795 C ? A ? 272 1
   ATOM 2153 O . ALA B 317 ? -146.29200 -49.59400 -99.30000 1.000 36.60450 O ? A ? 272 1
   ATOM 2154 CB . ALA B 317 ? -143.67700 -48.37600 -99.30300 1.000 33.35391 C ? A ? 272 1
   ATOM 2155 N . LEU B 318 ? -146.40300 -49.27400 -101.53500 1.000 43.46773 N ? A ? 273 1
   ATOM 2156 CA . LEU B 318 ? -147.55800 -50.14700 -101.77500 1.000 44.38701 C ? A ? 273 1
   ATOM 2157 C . LEU B 318 ? -147.16800 -51.43800 -102.48700 1.000 48.46004 C ? A ? 273 1
   ATOM 2158 O . LEU B 318 ? -146.01200 -51.58400 -102.90900 1.000 47.37626 O ? A ? 273 1
   ATOM 2159 CB . LEU B 318 ? -148.62000 -49.42800 -102.61500 1.000 37.63353 C ? A ? 273 1
   ATOM 2160 CG . LEU B 318 ? -149.27600 -48.20800 -101.98500 1.000 36.34893 C ? A ? 273 1
   ATOM 2161 CD1 . LEU B 318 ? -149.97400 -47.40400 -103.04700 1.000 44.20235 C ? A ? 273 1
   ATOM 2162 CD2 . LEU B 318 ? -150.24900 -48.65000 -100.92700 1.000 34.30922 C ? A ? 273 1
   ATOM 2163 OXT . LEU B 318 ? -148.01200 -52.33400 -102.66400 1.000 43.90566 O ? A ? 273 1
   ATOM 2164 O5' . G C 1 ? -161.22500 -76.30100 -95.97300 1.000 62.28839 O ? B ? . 1
   ATOM 2165 C5' . G C 1 ? -160.11700 -76.54400 -95.08100 1.000 49.97025 C ? B ? . 1
   ATOM 2166 C4' . G C 1 ? -159.54100 -75.23700 -94.54100 1.000 53.68134 C ? B ? . 1
   ATOM 2167 O4' . G C 1 ? -160.46000 -74.13800 -94.81600 1.000 48.55727 O ? B ? . 1
   ATOM 2168 C3' . G C 1 ? -159.33300 -75.19500 -93.02000 1.000 50.66245 C ? B ? . 1
   ATOM 2169 O3' . G C 1 ? -158.29100 -74.30600 -92.71600 1.000 41.40657 O ? B ? . 1
   ATOM 2170 C2' . G C 1 ? -160.64900 -74.60900 -92.55600 1.000 46.82619 C ? B ? . 1
   ATOM 2171 C1' . G C 1 ? -160.76500 -73.51400 -93.58800 1.000 45.50063 C ? B ? . 1
   ATOM 2172 N9 . G C 1 ? -162.06900 -72.90000 -93.66900 1.000 45.64218 N ? B ? . 1
   ATOM 2173 C8 . G C 1 ? -163.26700 -73.41300 -93.23500 1.000 47.71239 C ? B ? . 1
   ATOM 2174 N7 . G C 1 ? -164.27400 -72.60600 -93.43800 1.000 46.45679 N ? B ? . 1
   ATOM 2175 C5 . G C 1 ? -163.69800 -71.48800 -94.04100 1.000 48.37553 C ? B ? . 1
   ATOM 2176 C6 . G C 1 ? -164.29000 -70.27400 -94.49400 1.000 53.35248 C ? B ? . 1
   ATOM 2177 O6 . G C 1 ? -165.48700 -69.93700 -94.45100 1.000 53.73503 O ? B ? . 1
   ATOM 2178 N1 . G C 1 ? -163.33600 -69.40500 -95.04500 1.000 51.87473 N ? B ? . 1
   ATOM 2179 C2 . G C 1 ? -161.98200 -69.67800 -95.14200 1.000 57.74298 C ? B ? . 1
   ATOM 2180 N2 . G C 1 ? -161.21000 -68.72600 -95.70300 1.000 56.23153 N ? B ? . 1
   ATOM 2181 N3 . G C 1 ? -161.42200 -70.80900 -94.71700 1.000 57.02246 N ? B ? . 1
   ATOM 2182 C4 . G C 1 ? -162.34000 -71.66000 -94.18100 1.000 50.96273 C ? B ? . 1
   ATOM 2183 P . G C 2 ? -157.00100 -74.83800 -91.94600 1.000 44.47665 P ? B ? . 1
   ATOM 2184 OP1 . G C 2 ? -156.52100 -75.94900 -92.78500 1.000 49.16567 O ? B ? . 1
   ATOM 2185 OP2 . G C 2 ? -157.29400 -75.05800 -90.50900 1.000 45.74403 O ? B ? . 1
   ATOM 2186 O5' . G C 2 ? -155.97800 -73.61900 -92.05000 1.000 51.42314 O ? B ? . 1
   ATOM 2187 C5' . G C 2 ? -155.47300 -73.23300 -93.30500 1.000 44.81439 C ? B ? . 1
   ATOM 2188 C4' . G C 2 ? -155.17600 -71.74000 -93.35600 1.000 44.31493 C ? B ? . 1
   ATOM 2189 O4' . G C 2 ? -156.41500 -70.99200 -93.38400 1.000 41.56092 O ? B ? . 1
   ATOM 2190 C3' . G C 2 ? -154.38500 -71.18000 -92.18600 1.000 43.28490 C ? B ? . 1
   ATOM 2191 O3' . G C 2 ? -153.59100 -70.09900 -92.63800 1.000 51.46844 O ? B ? . 1
   ATOM 2192 C2' . G C 2 ? -155.48100 -70.70200 -91.24700 1.000 42.32071 C ? B ? . 1
   ATOM 2193 C1' . G C 2 ? -156.53300 -70.20600 -92.22100 1.000 41.22734 C ? B ? . 1
   ATOM 2194 N9 . G C 2 ? -157.88600 -70.36500 -91.72600 1.000 45.05549 N ? B ? . 1
   ATOM 2195 C8 . G C 2 ? -158.38200 -71.40100 -90.96300 1.000 44.69811 C ? B ? . 1
   ATOM 2196 N7 . G C 2 ? -159.65300 -71.27000 -90.67800 1.000 47.90861 N ? B ? . 1
   ATOM 2197 C5 . G C 2 ? -160.01400 -70.07300 -91.29500 1.000 44.50000 C ? B ? . 1
   ATOM 2198 C6 . G C 2 ? -161.26400 -69.40800 -91.33900 1.000 46.49237 C ? B ? . 1
   ATOM 2199 O6 . G C 2 ? -162.32800 -69.75400 -90.81800 1.000 54.49728 O ? B ? . 1
   ATOM 2200 N1 . G C 2 ? -161.20100 -68.22100 -92.07500 1.000 40.18613 N ? B ? . 1
   ATOM 2201 C2 . G C 2 ? -160.06100 -67.73700 -92.68700 1.000 47.94024 C ? B ? . 1
   ATOM 2202 N2 . G C 2 ? -160.18100 -66.57100 -93.35100 1.000 46.28140 N ? B ? . 1
   ATOM 2203 N3 . G C 2 ? -158.88100 -68.35500 -92.65300 1.000 47.00014 N ? B ? . 1
   ATOM 2204 C4 . G C 2 ? -158.93500 -69.51200 -91.94300 1.000 41.97134 C ? B ? . 1
   ATOM 2205 P . A C 3 ? -152.76100 -69.19700 -91.59600 1.000 59.20076 P ? B ? . 1
   ATOM 2206 OP1 . A C 3 ? -151.47400 -68.82900 -92.25100 1.000 54.68669 O ? B ? . 1
   ATOM 2207 OP2 . A C 3 ? -152.69400 -69.91600 -90.29400 1.000 37.55771 O ? B ? . 1
   ATOM 2208 O5' . A C 3 ? -153.66200 -67.87800 -91.47200 1.000 42.37100 O ? B ? . 1
   ATOM 2209 C5' . A C 3 ? -153.96600 -67.11400 -92.62900 1.000 40.80035 C ? B ? . 1
   ATOM 2210 C4' . A C 3 ? -154.82100 -65.92600 -92.25600 1.000 45.91704 C ? B ? . 1
   ATOM 2211 O4' . A C 3 ? -156.14800 -66.38200 -91.84600 1.000 50.09582 O ? B ? . 1
   ATOM 2212 C3' . A C 3 ? -154.27600 -65.09600 -91.09200 1.000 43.25031 C ? B ? . 1
   ATOM 2213 O3' . A C 3 ? -154.41800 -63.70600 -91.38200 1.000 54.73842 O ? B ? . 1
   ATOM 2214 C2' . A C 3 ? -155.15000 -65.52700 -89.90800 1.000 48.62726 C ? B ? . 1
   ATOM 2215 C1' . A C 3 ? -156.48000 -65.80800 -90.59500 1.000 47.20797 C ? B ? . 1
   ATOM 2216 N9 . A C 3 ? -157.34700 -66.73400 -89.85500 1.000 44.27268 N ? B ? . 1
   ATOM 2217 C8 . A C 3 ? -156.96800 -67.88100 -89.19600 1.000 48.89533 C ? B ? . 1
   ATOM 2218 N7 . A C 3 ? -157.96600 -68.51800 -88.60600 1.000 47.00378 N ? B ? . 1
   ATOM 2219 C5 . A C 3 ? -159.07500 -67.73200 -88.89100 1.000 44.28977 C ? B ? . 1
   ATOM 2220 C6 . A C 3 ? -160.44300 -67.85900 -88.55400 1.000 45.60530 C ? B ? . 1
   ATOM 2221 N6 . A C 3 ? -160.93400 -68.87300 -87.83300 1.000 48.27850 N ? B ? . 1
   ATOM 2222 N1 . A C 3 ? -161.28700 -66.90000 -88.99400 1.000 44.30568 N ? B ? . 1
   ATOM 2223 C2 . A C 3 ? -160.79500 -65.88400 -89.72700 1.000 48.22364 C ? B ? . 1
   ATOM 2224 N3 . A C 3 ? -159.53400 -65.65300 -90.11100 1.000 45.17321 N ? B ? . 1
   ATOM 2225 C4 . A C 3 ? -158.71200 -66.62300 -89.65600 1.000 45.49275 C ? B ? . 1
   ATOM 2226 P . T C 4 ? -153.78600 -62.58900 -90.40600 1.000 53.92192 P ? B ? . 1
   ATOM 2227 OP1 . T C 4 ? -153.30800 -61.50700 -91.29200 1.000 53.99255 O ? B ? . 1
   ATOM 2228 OP2 . T C 4 ? -152.86900 -63.22500 -89.43000 1.000 40.69387 O ? B ? . 1
   ATOM 2229 O5' . T C 4 ? -155.04500 -62.06500 -89.58800 1.000 45.21762 O ? B ? . 1
   ATOM 2230 C5' . T C 4 ? -156.19900 -61.67900 -90.28300 1.000 46.61831 C ? B ? . 1
   ATOM 2231 C4' . T C 4 ? -157.32500 -61.46700 -89.31100 1.000 48.21595 C ? B ? . 1
   ATOM 2232 O4' . T C 4 ? -157.85400 -62.74300 -88.88700 1.000 56.21427 O ? B ? . 1
   ATOM 2233 C3' . T C 4 ? -156.91600 -60.74300 -88.03100 1.000 49.85333 C ? B ? . 1
   ATOM 2234 O3' . T C 4 ? -157.66800 -59.56400 -87.92500 1.000 66.13124 O ? B ? . 1
   ATOM 2235 C2' . T C 4 ? -157.25500 -61.73800 -86.91200 1.000 47.61375 C ? B ? . 1
   ATOM 2236 C1' . T C 4 ? -158.31300 -62.59700 -87.58300 1.000 46.24732 C ? B ? . 1
   ATOM 2237 N1 . T C 4 ? -158.46400 -63.93200 -86.97900 1.000 42.08135 N ? B ? . 1
   ATOM 2238 C2 . T C 4 ? -159.71800 -64.37000 -86.66300 1.000 43.03098 C ? B ? . 1
   ATOM 2239 O2 . T C 4 ? -160.71300 -63.70700 -86.87500 1.000 41.09356 O ? B ? . 1
   ATOM 2240 N3 . T C 4 ? -159.76800 -65.62100 -86.09300 1.000 42.15500 N ? B ? . 1
   ATOM 2241 C4 . T C 4 ? -158.69000 -66.44900 -85.80800 1.000 47.70636 C ? B ? . 1
   ATOM 2242 O4 . T C 4 ? -158.82300 -67.55400 -85.28400 1.000 53.12762 O ? B ? . 1
   ATOM 2243 C5 . T C 4 ? -157.39300 -65.91600 -86.16000 1.000 41.28746 C ? B ? . 1
   ATOM 2244 C7 . T C 4 ? -156.15100 -66.71700 -85.89400 1.000 39.31375 C ? B ? . 1
   ATOM 2245 C6 . T C 4 ? -157.34400 -64.69500 -86.72100 1.000 42.15891 C ? B ? . 1
   ATOM 2246 P . C C 5 ? -157.20100 -58.35700 -86.97200 1.000 66.41892 P ? B ? . 1
   ATOM 2247 OP1 . C C 5 ? -157.04100 -57.20300 -87.89100 1.000 57.01152 O ? B ? . 1
   ATOM 2248 OP2 . C C 5 ? -156.08600 -58.76900 -86.07700 1.000 46.54893 O ? B ? . 1
   ATOM 2249 O5' . C C 5 ? -158.49300 -58.14100 -86.05300 1.000 54.09877 O ? B ? . 1
   ATOM 2250 C5' . C C 5 ? -159.78700 -58.25800 -86.63100 1.000 46.05532 C ? B ? . 1
   ATOM 2251 C4' . C C 5 ? -160.75100 -58.89700 -85.65700 1.000 51.89204 C ? B ? . 1
   ATOM 2252 O4' . C C 5 ? -160.46200 -60.29900 -85.53000 1.000 50.21292 O ? B ? . 1
   ATOM 2253 C3' . C C 5 ? -160.66500 -58.36700 -84.23300 1.000 58.86011 C ? B ? . 1
   ATOM 2254 O3' . C C 5 ? -161.60400 -57.29700 -84.04300 1.000 64.31062 O ? B ? . 1
   ATOM 2255 C2' . C C 5 ? -161.01500 -59.59200 -83.36200 1.000 58.16987 C ? B ? . 1
   ATOM 2256 C1' . C C 5 ? -161.08600 -60.75000 -84.35600 1.000 45.01060 C ? B ? . 1
   ATOM 2257 N1 . C C 5 ? -160.39900 -61.95900 -83.86900 1.000 42.70535 N ? B ? . 1
   ATOM 2258 C2 . C C 5 ? -161.14700 -62.96200 -83.26800 1.000 47.43335 C ? B ? . 1
   ATOM 2259 O2 . C C 5 ? -162.38000 -62.81900 -83.17900 1.000 44.58697 O ? B ? . 1
   ATOM 2260 N3 . C C 5 ? -160.50800 -64.07200 -82.80900 1.000 46.63514 N ? B ? . 1
   ATOM 2261 C4 . C C 5 ? -159.18600 -64.17600 -82.92500 1.000 40.74185 C ? B ? . 1
   ATOM 2262 N4 . C C 5 ? -158.60100 -65.28100 -82.44700 1.000 40.61728 N ? B ? . 1
   ATOM 2263 C5 . C C 5 ? -158.40600 -63.14900 -83.52600 1.000 40.65488 C ? B ? . 1
   ATOM 2264 C6 . C C 5 ? -159.04700 -62.06700 -83.97800 1.000 42.51798 C ? B ? . 1
   ATOM 2265 P . C C 6 ? -161.60100 -56.42700 -82.68500 1.000 65.54630 P ? B ? . 1
   ATOM 2266 OP1 . C C 6 ? -162.40500 -55.22100 -82.98900 1.000 71.44575 O ? B ? . 1
   ATOM 2267 OP2 . C C 6 ? -160.22000 -56.32100 -82.16100 1.000 67.03085 O ? B ? . 1
   ATOM 2268 O5' . C C 6 ? -162.36800 -57.34100 -81.62000 1.000 53.45809 O ? B ? . 1
   ATOM 2269 C5' . C C 6 ? -163.66200 -57.83700 -81.91000 1.000 58.80995 C ? B ? . 1
   ATOM 2270 C4' . C C 6 ? -164.12300 -58.71200 -80.77800 1.000 53.63977 C ? B ? . 1
   ATOM 2271 O4' . C C 6 ? -163.49100 -60.01900 -80.89600 1.000 53.32186 O ? B ? . 1
   ATOM 2272 C3' . C C 6 ? -163.73000 -58.16500 -79.40700 1.000 56.29208 C ? B ? . 1
   ATOM 2273 O3' . C C 6 ? -164.85000 -58.08900 -78.54900 1.000 63.75816 O ? B ? . 1
   ATOM 2274 C2' . C C 6 ? -162.70800 -59.16500 -78.89800 1.000 60.62271 C ? B ? . 1
   ATOM 2275 C1' . C C 6 ? -163.09500 -60.43700 -79.62700 1.000 48.83102 C ? B ? . 1
   ATOM 2276 N1 . C C 6 ? -161.94800 -61.32900 -79.74700 1.000 47.89882 N ? B ? . 1
   ATOM 2277 C2 . C C 6 ? -162.05700 -62.65700 -79.34400 1.000 50.34824 C ? B ? . 1
   ATOM 2278 O2 . C C 6 ? -163.15600 -63.08000 -78.95500 1.000 52.36637 O ? B ? . 1
   ATOM 2279 N3 . C C 6 ? -160.95900 -63.45300 -79.41600 1.000 47.03470 N ? B ? . 1
   ATOM 2280 C4 . C C 6 ? -159.79500 -62.94900 -79.84100 1.000 46.77340 C ? B ? . 1
   ATOM 2281 N4 . C C 6 ? -158.73900 -63.76700 -79.90700 1.000 51.18245 N ? B ? . 1
   ATOM 2282 C5 . C C 6 ? -159.66500 -61.58600 -80.22800 1.000 46.98198 C ? B ? . 1
   ATOM 2283 C6 . C C 6 ? -160.75200 -60.81900 -80.15300 1.000 47.39175 C ? B ? . 1
   ATOM 2284 P . G C 7 ? -164.77500 -57.24100 -77.18100 1.000 64.55460 P ? B ? . 1
   ATOM 2285 OP1 . G C 7 ? -165.64500 -56.05400 -77.34900 1.000 61.60372 O ? B ? . 1
   ATOM 2286 OP2 . G C 7 ? -163.36900 -57.01900 -76.79100 1.000 57.04873 O ? B ? . 1
   ATOM 2287 O5' . G C 7 ? -165.41200 -58.23400 -76.10700 1.000 48.58944 O ? B ? . 1
   ATOM 2288 C5' . G C 7 ? -166.39100 -59.17400 -76.51900 1.000 52.46409 C ? B ? . 1
   ATOM 2289 C4' . G C 7 ? -166.39200 -60.36900 -75.59500 1.000 52.65277 C ? B ? . 1
   ATOM 2290 O4' . G C 7 ? -165.33000 -61.29500 -75.98200 1.000 59.47810 O ? B ? . 1
   ATOM 2291 C3' . G C 7 ? -166.14600 -60.02600 -74.13700 1.000 58.09503 C ? B ? . 1
   ATOM 2292 O3' . G C 7 ? -166.96800 -60.83600 -73.30100 1.000 60.95229 O ? B ? . 1
   ATOM 2293 C2' . G C 7 ? -164.65700 -60.33900 -73.95200 1.000 60.17197 C ? B ? . 1
   ATOM 2294 C1' . G C 7 ? -164.44700 -61.51500 -74.89700 1.000 55.45432 C ? B ? . 1
   ATOM 2295 N9 . G C 7 ? -163.07500 -61.59500 -75.42100 1.000 52.98561 N ? B ? . 1
   ATOM 2296 C8 . G C 7 ? -162.37400 -60.58000 -76.03300 1.000 54.50348 C ? B ? . 1
   ATOM 2297 N7 . G C 7 ? -161.17600 -60.92300 -76.41700 1.000 48.18999 N ? B ? . 1
   ATOM 2298 C5 . G C 7 ? -161.06200 -62.24900 -76.02700 1.000 47.09852 C ? B ? . 1
   ATOM 2299 C6 . G C 7 ? -159.97600 -63.14100 -76.17300 1.000 51.41904 C ? B ? . 1
   ATOM 2300 O6 . G C 7 ? -158.87200 -62.91700 -76.69300 1.000 52.64575 O ? B ? . 1
   ATOM 2301 N1 . G C 7 ? -160.25900 -64.40300 -75.63600 1.000 47.80263 N ? B ? . 1
   ATOM 2302 C2 . G C 7 ? -161.44700 -64.75200 -75.03900 1.000 51.74295 C ? B ? . 1
   ATOM 2303 N2 . G C 7 ? -161.53300 -66.01400 -74.58400 1.000 51.97008 N ? B ? . 1
   ATOM 2304 N3 . G C 7 ? -162.48300 -63.91900 -74.89200 1.000 59.08422 N ? B ? . 1
   ATOM 2305 C4 . G C 7 ? -162.21800 -62.68400 -75.40700 1.000 53.15656 C ? B ? . 1
   ATOM 2306 P . T C 8 ? -166.85300 -60.73300 -71.70000 1.000 54.72011 P ? B ? . 1
   ATOM 2307 OP1 . T C 8 ? -168.22600 -60.91300 -71.17900 1.000 72.13007 O ? B ? . 1
   ATOM 2308 OP2 . T C 8 ? -166.11200 -59.49500 -71.34600 1.000 55.50901 O ? B ? . 1
   ATOM 2309 O5' . T C 8 ? -166.01700 -62.03600 -71.28500 1.000 49.78260 O ? B ? . 1
   ATOM 2310 C5' . T C 8 ? -166.64100 -63.30300 -71.33400 1.000 55.33991 C ? B ? . 1
   ATOM 2311 C4' . T C 8 ? -165.68400 -64.40000 -70.92700 1.000 57.81201 C ? B ? . 1
   ATOM 2312 O4' . T C 8 ? -164.44300 -64.26300 -71.66000 1.000 60.89195 O ? B ? . 1
   ATOM 2313 C3' . T C 8 ? -165.31100 -64.42200 -69.44400 1.000 65.38324 C ? B ? . 1
   ATOM 2314 O3' . T C 8 ? -165.50700 -65.73900 -68.93600 1.000 75.29673 O ? B ? . 1
   ATOM 2315 C2' . T C 8 ? -163.82600 -64.01200 -69.43100 1.000 62.07406 C ? B ? . 1
   ATOM 2316 C1' . T C 8 ? -163.36200 -64.51100 -70.78800 1.000 61.28911 C ? B ? . 1
   ATOM 2317 N1 . T C 8 ? -162.14100 -63.81400 -71.34500 1.000 60.22449 N ? B ? . 1
   ATOM 2318 C2 . T C 8 ? -160.94000 -64.50400 -71.45400 1.000 56.07924 C ? B ? . 1
   ATOM 2319 O2 . T C 8 ? -160.78100 -65.66000 -71.08300 1.000 59.41499 O ? B ? . 1
   ATOM 2320 N3 . T C 8 ? -159.91700 -63.77900 -72.00600 1.000 51.07543 N ? B ? . 1
   ATOM 2321 C4 . T C 8 ? -159.96400 -62.47100 -72.46100 1.000 45.69392 C ? B ? . 1
   ATOM 2322 O4 . T C 8 ? -158.99000 -61.90900 -72.93600 1.000 47.46344 O ? B ? . 1
   ATOM 2323 C5 . T C 8 ? -161.23800 -61.81100 -72.33300 1.000 54.80535 C ? B ? . 1
   ATOM 2324 C7 . T C 8 ? -161.39100 -60.38800 -72.79200 1.000 48.36841 C ? B ? . 1
   ATOM 2325 C6 . T C 8 ? -162.25800 -62.50600 -71.79600 1.000 59.12235 C ? B ? . 1
   ATOM 2326 P . C C 9 ? -165.41900 -66.03700 -67.36000 1.000 83.24216 P ? B ? . 1
   ATOM 2327 OP1 . C C 9 ? -166.48600 -67.01100 -67.02400 1.000 72.45828 O ? B ? . 1
   ATOM 2328 OP2 . C C 9 ? -165.35100 -64.74100 -66.64300 1.000 76.14915 O ? B ? . 1
   ATOM 2329 O5' . C C 9 ? -163.98400 -66.72700 -67.18800 1.000 83.73093 O ? B ? . 1
   ATOM 2330 C5' . C C 9 ? -163.60100 -67.83900 -68.00600 1.000 69.97585 C ? B ? . 1
   ATOM 2331 C4' . C C 9 ? -162.21100 -68.31900 -67.62400 1.000 76.84700 C ? B ? . 1
   ATOM 2332 O4' . C C 9 ? -161.22300 -67.53500 -68.34200 1.000 80.89566 O ? B ? . 1
   ATOM 2333 C3' . C C 9 ? -161.86800 -68.15900 -66.13500 1.000 89.40289 C ? B ? . 1
   ATOM 2334 O3' . C C 9 ? -161.08900 -69.26300 -65.66600 1.000 95.77956 O ? B ? . 1
   ATOM 2335 C2' . C C 9 ? -161.06500 -66.86600 -66.10500 1.000 79.45167 C ? B ? . 1
   ATOM 2336 C1' . C C 9 ? -160.31000 -66.97400 -67.41600 1.000 81.09855 C ? B ? . 1
   ATOM 2337 N1 . C C 9 ? -159.86800 -65.67400 -67.92300 1.000 71.75267 N ? B ? . 1
   ATOM 2338 C2 . C C 9 ? -158.60600 -65.55400 -68.53100 1.000 68.41919 C ? B ? . 1
   ATOM 2339 O2 . C C 9 ? -157.87600 -66.56000 -68.63500 1.000 63.79399 O ? B ? . 1
   ATOM 2340 N3 . C C 9 ? -158.22000 -64.33600 -68.98800 1.000 65.34576 N ? B ? . 1
   ATOM 2341 C4 . C C 9 ? -159.03400 -63.28200 -68.84900 1.000 62.21187 C ? B ? . 1
   ATOM 2342 N4 . C C 9 ? -158.61100 -62.09800 -69.31300 1.000 52.84916 N ? B ? . 1
   ATOM 2343 C5 . C C 9 ? -160.31700 -63.39400 -68.22800 1.000 63.88722 C ? B ? . 1
   ATOM 2344 C6 . C C 9 ? -160.68600 -64.59500 -67.78300 1.000 60.63910 C ? B ? . 1
   ATOM 2345 P . G C 10 ? -160.97100 -69.53400 -64.08400 1.000 105.49815 P ? B ? . 1
   ATOM 2346 OP1 . G C 10 ? -161.74100 -70.76600 -63.79900 1.000 114.05134 O ? B ? . 1
   ATOM 2347 OP2 . G C 10 ? -161.24700 -68.27500 -63.34400 1.000 85.28668 O ? B ? . 1
   ATOM 2348 O5' . G C 10 ? -159.43200 -69.85700 -63.86300 1.000 101.88856 O ? B ? . 1
   ATOM 2349 C5' . G C 10 ? -158.80700 -70.85800 -64.63100 1.000 102.50717 C ? B ? . 1
   ATOM 2350 C4' . G C 10 ? -157.33200 -70.57000 -64.74900 1.000 107.83980 C ? B ? . 1
   ATOM 2351 O4' . G C 10 ? -157.13900 -69.26700 -65.37400 1.000 105.75044 O ? B ? . 1
   ATOM 2352 C3' . G C 10 ? -156.60300 -70.52100 -63.41300 1.000 106.11821 C ? B ? . 1
   ATOM 2353 O3' . G C 10 ? -155.32600 -71.13500 -63.53900 1.000 115.68808 O ? B ? . 1
   ATOM 2354 C2' . G C 10 ? -156.51500 -69.02200 -63.10200 1.000 98.27208 C ? B ? . 1
   ATOM 2355 C1' . G C 10 ? -156.46400 -68.38800 -64.49200 1.000 98.27606 C ? B ? . 1
   ATOM 2356 N9 . G C 10 ? -157.10800 -67.06800 -64.55400 1.000 92.68841 N ? B ? . 1
   ATOM 2357 C8 . G C 10 ? -158.31400 -66.70500 -63.98900 1.000 87.62477 C ? B ? . 1
   ATOM 2358 N7 . G C 10 ? -158.63800 -65.45500 -64.20300 1.000 81.04593 N ? B ? . 1
   ATOM 2359 C5 . G C 10 ? -157.58000 -64.95200 -64.95700 1.000 78.09180 C ? B ? . 1
   ATOM 2360 C6 . G C 10 ? -157.37100 -63.65100 -65.48600 1.000 69.33815 C ? B ? . 1
   ATOM 2361 O6 . G C 10 ? -158.10400 -62.65100 -65.39300 1.000 62.97901 O ? B ? . 1
   ATOM 2362 N1 . G C 10 ? -156.16900 -63.56900 -66.19100 1.000 67.40951 N ? B ? . 1
   ATOM 2363 C2 . G C 10 ? -155.28000 -64.60800 -66.36300 1.000 70.31045 C ? B ? . 1
   ATOM 2364 N2 . G C 10 ? -154.17000 -64.33000 -67.07200 1.000 66.17086 N ? B ? . 1
   ATOM 2365 N3 . G C 10 ? -155.46300 -65.83300 -65.87300 1.000 76.78203 N ? B ? . 1
   ATOM 2366 C4 . G C 10 ? -156.62900 -65.93300 -65.18300 1.000 84.19037 C ? B ? . 1
   ATOM 2367 P . A C 11 ? -154.25600 -71.04400 -62.34500 1.000 121.97101 P ? B ? . 1
   ATOM 2368 OP1 . A C 11 ? -153.27700 -72.14200 -62.54800 1.000 105.16756 O ? B ? . 1
   ATOM 2369 OP2 . A C 11 ? -154.97700 -70.91400 -61.05100 1.000 95.62046 O ? B ? . 1
   ATOM 2370 O5' . A C 11 ? -153.53700 -69.64800 -62.62600 1.000 115.43238 O ? B ? . 1
   ATOM 2371 C5' . A C 11 ? -152.81500 -69.43100 -63.84100 1.000 98.90319 C ? B ? . 1
   ATOM 2372 C4' . A C 11 ? -151.56700 -68.64100 -63.53400 1.000 91.32552 C ? B ? . 1
   ATOM 2373 O4' . A C 11 ? -151.89000 -67.23400 -63.52400 1.000 86.02510 O ? B ? . 1
   ATOM 2374 C3' . A C 11 ? -150.97300 -68.96300 -62.16100 1.000 96.55492 C ? B ? . 1
   ATOM 2375 O3' . A C 11 ? -149.54100 -69.20200 -62.22900 1.000 88.96857 O ? B ? . 1
   ATOM 2376 C2' . A C 11 ? -151.35400 -67.77900 -61.24700 1.000 88.39490 C ? B ? . 1
   ATOM 2377 C1' . A C 11 ? -151.98000 -66.74400 -62.19300 1.000 87.95389 C ? B ? . 1
   ATOM 2378 N9 . A C 11 ? -153.37900 -66.42000 -61.90300 1.000 91.72462 N ? B ? . 1
   ATOM 2379 C8 . A C 11 ? -154.29000 -67.18000 -61.21600 1.000 89.75334 C ? B ? . 1
   ATOM 2380 N7 . A C 11 ? -155.47900 -66.63000 -61.12400 1.000 88.43669 N ? B ? . 1
   ATOM 2381 C5 . A C 11 ? -155.33800 -65.42400 -61.79500 1.000 91.00422 C ? B ? . 1
   ATOM 2382 C6 . A C 11 ? -156.23700 -64.37100 -62.05500 1.000 86.84009 C ? B ? . 1
   ATOM 2383 N6 . A C 11 ? -157.51200 -64.37600 -61.64800 1.000 80.69126 N ? B ? . 1
   ATOM 2384 N1 . A C 11 ? -155.77100 -63.30800 -62.75700 1.000 86.78048 N ? B ? . 1
   ATOM 2385 C2 . A C 11 ? -154.49200 -63.30700 -63.16500 1.000 77.92239 C ? B ? . 1
   ATOM 2386 N3 . A C 11 ? -153.55700 -64.23700 -62.98200 1.000 79.14630 N ? B ? . 1
   ATOM 2387 C4 . A C 11 ? -154.05000 -65.28000 -62.28300 1.000 89.66357 C ? B ? . 1
   ATOM 2388 P . G C 12 ? -148.56400 -68.34200 -63.18300 1.000 80.36892 P ? B ? . 1
   ATOM 2389 OP1 . G C 12 ? -148.45200 -68.99100 -64.51500 1.000 59.46290 O ? B ? . 1
   ATOM 2390 OP2 . G C 12 ? -148.96400 -66.92300 -63.11400 1.000 79.67254 O ? B ? . 1
   ATOM 2391 O5' . G C 12 ? -147.17400 -68.40100 -62.39600 1.000 59.45982 O ? B ? . 1
   ATOM 2392 C5' . G C 12 ? -146.03500 -67.79300 -62.93300 1.000 53.81656 C ? B ? . 1
   ATOM 2393 C4' . G C 12 ? -145.61300 -66.57300 -62.11500 1.000 54.89236 C ? B ? . 1
   ATOM 2394 O4' . G C 12 ? -146.73100 -65.68400 -61.86400 1.000 55.89122 O ? B ? . 1
   ATOM 2395 C3' . G C 12 ? -144.96000 -66.83400 -60.75800 1.000 42.50223 C ? B ? . 1
   ATOM 2396 O3' . G C 12 ? -143.81100 -66.07200 -60.75100 1.000 47.44663 O ? B ? . 1
   ATOM 2397 C2' . G C 12 ? -145.99800 -66.30300 -59.75000 1.000 42.50985 C ? B ? . 1
   ATOM 2398 C1' . G C 12 ? -146.62300 -65.17300 -60.55800 1.000 50.22970 C ? B ? . 1
   ATOM 2399 N9 . G C 12 ? -147.96800 -64.75400 -60.15000 1.000 57.36007 N ? B ? . 1
   ATOM 2400 C8 . G C 12 ? -149.03500 -65.55800 -59.84400 1.000 57.37217 C ? B ? . 1
   ATOM 2401 N7 . G C 12 ? -150.12500 -64.89300 -59.57000 1.000 65.28961 N ? B ? . 1
   ATOM 2402 C5 . G C 12 ? -149.76400 -63.56400 -59.72600 1.000 55.54598 C ? B ? . 1
   ATOM 2403 C6 . G C 12 ? -150.53000 -62.38100 -59.56300 1.000 51.85686 C ? B ? . 1
   ATOM 2404 O6 . G C 12 ? -151.72200 -62.27400 -59.23600 1.000 53.24960 O ? B ? . 1
   ATOM 2405 N1 . G C 12 ? -149.77100 -61.23600 -59.82000 1.000 52.42884 N ? B ? . 1
   ATOM 2406 C2 . G C 12 ? -148.44200 -61.23900 -60.18700 1.000 50.79956 C ? B ? . 1
   ATOM 2407 N2 . G C 12 ? -147.87100 -60.03800 -60.39300 1.000 49.82632 N ? B ? . 1
   ATOM 2408 N3 . G C 12 ? -147.72100 -62.34300 -60.34200 1.000 50.77011 N ? B ? . 1
   ATOM 2409 C4 . G C 12 ? -148.44300 -63.46200 -60.09700 1.000 51.14473 C ? B ? . 1
   ATOM 2410 P . C C 13 ? -142.61000 -66.35300 -59.74300 1.000 47.16179 P ? B ? . 1
   ATOM 2411 OP1 . C C 13 ? -141.43600 -66.71500 -60.56400 1.000 50.12169 O ? B ? . 1
   ATOM 2412 OP2 . C C 13 ? -143.15100 -67.19700 -58.65000 1.000 44.06907 O ? B ? . 1
   ATOM 2413 O5' . C C 13 ? -142.37200 -64.92100 -59.10400 1.000 44.82123 O ? B ? . 1
   ATOM 2414 C5' . C C 13 ? -143.23000 -64.52500 -58.08600 1.000 43.76851 C ? B ? . 1
   ATOM 2415 C4' . C C 13 ? -143.19900 -63.04200 -57.87800 1.000 36.41662 C ? B ? . 1
   ATOM 2416 O4' . C C 13 ? -144.50500 -62.53200 -58.19200 1.000 32.32119 O ? B ? . 1
   ATOM 2417 C3' . C C 13 ? -142.89000 -62.64600 -56.44000 1.000 32.18027 C ? B ? . 1
   ATOM 2418 O3' . C C 13 ? -141.60700 -62.01300 -56.38000 1.000 29.81487 O ? B ? . 1
   ATOM 2419 C2' . C C 13 ? -144.01300 -61.70300 -56.02600 1.000 33.22501 C ? B ? . 1
   ATOM 2420 C1' . C C 13 ? -144.90600 -61.58100 -57.25900 1.000 34.24234 C ? B ? . 1
   ATOM 2421 N1 . C C 13 ? -146.33200 -61.83000 -56.97600 1.000 45.74855 N ? B ? . 1
   ATOM 2422 C2 . C C 13 ? -147.20800 -60.75000 -56.85500 1.000 47.78947 C ? B ? . 1
   ATOM 2423 O2 . C C 13 ? -146.76200 -59.60100 -56.97900 1.000 37.60420 O ? B ? . 1
   ATOM 2424 N3 . C C 13 ? -148.52500 -60.99600 -56.59700 1.000 47.06432 N ? B ? . 1
   ATOM 2425 C4 . C C 13 ? -148.95900 -62.26000 -56.47600 1.000 49.93296 C ? B ? . 1
   ATOM 2426 N4 . C C 13 ? -150.26100 -62.45900 -56.23100 1.000 39.66781 N ? B ? . 1
   ATOM 2427 C5 . C C 13 ? -148.07200 -63.37400 -56.60300 1.000 51.37135 C ? B ? . 1
   ATOM 2428 C6 . C C 13 ? -146.78100 -63.11400 -56.85000 1.000 45.86445 C ? B ? . 1
   ATOM 2429 P . G C 14 ? -140.86200 -61.76100 -54.98000 1.000 29.65807 P ? B ? . 1
   ATOM 2430 OP1 . G C 14 ? -139.45100 -61.40100 -55.31900 1.000 28.08194 O ? B ? . 1
   ATOM 2431 OP2 . G C 14 ? -141.16400 -62.86800 -54.03400 1.000 28.67906 O ? B ? . 1
   ATOM 2432 O5' . G C 14 ? -141.58200 -60.47300 -54.39100 1.000 27.32994 O ? B ? . 1
   ATOM 2433 C5' . G C 14 ? -141.44200 -59.24200 -55.03100 1.000 32.17838 C ? B ? . 1
   ATOM 2434 C4' . G C 14 ? -142.24000 -58.21100 -54.30200 1.000 33.57775 C ? B ? . 1
   ATOM 2435 O4' . G C 14 ? -143.63300 -58.54200 -54.43900 1.000 31.39368 O ? B ? . 1
   ATOM 2436 C3' . G C 14 ? -141.96500 -58.13100 -52.80100 1.000 28.51925 C ? B ? . 1
   ATOM 2437 O3' . G C 14 ? -141.75400 -56.77900 -52.44100 1.000 27.69388 O ? B ? . 1
   ATOM 2438 C2' . G C 14 ? -143.23200 -58.70300 -52.16000 1.000 28.41360 C ? B ? . 1
   ATOM 2439 C1' . G C 14 ? -144.27000 -58.38000 -53.21200 1.000 34.11113 C ? B ? . 1
   ATOM 2440 N9 . G C 14 ? -145.39900 -59.27800 -53.22600 1.000 42.21894 N ? B ? . 1
   ATOM 2441 C8 . G C 14 ? -145.36600 -60.64700 -53.27500 1.000 39.47441 C ? B ? . 1
   ATOM 2442 N7 . G C 14 ? -146.54900 -61.18900 -53.32600 1.000 45.79797 N ? B ? . 1
   ATOM 2443 C5 . G C 14 ? -147.41900 -60.10400 -53.32300 1.000 46.77987 C ? B ? . 1
   ATOM 2444 C6 . G C 14 ? -148.82900 -60.06900 -53.35100 1.000 43.12190 C ? B ? . 1
   ATOM 2445 O6 . G C 14 ? -149.61700 -61.02100 -53.38500 1.000 41.65623 O ? B ? . 1
   ATOM 2446 N1 . G C 14 ? -149.31000 -58.76100 -53.33300 1.000 44.78639 N ? B ? . 1
   ATOM 2447 C2 . G C 14 ? -148.52300 -57.63200 -53.29400 1.000 44.85722 C ? B ? . 1
   ATOM 2448 N2 . G C 14 ? -149.16500 -56.45300 -53.28200 1.000 46.17515 N ? B ? . 1
   ATOM 2449 N3 . G C 14 ? -147.20100 -57.65500 -53.25900 1.000 38.15230 N ? B ? . 1
   ATOM 2450 C4 . G C 14 ? -146.72200 -58.92100 -53.27600 1.000 41.09643 C ? B ? . 1
   ATOM 2451 P . C C 15 ? -141.09700 -56.41200 -51.03000 1.000 26.50563 P ? B ? . 1
   ATOM 2452 OP1 . C C 15 ? -140.11400 -55.31500 -51.22300 1.000 35.40966 O ? B ? . 1
   ATOM 2453 OP2 . C C 15 ? -140.60100 -57.67200 -50.44800 1.000 37.54877 O ? B ? . 1
   ATOM 2454 O5' . C C 15 ? -142.33900 -55.91300 -50.15700 1.000 32.35993 O ? B ? . 1
   ATOM 2455 C5' . C C 15 ? -143.18000 -54.94000 -50.67700 1.000 32.30102 C ? B ? . 1
   ATOM 2456 C4' . C C 15 ? -144.44300 -54.81100 -49.85200 1.000 32.04251 C ? B ? . 1
   ATOM 2457 O4' . C C 15 ? -145.41800 -55.78200 -50.30600 1.000 34.30638 O ? B ? . 1
   ATOM 2458 C3' . C C 15 ? -144.27800 -55.03400 -48.34200 1.000 38.17386 C ? B ? . 1
   ATOM 2459 O3' . C C 15 ? -144.94100 -53.97400 -47.62400 1.000 36.62977 O ? B ? . 1
   ATOM 2460 C2' . C C 15 ? -144.95800 -56.38600 -48.11700 1.000 40.41212 C ? B ? . 1
   ATOM 2461 C1' . C C 15 ? -146.04200 -56.33600 -49.17800 1.000 42.33969 C ? B ? . 1
   ATOM 2462 N1 . C C 15 ? -146.60600 -57.65700 -49.52500 1.000 33.10725 N ? B ? . 1
   ATOM 2463 C2 . C C 15 ? -147.96700 -57.76800 -49.79900 1.000 36.60399 C ? B ? . 1
   ATOM 2464 O2 . C C 15 ? -148.67000 -56.75700 -49.76900 1.000 42.83238 O ? B ? . 1
   ATOM 2465 N3 . C C 15 ? -148.47800 -58.97800 -50.10500 1.000 42.90742 N ? B ? . 1
   ATOM 2466 C4 . C C 15 ? -147.69200 -60.05200 -50.12300 1.000 42.45997 C ? B ? . 1
   ATOM 2467 N4 . C C 15 ? -148.25300 -61.23100 -50.42800 1.000 37.08064 N ? B ? . 1
   ATOM 2468 C5 . C C 15 ? -146.29700 -59.96400 -49.84000 1.000 40.07233 C ? B ? . 1
   ATOM 2469 C6 . C C 15 ? -145.80200 -58.75700 -49.54100 1.000 38.53891 C ? B ? . 1
   ATOM 2470 P . A C 16 ? -144.90500 -53.89100 -46.02000 1.000 39.43758 P ? B ? . 1
   ATOM 2471 OP1 . A C 16 ? -144.24600 -52.62600 -45.63900 1.000 41.75353 O ? B ? . 1
   ATOM 2472 OP2 . A C 16 ? -144.40600 -55.16300 -45.46500 1.000 50.49439 O ? B ? . 1
   ATOM 2473 O5' . A C 16 ? -146.44800 -53.84300 -45.60500 1.000 38.28281 O ? B ? . 1
   ATOM 2474 C5' . A C 16 ? -147.35200 -53.05700 -46.35100 1.000 38.73605 C ? B ? . 1
   ATOM 2475 C4' . A C 16 ? -148.77300 -53.23200 -45.85200 1.000 45.50820 C ? B ? . 1
   ATOM 2476 O4' . A C 16 ? -149.38600 -54.34100 -46.54900 1.000 41.50378 O ? B ? . 1
   ATOM 2477 C3' . A C 16 ? -148.88700 -53.51400 -44.35500 1.000 46.63199 C ? B ? . 1
   ATOM 2478 O3' . A C 16 ? -149.84500 -52.67200 -43.73800 1.000 55.81899 O ? B ? . 1
   ATOM 2479 C2' . A C 16 ? -149.30800 -54.96400 -44.26000 1.000 43.52792 C ? B ? . 1
   ATOM 2480 C1' . A C 16 ? -149.83700 -55.31300 -45.64300 1.000 39.31359 C ? B ? . 1
   ATOM 2481 N9 . A C 16 ? -149.33100 -56.60300 -46.04900 1.000 41.74856 N ? B ? . 1
   ATOM 2482 C8 . A C 16 ? -148.01800 -56.97900 -46.14500 1.000 45.58677 C ? B ? . 1
   ATOM 2483 N7 . A C 16 ? -147.84900 -58.23500 -46.47600 1.000 38.46974 N ? B ? . 1
   ATOM 2484 C5 . A C 16 ? -149.13700 -58.71700 -46.56700 1.000 41.15537 C ? B ? . 1
   ATOM 2485 C6 . A C 16 ? -149.64400 -59.98200 -46.87300 1.000 40.92194 C ? B ? . 1
   ATOM 2486 N6 . A C 16 ? -148.87200 -61.02500 -47.16500 1.000 44.25113 N ? B ? . 1
   ATOM 2487 N1 . A C 16 ? -150.98300 -60.13200 -46.88500 1.000 44.95960 N ? B ? . 1
   ATOM 2488 C2 . A C 16 ? -151.75300 -59.07900 -46.58600 1.000 44.39188 C ? B ? . 1
   ATOM 2489 N3 . A C 16 ? -151.39000 -57.83500 -46.28300 1.000 45.05428 N ? B ? . 1
   ATOM 2490 C4 . A C 16 ? -150.05900 -57.72300 -46.29300 1.000 43.47109 C ? B ? . 1
   ATOM 2491 P . T C 17 ? -150.03000 -52.73100 -42.14300 1.000 57.09295 P ? B ? . 1
   ATOM 2492 OP1 . T C 17 ? -150.54300 -51.41200 -41.71400 1.000 60.25218 O ? B ? . 1
   ATOM 2493 OP2 . T C 17 ? -148.80900 -53.30900 -41.54200 1.000 51.10054 O ? B ? . 1
   ATOM 2494 O5' . T C 17 ? -151.16500 -53.82700 -41.94500 1.000 55.28767 O ? B ? . 1
   ATOM 2495 C5' . T C 17 ? -152.37700 -53.69900 -42.63800 1.000 45.58629 C ? B ? . 1
   ATOM 2496 C4' . T C 17 ? -153.32600 -54.79700 -42.22700 1.000 50.80886 C ? B ? . 1
   ATOM 2497 O4' . T C 17 ? -152.92900 -56.04200 -42.85400 1.000 47.45074 O ? B ? . 1
   ATOM 2498 C3' . T C 17 ? -153.40000 -55.08000 -40.71900 1.000 47.95976 C ? B ? . 1
   ATOM 2499 O3' . T C 17 ? -154.74100 -55.43600 -40.39700 1.000 61.52312 O ? B ? . 1
   ATOM 2500 C2' . T C 17 ? -152.45100 -56.26500 -40.55600 1.000 48.10260 C ? B ? . 1
   ATOM 2501 C1' . T C 17 ? -152.71100 -57.02100 -41.85900 1.000 51.68880 C ? B ? . 1
   ATOM 2502 N1 . T C 17 ? -151.59000 -57.90800 -42.31000 1.000 50.08665 N ? B ? . 1
   ATOM 2503 C2 . T C 17 ? -151.90300 -59.11000 -42.87700 1.000 50.60908 C ? B ? . 1
   ATOM 2504 O2 . T C 17 ? -153.04800 -59.49200 -43.01900 1.000 52.53867 O ? B ? . 1
   ATOM 2505 N3 . T C 17 ? -150.82500 -59.86000 -43.27000 1.000 48.96038 N ? B ? . 1
   ATOM 2506 C4 . T C 17 ? -149.49200 -59.52800 -43.15700 1.000 46.16745 C ? B ? . 1
   ATOM 2507 O4 . T C 17 ? -148.59500 -60.27000 -43.54100 1.000 51.21419 O ? B ? . 1
   ATOM 2508 C5 . T C 17 ? -149.22700 -58.24700 -42.55700 1.000 45.40683 C ? B ? . 1
   ATOM 2509 C7 . T C 17 ? -147.81200 -57.78200 -42.38500 1.000 47.05863 C ? B ? . 1
   ATOM 2510 C6 . T C 17 ? -150.27700 -57.50400 -42.16500 1.000 47.41088 C ? B ? . 1
   ATOM 2511 P . C C 18 ? -155.29700 -55.40900 -38.88900 1.000 60.96840 P ? B ? . 1
   ATOM 2512 OP1 . C C 18 ? -156.46300 -54.50300 -38.91700 1.000 62.78629 O ? B ? . 1
   ATOM 2513 OP2 . C C 18 ? -154.19500 -55.16300 -37.92400 1.000 46.97866 O ? B ? . 1
   ATOM 2514 O5' . C C 18 ? -155.83000 -56.90100 -38.70100 1.000 56.64355 O ? B ? . 1
   ATOM 2515 C5' . C C 18 ? -156.21000 -57.69100 -39.85300 1.000 50.70339 C ? B ? . 1
   ATOM 2516 C4' . C C 18 ? -156.17300 -59.17500 -39.50000 1.000 63.39513 C ? B ? . 1
   ATOM 2517 O4' . C C 18 ? -154.98000 -59.81100 -40.06000 1.000 60.82927 O ? B ? . 1
   ATOM 2518 C3' . C C 18 ? -156.14100 -59.44700 -37.99400 1.000 58.74041 C ? B ? . 1
   ATOM 2519 O3' . C C 18 ? -157.16500 -60.35100 -37.63400 1.000 68.11237 O ? B ? . 1
   ATOM 2520 C2' . C C 18 ? -154.74500 -60.02100 -37.72900 1.000 57.77493 C ? B ? . 1
   ATOM 2521 C1' . C C 18 ? -154.36500 -60.62700 -39.07200 1.000 60.19075 C ? B ? . 1
   ATOM 2522 N1 . C C 18 ? -152.86500 -60.65400 -39.29000 1.000 51.66048 N ? B ? . 1
   ATOM 2523 C2 . C C 18 ? -152.26300 -61.74100 -39.94300 1.000 49.99081 C ? B ? . 1
   ATOM 2524 O2 . C C 18 ? -152.97800 -62.66400 -40.36700 1.000 47.33769 O ? B ? . 1
   ATOM 2525 N3 . C C 18 ? -150.90400 -61.73900 -40.11200 1.000 48.71698 N ? B ? . 1
   ATOM 2526 C4 . C C 18 ? -150.16900 -60.72000 -39.64100 1.000 51.25308 C ? B ? . 1
   ATOM 2527 N4 . C C 18 ? -148.84000 -60.75200 -39.83000 1.000 52.03497 N ? B ? . 1
   ATOM 2528 C5 . C C 18 ? -150.76500 -59.62100 -38.95600 1.000 51.85266 C ? B ? . 1
   ATOM 2529 C6 . C C 18 ? -152.09800 -59.63100 -38.80000 1.000 55.80702 C ? B ? . 1
   ATOM 2530 P . A C 19 ? -157.60900 -60.65800 -36.09000 1.000 76.19857 P ? B ? . 1
   ATOM 2531 OP1 . A C 19 ? -159.05500 -60.37900 -35.97000 1.000 77.12976 O ? B ? . 1
   ATOM 2532 OP2 . A C 19 ? -156.65500 -60.04100 -35.12300 1.000 52.71332 O ? B ? . 1
   ATOM 2533 O5' . A C 19 ? -157.41900 -62.23300 -35.98800 1.000 68.34804 O ? B ? . 1
   ATOM 2534 C5' . A C 19 ? -157.47100 -63.04800 -37.16700 1.000 59.15730 C ? B ? . 1
   ATOM 2535 C4' . A C 19 ? -156.82700 -64.39400 -36.92900 1.000 59.30161 C ? B ? . 1
   ATOM 2536 O4' . A C 19 ? -155.43800 -64.35500 -37.34800 1.000 55.90226 O ? B ? . 1
   ATOM 2537 C3' . A C 19 ? -156.81900 -64.92100 -35.49500 1.000 61.40064 C ? B ? . 1
   ATOM 2538 O3' . A C 19 ? -156.94400 -66.32300 -35.65200 1.000 69.57289 O ? B ? . 1
   ATOM 2539 C2' . A C 19 ? -155.41300 -64.57700 -35.02100 1.000 54.86967 C ? B ? . 1
   ATOM 2540 C1' . A C 19 ? -154.61200 -64.80500 -36.29700 1.000 54.29138 C ? B ? . 1
   ATOM 2541 N9 . A C 19 ? -153.36700 -64.05000 -36.36200 1.000 57.77389 N ? B ? . 1
   ATOM 2542 C8 . A C 19 ? -153.16800 -62.72700 -36.06500 1.000 54.87551 C ? B ? . 1
   ATOM 2543 N7 . A C 19 ? -151.93900 -62.32000 -36.26200 1.000 50.18982 N ? B ? . 1
   ATOM 2544 C5 . A C 19 ? -151.28700 -63.45000 -36.73300 1.000 55.01787 C ? B ? . 1
   ATOM 2545 C6 . A C 19 ? -149.96100 -63.67800 -37.13300 1.000 54.92796 C ? B ? . 1
   ATOM 2546 N6 . A C 19 ? -149.01100 -62.74300 -37.10600 1.000 55.13772 N ? B ? . 1
   ATOM 2547 N1 . A C 19 ? -149.63200 -64.92300 -37.53500 1.000 55.61597 N ? B ? . 1
   ATOM 2548 C2 . A C 19 ? -150.58300 -65.86400 -37.54600 1.000 56.25942 C ? B ? . 1
   ATOM 2549 N3 . A C 19 ? -151.86500 -65.76900 -37.20800 1.000 51.71691 N ? B ? . 1
   ATOM 2550 C4 . A C 19 ? -152.15600 -64.52200 -36.80500 1.000 55.29740 C ? B ? . 1
   ATOM 2551 P . G C 20 ? -157.66900 -67.22400 -34.55700 1.000 74.71772 P ? B ? . 1
   ATOM 2552 OP1 . G C 20 ? -158.88700 -67.87100 -35.17100 1.000 72.83955 O ? B ? . 1
   ATOM 2553 OP2 . G C 20 ? -157.91100 -66.42300 -33.31100 1.000 53.50709 O ? B ? . 1
   ATOM 2554 O5' . G C 20 ? -156.58500 -68.33600 -34.23100 1.000 56.54640 O ? B ? . 1
   ATOM 2555 C5' . G C 20 ? -155.55500 -67.96600 -33.31100 1.000 49.48675 C ? B ? . 1
   ATOM 2556 C4' . G C 20 ? -154.28600 -68.69400 -33.65000 1.000 50.24790 C ? B ? . 1
   ATOM 2557 O4' . G C 20 ? -153.37200 -67.77200 -34.28900 1.000 52.04147 O ? B ? . 1
   ATOM 2558 C3' . G C 20 ? -153.56400 -69.22400 -32.41100 1.000 54.65244 C ? B ? . 1
   ATOM 2559 O3' . G C 20 ? -153.32600 -70.62500 -32.45000 1.000 57.07852 O ? B ? . 1
   ATOM 2560 C2' . G C 20 ? -152.28000 -68.40600 -32.30300 1.000 46.72992 C ? B ? . 1
   ATOM 2561 C1' . G C 20 ? -152.09500 -67.89000 -33.71800 1.000 50.59556 C ? B ? . 1
   ATOM 2562 N9 . G C 20 ? -151.47000 -66.58300 -33.71000 1.000 52.93281 N ? B ? . 1
   ATOM 2563 C8 . G C 20 ? -152.01400 -65.39800 -33.29400 1.000 52.27437 C ? B ? . 1
   ATOM 2564 N7 . G C 20 ? -151.17600 -64.39700 -33.37200 1.000 57.84152 N ? B ? . 1
   ATOM 2565 C5 . G C 20 ? -150.00800 -64.97100 -33.85500 1.000 58.46740 C ? B ? . 1
   ATOM 2566 C6 . G C 20 ? -148.75600 -64.38500 -34.14200 1.000 54.36712 C ? B ? . 1
   ATOM 2567 O6 . G C 20 ? -148.43500 -63.19600 -34.04500 1.000 49.02963 O ? B ? . 1
   ATOM 2568 N1 . G C 20 ? -147.85000 -65.33400 -34.61200 1.000 57.07260 N ? B ? . 1
   ATOM 2569 C2 . G C 20 ? -148.10900 -66.67000 -34.78200 1.000 54.95263 C ? B ? . 1
   ATOM 2570 N2 . G C 20 ? -147.11000 -67.43100 -35.24300 1.000 47.04118 N ? B ? . 1
   ATOM 2571 N3 . G C 20 ? -149.28200 -67.22700 -34.50800 1.000 53.91166 N ? B ? . 1
   ATOM 2572 C4 . G C 20 ? -150.17300 -66.32000 -34.05000 1.000 55.13801 C ? B ? . 1
   ATOM 2573 P . C C 21 ? -153.23100 -71.49900 -31.09500 1.000 60.13739 P ? B ? . 1
   ATOM 2574 OP1 . C C 21 ? -153.56100 -72.88800 -31.50200 1.000 62.72399 O ? B ? . 1
   ATOM 2575 OP2 . C C 21 ? -154.01300 -70.81500 -30.03600 1.000 52.98817 O ? B ? . 1
   ATOM 2576 O5' . C C 21 ? -151.68800 -71.34200 -30.67800 1.000 47.78668 O ? B ? . 1
   ATOM 2577 C5' . C C 21 ? -150.70400 -72.09500 -31.36400 1.000 50.15207 C ? B ? . 1
   ATOM 2578 C4' . C C 21 ? -149.32900 -71.52500 -31.13300 1.000 47.47947 C ? B ? . 1
   ATOM 2579 O4' . C C 21 ? -149.33200 -70.11000 -31.42900 1.000 50.48458 O ? B ? . 1
   ATOM 2580 C3' . C C 21 ? -148.79400 -71.66700 -29.70000 1.000 41.66669 C ? B ? . 1
   ATOM 2581 O3' . C C 21 ? -147.55800 -72.37900 -29.71900 1.000 45.55977 O ? B ? . 1
   ATOM 2582 C2' . C C 21 ? -148.59800 -70.22000 -29.23700 1.000 50.26360 C ? B ? . 1
   ATOM 2583 C1' . C C 21 ? -148.41100 -69.50100 -30.56700 1.000 58.34161 C ? B ? . 1
   ATOM 2584 N1 . C C 21 ? -148.67600 -68.01600 -30.51300 1.000 61.45743 N ? B ? . 1
   ATOM 2585 C2 . C C 21 ? -147.76600 -67.12200 -31.11000 1.000 61.44097 C ? B ? . 1
   ATOM 2586 O2 . C C 21 ? -146.75700 -67.57100 -31.68800 1.000 57.96526 O ? B ? . 1
   ATOM 2587 N3 . C C 21 ? -148.02000 -65.78800 -31.04000 1.000 53.94353 N ? B ? . 1
   ATOM 2588 C4 . C C 21 ? -149.11200 -65.34600 -30.41000 1.000 56.07486 C ? B ? . 1
   ATOM 2589 N4 . C C 21 ? -149.31800 -64.02800 -30.36700 1.000 52.98795 N ? B ? . 1
   ATOM 2590 C5 . C C 21 ? -150.04300 -66.23700 -29.80000 1.000 54.20585 C ? B ? . 1
   ATOM 2591 C6 . C C 21 ? -149.78700 -67.54800 -29.87000 1.000 56.92559 C ? B ? . 1
   ATOM 2592 N . ALA D 43 ? -139.53000 -61.84600 -81.82200 1.000 34.69132 N ? C ? 1 1
   ATOM 2593 CA . ALA D 43 ? -138.89100 -62.82000 -80.94800 1.000 35.78609 C ? C ? 1 1
   ATOM 2594 C . ALA D 43 ? -138.00500 -62.09700 -79.93400 1.000 49.80894 C ? C ? 1 1
   ATOM 2595 O . ALA D 43 ? -138.37700 -61.01900 -79.46400 1.000 42.37204 O ? C ? 1 1
   ATOM 2596 CB . ALA D 43 ? -138.08200 -63.81400 -81.76100 1.000 48.88398 C ? C ? 1 1
   ATOM 2597 N . LEU D 44 ? -136.83100 -62.66200 -79.62100 1.000 48.28923 N ? C ? 2 1
   ATOM 2598 CA . LEU D 44 ? -135.95100 -62.09000 -78.60300 1.000 37.94761 C ? C ? 2 1
   ATOM 2599 C . LEU D 44 ? -135.30800 -60.79700 -79.09600 1.000 34.08540 C ? C ? 2 1
   ATOM 2600 O . LEU D 44 ? -135.38100 -60.44000 -80.27700 1.000 35.97520 O ? C ? 2 1
   ATOM 2601 CB . LEU D 44 ? -134.86600 -63.07900 -78.18600 1.000 32.83320 C ? C ? 2 1
   ATOM 2602 CG . LEU D 44 ? -135.30500 -64.53300 -78.03000 1.000 35.72641 C ? C ? 2 1
   ATOM 2603 CD1 . LEU D 44 ? -134.24400 -65.30200 -77.26100 1.000 41.29160 C ? C ? 2 1
   ATOM 2604 CD2 . LEU D 44 ? -136.64400 -64.64200 -77.33100 1.000 40.84225 C ? C ? 2 1
   ATOM 2605 N . TYR D 45 ? -134.65700 -60.09400 -78.16500 1.000 38.77331 N ? C ? 3 1
   ATOM 2606 CA . TYR D 45 ? -134.08500 -58.77500 -78.42300 1.000 36.26117 C ? C ? 3 1
   ATOM 2607 C . TYR D 45 ? -132.71400 -58.65600 -77.75800 1.000 33.09294 C ? C ? 3 1
   ATOM 2608 O . TYR D 45 ? -132.50500 -59.17400 -76.65400 1.000 40.40812 O ? C ? 3 1
   ATOM 2609 CB . TYR D 45 ? -135.04000 -57.68000 -77.91900 1.000 31.57786 C ? C ? 3 1
   ATOM 2610 CG . TYR D 45 ? -134.47100 -56.28000 -77.92300 1.000 29.09626 C ? C ? 3 1
   ATOM 2611 CD1 . TYR D 45 ? -134.52900 -55.48500 -79.06000 1.000 26.81240 C ? C ? 3 1
   ATOM 2612 CD2 . TYR D 45 ? -133.88800 -55.74300 -76.77900 1.000 28.33396 C ? C ? 3 1
   ATOM 2613 CE1 . TYR D 45 ? -134.00500 -54.18600 -79.06800 1.000 23.56095 C ? C ? 3 1
   ATOM 2614 CE2 . TYR D 45 ? -133.34600 -54.44600 -76.78200 1.000 27.34083 C ? C ? 3 1
   ATOM 2615 CZ . TYR D 45 ? -133.41600 -53.67500 -77.92200 1.000 25.85520 C ? C ? 3 1
   ATOM 2616 OH . TYR D 45 ? -132.89800 -52.39300 -77.91000 1.000 20.21481 O ? C ? 3 1
   ATOM 2617 N . GLU D 46 ? -131.77100 -58.00000 -78.44800 1.000 33.79877 N ? C ? 4 1
   ATOM 2618 CA . GLU D 46 ? -130.41000 -57.77200 -77.94800 1.000 33.17641 C ? C ? 4 1
   ATOM 2619 C . GLU D 46 ? -130.09700 -56.29900 -78.14300 1.000 28.89507 C ? C ? 4 1
   ATOM 2620 O . GLU D 46 ? -129.92500 -55.85100 -79.27400 1.000 32.02933 O ? C ? 4 1
   ATOM 2621 CB . GLU D 46 ? -129.37200 -58.62500 -78.67600 1.000 31.67497 C ? C ? 4 1
   ATOM 2622 CG . GLU D 46 ? -129.65000 -60.12500 -78.66200 1.000 48.55983 C ? C ? 4 1
   ATOM 2623 CD . GLU D 46 ? -130.53400 -60.59800 -79.83600 1.000 55.39881 C ? C ? 4 1
   ATOM 2624 OE1 . GLU D 46 ? -130.89900 -59.76900 -80.70900 1.000 49.29605 O ? C ? 4 1
   ATOM 2625 OE2 . GLU D 46 ? -130.86300 -61.81000 -79.87900 1.000 56.59834 O ? C ? 4 1
   ATOM 2626 N . ASP D 47 ? -130.06400 -55.54600 -77.05100 1.000 27.21494 N ? C ? 5 1
   ATOM 2627 CA . ASP D 47 ? -129.77300 -54.12300 -77.11500 1.000 20.76237 C ? C ? 5 1
   ATOM 2628 C . ASP D 47 ? -128.44600 -53.91400 -77.84600 1.000 24.74968 C ? C ? 5 1
   ATOM 2629 O . ASP D 47 ? -127.46900 -54.61500 -77.54400 1.000 24.93240 O ? C ? 5 1
   ATOM 2630 CB . ASP D 47 ? -129.70000 -53.58700 -75.67600 1.000 24.57325 C ? C ? 5 1
   ATOM 2631 CG . ASP D 47 ? -130.13500 -52.13000 -75.53600 1.000 25.66411 C ? C ? 5 1
   ATOM 2632 OD1 . ASP D 47 ? -130.92700 -51.65500 -76.37400 1.000 26.77677 O ? C ? 5 1
   ATOM 2633 OD2 . ASP D 47 ? -129.70500 -51.46900 -74.55500 1.000 23.56695 O ? C ? 5 1
   ATOM 2634 N . PRO D 48 ? -128.35900 -52.97800 -78.79400 1.000 23.64342 N ? C ? 6 1
   ATOM 2635 CA . PRO D 48 ? -127.04800 -52.64300 -79.41500 1.000 17.85337 C ? C ? 6 1
   ATOM 2636 C . PRO D 48 ? -126.04600 -52.19300 -78.37200 1.000 25.73787 C ? C ? 6 1
   ATOM 2637 O . PRO D 48 ? -126.42400 -51.87000 -77.23600 1.000 22.83724 O ? C ? 6 1
   ATOM 2638 CB . PRO D 48 ? -127.38300 -51.49500 -80.37700 1.000 20.92323 C ? C ? 6 1
   ATOM 2639 CG . PRO D 48 ? -128.74300 -51.02900 -79.98300 1.000 24.71893 C ? C ? 6 1
   ATOM 2640 CD . PRO D 48 ? -129.45600 -52.19600 -79.37500 1.000 24.91700 C ? C ? 6 1
   ATOM 2641 N . PRO D 49 ? -124.76200 -52.15000 -78.71400 1.000 29.12582 N ? C ? 7 1
   ATOM 2642 CA . PRO D 49 ? -123.75000 -51.73800 -77.73400 1.000 21.57240 C ? C ? 7 1
   ATOM 2643 C . PRO D 49 ? -123.89400 -50.27500 -77.36100 1.000 22.30588 C ? C ? 7 1
   ATOM 2644 O . PRO D 49 ? -124.46000 -49.46200 -78.09300 1.000 23.45569 O ? C ? 7 1
   ATOM 2645 CB . PRO D 49 ? -122.41900 -51.98700 -78.45700 1.000 31.10487 C ? C ? 7 1
   ATOM 2646 CG . PRO D 49 ? -122.74500 -52.91000 -79.56800 1.000 32.82898 C ? C ? 7 1
   ATOM 2647 CD . PRO D 49 ? -124.16000 -52.60400 -79.97200 1.000 25.45800 C ? C ? 7 1
   ATOM 2648 N . ASP D 50 ? -123.29500 -49.91400 -76.23300 1.000 25.08227 N ? C ? 8 1
   ATOM 2649 CA . ASP D 50 ? -123.45600 -48.53800 -75.70300 1.000 21.94543 C ? C ? 8 1
   ATOM 2650 C . ASP D 50 ? -122.78400 -47.50700 -76.60300 1.000 30.05803 C ? C ? 8 1
   ATOM 2651 O . ASP D 50 ? -121.60100 -47.63100 -76.85900 1.000 29.45149 O ? C ? 8 1
   ATOM 2652 CB . ASP D 50 ? -122.93300 -48.41400 -74.27200 1.000 21.14322 C ? C ? 8 1
   ATOM 2653 CG . ASP D 50 ? -123.66700 -49.23000 -73.22700 1.000 26.47429 C ? C ? 8 1
   ATOM 2654 OD1 . ASP D 50 ? -123.27800 -49.15000 -72.05700 1.000 24.32614 O ? C ? 8 1
   ATOM 2655 OD2 . ASP D 50 ? -124.60600 -49.93600 -73.58900 1.000 26.10834 O ? C ? 8 1
   ATOM 2656 N . GLN D 51 ? -123.53300 -46.51200 -77.04700 1.000 23.02005 N ? C ? 9 1
   ATOM 2657 CA . GLN D 51 ? -122.89800 -45.41600 -77.80500 1.000 24.40947 C ? C ? 9 1
   ATOM 2658 C . GLN D 51 ? -122.60100 -44.29100 -76.82200 1.000 26.76732 C ? C ? 9 1
   ATOM 2659 O . GLN D 51 ? -123.53600 -43.63100 -76.39900 1.000 31.93794 O ? C ? 9 1
   ATOM 2660 CB . GLN D 51 ? -123.69000 -45.02600 -79.05000 1.000 24.67582 C ? C ? 9 1
   ATOM 2661 CG . GLN D 51 ? -122.99400 -43.94800 -79.86400 1.000 39.02544 C ? C ? 9 1
   ATOM 2662 CD . GLN D 51 ? -121.68500 -44.41200 -80.45000 1.000 38.76011 C ? C ? 9 1
   ATOM 2663 OE1 . GLN D 51 ? -120.61900 -44.12100 -79.92300 1.000 45.93764 O ? C ? 9 1
   ATOM 2664 NE2 . GLN D 51 ? -121.75100 -45.13500 -81.55300 1.000 43.18141 N ? C ? 9 1
   ATOM 2665 N . LYS D 52 ? -121.33700 -44.09700 -76.49100 1.000 27.69385 N ? C ? 10 1
   ATOM 2666 CA . LYS D 52 ? -120.92500 -43.12600 -75.45300 1.000 24.44168 C ? C ? 10 1
   ATOM 2667 C . LYS D 52 ? -120.37200 -41.85700 -76.08900 1.000 29.88474 C ? C ? 10 1
   ATOM 2668 O . LYS D 52 ? -119.69900 -41.12000 -75.39700 1.000 26.97769 O ? C ? 10 1
   ATOM 2669 CB . LYS D 52 ? -119.94900 -43.84000 -74.52900 1.000 19.94618 C ? C ? 10 1
   ATOM 2670 CG . LYS D 52 ? -120.42800 -45.18700 -74.02900 1.000 22.12009 C ? C ? 10 1
   ATOM 2671 CD . LYS D 52 ? -119.83200 -45.53400 -72.70800 1.000 22.57448 C ? C ? 10 1
   ATOM 2672 CE . LYS D 52 ? -119.61100 -47.01900 -72.54900 1.000 31.18697 C ? C ? 10 1
   ATOM 2673 NZ . LYS D 52 ? -118.61100 -47.28900 -71.49400 1.000 30.04750 N ? C ? 10 1
   ATOM 2674 N . THR D 53 ? -120.69600 -41.62400 -77.35500 1.000 32.22838 N ? C ? 11 1
   ATOM 2675 CA . THR D 53 ? -120.28100 -40.41700 -78.06000 1.000 30.88844 C ? C ? 11 1
   ATOM 2676 C . THR D 53 ? -121.48700 -39.82300 -78.76100 1.000 31.59579 C ? C ? 11 1
   ATOM 2677 O . THR D 53 ? -122.24800 -40.54800 -79.41300 1.000 25.48795 O ? C ? 11 1
   ATOM 2678 CB . THR D 53 ? -119.18700 -40.73200 -79.07800 1.000 37.31927 C ? C ? 11 1
   ATOM 2679 OG1 . THR D 53 ? -118.09200 -41.35700 -78.39800 1.000 32.51311 O ? C ? 11 1
   ATOM 2680 CG2 . THR D 53 ? -118.70300 -39.45600 -79.76700 1.000 36.55690 C ? C ? 11 1
   ATOM 2681 N . SER D 54 ? -121.66000 -38.50900 -78.61900 1.000 28.42049 N ? C ? 12 1
   ATOM 2682 CA . SER D 54 ? -122.79900 -37.82400 -79.20300 1.000 34.77007 C ? C ? 12 1
   ATOM 2683 C . SER D 54 ? -122.64300 -37.77700 -80.72000 1.000 41.77587 C ? C ? 12 1
   ATOM 2684 O . SER D 54 ? -121.55600 -38.03000 -81.25000 1.000 37.14587 O ? C ? 12 1
   ATOM 2685 CB . SER D 54 ? -122.92400 -36.41700 -78.62100 1.000 33.06700 C ? C ? 12 1
   ATOM 2686 OG . SER D 54 ? -122.23300 -35.47600 -79.42000 1.000 42.00393 O ? C ? 12 1
   ATOM 2687 N . PRO D 55 ? -123.72200 -37.47300 -81.45500 1.000 46.10685 N ? C ? 13 1
   ATOM 2688 CA . PRO D 55 ? -123.59100 -37.41100 -82.92100 1.000 36.81453 C ? C ? 13 1
   ATOM 2689 C . PRO D 55 ? -122.50700 -36.45000 -83.38900 1.000 39.20949 C ? C ? 13 1
   ATOM 2690 O . PRO D 55 ? -121.81900 -36.74600 -84.37300 1.000 41.13266 O ? C ? 13 1
   ATOM 2691 CB . PRO D 55 ? -124.99500 -36.98100 -83.37000 1.000 34.75750 C ? C ? 13 1
   ATOM 2692 CG . PRO D 55 ? -125.89200 -37.55500 -82.32300 1.000 34.06715 C ? C ? 13 1
   ATOM 2693 CD . PRO D 55 ? -125.13600 -37.37000 -81.03300 1.000 39.04718 C ? C ? 13 1
   ATOM 2694 N . SER D 56 ? -122.30700 -35.33100 -82.68700 1.000 38.70663 N ? C ? 14 1
   ATOM 2695 CA . SER D 56 ? -121.27500 -34.35200 -83.01100 1.000 36.34184 C ? C ? 14 1
   ATOM 2696 C . SER D 56 ? -119.89000 -34.72300 -82.47100 1.000 43.47720 C ? C ? 14 1
   ATOM 2697 O . SER D 56 ? -118.94100 -33.95300 -82.65300 1.000 46.37626 O ? C ? 14 1
   ATOM 2698 CB . SER D 56 ? -121.68900 -32.98000 -82.48100 1.000 35.28632 C ? C ? 14 1
   ATOM 2699 OG . SER D 56 ? -121.36100 -32.84900 -81.11100 1.000 37.28829 O ? C ? 14 1
   ATOM 2700 N . GLY D 57 ? -119.73700 -35.86500 -81.81100 1.000 38.49880 N ? C ? 15 1
   ATOM 2701 CA . GLY D 57 ? -118.42700 -36.34200 -81.42900 1.000 34.80310 C ? C ? 15 1
   ATOM 2702 C . GLY D 57 ? -118.01600 -36.10200 -79.98900 1.000 42.60050 C ? C ? 15 1
   ATOM 2703 O . GLY D 57 ? -116.87900 -36.44200 -79.62900 1.000 42.65530 O ? C ? 15 1
   ATOM 2704 N . LYS D 58 ? -118.93500 -35.51300 -79.10700 1.000 43.95759 N ? C ? 16 1
   ATOM 2705 CA . LYS D 58 ? -118.45500 -35.27700 -77.74700 1.000 37.03528 C ? C ? 16 1
   ATOM 2706 C . LYS D 58 ? -118.72300 -36.49500 -76.86100 1.000 34.60514 C ? C ? 16 1
   ATOM 2707 O . LYS D 58 ? -119.66800 -37.25100 -77.10600 1.000 35.49996 O ? C ? 16 1
   ATOM 2708 CB . LYS D 58 ? -119.11900 -34.03400 -77.15400 1.000 38.44280 C ? C ? 16 1
   ATOM 2709 CG . LYS D 58 ? -118.91100 -32.76200 -77.98900 1.000 43.05112 C ? C ? 16 1
   ATOM 2710 CD . LYS D 58 ? -117.50400 -32.74800 -78.60200 1.000 45.59275 C ? C ? 16 1
   ATOM 2711 CE . LYS D 58 ? -116.85300 -31.37700 -78.56600 1.000 50.55708 C ? C ? 16 1
   ATOM 2712 NZ . LYS D 58 ? -117.38000 -30.49600 -79.64200 1.000 58.80648 N ? C ? 16 1
   ATOM 2713 N . PRO D 59 ? -117.90200 -36.73500 -75.83500 1.000 30.54397 N ? C ? 17 1
   ATOM 2714 CA . PRO D 59 ? -118.06300 -37.96000 -75.04000 1.000 28.37244 C ? C ? 17 1
   ATOM 2715 C . PRO D 59 ? -119.11900 -37.79300 -73.95800 1.000 34.27386 C ? C ? 17 1
   ATOM 2716 O . PRO D 59 ? -119.28800 -36.71300 -73.38300 1.000 33.15956 O ? C ? 17 1
   ATOM 2717 CB . PRO D 59 ? -116.67600 -38.16400 -74.41400 1.000 26.68007 C ? C ? 17 1
   ATOM 2718 CG . PRO D 59 ? -116.13400 -36.74700 -74.24800 1.000 27.18886 C ? C ? 17 1
   ATOM 2719 CD . PRO D 59 ? -116.76900 -35.90600 -75.35500 1.000 36.73985 C ? C ? 17 1
   ATOM 2720 N . ALA D 60 ? -119.82400 -38.88100 -73.66800 1.000 22.75082 N ? C ? 18 1
   ATOM 2721 CA . ALA D 60 ? -120.79900 -38.83900 -72.59100 1.000 24.22629 C ? C ? 18 1
   ATOM 2722 C . ALA D 60 ? -120.11700 -38.43400 -71.29100 1.000 24.76523 C ? C ? 18 1
   ATOM 2723 O . ALA D 60 ? -119.00500 -38.87300 -70.99500 1.000 30.67980 O ? C ? 18 1
   ATOM 2724 CB . ALA D 60 ? -121.47600 -40.20100 -72.44100 1.000 18.25150 C ? C ? 18 1
   ATOM 2725 N . THR D 61 ? -120.76900 -37.55400 -70.53400 1.000 21.84736 N ? C ? 19 1
   ATOM 2726 CA . THR D 61 ? -120.29400 -37.15000 -69.22100 1.000 21.32527 C ? C ? 19 1
   ATOM 2727 C . THR D 61 ? -121.28400 -37.44600 -68.10600 1.000 23.85245 C ? C ? 19 1
   ATOM 2728 O . THR D 61 ? -120.95600 -37.23300 -66.93200 1.000 18.76767 O ? C ? 19 1
   ATOM 2729 CB . THR D 61 ? -119.99000 -35.64900 -69.19800 1.000 25.89051 C ? C ? 19 1
   ATOM 2730 OG1 . THR D 61 ? -121.21900 -34.94200 -69.39800 1.000 30.05012 O ? C ? 19 1
   ATOM 2731 CG2 . THR D 61 ? -118.99800 -35.27700 -70.32200 1.000 23.72138 C ? C ? 19 1
   ATOM 2732 N . LEU D 62 ? -122.48600 -37.90700 -68.42700 1.000 19.03210 N ? C ? 20 1
   ATOM 2733 CA . LEU D 62 ? -123.47600 -38.17300 -67.39900 1.000 15.12866 C ? C ? 20 1
   ATOM 2734 C . LEU D 62 ? -124.18100 -39.45200 -67.77900 1.000 18.52280 C ? C ? 20 1
   ATOM 2735 O . LEU D 62 ? -124.56000 -39.62200 -68.94000 1.000 19.17678 O ? C ? 20 1
   ATOM 2736 CB . LEU D 62 ? -124.46200 -37.02000 -67.28500 1.000 15.97670 C ? C ? 20 1
   ATOM 2737 CG . LEU D 62 ? -125.65000 -37.24700 -66.36700 1.000 19.28504 C ? C ? 20 1
   ATOM 2738 CD1 . LEU D 62 ? -125.23900 -36.88100 -64.95800 1.000 17.91872 C ? C ? 20 1
   ATOM 2739 CD2 . LEU D 62 ? -126.80800 -36.38700 -66.83300 1.000 26.84167 C ? C ? 20 1
   ATOM 2740 N . LYS D 63 ? -124.33300 -40.34500 -66.81200 1.000 15.34631 N ? C ? 21 1
   ATOM 2741 CA . LYS D 63 ? -125.00300 -41.62200 -67.00300 1.000 17.77112 C ? C ? 21 1
   ATOM 2742 C . LYS D 63 ? -126.13700 -41.71200 -65.99000 1.000 21.63990 C ? C ? 21 1
   ATOM 2743 O . LYS D 63 ? -125.88900 -41.62400 -64.77500 1.000 15.90379 O ? C ? 21 1
   ATOM 2744 CB . LYS D 63 ? -124.01000 -42.77100 -66.81800 1.000 15.64126 C ? C ? 21 1
   ATOM 2745 CG . LYS D 63 ? -124.52000 -44.12700 -67.16800 1.000 17.01886 C ? C ? 21 1
   ATOM 2746 CD . LYS D 63 ? -123.47600 -45.16900 -66.85400 1.000 20.65323 C ? C ? 21 1
   ATOM 2747 CE . LYS D 63 ? -123.86900 -46.53400 -67.37200 1.000 23.02470 C ? C ? 21 1
   ATOM 2748 NZ . LYS D 63 ? -122.67400 -47.41500 -67.45900 1.000 24.25230 N ? C ? 21 1
   ATOM 2749 N . ILE D 64 ? -127.37500 -41.87400 -66.47900 1.000 17.13488 N ? C ? 22 1
   ATOM 2750 CA . ILE D 64 ? -128.56800 -41.96700 -65.62500 1.000 15.35698 C ? C ? 22 1
   ATOM 2751 C . ILE D 64 ? -129.24500 -43.31200 -65.84000 1.000 14.27288 C ? C ? 22 1
   ATOM 2752 O . ILE D 64 ? -129.48900 -43.71800 -66.98300 1.000 14.47300 O ? C ? 22 1
   ATOM 2753 CB . ILE D 64 ? -129.58400 -40.84200 -65.90000 1.000 20.04295 C ? C ? 22 1
   ATOM 2754 CG1 . ILE D 64 ? -128.93400 -39.47700 -65.84100 1.000 15.73737 C ? C ? 22 1
   ATOM 2755 CG2 . ILE D 64 ? -130.71900 -40.89500 -64.89800 1.000 9.86174 C ? C ? 22 1
   ATOM 2756 CD1 . ILE D 64 ? -129.91800 -38.39900 -66.21800 1.000 15.65198 C ? C ? 22 1
   ATOM 2757 N . CYS D 65 ? -129.60000 -43.97400 -64.74700 1.000 10.40378 N ? C ? 23 1
   ATOM 2758 CA . CYS D 65 ? -130.21900 -45.28300 -64.81200 1.000 9.65067 C ? C ? 23 1
   ATOM 2759 C . CYS D 65 ? -131.56200 -45.21100 -64.08800 1.000 15.90111 C ? C ? 23 1
   ATOM 2760 O . CYS D 65 ? -131.66700 -44.56700 -63.03800 1.000 13.87975 O ? C ? 23 1
   ATOM 2761 CB . CYS D 65 ? -129.34500 -46.33200 -64.16600 1.000 13.59624 C ? C ? 23 1
   ATOM 2762 SG . CYS D 65 ? -130.19300 -47.94600 -64.26300 1.000 19.28842 S ? C ? 23 1
   ATOM 2763 N . SER D 66 ? -132.59900 -45.83200 -64.65700 1.000 15.18563 N ? C ? 24 1
   ATOM 2764 CA . SER D 66 ? -133.95800 -45.77400 -64.10100 1.000 14.14746 C ? C ? 24 1
   ATOM 2765 C . SER D 66 ? -134.50900 -47.18200 -63.97300 1.000 15.24999 C ? C ? 24 1
   ATOM 2766 O . SER D 66 ? -134.43100 -47.95700 -64.93100 1.000 16.83116 O ? C ? 24 1
   ATOM 2767 CB . SER D 66 ? -134.88900 -44.94000 -64.98800 1.000 17.05228 C ? C ? 24 1
   ATOM 2768 OG . SER D 66 ? -136.17300 -44.82800 -64.39100 1.000 21.63295 O ? C ? 24 1
   ATOM 2769 N . TRP D 67 ? -135.08200 -47.52300 -62.82400 1.000 9.40868 N ? C ? 25 1
   ATOM 2770 CA . TRP D 67 ? -135.45900 -48.91900 -62.66200 1.000 11.14791 C ? C ? 25 1
   ATOM 2771 C . TRP D 67 ? -136.69400 -49.04900 -61.78800 1.000 18.87288 C ? C ? 25 1
   ATOM 2772 O . TRP D 67 ? -136.67400 -48.67900 -60.60600 1.000 13.69404 O ? C ? 25 1
   ATOM 2773 CB . TRP D 67 ? -134.29400 -49.71100 -62.06700 1.000 13.73376 C ? C ? 25 1
   ATOM 2774 CG . TRP D 67 ? -134.38600 -51.19500 -62.26300 1.000 17.31619 C ? C ? 25 1
   ATOM 2775 CD1 . TRP D 67 ? -135.46300 -51.90300 -62.72900 1.000 21.32513 C ? C ? 25 1
   ATOM 2776 CD2 . TRP D 67 ? -133.36200 -52.16300 -61.99300 1.000 15.17903 C ? C ? 25 1
   ATOM 2777 NE1 . TRP D 67 ? -135.17100 -53.24500 -62.75500 1.000 17.62321 N ? C ? 25 1
   ATOM 2778 CE2 . TRP D 67 ? -133.88900 -53.42800 -62.30300 1.000 15.75566 C ? C ? 25 1
   ATOM 2779 CE3 . TRP D 67 ? -132.06300 -52.08300 -61.49800 1.000 19.19245 C ? C ? 25 1
   ATOM 2780 CZ2 . TRP D 67 ? -133.14700 -54.60000 -62.15400 1.000 16.76535 C ? C ? 25 1
   ATOM 2781 CZ3 . TRP D 67 ? -131.34400 -53.24600 -61.33900 1.000 16.18021 C ? C ? 25 1
   ATOM 2782 CH2 . TRP D 67 ? -131.88300 -54.48400 -61.67300 1.000 17.22388 C ? C ? 25 1
   ATOM 2783 N . ASN D 68 ? -137.76900 -49.60100 -62.35200 1.000 20.22410 N ? C ? 26 1
   ATOM 2784 CA . ASN D 68 ? -138.90300 -50.01200 -61.52800 1.000 16.04183 C ? C ? 26 1
   ATOM 2785 C . ASN D 68 ? -138.51000 -51.30900 -60.84900 1.000 17.74367 C ? C ? 26 1
   ATOM 2786 O . ASN D 68 ? -138.49800 -52.36500 -61.49100 1.000 18.70312 O ? C ? 26 1
   ATOM 2787 CB . ASN D 68 ? -140.17300 -50.20600 -62.35200 1.000 14.91346 C ? C ? 26 1
   ATOM 2788 CG . ASN D 68 ? -141.36600 -50.62100 -61.49100 1.000 18.42412 C ? C ? 26 1
   ATOM 2789 OD1 . ASN D 68 ? -141.22300 -51.42700 -60.57700 1.000 16.56792 O ? C ? 26 1
   ATOM 2790 ND2 . ASN D 68 ? -142.54700 -50.06700 -61.77700 1.000 17.83347 N ? C ? 26 1
   ATOM 2791 N . VAL D 69 ? -138.20500 -51.24200 -59.54700 1.000 15.70045 N ? C ? 27 1
   ATOM 2792 CA . VAL D 69 ? -137.67700 -52.41200 -58.85600 1.000 14.47241 C ? C ? 27 1
   ATOM 2793 C . VAL D 69 ? -138.77700 -53.30000 -58.29100 1.000 20.83767 C ? C ? 27 1
   ATOM 2794 O . VAL D 69 ? -138.47100 -54.36200 -57.74400 1.000 20.78179 O ? C ? 27 1
   ATOM 2795 CB . VAL D 69 ? -136.68900 -51.95800 -57.75800 1.000 15.00090 C ? C ? 27 1
   ATOM 2796 CG1 . VAL D 69 ? -135.50400 -51.14200 -58.37700 1.000 13.23231 C ? C ? 27 1
   ATOM 2797 CG2 . VAL D 69 ? -137.38600 -51.11600 -56.72400 1.000 14.35103 C ? C ? 27 1
   ATOM 2798 N . ASP D 70 ? -140.04400 -52.90500 -58.41300 1.000 20.17057 N ? C ? 28 1
   ATOM 2799 CA . ASP D 70 ? -141.20600 -53.68600 -57.95600 1.000 21.79631 C ? C ? 28 1
   ATOM 2800 C . ASP D 70 ? -140.96100 -54.37800 -56.61500 1.000 21.99384 C ? C ? 28 1
   ATOM 2801 O . ASP D 70 ? -140.94900 -55.60300 -56.49900 1.000 23.26353 O ? C ? 28 1
   ATOM 2802 CB . ASP D 70 ? -141.63500 -54.70200 -59.02100 1.000 28.07165 C ? C ? 28 1
   ATOM 2803 CG . ASP D 70 ? -143.15200 -54.99400 -58.96500 1.000 48.66482 C ? C ? 28 1
   ATOM 2804 OD1 . ASP D 70 ? -143.82700 -54.88300 -60.01500 1.000 47.10753 O ? C ? 28 1
   ATOM 2805 OD2 . ASP D 70 ? -143.66500 -55.32700 -57.85600 1.000 47.93179 O ? C ? 28 1
   ATOM 2806 N . GLY D 71 ? -140.74500 -53.55400 -55.60000 1.000 22.03349 N ? C ? 29 1
   ATOM 2807 CA . GLY D 71 ? -140.41200 -54.03500 -54.28200 1.000 22.15283 C ? C ? 29 1
   ATOM 2808 C . GLY D 71 ? -138.94200 -53.86400 -53.98700 1.000 22.18920 C ? C ? 29 1
   ATOM 2809 O . GLY D 71 ? -138.14200 -54.73900 -54.30700 1.000 29.43979 O ? C ? 29 1
   ATOM 2810 N . LEU D 72 ? -138.56600 -52.73900 -53.38200 1.000 22.87284 N ? C ? 30 1
   ATOM 2811 CA . LEU D 72 ? -137.14700 -52.42600 -53.22600 1.000 24.76607 C ? C ? 30 1
   ATOM 2812 C . LEU D 72 ? -136.45700 -53.43400 -52.32400 1.000 25.51703 C ? C ? 30 1
   ATOM 2813 O . LEU D 72 ? -135.32700 -53.85600 -52.60400 1.000 23.00921 O ? C ? 30 1
   ATOM 2814 CB . LEU D 72 ? -136.97400 -51.02000 -52.66100 1.000 17.94118 C ? C ? 30 1
   ATOM 2815 CG . LEU D 72 ? -135.55200 -50.60600 -52.33900 1.000 23.38515 C ? C ? 30 1
   ATOM 2816 CD1 . LEU D 72 ? -134.99400 -49.75000 -53.44400 1.000 24.54993 C ? C ? 30 1
   ATOM 2817 CD2 . LEU D 72 ? -135.54200 -49.84700 -51.05600 1.000 29.07706 C ? C ? 30 1
   ATOM 2818 N . ARG D 73 ? -137.11400 -53.82200 -51.22200 1.000 21.81779 N ? C ? 31 1
   ATOM 2819 CA . ARG D 73 ? -136.49800 -54.78400 -50.31800 1.000 20.68776 C ? C ? 31 1
   ATOM 2820 C . ARG D 73 ? -136.29600 -56.12700 -51.01000 1.000 24.30070 C ? C ? 31 1
   ATOM 2821 O . ARG D 73 ? -135.24500 -56.76400 -50.85000 1.000 23.59222 O ? C ? 31 1
   ATOM 2822 CB . ARG D 73 ? -137.33600 -54.91500 -49.04400 1.000 23.46617 C ? C ? 31 1
   ATOM 2823 CG . ARG D 73 ? -137.08800 -53.75500 -48.11000 1.000 17.19082 C ? C ? 31 1
   ATOM 2824 CD . ARG D 73 ? -138.08200 -53.67600 -46.95300 1.000 24.27217 C ? C ? 31 1
   ATOM 2825 NE . ARG D 73 ? -139.42800 -53.40600 -47.42700 1.000 22.47372 N ? C ? 31 1
   ATOM 2826 CZ . ARG D 73 ? -140.48300 -53.29600 -46.63100 1.000 35.33567 C ? C ? 31 1
   ATOM 2827 NH1 . ARG D 73 ? -140.34400 -53.42400 -45.31500 1.000 28.53867 N ? C ? 31 1
   ATOM 2828 NH2 . ARG D 73 ? -141.68100 -53.05400 -47.15100 1.000 32.69557 N ? C ? 31 1
   ATOM 2829 N . ALA D 74 ? -137.26200 -56.54500 -51.83700 1.000 25.20202 N ? C ? 32 1
   ATOM 2830 CA . ALA D 74 ? -137.10400 -57.79000 -52.58400 1.000 22.52481 C ? C ? 32 1
   ATOM 2831 C . ALA D 74 ? -136.04500 -57.66000 -53.66500 1.000 23.23726 C ? C ? 32 1
   ATOM 2832 O . ALA D 74 ? -135.28400 -58.60100 -53.91700 1.000 24.76293 O ? C ? 32 1
   ATOM 2833 CB . ALA D 74 ? -138.42300 -58.20100 -53.21200 1.000 24.72633 C ? C ? 32 1
   ATOM 2834 N . TRP D 75 ? -135.99600 -56.50900 -54.33300 1.000 25.41565 N ? C ? 33 1
   ATOM 2835 CA . TRP D 75 ? -135.01400 -56.30200 -55.39300 1.000 25.32942 C ? C ? 33 1
   ATOM 2836 C . TRP D 75 ? -133.59500 -56.33500 -54.84700 1.000 25.42354 C ? C ? 33 1
   ATOM 2837 O . TRP D 75 ? -132.67200 -56.80300 -55.52600 1.000 26.37508 O ? C ? 33 1
   ATOM 2838 CB . TRP D 75 ? -135.31200 -54.97200 -56.07000 1.000 24.56503 C ? C ? 33 1
   ATOM 2839 CG . TRP D 75 ? -134.24000 -54.33400 -56.91500 1.000 17.74285 C ? C ? 33 1
   ATOM 2840 CD1 . TRP D 75 ? -133.92800 -54.64100 -58.19200 1.000 21.81891 C ? C ? 33 1
   ATOM 2841 CD2 . TRP D 75 ? -133.42400 -53.21100 -56.55800 1.000 18.00372 C ? C ? 33 1
   ATOM 2842 NE1 . TRP D 75 ? -132.95700 -53.79300 -58.65900 1.000 25.12904 N ? C ? 33 1
   ATOM 2843 CE2 . TRP D 75 ? -132.63800 -52.89900 -57.67200 1.000 22.75492 C ? C ? 33 1
   ATOM 2844 CE3 . TRP D 75 ? -133.30600 -52.42500 -55.40800 1.000 18.11843 C ? C ? 33 1
   ATOM 2845 CZ2 . TRP D 75 ? -131.71100 -51.86000 -57.66600 1.000 20.97012 C ? C ? 33 1
   ATOM 2846 CZ3 . TRP D 75 ? -132.40500 -51.38500 -55.40800 1.000 16.99159 C ? C ? 33 1
   ATOM 2847 CH2 . TRP D 75 ? -131.61000 -51.11700 -56.53000 1.000 20.92449 C ? C ? 33 1
   ATOM 2848 N . ILE D 76 ? -133.41000 -55.84500 -53.62400 1.000 25.39332 N ? C ? 34 1
   ATOM 2849 CA . ILE D 76 ? -132.10200 -55.87600 -52.98600 1.000 27.37462 C ? C ? 34 1
   ATOM 2850 C . ILE D 76 ? -131.71600 -57.30200 -52.61400 1.000 30.01697 C ? C ? 34 1
   ATOM 2851 O . ILE D 76 ? -130.56800 -57.71500 -52.81800 1.000 32.22184 O ? C ? 34 1
   ATOM 2852 CB . ILE D 76 ? -132.11300 -54.94000 -51.76900 1.000 20.15867 C ? C ? 34 1
   ATOM 2853 CG1 . ILE D 76 ? -131.95500 -53.48800 -52.24800 1.000 23.78812 C ? C ? 34 1
   ATOM 2854 CG2 . ILE D 76 ? -131.01600 -55.33200 -50.81100 1.000 34.89807 C ? C ? 34 1
   ATOM 2855 CD1 . ILE D 76 ? -131.59500 -52.48900 -51.16500 1.000 24.13445 C ? C ? 34 1
   ATOM 2856 N . LYS D 77 ? -132.66600 -58.08700 -52.08400 1.000 30.39954 N ? C ? 35 1
   ATOM 2857 CA . LYS D 77 ? -132.38700 -59.49500 -51.80400 1.000 29.18526 C ? C ? 35 1
   ATOM 2858 C . LYS D 77 ? -132.07300 -60.27400 -53.07400 1.000 32.18807 C ? C ? 35 1
   ATOM 2859 O . LYS D 77 ? -131.32500 -61.25600 -53.02900 1.000 43.69831 O ? C ? 35 1
   ATOM 2860 CB . LYS D 77 ? -133.56500 -60.14900 -51.09300 1.000 19.80877 C ? C ? 35 1
   ATOM 2861 CG . LYS D 77 ? -133.73200 -59.71200 -49.68100 1.000 27.54641 C ? C ? 35 1
   ATOM 2862 CD . LYS D 77 ? -134.69900 -60.62700 -48.97200 1.000 29.89058 C ? C ? 35 1
   ATOM 2863 CE . LYS D 77 ? -135.85300 -59.86200 -48.37700 1.000 31.15341 C ? C ? 35 1
   ATOM 2864 NZ . LYS D 77 ? -135.40600 -58.70300 -47.55900 1.000 42.74665 N ? C ? 35 1
   ATOM 2865 N . LYS D 78 ? -132.63800 -59.87100 -54.20900 1.000 27.18057 N ? C ? 36 1
   ATOM 2866 CA . LYS D 78 ? -132.36000 -60.52800 -55.47400 1.000 25.33765 C ? C ? 36 1
   ATOM 2867 C . LYS D 78 ? -131.18600 -59.91400 -56.21100 1.000 21.21314 C ? C ? 36 1
   ATOM 2868 O . LYS D 78 ? -131.12700 -60.02200 -57.43400 1.000 25.81461 O ? C ? 36 1
   ATOM 2869 CB . LYS D 78 ? -133.58800 -60.49300 -56.37700 1.000 23.65357 C ? C ? 36 1
   ATOM 2870 CG . LYS D 78 ? -134.77000 -61.23300 -55.82600 1.000 27.29039 C ? C ? 36 1
   ATOM 2871 CD . LYS D 78 ? -135.91600 -61.25900 -56.83100 1.000 27.69437 C ? C ? 36 1
   ATOM 2872 CE . LYS D 78 ? -136.78700 -60.02000 -56.70200 1.000 27.18442 C ? C ? 36 1
   ATOM 2873 NZ . LYS D 78 ? -138.14700 -60.22700 -57.25900 1.000 27.75796 N ? C ? 36 1
   ATOM 2874 N . LYS D 79 ? -130.28600 -59.23400 -55.50700 1.000 28.66898 N ? C ? 37 1
   ATOM 2875 CA . LYS D 79 ? -128.99200 -58.79300 -56.02900 1.000 31.06933 C ? C ? 37 1
   ATOM 2876 C . LYS D 79 ? -129.09100 -57.57600 -56.93600 1.000 30.85776 C ? C ? 37 1
   ATOM 2877 O . LYS D 79 ? -128.17500 -57.32500 -57.72700 1.000 27.30419 O ? C ? 37 1
   ATOM 2878 CB . LYS D 79 ? -128.26000 -59.91700 -56.78100 1.000 29.33850 C ? C ? 37 1
   ATOM 2879 CG . LYS D 79 ? -128.05700 -61.22300 -55.97900 1.000 40.30128 C ? C ? 37 1
   ATOM 2880 CD . LYS D 79 ? -127.95700 -60.92400 -54.49700 1.000 39.29592 C ? C ? 37 1
   ATOM 2881 CE . LYS D 79 ? -127.07000 -61.87900 -53.74500 1.000 48.56334 C ? C ? 37 1
   ATOM 2882 NZ . LYS D 79 ? -127.09600 -61.46600 -52.30500 1.000 50.10023 N ? C ? 37 1
   ATOM 2883 N . GLY D 80 ? -130.17200 -56.79800 -56.84600 1.000 30.82803 N ? C ? 38 1
   ATOM 2884 CA . GLY D 80 ? -130.30300 -55.63600 -57.71700 1.000 23.50915 C ? C ? 38 1
   ATOM 2885 C . GLY D 80 ? -129.18500 -54.62900 -57.51900 1.000 26.80088 C ? C ? 38 1
   ATOM 2886 O . GLY D 80 ? -128.68000 -54.05000 -58.48300 1.000 21.26415 O ? C ? 38 1
   ATOM 2887 N . LEU D 81 ? -128.77100 -54.41700 -56.26600 1.000 27.41729 N ? C ? 39 1
   ATOM 2888 CA . LEU D 81 ? -127.69900 -53.46100 -56.00500 1.000 28.13558 C ? C ? 39 1
   ATOM 2889 C . LEU D 81 ? -126.38300 -53.89500 -56.63900 1.000 28.49497 C ? C ? 39 1
   ATOM 2890 O . LEU D 81 ? -125.58300 -53.04600 -57.04100 1.000 31.84021 O ? C ? 39 1
   ATOM 2891 CB . LEU D 81 ? -127.51400 -53.26100 -54.50600 1.000 29.81583 C ? C ? 39 1
   ATOM 2892 CG . LEU D 81 ? -128.34100 -52.13300 -53.89600 1.000 29.36737 C ? C ? 39 1
   ATOM 2893 CD1 . LEU D 81 ? -127.83900 -51.84900 -52.50900 1.000 37.79713 C ? C ? 39 1
   ATOM 2894 CD2 . LEU D 81 ? -128.22500 -50.87900 -54.72900 1.000 32.88215 C ? C ? 39 1
   ATOM 2895 N . ASP D 82 ? -126.13500 -55.20000 -56.74500 1.000 34.22542 N ? C ? 40 1
   ATOM 2896 CA . ASP D 82 ? -124.94200 -55.65000 -57.46000 1.000 29.16051 C ? C ? 40 1
   ATOM 2897 C . ASP D 82 ? -124.99000 -55.21600 -58.92100 1.000 28.78749 C ? C ? 40 1
   ATOM 2898 O . ASP D 82 ? -123.95500 -54.90500 -59.52200 1.000 29.53845 O ? C ? 40 1
   ATOM 2899 CB . ASP D 82 ? -124.77600 -57.17700 -57.36600 1.000 35.42254 C ? C ? 40 1
   ATOM 2900 CG . ASP D 82 ? -124.62200 -57.69300 -55.92400 1.000 35.79299 C ? C ? 40 1
   ATOM 2901 OD1 . ASP D 82 ? -124.83600 -58.91500 -55.72500 1.000 34.89535 O ? C ? 40 1
   ATOM 2902 OD2 . ASP D 82 ? -124.28200 -56.90500 -55.00500 1.000 31.61076 O ? C ? 40 1
   ATOM 2903 N . TRP D 83 ? -126.17700 -55.18400 -59.52200 1.000 25.94274 N ? C ? 41 1
   ATOM 2904 CA . TRP D 83 ? -126.22000 -54.70000 -60.89300 1.000 21.79582 C ? C ? 41 1
   ATOM 2905 C . TRP D 83 ? -126.00600 -53.18800 -60.96500 1.000 27.99674 C ? C ? 41 1
   ATOM 2906 O . TRP D 83 ? -125.36900 -52.70000 -61.90200 1.000 23.66840 O ? C ? 41 1
   ATOM 2907 CB . TRP D 83 ? -127.52700 -55.08900 -61.57400 1.000 20.18376 C ? C ? 41 1
   ATOM 2908 CG . TRP D 83 ? -127.45100 -54.76300 -63.02300 1.000 19.91196 C ? C ? 41 1
   ATOM 2909 CD1 . TRP D 83 ? -127.00900 -55.57200 -64.02200 1.000 25.05691 C ? C ? 41 1
   ATOM 2910 CD2 . TRP D 83 ? -127.76100 -53.51100 -63.62500 1.000 19.80457 C ? C ? 41 1
   ATOM 2911 NE1 . TRP D 83 ? -127.04800 -54.91100 -65.21800 1.000 21.84653 N ? C ? 41 1
   ATOM 2912 CE2 . TRP D 83 ? -127.51200 -53.63900 -65.00000 1.000 23.24883 C ? C ? 41 1
   ATOM 2913 CE3 . TRP D 83 ? -128.25100 -52.29500 -63.13300 1.000 26.59211 C ? C ? 41 1
   ATOM 2914 CZ2 . TRP D 83 ? -127.73300 -52.59700 -65.89800 1.000 25.80536 C ? C ? 41 1
   ATOM 2915 CZ3 . TRP D 83 ? -128.46400 -51.25600 -64.02600 1.000 25.41983 C ? C ? 41 1
   ATOM 2916 CH2 . TRP D 83 ? -128.20400 -51.41400 -65.39100 1.000 25.79114 C ? C ? 41 1
   ATOM 2917 N . VAL D 84 ? -126.50600 -52.43400 -59.98500 1.000 23.09254 N ? C ? 42 1
   ATOM 2918 CA . VAL D 84 ? -126.31100 -50.98400 -59.99400 1.000 20.35064 C ? C ? 42 1
   ATOM 2919 C . VAL D 84 ? -124.81800 -50.63900 -59.90700 1.000 24.06748 C ? C ? 42 1
   ATOM 2920 O . VAL D 84 ? -124.29900 -49.83600 -60.70100 1.000 21.23400 O ? C ? 42 1
   ATOM 2921 CB . VAL D 84 ? -127.12300 -50.34400 -58.85300 1.000 19.90608 C ? C ? 42 1
   ATOM 2922 CG1 . VAL D 84 ? -126.74500 -48.88400 -58.65900 1.000 19.68487 C ? C ? 42 1
   ATOM 2923 CG2 . VAL D 84 ? -128.65100 -50.51800 -59.11100 1.000 19.84444 C ? C ? 42 1
   ATOM 2924 N . LYS D 85 ? -124.10300 -51.25300 -58.95500 1.000 23.41660 N ? C ? 43 1
   ATOM 2925 CA . LYS D 85 ? -122.65500 -51.04000 -58.83000 1.000 26.21551 C ? C ? 43 1
   ATOM 2926 C . LYS D 85 ? -121.92300 -51.31800 -60.14200 1.000 23.15595 C ? C ? 43 1
   ATOM 2927 O . LYS D 85 ? -120.99000 -50.59200 -60.51400 1.000 22.97078 O ? C ? 43 1
   ATOM 2928 CB . LYS D 85 ? -122.10100 -51.92000 -57.70900 1.000 26.28723 C ? C ? 43 1
   ATOM 2929 CG . LYS D 85 ? -122.45300 -51.44100 -56.29300 1.000 30.62504 C ? C ? 43 1
   ATOM 2930 CD . LYS D 85 ? -122.10400 -52.47200 -55.21400 1.000 35.25271 C ? C ? 43 1
   ATOM 2931 CE . LYS D 85 ? -123.08100 -52.36400 -54.04600 1.000 41.68720 C ? C ? 43 1
   ATOM 2932 NZ . LYS D 85 ? -122.96300 -53.43700 -53.00500 1.000 51.47931 N ? C ? 43 1
   ATOM 2933 N . GLU D 86 ? -122.32100 -52.37500 -60.84900 1.000 26.12352 N ? C ? 44 1
   ATOM 2934 CA . GLU D 86 ? -121.73600 -52.66600 -62.15500 1.000 27.56471 C ? C ? 44 1
   ATOM 2935 C . GLU D 86 ? -122.06700 -51.57300 -63.15500 1.000 27.89653 C ? C ? 44 1
   ATOM 2936 O . GLU D 86 ? -121.21800 -51.19900 -63.97300 1.000 26.48761 O ? C ? 44 1
   ATOM 2937 CB . GLU D 86 ? -122.24200 -54.01600 -62.66700 1.000 27.70784 C ? C ? 44 1
   ATOM 2938 CG . GLU D 86 ? -121.59000 -55.22400 -62.02300 1.000 43.76807 C ? C ? 44 1
   ATOM 2939 CD . GLU D 86 ? -121.99500 -56.53400 -62.68800 1.000 58.24650 C ? C ? 44 1
   ATOM 2940 OE1 . GLU D 86 ? -123.16400 -56.65400 -63.12100 1.000 48.48437 O ? C ? 44 1
   ATOM 2941 OE2 . GLU D 86 ? -121.14800 -57.44900 -62.76700 1.000 70.21968 O ? C ? 44 1
   ATOM 2942 N . GLU D 87 ? -123.30300 -51.05200 -63.11400 1.000 19.28078 N ? C ? 45 1
   ATOM 2943 CA . GLU D 87 ? -123.68800 -50.05000 -64.09600 1.000 18.99720 C ? C ? 45 1
   ATOM 2944 C . GLU D 87 ? -123.04700 -48.71300 -63.77900 1.000 19.68644 C ? C ? 45 1
   ATOM 2945 O . GLU D 87 ? -122.73800 -47.94200 -64.69100 1.000 23.45594 O ? C ? 45 1
   ATOM 2946 CB . GLU D 87 ? -125.21200 -49.92700 -64.17100 1.000 19.76400 C ? C ? 45 1
   ATOM 2947 CG . GLU D 87 ? -125.70200 -48.95800 -65.24500 1.000 27.20047 C ? C ? 45 1
   ATOM 2948 CD . GLU D 87 ? -125.72500 -49.56900 -66.64100 1.000 27.70460 C ? C ? 45 1
   ATOM 2949 OE1 . GLU D 87 ? -124.94300 -50.50800 -66.88600 1.000 34.18466 O ? C ? 45 1
   ATOM 2950 OE2 . GLU D 87 ? -126.51100 -49.10600 -67.49800 1.000 29.98799 O ? C ? 45 1
   ATOM 2951 N . ALA D 88 ? -122.80900 -48.44600 -62.50600 1.000 17.00076 N ? C ? 46 1
   ATOM 2952 CA . ALA D 88 ? -122.06300 -47.28200 -62.05700 1.000 17.93237 C ? C ? 46 1
   ATOM 2953 C . ALA D 88 ? -122.61300 -45.98100 -62.65000 1.000 18.42789 C ? C ? 46 1
   ATOM 2954 O . ALA D 88 ? -121.85400 -45.19600 -63.22400 1.000 17.25453 O ? C ? 46 1
   ATOM 2955 CB . ALA D 88 ? -120.58300 -47.42500 -62.39100 1.000 25.85424 C ? C ? 46 1
   ATOM 2956 N . PRO D 89 ? -123.91700 -45.72300 -62.51400 1.000 20.55782 N ? C ? 47 1
   ATOM 2957 CA . PRO D 89 ? -124.47400 -44.46400 -63.01500 1.000 13.81224 C ? C ? 47 1
   ATOM 2958 C . PRO D 89 ? -124.16400 -43.29400 -62.08700 1.000 17.39593 C ? C ? 47 1
   ATOM 2959 O . PRO D 89 ? -123.88500 -43.45400 -60.89900 1.000 12.77673 O ? C ? 47 1
   ATOM 2960 CB . PRO D 89 ? -125.98000 -44.73700 -63.03600 1.000 15.70811 C ? C ? 47 1
   ATOM 2961 CG . PRO D 89 ? -126.18700 -45.61900 -61.82700 1.000 16.27869 C ? C ? 47 1
   ATOM 2962 CD . PRO D 89 ? -124.90400 -46.44300 -61.67500 1.000 20.01797 C ? C ? 47 1
   ATOM 2963 N . ASP D 90 ? -124.25800 -42.09200 -62.65400 1.000 14.45734 N ? C ? 48 1
   ATOM 2964 CA . ASP D 90 ? -124.18200 -40.87900 -61.84800 1.000 14.98769 C ? C ? 48 1
   ATOM 2965 C . ASP D 90 ? -125.44700 -40.63900 -61.04900 1.000 19.78237 C ? C ? 48 1
   ATOM 2966 O . ASP D 90 ? -125.38900 -40.06700 -59.94700 1.000 14.43904 O ? C ? 48 1
   ATOM 2967 CB . ASP D 90 ? -123.93300 -39.67700 -62.75100 1.000 14.49119 C ? C ? 48 1
   ATOM 2968 CG . ASP D 90 ? -122.57900 -39.74900 -63.40600 1.000 20.95716 C ? C ? 48 1
   ATOM 2969 OD1 . ASP D 90 ? -121.57100 -39.89000 -62.66100 1.000 17.63680 O ? C ? 48 1
   ATOM 2970 OD2 . ASP D 90 ? -122.54700 -39.68600 -64.64800 1.000 25.88124 O ? C ? 48 1
   ATOM 2971 N . ILE D 91 ? -126.59500 -40.99400 -61.61300 1.000 12.41184 N ? C ? 49 1
   ATOM 2972 CA . ILE D 91 ? -127.87700 -40.81600 -60.95300 1.000 14.50949 C ? C ? 49 1
   ATOM 2973 C . ILE D 91 ? -128.64400 -42.10900 -61.14600 1.000 13.67468 C ? C ? 49 1
   ATOM 2974 O . ILE D 91 ? -128.55200 -42.72900 -62.21100 1.000 11.16187 O ? C ? 49 1
   ATOM 2975 CB . ILE D 91 ? -128.67300 -39.62200 -61.53400 1.000 15.50490 C ? C ? 49 1
   ATOM 2976 CG1 . ILE D 91 ? -127.83400 -38.34000 -61.59000 1.000 16.95803 C ? C ? 49 1
   ATOM 2977 CG2 . ILE D 91 ? -129.96100 -39.37900 -60.71800 1.000 14.98941 C ? C ? 49 1
   ATOM 2978 CD1 . ILE D 91 ? -128.52800 -37.22200 -62.38300 1.000 16.75303 C ? C ? 49 1
   ATOM 2979 N . LEU D 92 ? -129.37800 -42.53100 -60.11700 1.000 13.71704 N ? C ? 50 1
   ATOM 2980 CA . LEU D 92 ? -130.21600 -43.72200 -60.18500 1.000 13.39991 C ? C ? 50 1
   ATOM 2981 C . LEU D 92 ? -131.60300 -43.39800 -59.63400 1.000 15.58676 C ? C ? 50 1
   ATOM 2982 O . LEU D 92 ? -131.73100 -42.89500 -58.50900 1.000 15.80109 O ? C ? 50 1
   ATOM 2983 CB . LEU D 92 ? -129.58400 -44.88700 -59.39700 1.000 14.97218 C ? C ? 50 1
   ATOM 2984 CG . LEU D 92 ? -130.48200 -46.10900 -59.17800 1.000 12.29116 C ? C ? 50 1
   ATOM 2985 CD1 . LEU D 92 ? -130.52900 -46.92100 -60.45300 1.000 9.61536 C ? C ? 50 1
   ATOM 2986 CD2 . LEU D 92 ? -130.03900 -46.96900 -57.99600 1.000 18.01952 C ? C ? 50 1
   ATOM 2987 N . CYS D 93 ? -132.63000 -43.68700 -60.43300 1.000 15.76988 N ? C ? 51 1
   ATOM 2988 CA . CYS D 93 ? -134.03200 -43.43000 -60.11200 1.000 14.09555 C ? C ? 51 1
   ATOM 2989 C . CYS D 93 ? -134.76100 -44.75600 -60.00300 1.000 14.15429 C ? C ? 51 1
   ATOM 2990 O . CYS D 93 ? -134.68200 -45.58600 -60.91800 1.000 15.40504 O ? C ? 51 1
   ATOM 2991 CB . CYS D 93 ? -134.70200 -42.56200 -61.18800 1.000 17.32002 C ? C ? 51 1
   ATOM 2992 SG . CYS D 93 ? -133.80500 -40.96800 -61.56300 1.000 25.04159 S ? C ? 51 1
   ATOM 2993 N . LEU D 94 ? -135.51000 -44.93800 -58.91700 1.000 13.49564 N ? C ? 52 1
   ATOM 2994 CA . LEU D 94 ? -136.23000 -46.18200 -58.69400 1.000 11.78909 C ? C ? 52 1
   ATOM 2995 C . LEU D 94 ? -137.72000 -45.90500 -58.58700 1.000 19.28322 C ? C ? 52 1
   ATOM 2996 O . LEU D 94 ? -138.13900 -44.88900 -58.01600 1.000 17.56101 O ? C ? 52 1
   ATOM 2997 CB . LEU D 94 ? -135.73400 -46.89700 -57.42400 1.000 10.57030 C ? C ? 52 1
   ATOM 2998 CG . LEU D 94 ? -134.19800 -46.99000 -57.38700 1.000 16.46924 C ? C ? 52 1
   ATOM 2999 CD1 . LEU D 94 ? -133.71600 -47.52400 -56.05800 1.000 12.28225 C ? C ? 52 1
   ATOM 3000 CD2 . LEU D 94 ? -133.66000 -47.81600 -58.56800 1.000 14.75781 C ? C ? 52 1
   ATOM 3001 N . GLN D 95 ? -138.52400 -46.81300 -59.12100 1.000 18.10437 N ? C ? 53 1
   ATOM 3002 CA . GLN D 95 ? -139.96300 -46.69900 -58.98000 1.000 21.91534 C ? C ? 53 1
   ATOM 3003 C . GLN D 95 ? -140.49300 -47.94900 -58.30300 1.000 17.57731 C ? C ? 53 1
   ATOM 3004 O . GLN D 95 ? -139.84200 -48.99600 -58.31900 1.000 12.05377 O ? C ? 53 1
   ATOM 3005 CB . GLN D 95 ? -140.62700 -46.47200 -60.34100 1.000 13.17917 C ? C ? 53 1
   ATOM 3006 CG . GLN D 95 ? -140.09200 -45.22900 -60.97900 1.000 12.01277 C ? C ? 53 1
   ATOM 3007 CD . GLN D 95 ? -138.90700 -45.53000 -61.81300 1.000 19.13264 C ? C ? 53 1
   ATOM 3008 OE1 . GLN D 95 ? -138.85800 -46.58600 -62.43400 1.000 20.32610 O ? C ? 53 1
   ATOM 3009 NE2 . GLN D 95 ? -137.92600 -44.61600 -61.84700 1.000 17.82310 N ? C ? 53 1
   ATOM 3010 N . GLU D 96 ? -141.67900 -47.81900 -57.68800 1.000 19.28951 N ? C ? 54 1
   ATOM 3011 CA . GLU D 96 ? -142.33600 -48.91600 -56.95800 1.000 16.61641 C ? C ? 54 1
   ATOM 3012 C . GLU D 96 ? -141.41500 -49.53400 -55.90200 1.000 22.04313 C ? C ? 54 1
   ATOM 3013 O . GLU D 96 ? -141.14200 -50.73600 -55.90000 1.000 22.49319 O ? C ? 54 1
   ATOM 3014 CB . GLU D 96 ? -142.85100 -49.99800 -57.91400 1.000 21.08629 C ? C ? 54 1
   ATOM 3015 CG . GLU D 96 ? -144.27500 -50.48500 -57.57700 1.000 27.63530 C ? C ? 54 1
   ATOM 3016 CD . GLU D 96 ? -144.88500 -51.33100 -58.69400 1.000 42.05969 C ? C ? 54 1
   ATOM 3017 OE1 . GLU D 96 ? -144.61800 -51.05500 -59.89500 1.000 33.50143 O ? C ? 54 1
   ATOM 3018 OE2 . GLU D 96 ? -145.65000 -52.27300 -58.37100 1.000 50.32191 O ? C ? 54 1
   ATOM 3019 N . THR D 97 ? -140.92900 -48.68400 -54.99800 1.000 18.85573 N ? C ? 55 1
   ATOM 3020 CA . THR D 97 ? -140.09500 -49.18300 -53.92300 1.000 19.15242 C ? C ? 55 1
   ATOM 3021 C . THR D 97 ? -140.91200 -49.96800 -52.90700 1.000 28.69925 C ? C ? 55 1
   ATOM 3022 O . THR D 97 ? -140.35900 -50.84400 -52.22900 1.000 22.20546 O ? C ? 55 1
   ATOM 3023 CB . THR D 97 ? -139.38200 -48.02600 -53.22300 1.000 19.28603 C ? C ? 55 1
   ATOM 3024 OG1 . THR D 97 ? -140.35300 -47.07900 -52.74900 1.000 21.54391 O ? C ? 55 1
   ATOM 3025 CG2 . THR D 97 ? -138.45500 -47.32900 -54.19200 1.000 19.83754 C ? C ? 55 1
   ATOM 3026 N . LYS D 98 ? -142.20800 -49.68000 -52.79300 1.000 23.24078 N ? C ? 56 1
   ATOM 3027 CA . LYS D 98 ? -143.06100 -50.29800 -51.78400 1.000 25.96205 C ? C ? 56 1
   ATOM 3028 C . LYS D 98 ? -142.35800 -50.35600 -50.43900 1.000 25.14252 C ? C ? 56 1
   ATOM 3029 O . LYS D 98 ? -142.23800 -51.41900 -49.83900 1.000 32.45605 O ? C ? 56 1
   ATOM 3030 CB . LYS D 98 ? -143.48000 -51.71000 -52.18400 1.000 27.59744 C ? C ? 56 1
   ATOM 3031 CG . LYS D 98 ? -144.14200 -51.91400 -53.53000 1.000 33.92002 C ? C ? 56 1
   ATOM 3032 CD . LYS D 98 ? -144.38800 -53.42600 -53.71100 1.000 36.58496 C ? C ? 56 1
   ATOM 3033 CE . LYS D 98 ? -145.75800 -53.71700 -54.26400 1.000 39.17841 C ? C ? 56 1
   ATOM 3034 NZ . LYS D 98 ? -145.96700 -52.84900 -55.44000 1.000 45.34543 N ? C ? 56 1
   ATOM 3035 N . CYS D 99 ? -141.86400 -49.20700 -49.96500 1.000 32.56806 N ? C ? 57 1
   ATOM 3036 CA . CYS D 99 ? -141.05700 -49.22700 -48.74400 1.000 25.87359 C ? C ? 57 1
   ATOM 3037 C . CYS D 99 ? -140.72000 -47.82800 -48.23900 1.000 28.09010 C ? C ? 57 1
   ATOM 3038 O . CYS D 99 ? -140.15200 -47.03000 -48.98800 1.000 38.37946 O ? C ? 57 1
   ATOM 3039 CB . CYS D 99 ? -139.77100 -50.01300 -49.00800 1.000 27.90629 C ? C ? 57 1
   ATOM 3040 SG . CYS D 99 ? -138.44900 -49.80800 -47.79700 1.000 27.26872 S ? C ? 57 1
   ATOM 3041 N . SER D 100 ? -141.02800 -47.53100 -46.97200 1.000 31.44064 N ? C ? 58 1
   ATOM 3042 CA . SER D 100 ? -140.77600 -46.21100 -46.39600 1.000 27.77328 C ? C ? 58 1
   ATOM 3043 C . SER D 100 ? -139.32400 -46.07300 -45.94500 1.000 29.01914 C ? C ? 58 1
   ATOM 3044 O . SER D 100 ? -138.61800 -47.05600 -45.72600 1.000 32.92129 O ? C ? 58 1
   ATOM 3045 CB . SER D 100 ? -141.71300 -45.93200 -45.21700 1.000 36.92780 C ? C ? 58 1
   ATOM 3046 OG . SER D 100 ? -141.94000 -47.08900 -44.40500 1.000 38.78252 O ? C ? 58 1
   ATOM 3047 N . GLU D 101 ? -138.87800 -44.82600 -45.80700 1.000 27.91191 N ? C ? 59 1
   ATOM 3048 CA . GLU D 101 ? -137.45400 -44.59400 -45.62000 1.000 26.83721 C ? C ? 59 1
   ATOM 3049 C . GLU D 101 ? -136.93700 -45.30800 -44.38900 1.000 32.83912 C ? C ? 59 1
   ATOM 3050 O . GLU D 101 ? -135.81600 -45.82700 -44.39200 1.000 39.72032 O ? C ? 59 1
   ATOM 3051 CB . GLU D 101 ? -137.16100 -43.10100 -45.51300 1.000 34.58860 C ? C ? 59 1
   ATOM 3052 CG . GLU D 101 ? -137.68800 -42.30400 -46.65600 1.000 29.19046 C ? C ? 59 1
   ATOM 3053 CD . GLU D 101 ? -137.39700 -40.83300 -46.51000 1.000 30.53162 C ? C ? 59 1
   ATOM 3054 OE1 . GLU D 101 ? -136.19400 -40.45700 -46.39100 1.000 22.09506 O ? C ? 59 1
   ATOM 3055 OE2 . GLU D 101 ? -138.38400 -40.06700 -46.52300 1.000 29.63196 O ? C ? 59 1
   ATOM 3056 N . ASN D 102 ? -137.73500 -45.34900 -43.32400 1.000 33.35568 N ? C ? 60 1
   ATOM 3057 CA . ASN D 102 ? -137.24200 -45.97000 -42.10500 1.000 36.01486 C ? C ? 60 1
   ATOM 3058 C . ASN D 102 ? -136.99800 -47.46300 -42.27600 1.000 38.84425 C ? C ? 60 1
   ATOM 3059 O . ASN D 102 ? -136.41900 -48.07900 -41.37900 1.000 40.59798 O ? C ? 60 1
   ATOM 3060 CB . ASN D 102 ? -138.19700 -45.68800 -40.92600 1.000 37.99450 C ? C ? 60 1
   ATOM 3061 CG . ASN D 102 ? -139.57200 -46.35100 -41.06400 1.000 38.18387 C ? C ? 60 1
   ATOM 3062 OD1 . ASN D 102 ? -140.06600 -46.62400 -42.16000 1.000 43.21835 O ? C ? 60 1
   ATOM 3063 ND2 . ASN D 102 ? -140.20800 -46.58100 -39.92700 1.000 45.57604 N ? C ? 60 1
   ATOM 3064 N . LYS D 103 ? -137.37700 -48.04800 -43.41400 1.000 35.14090 N ? C ? 61 1
   ATOM 3065 CA . LYS D 103 ? -137.18000 -49.47000 -43.66400 1.000 30.81370 C ? C ? 61 1
   ATOM 3066 C . LYS D 103 ? -136.18200 -49.76600 -44.78200 1.000 30.74629 C ? C ? 61 1
   ATOM 3067 O . LYS D 103 ? -136.00000 -50.93700 -45.13000 1.000 30.64133 O ? C ? 61 1
   ATOM 3068 CB . LYS D 103 ? -138.52600 -50.13400 -43.97800 1.000 25.96411 C ? C ? 61 1
   ATOM 3069 CG . LYS D 103 ? -139.54400 -50.05900 -42.82200 1.000 33.67026 C ? C ? 61 1
   ATOM 3070 CD . LYS D 103 ? -139.09100 -50.89600 -41.62100 1.000 41.89821 C ? C ? 61 1
   ATOM 3071 CE . LYS D 103 ? -139.55400 -50.31500 -40.25800 1.000 56.58360 C ? C ? 61 1
   ATOM 3072 NZ . LYS D 103 ? -138.93100 -50.94700 -39.02700 1.000 42.41288 N ? C ? 61 1
   ATOM 3073 N . LEU D 104 ? -135.52800 -48.75900 -45.35100 1.000 27.53331 N ? C ? 62 1
   ATOM 3074 CA . LEU D 104 ? -134.54900 -49.02200 -46.40000 1.000 28.08920 C ? C ? 62 1
   ATOM 3075 C . LEU D 104 ? -133.42500 -49.87300 -45.83000 1.000 30.85739 C ? C ? 62 1
   ATOM 3076 O . LEU D 104 ? -132.90200 -49.55200 -44.76000 1.000 36.41107 O ? C ? 62 1
   ATOM 3077 CB . LEU D 104 ? -133.95500 -47.72800 -46.95600 1.000 25.97291 C ? C ? 62 1
   ATOM 3078 CG . LEU D 104 ? -134.93200 -46.66000 -47.41700 1.000 26.96659 C ? C ? 62 1
   ATOM 3079 CD1 . LEU D 104 ? -134.17200 -45.34200 -47.58400 1.000 34.20047 C ? C ? 62 1
   ATOM 3080 CD2 . LEU D 104 ? -135.63100 -47.09100 -48.70000 1.000 25.40714 C ? C ? 62 1
   ATOM 3081 N . PRO D 105 ? -133.03700 -50.95400 -46.49600 1.000 28.59497 N ? C ? 63 1
   ATOM 3082 CA . PRO D 105 ? -131.92900 -51.77800 -45.99700 1.000 30.07162 C ? C ? 63 1
   ATOM 3083 C . PRO D 105 ? -130.63600 -50.98500 -45.92300 1.000 35.90937 C ? C ? 63 1
   ATOM 3084 O . PRO D 105 ? -130.40500 -50.06400 -46.71000 1.000 30.67048 O ? C ? 63 1
   ATOM 3085 CB . PRO D 105 ? -131.82600 -52.89200 -47.04000 1.000 29.51818 C ? C ? 63 1
   ATOM 3086 CG . PRO D 105 ? -133.17100 -52.91000 -47.71900 1.000 23.84916 C ? C ? 63 1
   ATOM 3087 CD . PRO D 105 ? -133.63600 -51.49900 -47.72400 1.000 25.91504 C ? C ? 63 1
   ATOM 3088 N . ALA D 106 ? -129.76900 -51.37800 -44.98100 1.000 36.54155 N ? C ? 64 1
   ATOM 3089 CA . ALA D 106 ? -128.50400 -50.67200 -44.78700 1.000 34.01934 C ? C ? 64 1
   ATOM 3090 C . ALA D 106 ? -127.61200 -50.70500 -46.02200 1.000 34.84457 C ? C ? 64 1
   ATOM 3091 O . ALA D 106 ? -126.74100 -49.83800 -46.15000 1.000 42.83181 O ? C ? 64 1
   ATOM 3092 CB . ALA D 106 ? -127.74500 -51.25500 -43.59600 1.000 33.28887 C ? C ? 64 1
   ATOM 3093 N . GLU D 107 ? -127.80500 -51.68100 -46.92500 1.000 36.85838 N ? C ? 65 1
   ATOM 3094 CA . GLU D 107 ? -127.05700 -51.71700 -48.18400 1.000 39.26306 C ? C ? 65 1
   ATOM 3095 C . GLU D 107 ? -127.07800 -50.36300 -48.88200 1.000 38.55597 C ? C ? 65 1
   ATOM 3096 O . GLU D 107 ? -126.05800 -49.91200 -49.41400 1.000 37.56068 O ? C ? 65 1
   ATOM 3097 CB . GLU D 107 ? -127.63500 -52.77600 -49.12700 1.000 38.49013 C ? C ? 65 1
   ATOM 3098 CG . GLU D 107 ? -127.22700 -54.20100 -48.87100 1.000 35.08586 C ? C ? 65 1
   ATOM 3099 CD . GLU D 107 ? -128.24900 -54.93200 -48.00900 1.000 49.05679 C ? C ? 65 1
   ATOM 3100 OE1 . GLU D 107 ? -128.71200 -54.34800 -46.99600 1.000 48.40812 O ? C ? 65 1
   ATOM 3101 OE2 . GLU D 107 ? -128.58500 -56.09500 -48.33900 1.000 44.81171 O ? C ? 65 1
   ATOM 3102 N . LEU D 108 ? -128.24000 -49.70500 -48.89600 1.000 30.56150 N ? C ? 66 1
   ATOM 3103 CA . LEU D 108 ? -128.36200 -48.40400 -49.54700 1.000 33.62259 C ? C ? 66 1
   ATOM 3104 C . LEU D 108 ? -127.46100 -47.36100 -48.90100 1.000 34.46470 C ? C ? 66 1
   ATOM 3105 O . LEU D 108 ? -127.02400 -46.42200 -49.56800 1.000 39.55067 O ? C ? 66 1
   ATOM 3106 CB . LEU D 108 ? -129.82000 -47.94900 -49.50600 1.000 36.21982 C ? C ? 66 1
   ATOM 3107 CG . LEU D 108 ? -130.78900 -48.76300 -50.36700 1.000 33.62219 C ? C ? 66 1
   ATOM 3108 CD1 . LEU D 108 ? -132.21800 -48.52900 -49.93600 1.000 28.44341 C ? C ? 66 1
   ATOM 3109 CD2 . LEU D 108 ? -130.61900 -48.39200 -51.81600 1.000 25.48349 C ? C ? 66 1
   ATOM 3110 N . GLN D 109 ? -127.16800 -47.51500 -47.61300 1.000 41.10992 N ? C ? 67 1
   ATOM 3111 CA . GLN D 109 ? -126.30200 -46.59200 -46.90000 1.000 41.12387 C ? C ? 67 1
   ATOM 3112 C . GLN D 109 ? -124.84900 -46.71600 -47.32300 1.000 49.93629 C ? C ? 67 1
   ATOM 3113 O . GLN D 109 ? -124.04300 -45.83900 -47.00300 1.000 60.44145 O ? C ? 67 1
   ATOM 3114 CB . GLN D 109 ? -126.39200 -46.87100 -45.40500 1.000 46.91584 C ? C ? 67 1
   ATOM 3115 CG . GLN D 109 ? -127.44900 -46.11600 -44.64300 1.000 47.38773 C ? C ? 67 1
   ATOM 3116 CD . GLN D 109 ? -127.52300 -46.58000 -43.18900 1.000 66.80065 C ? C ? 67 1
   ATOM 3117 OE1 . GLN D 109 ? -126.52700 -46.53300 -42.45400 1.000 67.81666 O ? C ? 67 1
   ATOM 3118 NE2 . GLN D 109 ? -128.70400 -47.03500 -42.77000 1.000 58.53819 N ? C ? 67 1
   ATOM 3119 N . GLU D 110 ? -124.48400 -47.79500 -47.99500 1.000 48.55700 N ? C ? 68 1
   ATOM 3120 CA . GLU D 110 ? -123.09500 -48.06100 -48.34200 1.000 47.49143 C ? C ? 68 1
   ATOM 3121 C . GLU D 110 ? -122.85800 -47.95800 -49.84300 1.000 47.75403 C ? C ? 68 1
   ATOM 3122 O . GLU D 110 ? -122.12300 -48.75500 -50.43200 1.000 49.30166 O ? C ? 68 1
   ATOM 3123 CB . GLU D 110 ? -122.67500 -49.43200 -47.82600 1.000 58.19590 C ? C ? 68 1
   ATOM 3124 CG . GLU D 110 ? -122.88000 -49.59600 -46.32800 1.000 56.32057 C ? C ? 68 1
   ATOM 3125 CD . GLU D 110 ? -123.22200 -51.01900 -45.95400 1.000 68.30175 C ? C ? 68 1
   ATOM 3126 OE1 . GLU D 110 ? -123.76400 -51.22900 -44.84100 1.000 66.65698 O ? C ? 68 1
   ATOM 3127 OE2 . GLU D 110 ? -122.95000 -51.92600 -46.77800 1.000 66.17176 O ? C ? 68 1
   ATOM 3128 N . LEU D 111 ? -123.50500 -46.99500 -50.49000 1.000 45.95509 N ? C ? 69 1
   ATOM 3129 CA . LEU D 111 ? -123.21800 -46.72500 -51.89400 1.000 41.57296 C ? C ? 69 1
   ATOM 3130 C . LEU D 111 ? -122.47700 -45.40200 -51.93600 1.000 39.71698 C ? C ? 69 1
   ATOM 3131 O . LEU D 111 ? -123.08700 -44.33800 -51.73900 1.000 36.01713 O ? C ? 69 1
   ATOM 3132 CB . LEU D 111 ? -124.49500 -46.67200 -52.73500 1.000 37.66312 C ? C ? 69 1
   ATOM 3133 CG . LEU D 111 ? -125.22000 -48.00700 -52.93800 1.000 36.27564 C ? C ? 69 1
   ATOM 3134 CD1 . LEU D 111 ? -126.60600 -47.76400 -53.49500 1.000 37.96912 C ? C ? 69 1
   ATOM 3135 CD2 . LEU D 111 ? -124.44300 -48.90900 -53.86300 1.000 35.46915 C ? C ? 69 1
   ATOM 3136 N . PRO D 112 ? -121.15500 -45.41200 -52.11100 1.000 43.54065 N ? C ? 70 1
   ATOM 3137 CA . PRO D 112 ? -120.39300 -44.15900 -51.99100 1.000 44.55167 C ? C ? 70 1
   ATOM 3138 C . PRO D 112 ? -120.47400 -43.27800 -53.23600 1.000 47.49085 C ? C ? 70 1
   ATOM 3139 O . PRO D 112 ? -120.27500 -42.05500 -53.12400 1.000 42.55172 O ? C ? 70 1
   ATOM 3140 CB . PRO D 112 ? -118.95300 -44.64400 -51.73100 1.000 45.78267 C ? C ? 70 1
   ATOM 3141 CG . PRO D 112 ? -119.06900 -46.15100 -51.45900 1.000 46.56623 C ? C ? 70 1
   ATOM 3142 CD . PRO D 112 ? -120.27900 -46.59000 -52.21900 1.000 43.91258 C ? C ? 70 1
   ATOM 3143 N . GLY D 113 ? -120.75500 -43.86200 -54.41200 1.000 27.38741 N ? C ? 71 1
   ATOM 3144 CA . GLY D 113 ? -120.98200 -43.11000 -55.62800 1.000 29.16614 C ? C ? 71 1
   ATOM 3145 C . GLY D 113 ? -122.39200 -42.59500 -55.76600 1.000 29.53466 C ? C ? 71 1
   ATOM 3146 O . GLY D 113 ? -122.68600 -41.85400 -56.70300 1.000 24.06665 O ? C ? 71 1
   ATOM 3147 N . LEU D 114 ? -123.27900 -42.96400 -54.84100 1.000 26.21765 N ? C ? 72 1
   ATOM 3148 CA . LEU D 114 ? -124.67000 -42.55600 -54.87800 1.000 24.23397 C ? C ? 72 1
   ATOM 3149 C . LEU D 114 ? -125.10400 -42.20800 -53.45800 1.000 24.23516 C ? C ? 72 1
   ATOM 3150 O . LEU D 114 ? -126.04000 -42.78200 -52.91100 1.000 21.90039 O ? C ? 72 1
   ATOM 3151 CB . LEU D 114 ? -125.56000 -43.64900 -55.46500 1.000 21.82904 C ? C ? 72 1
   ATOM 3152 CG . LEU D 114 ? -125.33700 -44.00700 -56.93100 1.000 26.32130 C ? C ? 72 1
   ATOM 3153 CD1 . LEU D 114 ? -126.04900 -45.30100 -57.25900 1.000 24.63240 C ? C ? 72 1
   ATOM 3154 CD2 . LEU D 114 ? -125.85100 -42.88600 -57.80600 1.000 27.78269 C ? C ? 72 1
   ATOM 3155 N . SER D 115 ? -124.41100 -41.24300 -52.85900 1.000 22.98491 N ? C ? 73 1
   ATOM 3156 CA . SER D 115 ? -124.59000 -40.92900 -51.45100 1.000 24.92418 C ? C ? 73 1
   ATOM 3157 C . SER D 115 ? -125.69500 -39.92800 -51.17900 1.000 21.65989 C ? C ? 73 1
   ATOM 3158 O . SER D 115 ? -126.10300 -39.77500 -50.02900 1.000 24.45655 O ? C ? 73 1
   ATOM 3159 CB . SER D 115 ? -123.29600 -40.36800 -50.88100 1.000 29.11921 C ? C ? 73 1
   ATOM 3160 OG . SER D 115 ? -123.10400 -39.04700 -51.35400 1.000 26.53908 O ? C ? 73 1
   ATOM 3161 N . HIS D 116 ? -126.17400 -39.22600 -52.18200 1.000 18.68835 N ? C ? 74 1
   ATOM 3162 CA . HIS D 116 ? -127.24000 -38.25600 -51.98600 1.000 25.91605 C ? C ? 74 1
   ATOM 3163 C . HIS D 116 ? -128.55400 -38.91300 -52.39200 1.000 21.84358 C ? C ? 74 1
   ATOM 3164 O . HIS D 116 ? -128.78500 -39.15400 -53.58000 1.000 21.85771 O ? C ? 74 1
   ATOM 3165 CB . HIS D 116 ? -126.96200 -36.99700 -52.79800 1.000 20.67636 C ? C ? 74 1
   ATOM 3166 CG . HIS D 116 ? -125.64700 -36.37200 -52.47600 1.000 28.70479 C ? C ? 74 1
   ATOM 3167 ND1 . HIS D 116 ? -124.50400 -36.61900 -53.21400 1.000 26.28474 N ? C ? 74 1
   ATOM 3168 CD2 . HIS D 116 ? -125.28300 -35.53500 -51.47900 1.000 25.50230 C ? C ? 74 1
   ATOM 3169 CE1 . HIS D 116 ? -123.49800 -35.94200 -52.69400 1.000 26.58915 C ? C ? 74 1
   ATOM 3170 NE2 . HIS D 116 ? -123.94100 -35.28200 -51.63700 1.000 30.22712 N ? C ? 74 1
   ATOM 3171 N . GLN D 117 ? -129.42000 -39.19600 -51.41000 1.000 21.79012 N ? C ? 75 1
   ATOM 3172 CA . GLN D 117 ? -130.57100 -40.05800 -51.63200 1.000 19.79909 C ? C ? 75 1
   ATOM 3173 C . GLN D 117 ? -131.85100 -39.39600 -51.15200 1.000 23.62787 C ? C ? 75 1
   ATOM 3174 O . GLN D 117 ? -131.89300 -38.82600 -50.06000 1.000 30.09206 O ? C ? 75 1
   ATOM 3175 CB . GLN D 117 ? -130.36500 -41.39300 -50.93700 1.000 22.25440 C ? C ? 75 1
   ATOM 3176 CG . GLN D 117 ? -129.06200 -42.05800 -51.36700 1.000 21.28584 C ? C ? 75 1
   ATOM 3177 CD . GLN D 117 ? -128.86500 -43.38100 -50.71200 1.000 23.50420 C ? C ? 75 1
   ATOM 3178 OE1 . GLN D 117 ? -129.72800 -43.83900 -49.96500 1.000 21.04017 O ? C ? 75 1
   ATOM 3179 NE2 . GLN D 117 ? -127.72500 -44.00700 -50.96600 1.000 21.12123 N ? C ? 75 1
   ATOM 3180 N . TYR D 118 ? -132.90100 -39.50100 -51.96900 1.000 20.86388 N ? C ? 76 1
   ATOM 3181 CA . TYR D 118 ? -134.17500 -38.82500 -51.73300 1.000 22.98771 C ? C ? 76 1
   ATOM 3182 C . TYR D 118 ? -135.29400 -39.79800 -52.04500 1.000 20.17443 C ? C ? 76 1
   ATOM 3183 O . TYR D 118 ? -135.34300 -40.36000 -53.14200 1.000 23.28744 O ? C ? 76 1
   ATOM 3184 CB . TYR D 118 ? -134.30000 -37.55800 -52.60100 1.000 23.25162 C ? C ? 76 1
   ATOM 3185 CG . TYR D 118 ? -133.04700 -36.71500 -52.54000 1.000 19.68925 C ? C ? 76 1
   ATOM 3186 CD1 . TYR D 118 ? -131.98400 -36.95600 -53.40400 1.000 19.68919 C ? C ? 76 1
   ATOM 3187 CD2 . TYR D 118 ? -132.90400 -35.72500 -51.58300 1.000 20.76303 C ? C ? 76 1
   ATOM 3188 CE1 . TYR D 118 ? -130.81900 -36.22300 -53.33700 1.000 18.59067 C ? C ? 76 1
   ATOM 3189 CE2 . TYR D 118 ? -131.72800 -34.97000 -51.51100 1.000 25.56217 C ? C ? 76 1
   ATOM 3190 CZ . TYR D 118 ? -130.69900 -35.22700 -52.39600 1.000 22.47747 C ? C ? 76 1
   ATOM 3191 OH . TYR D 118 ? -129.53200 -34.49500 -52.33000 1.000 29.67816 O ? C ? 76 1
   ATOM 3192 N . TRP D 119 ? -136.19300 -39.98700 -51.09200 1.000 21.15768 N ? C ? 77 1
   ATOM 3193 CA . TRP D 119 ? -137.24900 -40.97200 -51.20900 1.000 18.89408 C ? C ? 77 1
   ATOM 3194 C . TRP D 119 ? -138.59700 -40.31300 -50.96800 1.000 19.23209 C ? C ? 77 1
   ATOM 3195 O . TRP D 119 ? -138.70300 -39.36500 -50.19300 1.000 22.93852 O ? C ? 77 1
   ATOM 3196 CB . TRP D 119 ? -137.03700 -42.09000 -50.21200 1.000 22.72539 C ? C ? 77 1
   ATOM 3197 CG . TRP D 119 ? -135.64400 -42.60000 -50.20500 1.000 18.34099 C ? C ? 77 1
   ATOM 3198 CD1 . TRP D 119 ? -134.60900 -42.16100 -49.43500 1.000 19.38386 C ? C ? 77 1
   ATOM 3199 CD2 . TRP D 119 ? -135.13100 -43.66300 -51.00400 1.000 17.98814 C ? C ? 77 1
   ATOM 3200 NE1 . TRP D 119 ? -133.47400 -42.88200 -49.71300 1.000 21.54951 N ? C ? 77 1
   ATOM 3201 CE2 . TRP D 119 ? -133.77100 -43.81700 -50.67000 1.000 18.01801 C ? C ? 77 1
   ATOM 3202 CE3 . TRP D 119 ? -135.68900 -44.50300 -51.97100 1.000 16.13694 C ? C ? 77 1
   ATOM 3203 CZ2 . TRP D 119 ? -132.95700 -44.77400 -51.27600 1.000 19.59431 C ? C ? 77 1
   ATOM 3204 CZ3 . TRP D 119 ? -134.88600 -45.44600 -52.57300 1.000 21.61001 C ? C ? 77 1
   ATOM 3205 CH2 . TRP D 119 ? -133.53000 -45.57400 -52.22600 1.000 23.50251 C ? C ? 77 1
   ATOM 3206 N . SER D 120 ? -139.61600 -40.80400 -51.66900 1.000 22.10841 N ? C ? 78 1
   ATOM 3207 CA . SER D 120 ? -140.99900 -40.37600 -51.47700 1.000 27.70182 C ? C ? 78 1
   ATOM 3208 C . SER D 120 ? -141.91400 -41.58200 -51.60800 1.000 33.19410 C ? C ? 78 1
   ATOM 3209 O . SER D 120 ? -141.88000 -42.27100 -52.63100 1.000 24.60047 O ? C ? 78 1
   ATOM 3210 CB . SER D 120 ? -141.41500 -39.31200 -52.49900 1.000 26.65640 C ? C ? 78 1
   ATOM 3211 OG . SER D 120 ? -142.62200 -38.67100 -52.10100 1.000 35.11272 O ? C ? 78 1
   ATOM 3212 N . ALA D 121 ? -142.74100 -41.81000 -50.58700 1.000 35.10210 N ? C ? 79 1
   ATOM 3213 CA . ALA D 121 ? -143.70600 -42.89400 -50.49400 1.000 29.41049 C ? C ? 79 1
   ATOM 3214 C . ALA D 121 ? -145.06700 -42.33000 -50.11300 1.000 32.42214 C ? C ? 79 1
   ATOM 3215 O . ALA D 121 ? -145.14200 -41.28200 -49.46200 1.000 33.46270 O ? C ? 79 1
   ATOM 3216 CB . ALA D 121 ? -143.27600 -43.93300 -49.44900 1.000 27.44909 C ? C ? 79 1
   ATOM 3217 N . PRO D 122 ? -146.18900 -42.96900 -50.54300 1.000 36.85316 N ? C ? 80 1
   ATOM 3218 CA . PRO D 122 ? -147.50600 -42.52300 -50.14100 1.000 43.10235 C ? C ? 80 1
   ATOM 3219 C . PRO D 122 ? -147.70100 -42.35800 -48.63500 1.000 43.95819 C ? C ? 80 1
   ATOM 3220 O . PRO D 122 ? -147.11800 -43.07600 -47.87400 1.000 41.29439 O ? C ? 80 1
   ATOM 3221 CB . PRO D 122 ? -148.49700 -43.56200 -50.65800 1.000 39.87949 C ? C ? 80 1
   ATOM 3222 CG . PRO D 122 ? -147.65700 -44.72100 -51.07200 1.000 43.71941 C ? C ? 80 1
   ATOM 3223 CD . PRO D 122 ? -146.37300 -44.07600 -51.52000 1.000 35.64132 C ? C ? 80 1
   ATOM 3224 N . SER D 123 ? -148.53400 -41.39700 -48.27600 1.000 51.55489 N ? C ? 81 1
   ATOM 3225 CA . SER D 123 ? -148.88100 -41.19800 -46.84800 1.000 64.43971 C ? C ? 81 1
   ATOM 3226 C . SER D 123 ? -149.82900 -42.30000 -46.33200 1.000 65.95154 C ? C ? 81 1
   ATOM 3227 O . SER D 123 ? -149.52900 -42.86000 -45.27400 1.000 74.38709 O ? C ? 81 1
   ATOM 3228 CB . SER D 123 ? -149.46100 -39.81100 -46.69500 1.000 65.71859 C ? C ? 81 1
   ATOM 3229 OG . SER D 123 ? -150.21100 -39.44600 -47.84400 1.000 52.72824 O ? C ? 81 1
   ATOM 3230 N . ASP D 124 ? -150.91800 -42.60500 -47.03700 1.000 63.79151 N ? C ? 82 1
   ATOM 3231 CA . ASP D 124 ? -151.93700 -43.57800 -46.55000 1.000 66.21427 C ? C ? 82 1
   ATOM 3232 C . ASP D 124 ? -151.58400 -44.97700 -47.03500 1.000 68.02510 C ? C ? 82 1
   ATOM 3233 O . ASP D 124 ? -151.25200 -45.81900 -46.18300 1.000 56.36063 O ? C ? 82 1
   ATOM 3234 CB . ASP D 124 ? -153.33300 -43.22800 -47.05800 1.000 71.64296 C ? C ? 82 1
   ATOM 3235 CG . ASP D 124 ? -153.94500 -41.99000 -46.42900 1.000 95.99615 C ? C ? 82 1
   ATOM 3236 OD1 . ASP D 124 ? -153.42300 -41.53900 -45.38600 1.000 98.05984 O ? C ? 82 1
   ATOM 3237 OD2 . ASP D 124 ? -154.95400 -41.49600 -46.97700 1.000 113.02583 O ? C ? 82 1
   ATOM 3238 N . LYS D 125 ? -151.67800 -45.21400 -48.34400 1.000 71.44447 N ? C ? 83 1
   ATOM 3239 CA . LYS D 125 ? -151.20600 -46.49000 -48.88900 1.000 75.82429 C ? C ? 83 1
   ATOM 3240 C . LYS D 125 ? -149.84800 -46.80200 -48.28000 1.000 75.66136 C ? C ? 83 1
   ATOM 3241 O . LYS D 125 ? -148.99300 -45.91200 -48.26100 1.000 79.48837 O ? C ? 83 1
   ATOM 3242 CB . LYS D 125 ? -151.00700 -46.36100 -50.42600 1.000 69.19961 C ? C ? 83 1
   ATOM 3243 CG . LYS D 125 ? -152.25800 -46.01700 -51.22000 1.000 81.86623 C ? C ? 83 1
   ATOM 3244 CD . LYS D 125 ? -153.32200 -47.08900 -51.14900 1.000 83.04435 C ? C ? 83 1
   ATOM 3245 CE . LYS D 125 ? -154.53800 -46.78000 -51.99700 1.000 73.65344 C ? C ? 83 1
   ATOM 3246 NZ . LYS D 125 ? -155.56600 -47.83900 -51.88400 1.000 77.71578 N ? C ? 83 1
   ATOM 3247 N . GLU D 126 ? -149.65800 -47.98200 -47.72300 1.000 69.49460 N ? C ? 84 1
   ATOM 3248 CA . GLU D 126 ? -148.33600 -48.32500 -47.18300 1.000 59.13740 C ? C ? 84 1
   ATOM 3249 C . GLU D 126 ? -147.87900 -49.59300 -47.89500 1.000 67.04814 C ? C ? 84 1
   ATOM 3250 O . GLU D 126 ? -148.74400 -50.43300 -48.19400 1.000 63.89658 O ? C ? 84 1
   ATOM 3251 CB . GLU D 126 ? -148.37700 -48.55900 -45.68300 1.000 46.47936 C ? C ? 84 1
   ATOM 3252 N . GLY D 127 ? -146.57900 -49.69900 -48.16200 1.000 57.91579 N ? C ? 85 1
   ATOM 3253 CA . GLY D 127 ? -146.06300 -50.86400 -48.89100 1.000 50.15595 C ? C ? 85 1
   ATOM 3254 C . GLY D 127 ? -146.58600 -50.90000 -50.30800 1.000 49.07622 C ? C ? 85 1
   ATOM 3255 O . GLY D 127 ? -146.73900 -51.99900 -50.84800 1.000 52.65037 O ? C ? 85 1
   ATOM 3256 N . TYR D 128 ? -146.74000 -49.72800 -50.91000 1.000 44.63026 N ? C ? 86 1
   ATOM 3257 CA . TYR D 128 ? -147.23000 -49.67200 -52.31000 1.000 46.60277 C ? C ? 86 1
   ATOM 3258 C . TYR D 128 ? -146.66300 -48.38500 -52.91400 1.000 45.89158 C ? C ? 86 1
   ATOM 3259 O . TYR D 128 ? -146.31600 -47.50900 -52.10400 1.000 39.18184 O ? C ? 86 1
   ATOM 3260 CB . TYR D 128 ? -148.76200 -49.74000 -52.32400 1.000 42.52801 C ? C ? 86 1
   ATOM 3261 CG . TYR D 128 ? -149.42500 -49.30000 -53.60500 1.000 61.06108 C ? C ? 86 1
   ATOM 3262 CD1 . TYR D 128 ? -149.42500 -50.10700 -54.73100 1.000 71.86061 C ? C ? 86 1
   ATOM 3263 CD2 . TYR D 128 ? -150.05300 -48.07000 -53.69100 1.000 54.99620 C ? C ? 86 1
   ATOM 3264 CE1 . TYR D 128 ? -150.02700 -49.69900 -55.91000 1.000 69.35875 C ? C ? 86 1
   ATOM 3265 CE2 . TYR D 128 ? -150.66000 -47.64700 -54.86000 1.000 60.43887 C ? C ? 86 1
   ATOM 3266 CZ . TYR D 128 ? -150.65000 -48.46600 -55.97200 1.000 67.59083 C ? C ? 86 1
   ATOM 3267 OH . TYR D 128 ? -151.25400 -48.04200 -57.11900 1.000 74.34643 O ? C ? 86 1
   ATOM 3268 N . SER D 129 ? -146.51500 -48.30300 -54.24400 1.000 35.98328 N ? C ? 87 1
   ATOM 3269 CA . SER D 129 ? -145.98300 -47.11800 -54.93200 1.000 29.36129 C ? C ? 87 1
   ATOM 3270 C . SER D 129 ? -144.62000 -46.72900 -54.31900 1.000 23.43337 C ? C ? 87 1
   ATOM 3271 O . SER D 129 ? -143.88000 -47.58100 -53.80400 1.000 23.06089 O ? C ? 87 1
   ATOM 3272 CB . SER D 129 ? -147.05300 -46.04600 -54.88000 1.000 30.24599 C ? C ? 87 1
   ATOM 3273 OG . SER D 129 ? -146.62100 -44.83300 -55.44400 1.000 31.49738 O ? C ? 87 1
   ATOM 3274 N . GLY D 130 ? -144.25000 -45.44900 -54.35900 1.000 28.47167 N ? C ? 88 1
   ATOM 3275 CA . GLY D 130 ? -142.99200 -45.02000 -53.76800 1.000 18.15035 C ? C ? 88 1
   ATOM 3276 C . GLY D 130 ? -141.88200 -44.92800 -54.79400 1.000 19.57692 C ? C ? 88 1
   ATOM 3277 O . GLY D 130 ? -141.72200 -45.84100 -55.60800 1.000 15.98700 O ? C ? 88 1
   ATOM 3278 N . VAL D 131 ? -141.11900 -43.83000 -54.78900 1.000 19.88150 N ? C ? 89 1
   ATOM 3279 CA . VAL D 131 ? -140.00100 -43.63600 -55.70900 1.000 17.35729 C ? C ? 89 1
   ATOM 3280 C . VAL D 131 ? -138.80600 -43.07800 -54.94800 1.000 22.01298 C ? C ? 89 1
   ATOM 3281 O . VAL D 131 ? -138.91000 -42.61200 -53.81100 1.000 21.89536 O ? C ? 89 1
   ATOM 3282 CB . VAL D 131 ? -140.32100 -42.69000 -56.88100 1.000 13.53490 C ? C ? 89 1
   ATOM 3283 CG1 . VAL D 131 ? -141.48100 -43.20000 -57.69900 1.000 18.80411 C ? C ? 89 1
   ATOM 3284 CG2 . VAL D 131 ? -140.58000 -41.31200 -56.36000 1.000 15.51671 C ? C ? 89 1
   ATOM 3285 N . GLY D 132 ? -137.66800 -43.11400 -55.61000 1.000 16.18812 N ? C ? 90 1
   ATOM 3286 CA . GLY D 132 ? -136.41500 -42.73300 -54.98900 1.000 13.26384 C ? C ? 90 1
   ATOM 3287 C . GLY D 132 ? -135.47600 -42.22100 -56.05500 1.000 19.82438 C ? C ? 90 1
   ATOM 3288 O . GLY D 132 ? -135.58500 -42.58700 -57.23000 1.000 14.78183 O ? C ? 90 1
   ATOM 3289 N . LEU D 133 ? -134.55900 -41.35500 -55.64700 1.000 16.76059 N ? C ? 91 1
   ATOM 3290 CA . LEU D 133 ? -133.57400 -40.79100 -56.56200 1.000 16.90402 C ? C ? 91 1
   ATOM 3291 C . LEU D 133 ? -132.25600 -40.71500 -55.81700 1.000 17.37170 C ? C ? 91 1
   ATOM 3292 O . LEU D 133 ? -132.20900 -40.17100 -54.71400 1.000 20.38980 O ? C ? 91 1
   ATOM 3293 CB . LEU D 133 ? -134.00400 -39.40800 -57.04200 1.000 20.48791 C ? C ? 91 1
   ATOM 3294 CG . LEU D 133 ? -133.21000 -38.69800 -58.14600 1.000 28.17872 C ? C ? 91 1
   ATOM 3295 CD1 . LEU D 133 ? -134.14700 -37.85400 -58.97500 1.000 23.11867 C ? C ? 91 1
   ATOM 3296 CD2 . LEU D 133 ? -132.14000 -37.81500 -57.52000 1.000 20.11737 C ? C ? 91 1
   ATOM 3297 N . LEU D 134 ? -131.20600 -41.28600 -56.39800 1.000 16.98360 N ? C ? 92 1
   ATOM 3298 CA . LEU D 134 ? -129.88900 -41.34900 -55.77400 1.000 16.51429 C ? C ? 92 1
   ATOM 3299 C . LEU D 134 ? -128.89300 -40.74300 -56.74100 1.000 21.36556 C ? C ? 92 1
   ATOM 3300 O . LEU D 134 ? -128.92300 -41.06200 -57.93300 1.000 20.15361 O ? C ? 92 1
   ATOM 3301 CB . LEU D 134 ? -129.48600 -42.79800 -55.44500 1.000 17.11522 C ? C ? 92 1
   ATOM 3302 CG . LEU D 134 ? -130.32600 -43.60300 -54.44300 1.000 20.02589 C ? C ? 92 1
   ATOM 3303 CD1 . LEU D 134 ? -131.60800 -44.15000 -55.07300 1.000 15.68076 C ? C ? 92 1
   ATOM 3304 CD2 . LEU D 134 ? -129.50500 -44.75600 -53.96600 1.000 20.65895 C ? C ? 92 1
   ATOM 3305 N . SER D 135 ? -127.99900 -39.89200 -56.23400 1.000 21.44710 N ? C ? 93 1
   ATOM 3306 CA . SER D 135 ? -127.13900 -39.12500 -57.11600 1.000 18.02934 C ? C ? 93 1
   ATOM 3307 C . SER D 135 ? -125.73200 -39.05100 -56.55200 1.000 23.91723 C ? C ? 93 1
   ATOM 3308 O . SER D 135 ? -125.55200 -38.85900 -55.34400 1.000 20.71604 O ? C ? 93 1
   ATOM 3309 CB . SER D 135 ? -127.67900 -37.70300 -57.30500 1.000 18.68222 C ? C ? 93 1
   ATOM 3310 OG . SER D 135 ? -126.68400 -36.86100 -57.85000 1.000 32.94183 O ? C ? 93 1
   ATOM 3311 N . ARG D 136 ? -124.74100 -39.16700 -57.44500 1.000 21.08341 N ? C ? 94 1
   ATOM 3312 CA . ARG D 136 ? -123.34700 -38.91400 -57.08100 1.000 19.45867 C ? C ? 94 1
   ATOM 3313 C . ARG D 136 ? -123.17800 -37.54200 -56.43300 1.000 22.49995 C ? C ? 94 1
   ATOM 3314 O . ARG D 136 ? -122.67700 -37.41800 -55.30800 1.000 20.99081 O ? C ? 94 1
   ATOM 3315 CB . ARG D 136 ? -122.46000 -39.02700 -58.32300 1.000 19.98168 C ? C ? 94 1
   ATOM 3316 CG . ARG D 136 ? -120.97500 -38.80500 -58.03200 1.000 19.00174 C ? C ? 94 1
   ATOM 3317 CD . ARG D 136 ? -120.09400 -39.18200 -59.20600 1.000 21.11695 C ? C ? 94 1
   ATOM 3318 NE . ARG D 136 ? -120.26100 -38.33900 -60.39100 1.000 28.58103 N ? C ? 94 1
   ATOM 3319 CZ . ARG D 136 ? -119.73300 -37.12000 -60.54400 1.000 27.30798 C ? C ? 94 1
   ATOM 3320 NH1 . ARG D 136 ? -119.02100 -36.57100 -59.57400 1.000 24.88532 N ? C ? 94 1
   ATOM 3321 NH2 . ARG D 136 ? -119.92100 -36.44500 -61.67800 1.000 22.78973 N ? C ? 94 1
   ATOM 3322 N . GLN D 137 ? -123.58700 -36.49700 -57.13800 1.000 25.09950 N ? C ? 95 1
   ATOM 3323 CA . GLN D 137 ? -123.48400 -35.14000 -56.62900 1.000 24.45900 C ? C ? 95 1
   ATOM 3324 C . GLN D 137 ? -124.82800 -34.66800 -56.09800 1.000 28.55984 C ? C ? 95 1
   ATOM 3325 O . GLN D 137 ? -125.88200 -35.08400 -56.57700 1.000 22.40198 O ? C ? 95 1
   ATOM 3326 CB . GLN D 137 ? -123.00900 -34.18900 -57.72000 1.000 22.60365 C ? C ? 95 1
   ATOM 3327 CG . GLN D 137 ? -121.85000 -34.72500 -58.53600 1.000 28.75359 C ? C ? 95 1
   ATOM 3328 CD . GLN D 137 ? -121.39700 -33.74300 -59.59300 1.000 29.26377 C ? C ? 95 1
   ATOM 3329 OE1 . GLN D 137 ? -120.64300 -32.81400 -59.30500 1.000 37.61313 O ? C ? 95 1
   ATOM 3330 NE2 . GLN D 137 ? -121.86500 -33.93000 -60.81500 1.000 20.67886 N ? C ? 95 1
   ATOM 3331 N . ALA D 138 ? -124.77400 -33.77100 -55.11500 1.000 29.21608 N ? C ? 96 1
   ATOM 3332 CA . ALA D 138 ? -125.98700 -33.19800 -54.54300 1.000 26.72124 C ? C ? 96 1
   ATOM 3333 C . ALA D 138 ? -126.71000 -32.33600 -55.57800 1.000 28.85114 C ? C ? 96 1
   ATOM 3334 O . ALA D 138 ? -126.07600 -31.54100 -56.27400 1.000 27.37568 O ? C ? 96 1
   ATOM 3335 CB . ALA D 138 ? -125.64300 -32.34100 -53.32100 1.000 25.68533 C ? C ? 96 1
   ATOM 3336 N . PRO D 139 ? -128.02700 -32.45300 -55.70000 1.000 22.85932 N ? C ? 97 1
   ATOM 3337 CA . PRO D 139 ? -128.76000 -31.53200 -56.57200 1.000 27.02648 C ? C ? 97 1
   ATOM 3338 C . PRO D 139 ? -128.79700 -30.14300 -55.96300 1.000 29.20677 C ? C ? 97 1
   ATOM 3339 O . PRO D 139 ? -128.61100 -29.96200 -54.75800 1.000 32.56720 O ? C ? 97 1
   ATOM 3340 CB . PRO D 139 ? -130.17000 -32.13600 -56.63600 1.000 21.28198 C ? C ? 97 1
   ATOM 3341 CG . PRO D 139 ? -130.03600 -33.49300 -56.10500 1.000 28.60865 C ? C ? 97 1
   ATOM 3342 CD . PRO D 139 ? -128.91000 -33.47300 -55.12900 1.000 27.28303 C ? C ? 97 1
   ATOM 3343 N . LEU D 140 ? -129.08700 -29.15300 -56.81100 1.000 21.11893 N ? C ? 98 1
   ATOM 3344 CA . LEU D 140 ? -129.31600 -27.80700 -56.28800 1.000 24.44847 C ? C ? 98 1
   ATOM 3345 C . LEU D 140 ? -130.61900 -27.72700 -55.49800 1.000 27.49146 C ? C ? 98 1
   ATOM 3346 O . LEU D 140 ? -130.66700 -27.07400 -54.45100 1.000 30.60349 O ? C ? 98 1
   ATOM 3347 CB . LEU D 140 ? -129.33000 -26.80000 -57.42700 1.000 22.32169 C ? C ? 98 1
   ATOM 3348 CG . LEU D 140 ? -128.11300 -26.90200 -58.34400 1.000 25.34362 C ? C ? 98 1
   ATOM 3349 CD1 . LEU D 140 ? -128.19700 -25.83100 -59.40900 1.000 23.74633 C ? C ? 98 1
   ATOM 3350 CD2 . LEU D 140 ? -126.78300 -26.82000 -57.57900 1.000 28.47191 C ? C ? 98 1
   ATOM 3351 N . LYS D 141 ? -131.68400 -28.37800 -55.98800 1.000 24.97100 N ? C ? 99 1
   ATOM 3352 CA . LYS D 141 ? -133.02400 -28.32600 -55.40600 1.000 28.70047 C ? C ? 99 1
   ATOM 3353 C . LYS D 141 ? -133.66200 -29.70400 -55.51100 1.000 25.45129 C ? C ? 99 1
   ATOM 3354 O . LYS D 141 ? -133.46700 -30.39300 -56.51400 1.000 25.32638 O ? C ? 99 1
   ATOM 3355 CB . LYS D 141 ? -133.93900 -27.30900 -56.13500 1.000 30.07197 C ? C ? 99 1
   ATOM 3356 CG . LYS D 141 ? -133.71600 -25.83900 -55.81200 1.000 41.11458 C ? C ? 99 1
   ATOM 3357 CD . LYS D 141 ? -134.35500 -24.94300 -56.88000 1.000 44.24685 C ? C ? 99 1
   ATOM 3358 CE . LYS D 141 ? -134.44600 -23.47200 -56.45400 1.000 43.52931 C ? C ? 99 1
   ATOM 3359 NZ . LYS D 141 ? -135.64700 -22.77500 -57.03800 1.000 44.43082 N ? C ? 99 1
   ATOM 3360 N . VAL D 142 ? -134.44300 -30.10400 -54.50400 1.000 22.23382 N ? C ? 100 1
   ATOM 3361 CA . VAL D 142 ? -135.22100 -31.33800 -54.57800 1.000 21.56684 C ? C ? 100 1
   ATOM 3362 C . VAL D 142 ? -136.64100 -31.05100 -54.10100 1.000 21.96640 C ? C ? 100 1
   ATOM 3363 O . VAL D 142 ? -136.83900 -30.31700 -53.12900 1.000 29.14570 O ? C ? 100 1
   ATOM 3364 CB . VAL D 142 ? -134.58300 -32.48300 -53.75300 1.000 20.51714 C ? C ? 100 1
   ATOM 3365 CG1 . VAL D 142 ? -135.45200 -33.74800 -53.78100 1.000 19.78233 C ? C ? 100 1
   ATOM 3366 CG2 . VAL D 142 ? -133.23600 -32.82400 -54.28800 1.000 19.10229 C ? C ? 100 1
   ATOM 3367 N . SER D 143 ? -137.63100 -31.61800 -54.78900 1.000 22.03339 N ? C ? 101 1
   ATOM 3368 CA . SER D 143 ? -139.02600 -31.47400 -54.37600 1.000 26.91375 C ? C ? 101 1
   ATOM 3369 C . SER D 143 ? -139.82800 -32.70300 -54.80400 1.000 21.91673 C ? C ? 101 1
   ATOM 3370 O . SER D 143 ? -139.36400 -33.52400 -55.60300 1.000 19.55212 O ? C ? 101 1
   ATOM 3371 CB . SER D 143 ? -139.64000 -30.20500 -54.96100 1.000 25.09118 C ? C ? 101 1
   ATOM 3372 OG . SER D 143 ? -139.96400 -30.40400 -56.32400 1.000 30.10025 O ? C ? 101 1
   ATOM 3373 N . TYR D 144 ? -141.06000 -32.80300 -54.28300 1.000 18.89200 N ? C ? 102 1
   ATOM 3374 CA . TYR D 144 ? -141.87700 -34.00900 -54.38500 1.000 21.16833 C ? C ? 102 1
   ATOM 3375 C . TYR D 144 ? -143.28700 -33.68400 -54.86300 1.000 21.14918 C ? C ? 102 1
   ATOM 3376 O . TYR D 144 ? -143.84900 -32.63700 -54.54200 1.000 29.77707 O ? C ? 102 1
   ATOM 3377 CB . TYR D 144 ? -141.94400 -34.73800 -53.04000 1.000 18.31721 C ? C ? 102 1
   ATOM 3378 CG . TYR D 144 ? -140.57700 -35.04000 -52.49200 1.000 19.64415 C ? C ? 102 1
   ATOM 3379 CD1 . TYR D 144 ? -139.96500 -34.18600 -51.58600 1.000 22.39112 C ? C ? 102 1
   ATOM 3380 CD2 . TYR D 144 ? -139.88700 -36.17200 -52.88900 1.000 21.51202 C ? C ? 102 1
   ATOM 3381 CE1 . TYR D 144 ? -138.69000 -34.45100 -51.08600 1.000 22.35167 C ? C ? 102 1
   ATOM 3382 CE2 . TYR D 144 ? -138.60000 -36.44800 -52.39500 1.000 24.42468 C ? C ? 102 1
   ATOM 3383 CZ . TYR D 144 ? -138.01100 -35.58200 -51.49100 1.000 20.77529 C ? C ? 102 1
   ATOM 3384 OH . TYR D 144 ? -136.74500 -35.84600 -50.99200 1.000 17.09136 O ? C ? 102 1
   ATOM 3385 N . GLY D 145 ? -143.86300 -34.58800 -55.63600 1.000 20.74825 N ? C ? 103 1
   ATOM 3386 CA . GLY D 145 ? -145.20600 -34.38200 -56.12600 1.000 27.93407 C ? C ? 103 1
   ATOM 3387 C . GLY D 145 ? -145.23800 -33.42300 -57.29800 1.000 29.62704 C ? C ? 103 1
   ATOM 3388 O . GLY D 145 ? -144.24500 -32.81400 -57.69200 1.000 25.33199 O ? C ? 103 1
   ATOM 3389 N . ILE D 146 ? -146.41800 -33.29400 -57.87600 1.000 24.99385 N ? C ? 104 1
   ATOM 3390 CA . ILE D 146 ? -146.60600 -32.37600 -58.98500 1.000 30.01402 C ? C ? 104 1
   ATOM 3391 C . ILE D 146 ? -147.39200 -31.14200 -58.54600 1.000 38.51632 C ? C ? 104 1
   ATOM 3392 O . ILE D 146 ? -147.96200 -30.44000 -59.37700 1.000 40.43599 O ? C ? 104 1
   ATOM 3393 CB . ILE D 146 ? -147.26400 -33.08900 -60.17500 1.000 30.97984 C ? C ? 104 1
   ATOM 3394 CG1 . ILE D 146 ? -148.65800 -33.59700 -59.82700 1.000 35.24982 C ? C ? 104 1
   ATOM 3395 CG2 . ILE D 146 ? -146.43200 -34.29400 -60.58400 1.000 32.47724 C ? C ? 104 1
   ATOM 3396 CD1 . ILE D 146 ? -149.32300 -34.24100 -61.02100 1.000 33.10214 C ? C ? 104 1
   ATOM 3397 N . GLY D 147 ? -147.40600 -30.86500 -57.23700 1.000 44.17346 N ? C ? 105 1
   ATOM 3398 CA . GLY D 147 ? -148.22600 -29.82400 -56.64700 1.000 45.52975 C ? C ? 105 1
   ATOM 3399 C . GLY D 147 ? -149.71600 -30.06800 -56.79400 1.000 48.58743 C ? C ? 105 1
   ATOM 3400 O . GLY D 147 ? -150.36000 -29.36700 -57.58100 1.000 56.39091 O ? C ? 105 1
   ATOM 3401 N . ASP D 148 ? -150.28100 -31.03200 -56.04800 1.000 62.76022 N ? C ? 106 1
   ATOM 3402 CA . ASP D 148 ? -151.71200 -31.40900 -56.18400 1.000 50.55522 C ? C ? 106 1
   ATOM 3403 C . ASP D 148 ? -152.41200 -31.84100 -54.88400 1.000 54.75016 C ? C ? 106 1
   ATOM 3404 O . ASP D 148 ? -152.55800 -31.06600 -53.93600 1.000 62.14472 O ? C ? 106 1
   ATOM 3405 CB . ASP D 148 ? -151.86000 -32.54600 -57.20000 1.000 51.94352 C ? C ? 106 1
   ATOM 3406 CG . ASP D 148 ? -151.60600 -32.09700 -58.64400 1.000 66.36934 C ? C ? 106 1
   ATOM 3407 OD1 . ASP D 148 ? -151.59400 -30.87100 -58.91100 1.000 64.87500 O ? C ? 106 1
   ATOM 3408 OD2 . ASP D 148 ? -151.40100 -32.98000 -59.51700 1.000 75.67571 O ? C ? 106 1
   ATOM 3409 N . GLU D 154 ? -148.87700 -39.16300 -52.17400 1.000 47.80544 N ? C ? 107 1
   ATOM 3410 CA . GLU D 154 ? -149.00000 -40.18300 -53.21900 1.000 46.19818 C ? C ? 107 1
   ATOM 3411 C . GLU D 154 ? -147.65200 -40.85600 -53.59900 1.000 37.06162 C ? C ? 107 1
   ATOM 3412 O . GLU D 154 ? -147.63800 -42.01200 -54.04300 1.000 32.57605 O ? C ? 107 1
   ATOM 3413 CB . GLU D 154 ? -149.64000 -39.57400 -54.46100 1.000 46.49684 C ? C ? 107 1
   ATOM 3414 CG . GLU D 154 ? -150.72900 -40.44300 -55.07300 1.000 54.76768 C ? C ? 107 1
   ATOM 3415 CD . GLU D 154 ? -151.22600 -39.91300 -56.41600 1.000 61.71663 C ? C ? 107 1
   ATOM 3416 OE1 . GLU D 154 ? -151.81900 -40.71500 -57.17100 1.000 43.83837 O ? C ? 107 1
   ATOM 3417 OE2 . GLU D 154 ? -151.02200 -38.70700 -56.72100 1.000 60.60057 O ? C ? 107 1
   ATOM 3418 N . GLY D 155 ? -146.53700 -40.13400 -53.41900 1.000 38.36288 N ? C ? 108 1
   ATOM 3419 CA . GLY D 155 ? -145.19400 -40.67400 -53.60000 1.000 24.81970 C ? C ? 108 1
   ATOM 3420 C . GLY D 155 ? -144.87300 -41.26900 -54.96500 1.000 25.41329 C ? C ? 108 1
   ATOM 3421 O . GLY D 155 ? -144.40900 -42.41900 -55.06800 1.000 20.33549 O ? C ? 108 1
   ATOM 3422 N . ARG D 156 ? -145.09800 -40.48500 -56.02600 1.000 15.97374 N ? C ? 109 1
   ATOM 3423 CA . ARG D 156 ? -144.87000 -40.94200 -57.39000 1.000 16.54716 C ? C ? 109 1
   ATOM 3424 C . ARG D 156 ? -143.87100 -40.10500 -58.18100 1.000 18.23065 C ? C ? 109 1
   ATOM 3425 O . ARG D 156 ? -143.42500 -40.56000 -59.24200 1.000 22.06168 O ? C ? 109 1
   ATOM 3426 CB . ARG D 156 ? -146.19000 -40.98600 -58.18500 1.000 16.18411 C ? C ? 109 1
   ATOM 3427 CG . ARG D 156 ? -147.31800 -41.79900 -57.54500 1.000 28.54644 C ? C ? 109 1
   ATOM 3428 CD . ARG D 156 ? -148.49100 -42.03900 -58.52400 1.000 26.51256 C ? C ? 109 1
   ATOM 3429 NE . ARG D 156 ? -149.29900 -43.20600 -58.13100 1.000 37.40728 N ? C ? 109 1
   ATOM 3430 CZ . ARG D 156 ? -149.08600 -44.45700 -58.55600 1.000 34.93210 C ? C ? 109 1
   ATOM 3431 NH1 . ARG D 156 ? -148.10700 -44.71500 -59.41300 1.000 21.07611 N ? C ? 109 1
   ATOM 3432 NH2 . ARG D 156 ? -149.86200 -45.45500 -58.13400 1.000 38.19241 N ? C ? 109 1
   ATOM 3433 N . VAL D 157 ? -143.50900 -38.91000 -57.72700 1.000 16.62501 N ? C ? 110 1
   ATOM 3434 CA . VAL D 157 ? -142.70300 -37.99900 -58.53600 1.000 19.50497 C ? C ? 110 1
   ATOM 3435 C . VAL D 157 ? -141.65100 -37.32900 -57.66400 1.000 18.49415 C ? C ? 110 1
   ATOM 3436 O . VAL D 157 ? -141.97100 -36.81000 -56.59500 1.000 16.68810 O ? C ? 110 1
   ATOM 3437 CB . VAL D 157 ? -143.58100 -36.93700 -59.22200 1.000 19.93805 C ? C ? 110 1
   ATOM 3438 CG1 . VAL D 157 ? -142.70600 -35.81400 -59.78900 1.000 22.08306 C ? C ? 110 1
   ATOM 3439 CG2 . VAL D 157 ? -144.38800 -37.57400 -60.33300 1.000 15.28232 C ? C ? 110 1
   ATOM 3440 N . ILE D 158 ? -140.39700 -37.32600 -58.12200 1.000 16.99496 N ? C ? 111 1
   ATOM 3441 CA . ILE D 158 ? -139.32200 -36.56300 -57.50300 1.000 14.44725 C ? C ? 111 1
   ATOM 3442 C . ILE D 158 ? -138.74200 -35.63800 -58.56100 1.000 18.20926 C ? C ? 111 1
   ATOM 3443 O . ILE D 158 ? -138.54800 -36.04900 -59.70900 1.000 20.43846 O ? C ? 111 1
   ATOM 3444 CB . ILE D 158 ? -138.22100 -37.47700 -56.92700 1.000 20.31928 C ? C ? 111 1
   ATOM 3445 CG1 . ILE D 158 ? -138.74700 -38.31700 -55.77700 1.000 15.78767 C ? C ? 111 1
   ATOM 3446 CG2 . ILE D 158 ? -137.05200 -36.65400 -56.42100 1.000 16.74512 C ? C ? 111 1
   ATOM 3447 CD1 . ILE D 158 ? -137.66500 -39.24100 -55.18100 1.000 18.79498 C ? C ? 111 1
   ATOM 3448 N . VAL D 159 ? -138.45700 -34.39200 -58.18000 1.000 19.93102 N ? C ? 112 1
   ATOM 3449 CA . VAL D 159 ? -137.90400 -33.38900 -59.09200 1.000 18.79445 C ? C ? 112 1
   ATOM 3450 C . VAL D 159 ? -136.58600 -32.91700 -58.51200 1.000 20.89713 C ? C ? 112 1
   ATOM 3451 O . VAL D 159 ? -136.53100 -32.50500 -57.35000 1.000 18.20934 O ? C ? 112 1
   ATOM 3452 CB . VAL D 159 ? -138.85600 -32.19100 -59.29100 1.000 23.21123 C ? C ? 112 1
   ATOM 3453 CG1 . VAL D 159 ? -138.31400 -31.24400 -60.37700 1.000 15.46733 C ? C ? 112 1
   ATOM 3454 CG2 . VAL D 159 ? -140.26300 -32.67100 -59.63800 1.000 15.48946 C ? C ? 112 1
   ATOM 3455 N . ALA D 160 ? -135.52500 -32.98300 -59.30700 1.000 16.72881 N ? C ? 113 1
   ATOM 3456 CA . ALA D 160 ? -134.20800 -32.60600 -58.81500 1.000 19.21830 C ? C ? 113 1
   ATOM 3457 C . ALA D 160 ? -133.55100 -31.72500 -59.86300 1.000 23.85686 C ? C ? 113 1
   ATOM 3458 O . ALA D 160 ? -133.45700 -32.11300 -61.03500 1.000 19.95122 O ? C ? 113 1
   ATOM 3459 CB . ALA D 160 ? -133.33900 -33.83800 -58.51400 1.000 15.11322 C ? C ? 113 1
   ATOM 3460 N . GLU D 161 ? -133.12900 -30.53200 -59.44300 1.000 21.34158 N ? C ? 114 1
   ATOM 3461 CA . GLU D 161 ? -132.50500 -29.56200 -60.32700 1.000 17.47793 C ? C ? 114 1
   ATOM 3462 C . GLU D 161 ? -131.00300 -29.71900 -60.18100 1.000 21.98416 C ? C ? 114 1
   ATOM 3463 O . GLU D 161 ? -130.47500 -29.67400 -59.06000 1.000 21.29453 O ? C ? 114 1
   ATOM 3464 CB . GLU D 161 ? -132.93800 -28.13500 -59.99200 1.000 22.38268 C ? C ? 114 1
   ATOM 3465 CG . GLU D 161 ? -132.65100 -27.14200 -61.13500 1.000 31.41281 C ? C ? 114 1
   ATOM 3466 CD . GLU D 161 ? -132.66800 -25.68300 -60.70900 1.000 31.17669 C ? C ? 114 1
   ATOM 3467 OE1 . GLU D 161 ? -131.72300 -24.94400 -61.06500 1.000 36.34944 O ? C ? 114 1
   ATOM 3468 OE2 . GLU D 161 ? -133.62800 -25.27100 -60.03700 1.000 37.89508 O ? C ? 114 1
   ATOM 3469 N . PHE D 162 ? -130.32700 -29.95200 -61.30500 1.000 20.68912 N ? C ? 115 1
   ATOM 3470 CA . PHE D 162 ? -128.87000 -29.99600 -61.37000 1.000 27.16707 C ? C ? 115 1
   ATOM 3471 C . PHE D 162 ? -128.35000 -28.74500 -62.08100 1.000 27.57554 C ? C ? 115 1
   ATOM 3472 O . PHE D 162 ? -129.11500 -27.84500 -62.43800 1.000 24.65064 O ? C ? 115 1
   ATOM 3473 CB . PHE D 162 ? -128.41100 -31.27700 -62.05900 1.000 20.97970 C ? C ? 115 1
   ATOM 3474 CG . PHE D 162 ? -128.74600 -32.51000 -61.27900 1.000 24.80402 C ? C ? 115 1
   ATOM 3475 CD1 . PHE D 162 ? -129.89000 -33.23600 -61.56700 1.000 18.16031 C ? C ? 115 1
   ATOM 3476 CD2 . PHE D 162 ? -127.93300 -32.92500 -60.23300 1.000 28.67767 C ? C ? 115 1
   ATOM 3477 CE1 . PHE D 162 ? -130.21700 -34.36700 -60.84700 1.000 18.61022 C ? C ? 115 1
   ATOM 3478 CE2 . PHE D 162 ? -128.25100 -34.05100 -59.50200 1.000 28.37104 C ? C ? 115 1
   ATOM 3479 CZ . PHE D 162 ? -129.40800 -34.77800 -59.81600 1.000 20.24027 C ? C ? 115 1
   ATOM 3480 N . ASP D 163 ? -127.02700 -28.68200 -62.25500 1.000 31.67876 N ? C ? 116 1
   ATOM 3481 CA . ASP D 163 ? -126.42200 -27.50600 -62.88000 1.000 33.51671 C ? C ? 116 1
   ATOM 3482 C . ASP D 163 ? -127.05100 -27.21400 -64.23400 1.000 28.45812 C ? C ? 116 1
   ATOM 3483 O . ASP D 163 ? -127.52300 -26.10100 -64.48900 1.000 28.38140 O ? C ? 116 1
   ATOM 3484 CB . ASP D 163 ? -124.91300 -27.70500 -63.03200 1.000 25.01140 C ? C ? 116 1
   ATOM 3485 CG . ASP D 163 ? -124.16500 -27.43900 -61.75300 1.000 32.84614 C ? C ? 116 1
   ATOM 3486 OD1 . ASP D 163 ? -124.71500 -26.74900 -60.86300 1.000 41.59787 O ? C ? 116 1
   ATOM 3487 OD2 . ASP D 163 ? -123.02000 -27.92500 -61.63000 1.000 41.53477 O ? C ? 116 1
   ATOM 3488 N . SER D 164 ? -127.11200 -28.22400 -65.09900 1.000 30.29029 N ? C ? 117 1
   ATOM 3489 CA . SER D 164 ? -127.46300 -28.02000 -66.49600 1.000 25.33741 C ? C ? 117 1
   ATOM 3490 C . SER D 164 ? -128.86400 -28.46100 -66.87900 1.000 29.08299 C ? C ? 117 1
   ATOM 3491 O . SER D 164 ? -129.24700 -28.24200 -68.02600 1.000 27.52818 O ? C ? 117 1
   ATOM 3492 CB . SER D 164 ? -126.47500 -28.76600 -67.39300 1.000 26.05992 C ? C ? 117 1
   ATOM 3493 OG . SER D 164 ? -125.17700 -28.23300 -67.19600 1.000 42.13354 O ? C ? 117 1
   ATOM 3494 N . PHE D 165 ? -129.63400 -29.08000 -65.98600 1.000 23.45040 N ? C ? 118 1
   ATOM 3495 CA . PHE D 165 ? -130.94300 -29.59400 -66.38000 1.000 25.33971 C ? C ? 118 1
   ATOM 3496 C . PHE D 165 ? -131.75400 -29.89200 -65.13300 1.000 23.87309 C ? C ? 118 1
   ATOM 3497 O . PHE D 165 ? -131.24400 -29.84900 -64.01300 1.000 23.60724 O ? C ? 118 1
   ATOM 3498 CB . PHE D 165 ? -130.82700 -30.86000 -67.24100 1.000 20.26640 C ? C ? 118 1
   ATOM 3499 CG . PHE D 165 ? -130.18300 -32.00300 -66.53100 1.000 23.31486 C ? C ? 118 1
   ATOM 3500 CD1 . PHE D 165 ? -130.94700 -33.02400 -65.99200 1.000 27.97784 C ? C ? 118 1
   ATOM 3501 CD2 . PHE D 165 ? -128.81200 -32.04200 -66.37100 1.000 25.84443 C ? C ? 118 1
   ATOM 3502 CE1 . PHE D 165 ? -130.34600 -34.08500 -65.32000 1.000 21.23689 C ? C ? 118 1
   ATOM 3503 CE2 . PHE D 165 ? -128.20000 -33.09000 -65.69400 1.000 26.42847 C ? C ? 118 1
   ATOM 3504 CZ . PHE D 165 ? -128.97700 -34.11400 -65.16600 1.000 30.06619 C ? C ? 118 1
   ATOM 3505 N . VAL D 166 ? -133.02700 -30.19900 -65.34800 1.000 20.99398 N ? C ? 119 1
   ATOM 3506 CA . VAL D 166 ? -133.93300 -30.64700 -64.29600 1.000 21.55178 C ? C ? 119 1
   ATOM 3507 C . VAL D 166 ? -134.30900 -32.09100 -64.59400 1.000 21.53529 C ? C ? 119 1
   ATOM 3508 O . VAL D 166 ? -134.66900 -32.42200 -65.73200 1.000 23.91386 O ? C ? 119 1
   ATOM 3509 CB . VAL D 166 ? -135.17800 -29.75000 -64.20500 1.000 23.50654 C ? C ? 119 1
   ATOM 3510 CG1 . VAL D 166 ? -136.19200 -30.31300 -63.22500 1.000 17.41785 C ? C ? 119 1
   ATOM 3511 CG2 . VAL D 166 ? -134.75800 -28.38100 -63.74000 1.000 25.73226 C ? C ? 119 1
   ATOM 3512 N . LEU D 167 ? -134.21000 -32.95200 -63.58500 1.000 17.38139 N ? C ? 120 1
   ATOM 3513 CA . LEU D 167 ? -134.56500 -34.35400 -63.73000 1.000 15.92747 C ? C ? 120 1
   ATOM 3514 C . LEU D 167 ? -135.88500 -34.60700 -63.00800 1.000 14.24697 C ? C ? 120 1
   ATOM 3515 O . LEU D 167 ? -136.05500 -34.22600 -61.84900 1.000 14.35588 O ? C ? 120 1
   ATOM 3516 CB . LEU D 167 ? -133.44500 -35.24800 -63.19200 1.000 18.77579 C ? C ? 120 1
   ATOM 3517 CG . LEU D 167 ? -133.65100 -36.76800 -63.14600 1.000 18.95704 C ? C ? 120 1
   ATOM 3518 CD1 . LEU D 167 ? -133.78500 -37.34300 -64.54300 1.000 17.53240 C ? C ? 120 1
   ATOM 3519 CD2 . LEU D 167 ? -132.48500 -37.41100 -62.42600 1.000 18.66369 C ? C ? 120 1
   ATOM 3520 N . VAL D 168 ? -136.83000 -35.20600 -63.69900 1.000 10.66762 N ? C ? 121 1
   ATOM 3521 CA . VAL D 168 ? -138.07100 -35.63900 -63.07500 1.000 21.74572 C ? C ? 121 1
   ATOM 3522 C . VAL D 168 ? -138.11400 -37.14800 -63.21500 1.000 22.47459 C ? C ? 121 1
   ATOM 3523 O . VAL D 168 ? -137.89100 -37.67900 -64.31200 1.000 23.47848 O ? C ? 121 1
   ATOM 3524 CB . VAL D 168 ? -139.31800 -34.99300 -63.71700 1.000 12.81291 C ? C ? 121 1
   ATOM 3525 CG1 . VAL D 168 ? -140.58400 -35.45500 -62.99900 1.000 19.94637 C ? C ? 121 1
   ATOM 3526 CG2 . VAL D 168 ? -139.24600 -33.48100 -63.66700 1.000 13.68411 C ? C ? 121 1
   ATOM 3527 N . THR D 169 ? -138.35200 -37.84000 -62.11400 1.000 13.99022 N ? C ? 122 1
   ATOM 3528 CA . THR D 169 ? -138.57400 -39.27100 -62.18000 1.000 14.92360 C ? C ? 122 1
   ATOM 3529 C . THR D 169 ? -139.98500 -39.55000 -61.69500 1.000 21.49077 C ? C ? 122 1
   ATOM 3530 O . THR D 169 ? -140.46400 -38.91400 -60.74900 1.000 19.69915 O ? C ? 122 1
   ATOM 3531 CB . THR D 169 ? -137.52000 -40.04600 -61.37900 1.000 21.24588 C ? C ? 122 1
   ATOM 3532 OG1 . THR D 169 ? -137.54100 -41.42500 -61.79000 1.000 23.90636 O ? C ? 122 1
   ATOM 3533 CG2 . THR D 169 ? -137.76100 -39.93800 -59.88300 1.000 15.16302 C ? C ? 122 1
   ATOM 3534 N . ALA D 170 ? -140.67200 -40.46500 -62.37600 1.000 18.36429 N ? C ? 123 1
   ATOM 3535 CA . ALA D 170 ? -142.09500 -40.60900 -62.15300 1.000 15.51378 C ? C ? 123 1
   ATOM 3536 C . ALA D 170 ? -142.49200 -42.07100 -62.21600 1.000 19.99702 C ? C ? 123 1
   ATOM 3537 O . ALA D 170 ? -141.93800 -42.85900 -62.99300 1.000 18.24421 O ? C ? 123 1
   ATOM 3538 CB . ALA D 170 ? -142.89400 -39.81600 -63.18500 1.000 17.29921 C ? C ? 123 1
   ATOM 3539 N . TYR D 171 ? -143.43700 -42.42700 -61.36300 1.000 13.27232 N ? C ? 124 1
   ATOM 3540 CA . TYR D 171 ? -144.11500 -43.71300 -61.40600 1.000 17.15006 C ? C ? 124 1
   ATOM 3541 C . TYR D 171 ? -145.57100 -43.36600 -61.69400 1.000 20.29158 C ? C ? 124 1
   ATOM 3542 O . TYR D 171 ? -146.31500 -43.01800 -60.77300 1.000 17.41369 O ? C ? 124 1
   ATOM 3543 CB . TYR D 171 ? -143.92800 -44.46800 -60.08800 1.000 13.93498 C ? C ? 124 1
   ATOM 3544 CG . TYR D 171 ? -144.70800 -45.76000 -59.98100 1.000 17.85063 C ? C ? 124 1
   ATOM 3545 CD1 . TYR D 171 ? -145.38900 -46.09200 -58.82500 1.000 20.82334 C ? C ? 124 1
   ATOM 3546 CD2 . TYR D 171 ? -144.76400 -46.64200 -61.03700 1.000 15.36289 C ? C ? 124 1
   ATOM 3547 CE1 . TYR D 171 ? -146.11600 -47.27100 -58.74300 1.000 25.42042 C ? C ? 124 1
   ATOM 3548 CE2 . TYR D 171 ? -145.46800 -47.80400 -60.96000 1.000 19.50969 C ? C ? 124 1
   ATOM 3549 CZ . TYR D 171 ? -146.13500 -48.12100 -59.82100 1.000 26.39541 C ? C ? 124 1
   ATOM 3550 OH . TYR D 171 ? -146.83600 -49.29200 -59.78700 1.000 32.58547 O ? C ? 124 1
   ATOM 3551 N . VAL D 172 ? -145.96100 -43.42600 -62.96800 1.000 20.78558 N ? C ? 125 1
   ATOM 3552 CA . VAL D 172 ? -147.26700 -42.91300 -63.41300 1.000 12.23880 C ? C ? 125 1
   ATOM 3553 C . VAL D 172 ? -148.36100 -43.86900 -62.95100 1.000 20.87259 C ? C ? 125 1
   ATOM 3554 O . VAL D 172 ? -148.14000 -45.09200 -62.95700 1.000 19.62564 O ? C ? 125 1
   ATOM 3555 CB . VAL D 172 ? -147.28100 -42.74900 -64.93900 1.000 17.37433 C ? C ? 125 1
   ATOM 3556 CG1 . VAL D 172 ? -148.70700 -42.57900 -65.46400 1.000 16.21882 C ? C ? 125 1
   ATOM 3557 CG2 . VAL D 172 ? -146.40800 -41.56700 -65.36800 1.000 15.53812 C ? C ? 125 1
   ATOM 3558 N . PRO D 173 ? -149.53200 -43.37500 -62.51000 1.000 20.94610 N ? C ? 126 1
   ATOM 3559 CA . PRO D 173 ? -150.57600 -44.27800 -62.00800 1.000 18.90762 C ? C ? 126 1
   ATOM 3560 C . PRO D 173 ? -151.04500 -45.25000 -63.07400 1.000 21.29772 C ? C ? 126 1
   ATOM 3561 O . PRO D 173 ? -151.30600 -44.87600 -64.21600 1.000 22.53947 O ? C ? 126 1
   ATOM 3562 CB . PRO D 173 ? -151.71200 -43.32700 -61.60000 1.000 19.68965 C ? C ? 126 1
   ATOM 3563 CG . PRO D 173 ? -151.07100 -42.06100 -61.30400 1.000 26.44895 C ? C ? 126 1
   ATOM 3564 CD . PRO D 173 ? -149.82600 -41.97000 -62.17600 1.000 20.74422 C ? C ? 126 1
   ATOM 3565 N . ASN D 174 ? -151.17400 -46.50500 -62.67400 1.000 19.20501 N ? C ? 127 1
   ATOM 3566 CA . ASN D 174 ? -151.67900 -47.53800 -63.55500 1.000 21.38553 C ? C ? 127 1
   ATOM 3567 C . ASN D 174 ? -153.19200 -47.41800 -63.72400 1.000 28.77416 C ? C ? 127 1
   ATOM 3568 O . ASN D 174 ? -153.91600 -47.13700 -62.76000 1.000 23.03313 O ? C ? 127 1
   ATOM 3569 CB . ASN D 174 ? -151.34100 -48.90600 -62.98100 1.000 25.33046 C ? C ? 127 1
   ATOM 3570 CG . ASN D 174 ? -151.43000 -49.97700 -63.99900 1.000 30.03184 C ? C ? 127 1
   ATOM 3571 OD1 . ASN D 174 ? -152.51200 -50.30300 -64.49000 1.000 32.13064 O ? C ? 127 1
   ATOM 3572 ND2 . ASN D 174 ? -150.29200 -50.52500 -64.35700 1.000 29.04455 N ? C ? 127 1
   ATOM 3573 N . ALA D 175 ? -153.66700 -47.66700 -64.95600 1.000 28.04585 N ? C ? 128 1
   ATOM 3574 CA . ALA D 175 ? -155.09900 -47.61300 -65.24800 1.000 23.78585 C ? C ? 128 1
   ATOM 3575 C . ALA D 175 ? -155.87800 -48.74700 -64.57700 1.000 19.75503 C ? C ? 128 1
   ATOM 3576 O . ALA D 175 ? -157.10300 -48.65500 -64.44500 1.000 24.71515 O ? C ? 128 1
   ATOM 3577 CB . ALA D 175 ? -155.32100 -47.62400 -66.76300 1.000 19.05159 C ? C ? 128 1
   ATOM 3578 N . GLY D 176 ? -155.20700 -49.80500 -64.16000 1.000 18.45036 N ? C ? 129 1
   ATOM 3579 CA . GLY D 176 ? -155.81300 -50.81400 -63.31900 1.000 21.19946 C ? C ? 129 1
   ATOM 3580 C . GLY D 176 ? -156.42800 -51.94100 -64.12300 1.000 19.67115 C ? C ? 129 1
   ATOM 3581 O . GLY D 176 ? -156.72300 -51.81100 -65.31100 1.000 25.41351 O ? C ? 129 1
   ATOM 3582 N . ARG D 177 ? -156.58900 -53.08000 -63.45500 1.000 23.60117 N ? C ? 130 1
   ATOM 3583 CA . ARG D 177 ? -157.25100 -54.22000 -64.07100 1.000 26.65857 C ? C ? 130 1
   ATOM 3584 C . ARG D 177 ? -158.66800 -53.83700 -64.43900 1.000 26.67967 C ? C ? 130 1
   ATOM 3585 O . ARG D 177 ? -159.39500 -53.26200 -63.62500 1.000 28.12578 O ? C ? 130 1
   ATOM 3586 CB . ARG D 177 ? -157.28000 -55.40400 -63.11500 1.000 22.05902 C ? C ? 130 1
   ATOM 3587 CG . ARG D 177 ? -155.99700 -56.18600 -63.09000 1.000 39.15765 C ? C ? 130 1
   ATOM 3588 CD . ARG D 177 ? -156.02800 -57.31000 -64.11600 1.000 44.84051 C ? C ? 130 1
   ATOM 3589 NE . ARG D 177 ? -154.70000 -57.89700 -64.31100 1.000 58.85983 N ? C ? 130 1
   ATOM 3590 CZ . ARG D 177 ? -154.37600 -59.14300 -63.97100 1.000 64.69438 C ? C ? 130 1
   ATOM 3591 NH1 . ARG D 177 ? -153.14100 -59.59600 -64.18700 1.000 60.97436 N ? C ? 130 1
   ATOM 3592 NH2 . ARG D 177 ? -155.29000 -59.93800 -63.41700 1.000 62.58862 N ? C ? 130 1
   ATOM 3593 N . GLY D 178 ? -159.05800 -54.16300 -65.66500 1.000 27.60523 N ? C ? 131 1
   ATOM 3594 CA . GLY D 178 ? -160.37100 -53.78600 -66.14200 1.000 25.29080 C ? C ? 131 1
   ATOM 3595 C . GLY D 178 ? -160.57400 -52.29500 -66.26600 1.000 29.06747 C ? C ? 131 1
   ATOM 3596 O . GLY D 178 ? -161.71700 -51.83800 -66.28200 1.000 33.40745 O ? C ? 131 1
   ATOM 3597 N . LEU D 179 ? -159.48900 -51.51800 -66.32200 1.000 22.83975 N ? C ? 132 1
   ATOM 3598 CA . LEU D 179 ? -159.51500 -50.06900 -66.54300 1.000 20.57119 C ? C ? 132 1
   ATOM 3599 C . LEU D 179 ? -160.21300 -49.30800 -65.42200 1.000 22.81631 C ? C ? 132 1
   ATOM 3600 O . LEU D 179 ? -160.59600 -48.13800 -65.60000 1.000 17.59337 O ? C ? 132 1
   ATOM 3601 CB . LEU D 179 ? -160.15700 -49.72800 -67.89000 1.000 16.96636 C ? C ? 132 1
   ATOM 3602 CG . LEU D 179 ? -159.41300 -50.37800 -69.05300 1.000 20.75151 C ? C ? 132 1
   ATOM 3603 CD1 . LEU D 179 ? -160.05200 -49.97600 -70.35000 1.000 31.43979 C ? C ? 132 1
   ATOM 3604 CD2 . LEU D 179 ? -157.93500 -49.94800 -69.02700 1.000 19.06121 C ? C ? 132 1
   ATOM 3605 N . VAL D 180 ? -160.33300 -49.92300 -64.24400 1.000 20.08813 N ? C ? 133 1
   ATOM 3606 CA . VAL D 180 ? -161.14100 -49.32300 -63.19500 1.000 18.65056 C ? C ? 133 1
   ATOM 3607 C . VAL D 180 ? -160.59700 -47.96800 -62.74700 1.000 22.22463 C ? C ? 133 1
   ATOM 3608 O . VAL D 180 ? -161.34600 -47.16200 -62.18300 1.000 20.81352 O ? C ? 133 1
   ATOM 3609 CB . VAL D 180 ? -161.28700 -50.30000 -62.00900 1.000 22.89313 C ? C ? 133 1
   ATOM 3610 CG1 . VAL D 180 ? -159.93900 -50.61500 -61.40400 1.000 29.28943 C ? C ? 133 1
   ATOM 3611 CG2 . VAL D 180 ? -162.19000 -49.71400 -60.96300 1.000 28.73196 C ? C ? 133 1
   ATOM 3612 N . ARG D 181 ? -159.31900 -47.66200 -63.01800 1.000 21.64785 N ? C ? 134 1
   ATOM 3613 CA . ARG D 181 ? -158.76500 -46.35900 -62.64100 1.000 22.21586 C ? C ? 134 1
   ATOM 3614 C . ARG D 181 ? -158.30500 -45.55000 -63.85000 1.000 21.08900 C ? C ? 134 1
   ATOM 3615 O . ARG D 181 ? -157.46500 -44.65100 -63.71200 1.000 21.55134 O ? C ? 134 1
   ATOM 3616 CB . ARG D 181 ? -157.61700 -46.50600 -61.63400 1.000 16.41764 C ? C ? 134 1
   ATOM 3617 CG . ARG D 181 ? -158.09000 -46.55100 -60.19500 1.000 29.53868 C ? C ? 134 1
   ATOM 3618 CD . ARG D 181 ? -156.98100 -46.94000 -59.26500 1.000 40.16109 C ? C ? 134 1
   ATOM 3619 NE . ARG D 181 ? -156.48000 -48.29300 -59.52000 1.000 57.19048 N ? C ? 134 1
   ATOM 3620 CZ . ARG D 181 ? -157.05300 -49.40800 -59.06600 1.000 59.94395 C ? C ? 134 1
   ATOM 3621 NH1 . ARG D 181 ? -158.16000 -49.33500 -58.32900 1.000 53.09149 N ? C ? 134 1
   ATOM 3622 NH2 . ARG D 181 ? -156.52200 -50.60000 -59.34800 1.000 48.32984 N ? C ? 134 1
   ATOM 3623 N . LEU D 182 ? -158.86000 -45.83100 -65.02900 1.000 21.76833 N ? C ? 135 1
   ATOM 3624 CA . LEU D 182 ? -158.42700 -45.12500 -66.23300 1.000 18.67265 C ? C ? 135 1
   ATOM 3625 C . LEU D 182 ? -158.74900 -43.64100 -66.16300 1.000 23.58140 C ? C ? 135 1
   ATOM 3626 O . LEU D 182 ? -157.95000 -42.81200 -66.60800 1.000 22.05931 O ? C ? 135 1
   ATOM 3627 CB . LEU D 182 ? -159.07400 -45.74000 -67.46800 1.000 12.03793 C ? C ? 135 1
   ATOM 3628 CG . LEU D 182 ? -158.73800 -45.00700 -68.75600 1.000 25.09104 C ? C ? 135 1
   ATOM 3629 CD1 . LEU D 182 ? -157.21900 -45.06800 -69.01500 1.000 22.42699 C ? C ? 135 1
   ATOM 3630 CD2 . LEU D 182 ? -159.54000 -45.57400 -69.93200 1.000 24.56102 C ? C ? 135 1
   ATOM 3631 N . GLU D 183 ? -159.93000 -43.28000 -65.63800 1.000 24.29940 N ? C ? 136 1
   ATOM 3632 CA . GLU D 183 ? -160.31800 -41.87300 -65.63200 1.000 19.91101 C ? C ? 136 1
   ATOM 3633 C . GLU D 183 ? -159.42300 -41.07100 -64.70600 1.000 23.28528 C ? C ? 136 1
   ATOM 3634 O . GLU D 183 ? -159.02800 -39.94500 -65.03800 1.000 28.20696 O ? C ? 136 1
   ATOM 3635 CB . GLU D 183 ? -161.77600 -41.72600 -65.21500 1.000 25.81971 C ? C ? 136 1
   ATOM 3636 CG . GLU D 183 ? -162.73900 -41.71700 -66.38300 1.000 27.32877 C ? C ? 136 1
   ATOM 3637 CD . GLU D 183 ? -164.17700 -41.49700 -65.94100 1.000 29.38537 C ? C ? 136 1
   ATOM 3638 OE1 . GLU D 183 ? -165.02500 -42.35800 -66.23100 1.000 29.91513 O ? C ? 136 1
   ATOM 3639 OE2 . GLU D 183 ? -164.45400 -40.46000 -65.30100 1.000 21.17501 O ? C ? 136 1
   ATOM 3640 N . TYR D 184 ? -159.10000 -41.62400 -63.53400 1.000 20.16063 N ? C ? 137 1
   ATOM 3641 CA . TYR D 184 ? -158.11800 -40.96400 -62.68600 1.000 23.42252 C ? C ? 137 1
   ATOM 3642 C . TYR D 184 ? -156.79700 -40.78700 -63.42600 1.000 25.15870 C ? C ? 137 1
   ATOM 3643 O . TYR D 184 ? -156.16900 -39.72700 -63.34100 1.000 25.67091 O ? C ? 137 1
   ATOM 3644 CB . TYR D 184 ? -157.87700 -41.75100 -61.40700 1.000 23.87684 C ? C ? 137 1
   ATOM 3645 CG . TYR D 184 ? -156.72600 -41.16000 -60.60200 1.000 33.63259 C ? C ? 137 1
   ATOM 3646 CD1 . TYR D 184 ? -156.77300 -39.83400 -60.16200 1.000 41.23834 C ? C ? 137 1
   ATOM 3647 CD2 . TYR D 184 ? -155.58200 -41.91500 -60.29400 1.000 41.57074 C ? C ? 137 1
   ATOM 3648 CE1 . TYR D 184 ? -155.72300 -39.27200 -59.43200 1.000 46.10238 C ? C ? 137 1
   ATOM 3649 CE2 . TYR D 184 ? -154.52100 -41.36000 -59.56000 1.000 32.89936 C ? C ? 137 1
   ATOM 3650 CZ . TYR D 184 ? -154.60400 -40.03900 -59.13100 1.000 40.93127 C ? C ? 137 1
   ATOM 3651 OH . TYR D 184 ? -153.58300 -39.47700 -58.39400 1.000 45.76342 O ? C ? 137 1
   ATOM 3652 N . ARG D 185 ? -156.36200 -41.82100 -64.15700 1.000 20.80695 N ? C ? 138 1
   ATOM 3653 CA . ARG D 185 ? -155.10400 -41.72900 -64.88600 1.000 22.65849 C ? C ? 138 1
   ATOM 3654 C . ARG D 185 ? -155.17000 -40.61000 -65.90700 1.000 20.32920 C ? C ? 138 1
   ATOM 3655 O . ARG D 185 ? -154.20400 -39.86000 -66.08200 1.000 21.01971 O ? C ? 138 1
   ATOM 3656 CB . ARG D 185 ? -154.77500 -43.06400 -65.55900 1.000 18.62267 C ? C ? 138 1
   ATOM 3657 CG . ARG D 185 ? -153.71900 -42.95100 -66.68300 1.000 17.98911 C ? C ? 138 1
   ATOM 3658 CD . ARG D 185 ? -152.30900 -42.52300 -66.21000 1.000 16.93498 C ? C ? 138 1
   ATOM 3659 NE . ARG D 185 ? -151.38700 -42.58400 -67.34300 1.000 16.34748 N ? C ? 138 1
   ATOM 3660 CZ . ARG D 185 ? -150.88600 -43.72200 -67.81900 1.000 22.84441 C ? C ? 138 1
   ATOM 3661 NH1 . ARG D 185 ? -151.17700 -44.86900 -67.21900 1.000 15.94213 N ? C ? 138 1
   ATOM 3662 NH2 . ARG D 185 ? -150.07700 -43.72400 -68.87500 1.000 18.63022 N ? C ? 138 1
   ATOM 3663 N . GLN D 186 ? -156.32400 -40.46400 -66.55500 1.000 19.45535 N ? C ? 139 1
   ATOM 3664 CA . GLN D 186 ? -156.50000 -39.41800 -67.54600 1.000 22.26240 C ? C ? 139 1
   ATOM 3665 C . GLN D 186 ? -156.39300 -38.04900 -66.90200 1.000 17.81027 C ? C ? 139 1
   ATOM 3666 O . GLN D 186 ? -155.77000 -37.14300 -67.45400 1.000 18.54445 O ? C ? 139 1
   ATOM 3667 CB . GLN D 186 ? -157.84600 -39.60800 -68.25100 1.000 21.72958 C ? C ? 139 1
   ATOM 3668 CG . GLN D 186 ? -157.79200 -40.67300 -69.35900 1.000 21.46215 C ? C ? 139 1
   ATOM 3669 CD . GLN D 186 ? -159.14400 -40.94500 -70.00300 1.000 30.38299 C ? C ? 139 1
   ATOM 3670 OE1 . GLN D 186 ? -159.93800 -41.73700 -69.50300 1.000 30.27689 O ? C ? 139 1
   ATOM 3671 NE2 . GLN D 186 ? -159.39900 -40.29800 -71.12200 1.000 26.38272 N ? C ? 139 1
   ATOM 3672 N . ARG D 187 ? -156.94900 -37.89400 -65.70900 1.000 18.72502 N ? C ? 140 1
   ATOM 3673 CA . ARG D 187 ? -156.86900 -36.60300 -65.03800 1.000 22.87563 C ? C ? 140 1
   ATOM 3674 C . ARG D 187 ? -155.45700 -36.33400 -64.55300 1.000 22.75943 C ? C ? 140 1
   ATOM 3675 O . ARG D 187 ? -154.96400 -35.20800 -64.66600 1.000 24.53465 O ? C ? 140 1
   ATOM 3676 CB . ARG D 187 ? -157.84600 -36.55500 -63.87300 1.000 19.49236 C ? C ? 140 1
   ATOM 3677 CG . ARG D 187 ? -159.27900 -36.40600 -64.32300 1.000 20.52027 C ? C ? 140 1
   ATOM 3678 CD . ARG D 187 ? -160.17000 -36.32200 -63.10000 1.000 24.94771 C ? C ? 140 1
   ATOM 3679 NE . ARG D 187 ? -160.78800 -37.61600 -62.83100 1.000 28.54211 N ? C ? 140 1
   ATOM 3680 CZ . ARG D 187 ? -160.62500 -38.33100 -61.72500 1.000 32.51381 C ? C ? 140 1
   ATOM 3681 NH1 . ARG D 187 ? -159.85300 -37.89000 -60.71400 1.000 37.81796 N ? C ? 140 1
   ATOM 3682 NH2 . ARG D 187 ? -161.26400 -39.49200 -61.63600 1.000 25.34365 N ? C ? 140 1
   ATOM 3683 N . TRP D 188 ? -154.80900 -37.36700 -63.98400 1.000 24.01780 N ? C ? 141 1
   ATOM 3684 CA . TRP D 188 ? -153.39900 -37.29600 -63.59600 1.000 26.39871 C ? C ? 141 1
   ATOM 3685 C . TRP D 188 ? -152.52300 -36.92000 -64.78600 1.000 23.01829 C ? C ? 141 1
   ATOM 3686 O . TRP D 188 ? -151.66200 -36.04600 -64.68100 1.000 21.29985 O ? C ? 141 1
   ATOM 3687 CB . TRP D 188 ? -152.95500 -38.63400 -62.98700 1.000 25.05309 C ? C ? 141 1
   ATOM 3688 CG . TRP D 188 ? -151.63600 -38.53700 -62.26800 1.000 30.99615 C ? C ? 141 1
   ATOM 3689 CD1 . TRP D 188 ? -151.43300 -38.30700 -60.93100 1.000 40.98788 C ? C ? 141 1
   ATOM 3690 CD2 . TRP D 188 ? -150.33600 -38.62200 -62.85500 1.000 23.69755 C ? C ? 141 1
   ATOM 3691 NE1 . TRP D 188 ? -150.08400 -38.24500 -60.65400 1.000 27.00729 N ? C ? 141 1
   ATOM 3692 CE2 . TRP D 188 ? -149.39400 -38.44200 -61.82000 1.000 29.27124 C ? C ? 141 1
   ATOM 3693 CE3 . TRP D 188 ? -149.87700 -38.83000 -64.15800 1.000 17.18183 C ? C ? 141 1
   ATOM 3694 CZ2 . TRP D 188 ? -148.03800 -38.45800 -62.04900 1.000 21.20024 C ? C ? 141 1
   ATOM 3695 CZ3 . TRP D 188 ? -148.54300 -38.86200 -64.37300 1.000 24.07739 C ? C ? 141 1
   ATOM 3696 CH2 . TRP D 188 ? -147.63100 -38.66300 -63.32800 1.000 24.68081 C ? C ? 141 1
   ATOM 3697 N . ASP D 189 ? -152.73500 -37.56800 -65.93400 1.000 22.99940 N ? C ? 142 1
   ATOM 3698 CA . ASP D 189 ? -151.95400 -37.22700 -67.12300 1.000 26.24301 C ? C ? 142 1
   ATOM 3699 C . ASP D 189 ? -152.00100 -35.73200 -67.38700 1.000 30.46291 C ? C ? 142 1
   ATOM 3700 O . ASP D 189 ? -150.96700 -35.09600 -67.62700 1.000 27.26183 O ? C ? 142 1
   ATOM 3701 CB . ASP D 189 ? -152.47400 -37.98100 -68.35700 1.000 24.62376 C ? C ? 142 1
   ATOM 3702 CG . ASP D 189 ? -151.88800 -39.39000 -68.50000 1.000 26.55651 C ? C ? 142 1
   ATOM 3703 OD1 . ASP D 189 ? -152.29300 -40.09400 -69.46500 1.000 25.50380 O ? C ? 142 1
   ATOM 3704 OD2 . ASP D 189 ? -151.03800 -39.79900 -67.66300 1.000 23.75244 O ? C ? 142 1
   ATOM 3705 N . GLU D 190 ? -153.20700 -35.15000 -67.34000 1.000 29.73002 N ? C ? 143 1
   ATOM 3706 CA . GLU D 190 ? -153.36400 -33.73500 -67.66700 1.000 29.71053 C ? C ? 143 1
   ATOM 3707 C . GLU D 190 ? -152.71200 -32.84600 -66.61700 1.000 19.55925 C ? C ? 143 1
   ATOM 3708 O . GLU D 190 ? -152.13900 -31.79900 -66.94400 1.000 26.16902 O ? C ? 143 1
   ATOM 3709 CB . GLU D 190 ? -154.84600 -33.39000 -67.81200 1.000 27.56778 C ? C ? 143 1
   ATOM 3710 CG . GLU D 190 ? -155.09200 -31.98900 -68.34000 1.000 39.59140 C ? C ? 143 1
   ATOM 3711 CD . GLU D 190 ? -156.56000 -31.60700 -68.32400 1.000 47.96272 C ? C ? 143 1
   ATOM 3712 OE1 . GLU D 190 ? -157.39000 -32.44100 -67.88500 1.000 41.20546 O ? C ? 143 1
   ATOM 3713 OE2 . GLU D 190 ? -156.87400 -30.46900 -68.74300 1.000 64.23313 O ? C ? 143 1
   ATOM 3714 N . ALA D 191 ? -152.80400 -33.23200 -65.34600 1.000 23.14049 N ? C ? 144 1
   ATOM 3715 CA . ALA D 191 ? -152.14900 -32.45600 -64.30000 1.000 22.54563 C ? C ? 144 1
   ATOM 3716 C . ALA D 191 ? -150.63500 -32.54400 -64.40700 1.000 23.27823 C ? C ? 144 1
   ATOM 3717 O . ALA D 191 ? -149.93500 -31.57200 -64.09700 1.000 25.21260 O ? C ? 144 1
   ATOM 3718 CB . ALA D 191 ? -152.60500 -32.94500 -62.92600 1.000 26.47287 C ? C ? 144 1
   ATOM 3719 N . PHE D 192 ? -150.12200 -33.70200 -64.82700 1.000 23.91001 N ? C ? 145 1
   ATOM 3720 CA . PHE D 192 ? -148.68000 -33.90500 -64.95400 1.000 19.06422 C ? C ? 145 1
   ATOM 3721 C . PHE D 192 ? -148.11400 -33.05900 -66.08200 1.000 22.44868 C ? C ? 145 1
   ATOM 3722 O . PHE D 192 ? -147.12200 -32.34300 -65.90000 1.000 25.71156 O ? C ? 145 1
   ATOM 3723 CB . PHE D 192 ? -148.39600 -35.38600 -65.21700 1.000 18.10120 C ? C ? 145 1
   ATOM 3724 CG . PHE D 192 ? -146.95400 -35.78600 -65.03700 1.000 20.93724 C ? C ? 145 1
   ATOM 3725 CD1 . PHE D 192 ? -146.24000 -35.38400 -63.92300 1.000 25.04166 C ? C ? 145 1
   ATOM 3726 CD2 . PHE D 192 ? -146.33000 -36.59200 -65.96200 1.000 22.14015 C ? C ? 145 1
   ATOM 3727 CE1 . PHE D 192 ? -144.92200 -35.77200 -63.74700 1.000 26.35374 C ? C ? 145 1
   ATOM 3728 CE2 . PHE D 192 ? -145.00300 -36.98000 -65.79000 1.000 25.78563 C ? C ? 145 1
   ATOM 3729 CZ . PHE D 192 ? -144.30900 -36.57200 -64.68100 1.000 20.90628 C ? C ? 145 1
   ATOM 3730 N . ARG D 193 ? -148.71900 -33.16800 -67.26800 1.000 21.23459 N ? C ? 146 1
   ATOM 3731 CA . ARG D 193 ? -148.44300 -32.29200 -68.40100 1.000 23.75143 C ? C ? 146 1
   ATOM 3732 C . ARG D 193 ? -148.27100 -30.84100 -67.97300 1.000 25.87117 C ? C ? 146 1
   ATOM 3733 O . ARG D 193 ? -147.21400 -30.23200 -68.17400 1.000 35.57392 O ? C ? 146 1
   ATOM 3734 CB . ARG D 193 ? -149.60600 -32.39800 -69.39100 1.000 27.08704 C ? C ? 146 1
   ATOM 3735 CG . ARG D 193 ? -149.26100 -32.85900 -70.76500 1.000 33.47498 C ? C ? 146 1
   ATOM 3736 CD . ARG D 193 ? -150.33200 -33.79200 -71.28100 1.000 40.25816 C ? C ? 146 1
   ATOM 3737 NE . ARG D 193 ? -151.63000 -33.13700 -71.45100 1.000 39.05279 N ? C ? 146 1
   ATOM 3738 CZ . ARG D 193 ? -152.78800 -33.78300 -71.36200 1.000 40.79133 C ? C ? 146 1
   ATOM 3739 NH1 . ARG D 193 ? -152.80300 -35.09000 -71.08900 1.000 35.53669 N ? C ? 146 1
   ATOM 3740 NH2 . ARG D 193 ? -153.92800 -33.13100 -71.54000 1.000 45.99613 N ? C ? 146 1
   ATOM 3741 N . LYS D 194 ? -149.32400 -30.28400 -67.37400 1.000 26.92326 N ? C ? 147 1
   ATOM 3742 CA . LYS D 194 ? -149.32500 -28.88800 -66.95300 1.000 32.09021 C ? C ? 147 1
   ATOM 3743 C . LYS D 194 ? -148.16800 -28.60100 -66.01200 1.000 31.21547 C ? C ? 147 1
   ATOM 3744 O . LYS D 194 ? -147.42900 -27.62700 -66.19200 1.000 39.29659 O ? C ? 147 1
   ATOM 3745 CB . LYS D 194 ? -150.65900 -28.56600 -66.27400 1.000 32.32053 C ? C ? 147 1
   ATOM 3746 CG . LYS D 194 ? -150.84600 -27.10300 -65.86300 1.000 45.01185 C ? C ? 147 1
   ATOM 3747 CD . LYS D 194 ? -152.19000 -26.88400 -65.12100 1.000 57.67280 C ? C ? 147 1
   ATOM 3748 CE . LYS D 194 ? -152.78100 -25.47800 -65.35600 1.000 61.90108 C ? C ? 147 1
   ATOM 3749 NZ . LYS D 194 ? -154.24200 -25.48100 -65.69000 1.000 54.22353 N ? C ? 147 1
   ATOM 3750 N . PHE D 195 ? -148.01000 -29.44200 -64.98700 1.000 35.77810 N ? C ? 148 1
   ATOM 3751 CA . PHE D 195 ? -146.87000 -29.33800 -64.08300 1.000 32.43544 C ? C ? 148 1
   ATOM 3752 C . PHE D 195 ? -145.56600 -29.22700 -64.85000 1.000 27.68778 C ? C ? 148 1
   ATOM 3753 O . PHE D 195 ? -144.79400 -28.28700 -64.65500 1.000 38.10356 O ? C ? 148 1
   ATOM 3754 CB . PHE D 195 ? -146.83300 -30.55400 -63.16400 1.000 30.02802 C ? C ? 148 1
   ATOM 3755 CG . PHE D 195 ? -145.60800 -30.62300 -62.29700 1.000 34.68451 C ? C ? 148 1
   ATOM 3756 CD1 . PHE D 195 ? -145.41900 -29.71500 -61.26500 1.000 34.03590 C ? C ? 148 1
   ATOM 3757 CD2 . PHE D 195 ? -144.65600 -31.61200 -62.49100 1.000 32.80539 C ? C ? 148 1
   ATOM 3758 CE1 . PHE D 195 ? -144.29200 -29.78000 -60.45600 1.000 35.42980 C ? C ? 148 1
   ATOM 3759 CE2 . PHE D 195 ? -143.53000 -31.67800 -61.68200 1.000 33.12669 C ? C ? 148 1
   ATOM 3760 CZ . PHE D 195 ? -143.35000 -30.76200 -60.66300 1.000 32.47104 C ? C ? 148 1
   ATOM 3761 N . LEU D 196 ? -145.31800 -30.13500 -65.76600 1.000 21.48423 N ? C ? 149 1
   ATOM 3762 CA . LEU D 196 ? -144.01400 -30.19400 -66.46700 1.000 29.19993 C ? C ? 149 1
   ATOM 3763 C . LEU D 196 ? -143.77200 -28.96700 -67.35500 1.000 42.82091 C ? C ? 149 1
   ATOM 3764 O . LEU D 196 ? -142.62000 -28.56600 -67.48600 1.000 48.08530 O ? C ? 149 1
   ATOM 3765 CB . LEU D 196 ? -143.97100 -31.48500 -67.28000 1.000 20.17433 C ? C ? 149 1
   ATOM 3766 CG . LEU D 196 ? -143.72500 -32.77000 -66.49800 1.000 25.39457 C ? C ? 149 1
   ATOM 3767 CD1 . LEU D 196 ? -143.56600 -33.94000 -67.44500 1.000 23.80823 C ? C ? 149 1
   ATOM 3768 CD2 . LEU D 196 ? -142.50500 -32.64400 -65.60900 1.000 22.76268 C ? C ? 149 1
   ATOM 3769 N . LYS D 197 ? -144.82300 -28.42100 -67.95600 1.000 41.05931 N ? C ? 150 1
   ATOM 3770 CA . LYS D 197 ? -144.68200 -27.24500 -68.84100 1.000 42.37270 C ? C ? 150 1
   ATOM 3771 C . LYS D 197 ? -144.07100 -26.11400 -68.02100 1.000 42.26576 C ? C ? 150 1
   ATOM 3772 O . LYS D 197 ? -143.05400 -25.58600 -68.45200 1.000 54.00543 O ? C ? 150 1
   ATOM 3773 CB . LYS D 197 ? -146.02800 -26.93100 -69.49300 1.000 43.52671 C ? C ? 150 1
   ATOM 3774 CG . LYS D 197 ? -146.01000 -25.78200 -70.48700 1.000 61.00086 C ? C ? 150 1
   ATOM 3775 CD . LYS D 197 ? -147.36300 -25.52000 -71.09600 1.000 61.56405 C ? C ? 150 1
   ATOM 3776 CE . LYS D 197 ? -148.35600 -24.97800 -70.09000 1.000 76.22562 C ? C ? 150 1
   ATOM 3777 NZ . LYS D 197 ? -147.95800 -23.64200 -69.59200 1.000 76.58260 N ? C ? 150 1
   ATOM 3778 N . GLY D 198 ? -144.65200 -25.79100 -66.87200 1.000 38.51775 N ? C ? 151 1
   ATOM 3779 CA . GLY D 198 ? -144.05300 -24.78300 -65.97900 1.000 46.56756 C ? C ? 151 1
   ATOM 3780 C . GLY D 198 ? -142.75700 -25.21800 -65.29500 1.000 53.07679 C ? C ? 151 1
   ATOM 3781 O . GLY D 198 ? -142.52400 -24.74800 -64.18000 1.000 48.77000 O ? C ? 151 1
   ATOM 3782 N . LEU D 199 ? -141.96000 -26.10100 -65.90600 1.000 57.47597 N ? C ? 152 1
   ATOM 3783 CA . LEU D 199 ? -140.63300 -26.52300 -65.36900 1.000 61.51376 C ? C ? 152 1
   ATOM 3784 C . LEU D 199 ? -139.65600 -26.45900 -66.54300 1.000 59.40489 C ? C ? 152 1
   ATOM 3785 O . LEU D 199 ? -138.53200 -26.00100 -66.33900 1.000 57.46207 O ? C ? 152 1
   ATOM 3786 CB . LEU D 199 ? -140.70900 -27.98000 -64.89400 1.000 41.54075 C ? C ? 152 1
   ATOM 3787 CG . LEU D 199 ? -141.10600 -28.21800 -63.44100 1.000 50.24602 C ? C ? 152 1
   ATOM 3788 CD1 . LEU D 199 ? -140.73900 -29.63100 -63.03900 1.000 39.07250 C ? C ? 152 1
   ATOM 3789 CD2 . LEU D 199 ? -140.41900 -27.22200 -62.52500 1.000 53.07680 C ? C ? 152 1
   ATOM 3790 N . ALA D 200 ? -140.04900 -26.94500 -67.73000 1.000 56.28599 N ? C ? 153 1
   ATOM 3791 CA . ALA D 200 ? -139.18200 -27.03500 -68.93400 1.000 48.21806 C ? C ? 153 1
   ATOM 3792 C . ALA D 200 ? -138.97700 -25.66400 -69.55600 1.000 63.53062 C ? C ? 153 1
   ATOM 3793 O . ALA D 200 ? -138.11600 -25.53800 -70.43900 1.000 57.98850 O ? C ? 153 1
   ATOM 3794 CB . ALA D 200 ? -139.87400 -27.90900 -69.93000 1.000 46.83977 C ? C ? 153 1
   ATOM 3795 N . SER D 201 ? -139.73200 -24.68300 -69.08300 1.000 67.19965 N ? C ? 154 1
   ATOM 3796 CA . SER D 201 ? -139.64500 -23.30600 -69.60300 1.000 61.45909 C ? C ? 154 1
   ATOM 3797 C . SER D 201 ? -138.50600 -22.55700 -68.90500 1.000 67.42639 C ? C ? 154 1
   ATOM 3798 O . SER D 201 ? -138.39000 -21.34800 -69.13100 1.000 69.38849 O ? C ? 154 1
   ATOM 3799 CB . SER D 201 ? -140.96700 -22.66000 -69.36500 1.000 53.10903 C ? C ? 154 1
   ATOM 3800 OG . SER D 201 ? -141.48700 -23.06600 -68.11300 1.000 58.78781 O ? C ? 154 1
   ATOM 3801 N . ARG D 202 ? -137.72400 -23.24200 -68.05900 1.000 62.64267 N ? C ? 155 1
   ATOM 3802 CA . ARG D 202 ? -136.54000 -22.60800 -67.41100 1.000 52.89366 C ? C ? 155 1
   ATOM 3803 C . ARG D 202 ? -135.25800 -23.28400 -67.90700 1.000 50.25659 C ? C ? 155 1
   ATOM 3804 O . ARG D 202 ? -134.61100 -22.71800 -68.79600 1.000 51.43200 O ? C ? 155 1
   ATOM 3805 CB . ARG D 202 ? -136.69100 -22.71700 -65.89800 1.000 60.01856 C ? C ? 155 1
   ATOM 3806 CG . ARG D 202 ? -137.85100 -21.91700 -65.32700 1.000 68.16071 C ? C ? 155 1
   ATOM 3807 CD . ARG D 202 ? -137.94600 -21.97600 -63.81800 1.000 76.70759 C ? C ? 155 1
   ATOM 3808 NE . ARG D 202 ? -139.08400 -21.21300 -63.33100 1.000 86.33420 N ? C ? 155 1
   ATOM 3809 CZ . ARG D 202 ? -139.07900 -19.90000 -63.13100 1.000 107.93360 C ? C ? 155 1
   ATOM 3810 NH1 . ARG D 202 ? -137.98800 -19.19400 -63.37600 1.000 116.35636 N ? C ? 155 1
   ATOM 3811 NH2 . ARG D 202 ? -140.16600 -19.29300 -62.69000 1.000 103.37005 N ? C ? 155 1
   ATOM 3812 N . LYS D 203 ? -134.91100 -24.45200 -67.36400 1.000 51.67826 N ? C ? 156 1
   ATOM 3813 CA . LYS D 203 ? -133.73900 -25.23700 -67.81900 1.000 30.33587 C ? C ? 156 1
   ATOM 3814 C . LYS D 203 ? -134.21600 -26.48000 -68.59400 1.000 32.99763 C ? C ? 156 1
   ATOM 3815 O . LYS D 203 ? -135.40700 -26.76400 -68.49300 1.000 32.30864 O ? C ? 156 1
   ATOM 3816 CB . LYS D 203 ? -132.90700 -25.64500 -66.60800 1.000 36.57015 C ? C ? 156 1
   ATOM 3817 CG . LYS D 203 ? -131.73800 -24.72200 -66.32400 1.000 38.34026 C ? C ? 156 1
   ATOM 3818 CD . LYS D 203 ? -130.66400 -25.40100 -65.55300 1.000 38.97853 C ? C ? 156 1
   ATOM 3819 CE . LYS D 203 ? -131.00600 -25.48400 -64.08900 1.000 28.57611 C ? C ? 156 1
   ATOM 3820 NZ . LYS D 203 ? -129.86700 -25.06800 -63.24100 1.000 28.30811 N ? C ? 156 1
   ATOM 3821 N . PRO D 204 ? -133.39000 -27.23500 -69.36800 1.000 25.21514 N ? C ? 157 1
   ATOM 3822 CA . PRO D 204 ? -133.92700 -28.37300 -70.10800 1.000 27.03898 C ? C ? 157 1
   ATOM 3823 C . PRO D 204 ? -134.26700 -29.52900 -69.17900 1.000 30.87937 C ? C ? 157 1
   ATOM 3824 O . PRO D 204 ? -133.71700 -29.69600 -68.08600 1.000 27.86633 O ? C ? 157 1
   ATOM 3825 CB . PRO D 204 ? -132.78500 -28.74500 -71.04600 1.000 25.06265 C ? C ? 157 1
   ATOM 3826 CG . PRO D 204 ? -131.59000 -28.35800 -70.27200 1.000 32.62882 C ? C ? 157 1
   ATOM 3827 CD . PRO D 204 ? -131.96100 -27.04400 -69.64300 1.000 26.66771 C ? C ? 157 1
   ATOM 3828 N . LEU D 205 ? -135.16700 -30.36600 -69.65000 1.000 19.23121 N ? C ? 158 1
   ATOM 3829 CA . LEU D 205 ? -135.80100 -31.33200 -68.78400 1.000 25.35075 C ? C ? 158 1
   ATOM 3830 C . LEU D 205 ? -135.41800 -32.74600 -69.19600 1.000 23.30703 C ? C ? 158 1
   ATOM 3831 O . LEU D 205 ? -135.37600 -33.07900 -70.38500 1.000 19.53632 O ? C ? 158 1
   ATOM 3832 CB . LEU D 205 ? -137.32100 -31.12300 -68.80700 1.000 24.60716 C ? C ? 158 1
   ATOM 3833 CG . LEU D 205 ? -138.22500 -32.23700 -68.32500 1.000 26.86082 C ? C ? 158 1
   ATOM 3834 CD1 . LEU D 205 ? -137.87300 -32.53000 -66.89900 1.000 19.96160 C ? C ? 158 1
   ATOM 3835 CD2 . LEU D 205 ? -139.64700 -31.74600 -68.40900 1.000 23.77825 C ? C ? 158 1
   ATOM 3836 N . VAL D 206 ? -135.09900 -33.56500 -68.20300 1.000 22.16793 N ? C ? 159 1
   ATOM 3837 CA . VAL D 206 ? -135.05000 -35.00600 -68.36800 1.000 17.62034 C ? C ? 159 1
   ATOM 3838 C . VAL D 206 ? -136.16200 -35.57800 -67.50800 1.000 19.78377 C ? C ? 159 1
   ATOM 3839 O . VAL D 206 ? -136.18100 -35.34900 -66.29200 1.000 17.40786 O ? C ? 159 1
   ATOM 3840 CB . VAL D 206 ? -133.69300 -35.59600 -67.96900 1.000 16.79957 C ? C ? 159 1
   ATOM 3841 CG1 . VAL D 206 ? -133.77900 -37.11800 -68.02500 1.000 18.33714 C ? C ? 159 1
   ATOM 3842 CG2 . VAL D 206 ? -132.57500 -35.09400 -68.90200 1.000 17.89033 C ? C ? 159 1
   ATOM 3843 N . LEU D 207 ? -137.10500 -36.27500 -68.15400 1.000 18.54372 N ? C ? 160 1
   ATOM 3844 CA . LEU D 207 ? -138.15300 -37.10100 -67.53200 1.000 16.10953 C ? C ? 160 1
   ATOM 3845 C . LEU D 207 ? -137.74400 -38.55400 -67.64000 1.000 18.58327 C ? C ? 160 1
   ATOM 3846 O . LEU D 207 ? -137.60600 -39.05900 -68.76100 1.000 16.95993 O ? C ? 160 1
   ATOM 3847 CB . LEU D 207 ? -139.48800 -37.04500 -68.26800 1.000 16.50531 C ? C ? 160 1
   ATOM 3848 CG . LEU D 207 ? -140.78800 -37.62500 -67.64700 1.000 19.76041 C ? C ? 160 1
   ATOM 3849 CD1 . LEU D 207 ? -140.93400 -37.53400 -66.08800 1.000 20.38971 C ? C ? 160 1
   ATOM 3850 CD2 . LEU D 207 ? -142.08300 -37.52500 -68.48800 1.000 24.02937 C ? C ? 160 1
   ATOM 3851 N . CYS D 208 ? -137.69300 -39.27300 -66.52000 1.000 13.59461 N ? C ? 161 1
   ATOM 3852 CA . CYS D 208 ? -137.49200 -40.70900 -66.64200 1.000 12.10560 C ? C ? 161 1
   ATOM 3853 C . CYS D 208 ? -138.42100 -41.47200 -65.72100 1.000 15.78436 C ? C ? 161 1
   ATOM 3854 O . CYS D 208 ? -139.01100 -40.91500 -64.79100 1.000 18.44558 O ? C ? 161 1
   ATOM 3855 CB . CYS D 208 ? -136.04700 -41.10700 -66.35000 1.000 12.71268 C ? C ? 161 1
   ATOM 3856 SG . CYS D 208 ? -135.60000 -40.94700 -64.65300 1.000 21.12199 S ? C ? 161 1
   ATOM 3857 N . GLY D 209 ? -138.57100 -42.76800 -66.00200 1.000 16.17599 N ? C ? 162 1
   ATOM 3858 CA . GLY D 209 ? -139.32300 -43.59800 -65.08800 1.000 18.16020 C ? C ? 162 1
   ATOM 3859 C . GLY D 209 ? -140.34500 -44.47200 -65.78400 1.000 13.91162 C ? C ? 162 1
   ATOM 3860 O . GLY D 209 ? -140.30200 -44.69300 -66.99600 1.000 17.06843 O ? C ? 162 1
   ATOM 3861 N . ASP D 210 ? -141.25000 -45.01600 -64.98600 1.000 14.72510 N ? C ? 163 1
   ATOM 3862 CA . ASP D 210 ? -142.30100 -45.90900 -65.45900 1.000 16.78871 C ? C ? 163 1
   ATOM 3863 C . ASP D 210 ? -143.49300 -45.04300 -65.80100 1.000 18.68342 C ? C ? 163 1
   ATOM 3864 O . ASP D 210 ? -144.16600 -44.53500 -64.90200 1.000 20.20755 O ? C ? 163 1
   ATOM 3865 CB . ASP D 210 ? -142.66600 -46.92700 -64.37900 1.000 16.96745 C ? C ? 163 1
   ATOM 3866 CG . ASP D 210 ? -143.68700 -47.94500 -64.84400 1.000 18.57672 C ? C ? 163 1
   ATOM 3867 OD1 . ASP D 210 ? -143.89500 -48.92400 -64.09900 1.000 18.46870 O ? C ? 163 1
   ATOM 3868 OD2 . ASP D 210 ? -144.26900 -47.78400 -65.93900 1.000 19.66499 O ? C ? 163 1
   ATOM 3869 N . LEU D 211 ? -143.74300 -44.85300 -67.08900 1.000 17.08197 N ? C ? 164 1
   ATOM 3870 CA . LEU D 211 ? -144.83800 -43.99500 -67.50700 1.000 15.68168 C ? C ? 164 1
   ATOM 3871 C . LEU D 211 ? -146.10100 -44.79200 -67.78800 1.000 17.12688 C ? C ? 164 1
   ATOM 3872 O . LEU D 211 ? -147.13600 -44.20400 -68.13400 1.000 20.17169 O ? C ? 164 1
   ATOM 3873 CB . LEU D 211 ? -144.41000 -43.16800 -68.72700 1.000 13.60198 C ? C ? 164 1
   ATOM 3874 CG . LEU D 211 ? -143.08200 -42.40000 -68.49800 1.000 19.82811 C ? C ? 164 1
   ATOM 3875 CD1 . LEU D 211 ? -142.70600 -41.54000 -69.68300 1.000 17.72929 C ? C ? 164 1
   ATOM 3876 CD2 . LEU D 211 ? -143.06900 -41.55200 -67.22200 1.000 17.64497 C ? C ? 164 1
   ATOM 3877 N . ASN D 212 ? -146.04000 -46.11300 -67.62400 1.000 16.30278 N ? C ? 165 1
   ATOM 3878 CA . ASN D 212 ? -147.22000 -46.98300 -67.67100 1.000 19.80398 C ? C ? 165 1
   ATOM 3879 C . ASN D 212 ? -148.08400 -46.73500 -68.90400 1.000 19.87448 C ? C ? 165 1
   ATOM 3880 O . ASN D 212 ? -149.31400 -46.73700 -68.83500 1.000 22.35803 O ? C ? 165 1
   ATOM 3881 CB . ASN D 212 ? -148.05000 -46.83300 -66.40700 1.000 16.94852 C ? C ? 165 1
   ATOM 3882 CG . ASN D 212 ? -147.80900 -47.94300 -65.44000 1.000 22.57948 C ? C ? 165 1
   ATOM 3883 OD1 . ASN D 212 ? -147.80400 -49.11100 -65.82200 1.000 24.55347 O ? C ? 165 1
   ATOM 3884 ND2 . ASN D 212 ? -147.61100 -47.59600 -64.16700 1.000 21.30353 N ? C ? 165 1
   ATOM 3885 N . VAL D 213 ? -147.43000 -46.51400 -70.03500 1.000 20.25459 N ? C ? 166 1
   ATOM 3886 CA . VAL D 213 ? -148.06700 -46.55900 -71.34300 1.000 18.18919 C ? C ? 166 1
   ATOM 3887 C . VAL D 213 ? -147.04200 -47.08000 -72.33700 1.000 24.05471 C ? C ? 166 1
   ATOM 3888 O . VAL D 213 ? -145.86300 -46.71100 -72.27200 1.000 22.51207 O ? C ? 166 1
   ATOM 3889 CB . VAL D 213 ? -148.59600 -45.17400 -71.78400 1.000 24.27754 C ? C ? 166 1
   ATOM 3890 CG1 . VAL D 213 ? -147.55700 -44.09200 -71.56400 1.000 22.89523 C ? C ? 166 1
   ATOM 3891 CG2 . VAL D 213 ? -148.98200 -45.19700 -73.25400 1.000 25.74328 C ? C ? 166 1
   ATOM 3892 N . ALA D 214 ? -147.48000 -47.97300 -73.23200 1.000 19.14085 N ? C ? 167 1
   ATOM 3893 CA . ALA D 214 ? -146.73000 -48.29600 -74.44600 1.000 21.39028 C ? C ? 167 1
   ATOM 3894 C . ALA D 214 ? -147.23500 -47.36900 -75.54300 1.000 28.79155 C ? C ? 167 1
   ATOM 3895 O . ALA D 214 ? -148.39700 -47.46200 -75.94900 1.000 26.05089 O ? C ? 167 1
   ATOM 3896 CB . ALA D 214 ? -146.91200 -49.75700 -74.84000 1.000 14.43615 C ? C ? 167 1
   ATOM 3897 N . HIS D 215 ? -146.37200 -46.47000 -76.01900 1.000 21.44287 N ? C ? 168 1
   ATOM 3898 CA . HIS D 215 ? -146.82100 -45.42100 -76.93000 1.000 22.57499 C ? C ? 168 1
   ATOM 3899 C . HIS D 215 ? -147.49100 -46.00100 -78.17100 1.000 30.96120 C ? C ? 168 1
   ATOM 3900 O . HIS D 215 ? -148.65200 -45.68300 -78.47100 1.000 30.30483 O ? C ? 168 1
   ATOM 3901 CB . HIS D 215 ? -145.64800 -44.53200 -77.33300 1.000 22.76559 C ? C ? 168 1
   ATOM 3902 CG . HIS D 215 ? -146.05500 -43.27000 -78.03100 1.000 27.00928 C ? C ? 168 1
   ATOM 3903 ND1 . HIS D 215 ? -145.14100 -42.39600 -78.57800 1.000 23.22845 N ? C ? 168 1
   ATOM 3904 CD2 . HIS D 215 ? -147.27600 -42.72900 -78.26100 1.000 25.31646 C ? C ? 168 1
   ATOM 3905 CE1 . HIS D 215 ? -145.78000 -41.37100 -79.11500 1.000 27.58858 C ? C ? 168 1
   ATOM 3906 NE2 . HIS D 215 ? -147.07700 -41.54800 -78.93700 1.000 27.34808 N ? C ? 168 1
   ATOM 3907 N . GLU D 216 ? -146.77400 -46.84800 -78.91600 1.000 22.06751 N ? C ? 169 1
   ATOM 3908 CA . GLU D 216 ? -147.23200 -47.29600 -80.22700 1.000 26.87326 C ? C ? 169 1
   ATOM 3909 C . GLU D 216 ? -147.23600 -48.81600 -80.28400 1.000 26.86209 C ? C ? 169 1
   ATOM 3910 O . GLU D 216 ? -146.78800 -49.50400 -79.35700 1.000 25.13208 O ? C ? 169 1
   ATOM 3911 CB . GLU D 216 ? -146.37300 -46.70900 -81.36000 1.000 23.10644 C ? C ? 169 1
   ATOM 3912 CG . GLU D 216 ? -146.41500 -45.17300 -81.44100 1.000 19.48136 C ? C ? 169 1
   ATOM 3913 CD . GLU D 216 ? -147.76300 -44.62500 -81.84000 1.000 27.88503 C ? C ? 169 1
   ATOM 3914 OE1 . GLU D 216 ? -148.58800 -45.39300 -82.37000 1.000 31.41555 O ? C ? 169 1
   ATOM 3915 OE2 . GLU D 216 ? -148.00500 -43.42300 -81.60400 1.000 34.31298 O ? C ? 169 1
   ATOM 3916 N . GLU D 217 ? -147.78700 -49.34100 -81.38300 1.000 24.36281 N ? C ? 170 1
   ATOM 3917 CA . GLU D 217 ? -147.93200 -50.79000 -81.50700 1.000 27.39265 C ? C ? 170 1
   ATOM 3918 C . GLU D 217 ? -146.57600 -51.48200 -81.41600 1.000 26.93387 C ? C ? 170 1
   ATOM 3919 O . GLU D 217 ? -146.48400 -52.61400 -80.93200 1.000 30.81019 O ? C ? 170 1
   ATOM 3920 CB . GLU D 217 ? -148.64000 -51.14700 -82.83100 1.000 33.31243 C ? C ? 170 1
   ATOM 3921 CG . GLU D 217 ? -150.10400 -50.64800 -82.94600 1.000 37.86297 C ? C ? 170 1
   ATOM 3922 CD . GLU D 217 ? -151.01400 -51.50000 -83.86200 1.000 43.32883 C ? C ? 170 1
   ATOM 3923 OE1 . GLU D 217 ? -151.97100 -50.93600 -84.45400 1.000 48.36723 O ? C ? 170 1
   ATOM 3924 OE2 . GLU D 217 ? -150.79100 -52.72400 -83.98000 1.000 38.51355 O ? C ? 170 1
   ATOM 3925 N . ILE D 218 ? -145.51100 -50.80700 -81.85700 1.000 21.67456 N ? C ? 171 1
   ATOM 3926 CA . ILE D 218 ? -144.18000 -51.39600 -81.81400 1.000 27.09322 C ? C ? 171 1
   ATOM 3927 C . ILE D 218 ? -143.67100 -51.54500 -80.38100 1.000 29.48848 C ? C ? 171 1
   ATOM 3928 O . ILE D 218 ? -142.73300 -52.32100 -80.14600 1.000 25.39977 O ? C ? 171 1
   ATOM 3929 CB . ILE D 218 ? -143.22700 -50.55800 -82.70200 1.000 23.93882 C ? C ? 171 1
   ATOM 3930 CG1 . ILE D 218 ? -141.83900 -51.18300 -82.78500 1.000 28.78259 C ? C ? 171 1
   ATOM 3931 CG2 . ILE D 218 ? -143.16500 -49.07600 -82.26300 1.000 18.32281 C ? C ? 171 1
   ATOM 3932 CD1 . ILE D 218 ? -140.91700 -50.43200 -83.72000 1.000 23.84403 C ? C ? 171 1
   ATOM 3933 N . ASP D 219 ? -144.30900 -50.87700 -79.40300 1.000 24.36678 N ? C ? 172 1
   ATOM 3934 CA . ASP D 219 ? -143.82300 -50.83200 -78.02500 1.000 21.72869 C ? C ? 172 1
   ATOM 3935 C . ASP D 219 ? -144.35100 -51.96800 -77.14300 1.000 23.49309 C ? C ? 172 1
   ATOM 3936 O . ASP D 219 ? -144.12900 -51.94400 -75.92800 1.000 22.43275 O ? C ? 172 1
   ATOM 3937 CB . ASP D 219 ? -144.15900 -49.48300 -77.39200 1.000 17.37333 C ? C ? 172 1
   ATOM 3938 CG . ASP D 219 ? -143.40500 -48.33100 -78.04200 1.000 25.45432 C ? C ? 172 1
   ATOM 3939 OD1 . ASP D 219 ? -142.13400 -48.37600 -78.11500 1.000 19.58747 O ? C ? 172 1
   ATOM 3940 OD2 . ASP D 219 ? -144.08000 -47.35200 -78.45700 1.000 24.05944 O ? C ? 172 1
   ATOM 3941 N . LEU D 220 ? -145.02200 -52.96600 -77.71100 1.000 26.57921 N ? C ? 173 1
   ATOM 3942 CA . LEU D 220 ? -145.43500 -54.13200 -76.93800 1.000 23.64673 C ? C ? 173 1
   ATOM 3943 C . LEU D 220 ? -145.56600 -55.30800 -77.89300 1.000 27.54024 C ? C ? 173 1
   ATOM 3944 O . LEU D 220 ? -145.73900 -55.13300 -79.10500 1.000 29.00399 O ? C ? 173 1
   ATOM 3945 CB . LEU D 220 ? -146.74600 -53.87700 -76.16800 1.000 23.59117 C ? C ? 173 1
   ATOM 3946 CG . LEU D 220 ? -148.11200 -53.78800 -76.87100 1.000 25.55584 C ? C ? 173 1
   ATOM 3947 CD1 . LEU D 220 ? -149.19500 -53.79400 -75.81900 1.000 21.88871 C ? C ? 173 1
   ATOM 3948 CD2 . LEU D 220 ? -148.23000 -52.54400 -77.73300 1.000 16.33528 C ? C ? 173 1
   ATOM 3949 N . ARG D 221 ? -145.45500 -56.51300 -77.33800 1.000 25.41772 N ? C ? 174 1
   ATOM 3950 CA . ARG D 221 ? -145.49700 -57.70100 -78.18700 1.000 32.86761 C ? C ? 174 1
   ATOM 3951 C . ARG D 221 ? -146.89000 -57.92400 -78.77900 1.000 41.05057 C ? C ? 174 1
   ATOM 3952 O . ARG D 221 ? -147.01300 -58.23100 -79.97000 1.000 41.00113 O ? C ? 174 1
   ATOM 3953 CB . ARG D 221 ? -145.02600 -58.94300 -77.42000 1.000 31.03102 C ? C ? 174 1
   ATOM 3954 CG . ARG D 221 ? -145.15500 -60.23400 -78.23600 1.000 39.32464 C ? C ? 174 1
   ATOM 3955 CD . ARG D 221 ? -144.20500 -60.30600 -79.44600 1.000 39.81891 C ? C ? 174 1
   ATOM 3956 NE . ARG D 221 ? -144.16100 -61.67100 -79.97500 1.000 51.10109 N ? C ? 174 1
   ATOM 3957 CZ . ARG D 221 ? -143.35700 -62.62700 -79.50500 1.000 50.40060 C ? C ? 174 1
   ATOM 3958 NH1 . ARG D 221 ? -142.51800 -62.36600 -78.51100 1.000 49.71587 N ? C ? 174 1
   ATOM 3959 NH2 . ARG D 221 ? -143.37600 -63.84400 -80.03000 1.000 53.15170 N ? C ? 174 1
   ATOM 3960 N . ASN D 222 ? -147.96700 -57.77900 -77.96100 1.000 31.75995 N ? C ? 175 1
   ATOM 3961 CA . ASN D 222 ? -149.34100 -58.07300 -78.41200 1.000 31.67931 C ? C ? 175 1
   ATOM 3962 C . ASN D 222 ? -150.21700 -56.82600 -78.49700 1.000 26.77530 C ? C ? 175 1
   ATOM 3963 O . ASN D 222 ? -151.17500 -56.70000 -77.72900 1.000 32.57216 O ? C ? 175 1
   ATOM 3964 CB . ASN D 222 ? -150.04500 -59.09400 -77.49800 1.000 25.90588 C ? C ? 175 1
   ATOM 3965 CG . ASN D 222 ? -149.25300 -60.38400 -77.31700 1.000 42.06375 C ? C ? 175 1
   ATOM 3966 OD1 . ASN D 222 ? -148.68700 -60.90700 -78.28300 1.000 45.99283 O ? C ? 175 1
   ATOM 3967 ND2 . ASN D 222 ? -149.24100 -60.92800 -76.08900 1.000 36.54622 N ? C ? 175 1
   ATOM 3968 N . PRO D 223 ? -149.96900 -55.91200 -79.43200 1.000 26.07996 N ? C ? 176 1
   ATOM 3969 CA . PRO D 223 ? -150.80700 -54.70300 -79.48800 1.000 29.47748 C ? C ? 176 1
   ATOM 3970 C . PRO D 223 ? -152.29400 -54.98300 -79.66600 1.000 37.76054 C ? C ? 176 1
   ATOM 3971 O . PRO D 223 ? -153.11900 -54.26900 -79.08100 1.000 36.13856 O ? C ? 176 1
   ATOM 3972 CB . PRO D 223 ? -150.25200 -53.92700 -80.69300 1.000 23.90453 C ? C ? 176 1
   ATOM 3973 CG . PRO D 223 ? -149.19700 -54.73700 -81.27500 1.000 27.17269 C ? C ? 176 1
   ATOM 3974 CD . PRO D 223 ? -149.12400 -56.06500 -80.62100 1.000 29.21475 C ? C ? 176 1
   ATOM 3975 N . LYS D 224 ? -152.67000 -55.99400 -80.45800 1.000 34.60063 N ? C ? 177 1
   ATOM 3976 CA . LYS D 224 ? -154.07700 -56.11700 -80.84300 1.000 33.32991 C ? C ? 177 1
   ATOM 3977 C . LYS D 224 ? -154.94500 -56.63800 -79.69400 1.000 36.88419 C ? C ? 177 1
   ATOM 3978 O . LYS D 224 ? -156.04100 -56.11400 -79.45500 1.000 40.69265 O ? C ? 177 1
   ATOM 3979 CB . LYS D 224 ? -154.19400 -56.99600 -82.08900 1.000 31.05496 C ? C ? 177 1
   ATOM 3980 CG . LYS D 224 ? -154.00100 -56.19800 -83.38800 1.000 45.50004 C ? C ? 177 1
   ATOM 3981 CD . LYS D 224 ? -153.21500 -56.96400 -84.45800 1.000 47.24299 C ? C ? 177 1
   ATOM 3982 CE . LYS D 224 ? -153.41300 -56.34900 -85.84400 1.000 54.77704 C ? C ? 177 1
   ATOM 3983 NZ . LYS D 224 ? -152.88100 -54.94900 -85.95000 1.000 53.48277 N ? C ? 177 1
   ATOM 3984 N . GLY D 225 ? -154.47800 -57.64600 -78.95800 1.000 32.09164 N ? C ? 178 1
   ATOM 3985 CA . GLY D 225 ? -155.25500 -58.16000 -77.84200 1.000 31.35453 C ? C ? 178 1
   ATOM 3986 C . GLY D 225 ? -155.09400 -57.39100 -76.54300 1.000 37.14053 C ? C ? 178 1
   ATOM 3987 O . GLY D 225 ? -155.37300 -57.92800 -75.46500 1.000 42.46536 O ? C ? 178 1
   ATOM 3988 N . ASN D 226 ? -154.61100 -56.13800 -76.61300 1.000 31.92419 N ? C ? 179 1
   ATOM 3989 CA . ASN D 226 ? -154.31600 -55.32700 -75.39100 1.000 30.06632 C ? C ? 179 1
   ATOM 3990 C . ASN D 226 ? -154.81600 -53.87600 -75.47300 1.000 29.68108 C ? C ? 179 1
   ATOM 3991 O . ASN D 226 ? -154.54400 -53.12800 -74.55000 1.000 27.28672 O ? C ? 179 1
   ATOM 3992 CB . ASN D 226 ? -152.82500 -55.22000 -75.05500 1.000 24.77778 C ? C ? 179 1
   ATOM 3993 CG . ASN D 226 ? -152.24200 -56.41500 -74.34300 1.000 19.82096 C ? C ? 179 1
   ATOM 3994 OD1 . ASN D 226 ? -152.76300 -56.85300 -73.33300 1.000 31.57341 O ? C ? 179 1
   ATOM 3995 ND2 . ASN D 226 ? -151.13500 -56.92000 -74.84600 1.000 27.89438 N ? C ? 179 1
   ATOM 3996 N . LYS D 227 ? -155.52800 -53.49800 -76.52800 1.000 32.57774 N ? C ? 180 1
   ATOM 3997 CA . LYS D 227 ? -156.03600 -52.10100 -76.68400 1.000 27.37586 C ? C ? 180 1
   ATOM 3998 C . LYS D 227 ? -157.11200 -51.75400 -75.65900 1.000 19.72029 C ? C ? 180 1
   ATOM 3999 O . LYS D 227 ? -157.49200 -50.61300 -75.62400 1.000 37.33252 O ? C ? 180 1
   ATOM 4000 CB . LYS D 227 ? -156.52400 -51.85500 -78.10300 1.000 32.10559 C ? C ? 180 1
   ATOM 4001 CG . LYS D 227 ? -155.43000 -51.53700 -79.11300 1.000 44.11266 C ? C ? 180 1
   ATOM 4002 CD . LYS D 227 ? -155.93500 -50.83400 -80.35300 1.000 47.91499 C ? C ? 180 1
   ATOM 4003 CE . LYS D 227 ? -156.95100 -49.75100 -80.05000 1.000 53.14965 C ? C ? 180 1
   ATOM 4004 NZ . LYS D 227 ? -156.48900 -48.41200 -80.48100 1.000 36.51970 N ? C ? 180 1
   ATOM 4005 N . LYS D 228 ? -157.58100 -52.70900 -74.88000 1.000 23.49629 N ? C ? 181 1
   ATOM 4006 CA . LYS D 228 ? -158.53300 -52.42100 -73.78300 1.000 30.22288 C ? C ? 181 1
   ATOM 4007 C . LYS D 228 ? -157.85900 -52.77900 -72.45400 1.000 33.19643 C ? C ? 181 1
   ATOM 4008 O . LYS D 228 ? -158.56100 -52.93500 -71.46400 1.000 26.52173 O ? C ? 181 1
   ATOM 4009 CB . LYS D 228 ? -159.83700 -53.18000 -74.01100 1.000 24.66114 C ? C ? 181 1
   ATOM 4010 CG . LYS D 228 ? -160.56100 -52.85100 -75.30600 1.000 33.98155 C ? C ? 181 1
   ATOM 4011 CD . LYS D 228 ? -161.69900 -53.79600 -75.62000 1.000 40.62103 C ? C ? 181 1
   ATOM 4012 CE . LYS D 228 ? -162.07300 -53.78400 -77.08700 1.000 54.07608 C ? C ? 181 1
   ATOM 4013 NZ . LYS D 228 ? -163.13200 -52.79400 -77.38400 1.000 46.48403 N ? C ? 181 1
   ATOM 4014 N . ASN D 229 ? -156.53000 -52.91300 -72.46700 1.000 28.54240 N ? C ? 182 1
   ATOM 4015 CA . ASN D 229 ? -155.80600 -53.23000 -71.25100 1.000 30.11275 C ? C ? 182 1
   ATOM 4016 C . ASN D 229 ? -154.93700 -52.04900 -70.83700 1.000 28.13403 C ? C ? 182 1
   ATOM 4017 O . ASN D 229 ? -154.55200 -51.21000 -71.66300 1.000 26.08593 O ? C ? 182 1
   ATOM 4018 CB . ASN D 229 ? -154.95800 -54.49200 -71.43700 1.000 33.65614 C ? C ? 182 1
   ATOM 4019 CG . ASN D 229 ? -155.79100 -55.75400 -71.35500 1.000 38.66439 C ? C ? 182 1
   ATOM 4020 OD1 . ASN D 229 ? -157.01600 -55.67800 -71.31900 1.000 46.63422 O ? C ? 182 1
   ATOM 4021 ND2 . ASN D 229 ? -155.14100 -56.91700 -71.32100 1.000 35.99202 N ? C ? 182 1
   ATOM 4022 N . ALA D 230 ? -154.65000 -51.98600 -69.54000 1.000 21.28019 N ? C ? 183 1
   ATOM 4023 CA . ALA D 230 ? -153.92000 -50.85800 -68.99100 1.000 23.28134 C ? C ? 183 1
   ATOM 4024 C . ALA D 230 ? -152.56200 -50.73800 -69.66400 1.000 24.63865 C ? C ? 183 1
   ATOM 4025 O . ALA D 230 ? -151.84500 -51.72800 -69.81200 1.000 27.06352 O ? C ? 183 1
   ATOM 4026 CB . ALA D 230 ? -153.74000 -51.02700 -67.48900 1.000 23.41279 C ? C ? 183 1
   ATOM 4027 N . GLY D 231 ? -152.20600 -49.52200 -70.05300 1.000 25.82106 N ? C ? 184 1
   ATOM 4028 CA . GLY D 231 ? -150.95000 -49.27200 -70.71800 1.000 24.35068 C ? C ? 184 1
   ATOM 4029 C . GLY D 231 ? -151.04800 -49.28800 -72.21800 1.000 27.20111 C ? C ? 184 1
   ATOM 4030 O . GLY D 231 ? -150.07100 -48.94900 -72.89300 1.000 27.27697 O ? C ? 184 1
   ATOM 4031 N . PHE D 232 ? -152.19400 -49.66700 -72.77100 1.000 25.49941 N ? C ? 185 1
   ATOM 4032 CA . PHE D 232 ? -152.34100 -49.51400 -74.21100 1.000 22.06694 C ? C ? 185 1
   ATOM 4033 C . PHE D 232 ? -153.74600 -49.06200 -74.60600 1.000 33.34400 C ? C ? 185 1
   ATOM 4034 O . PHE D 232 ? -154.16700 -49.30000 -75.74500 1.000 28.62999 O ? C ? 185 1
   ATOM 4035 CB . PHE D 232 ? -151.98500 -50.80100 -74.93500 1.000 20.25822 C ? C ? 185 1
   ATOM 4036 CG . PHE D 232 ? -151.48800 -50.57300 -76.34300 1.000 23.20042 C ? C ? 185 1
   ATOM 4037 CD1 . PHE D 232 ? -150.46600 -49.67500 -76.59300 1.000 26.36768 C ? C ? 185 1
   ATOM 4038 CD2 . PHE D 232 ? -152.06200 -51.22700 -77.41300 1.000 24.62021 C ? C ? 185 1
   ATOM 4039 CE1 . PHE D 232 ? -150.00000 -49.45800 -77.89000 1.000 32.54880 C ? C ? 185 1
   ATOM 4040 CE2 . PHE D 232 ? -151.61900 -51.00800 -78.70100 1.000 26.63254 C ? C ? 185 1
   ATOM 4041 CZ . PHE D 232 ? -150.58400 -50.11900 -78.94400 1.000 25.47547 C ? C ? 185 1
   ATOM 4042 N . THR D 233 ? -154.48000 -48.40800 -73.71300 1.000 27.59918 N ? C ? 186 1
   ATOM 4043 CA . THR D 233 ? -155.74400 -47.83700 -74.12800 1.000 23.97997 C ? C ? 186 1
   ATOM 4044 C . THR D 233 ? -155.49600 -46.66100 -75.06600 1.000 27.92777 C ? C ? 186 1
   ATOM 4045 O . THR D 233 ? -154.43900 -46.01800 -75.02000 1.000 25.93414 O ? C ? 186 1
   ATOM 4046 CB . THR D 233 ? -156.55600 -47.37700 -72.93100 1.000 24.72550 C ? C ? 186 1
   ATOM 4047 OG1 . THR D 233 ? -155.79000 -46.43200 -72.18600 1.000 27.17416 O ? C ? 186 1
   ATOM 4048 CG2 . THR D 233 ? -156.89200 -48.55300 -72.04500 1.000 21.55947 C ? C ? 186 1
   ATOM 4049 N . PRO D 234 ? -156.43900 -46.37800 -75.95400 1.000 26.36091 N ? C ? 187 1
   ATOM 4050 CA . PRO D 234 ? -156.29000 -45.17900 -76.78200 1.000 24.29636 C ? C ? 187 1
   ATOM 4051 C . PRO D 234 ? -156.15500 -43.93700 -75.94800 1.000 24.58325 C ? C ? 187 1
   ATOM 4052 O . PRO D 234 ? -155.53700 -42.96400 -76.39100 1.000 28.34250 O ? C ? 187 1
   ATOM 4053 CB . PRO D 234 ? -157.57000 -45.16200 -77.62600 1.000 22.73264 C ? C ? 187 1
   ATOM 4054 CG . PRO D 234 ? -158.04900 -46.58600 -77.62100 1.000 35.15844 C ? C ? 187 1
   ATOM 4055 CD . PRO D 234 ? -157.60400 -47.20100 -76.33000 1.000 24.29798 C ? C ? 187 1
   ATOM 4056 N . GLN D 235 ? -156.69100 -43.94400 -74.73200 1.000 27.24436 N ? C ? 188 1
   ATOM 4057 CA . GLN D 235 ? -156.64400 -42.73800 -73.91400 1.000 28.43492 C ? C ? 188 1
   ATOM 4058 C . GLN D 235 ? -155.25900 -42.53400 -73.30200 1.000 26.51107 C ? C ? 188 1
   ATOM 4059 O . GLN D 235 ? -154.76600 -41.40100 -73.20200 1.000 17.14498 O ? C ? 188 1
   ATOM 4060 CB . GLN D 235 ? -157.72200 -42.82000 -72.84000 1.000 27.44626 C ? C ? 188 1
   ATOM 4061 CG . GLN D 235 ? -159.15000 -42.77500 -73.39600 1.000 24.97283 C ? C ? 188 1
   ATOM 4062 CD . GLN D 235 ? -159.61400 -44.09700 -74.01500 1.000 26.14892 C ? C ? 188 1
   ATOM 4063 OE1 . GLN D 235 ? -159.14500 -45.18300 -73.65000 1.000 27.47844 O ? C ? 188 1
   ATOM 4064 NE2 . GLN D 235 ? -160.54600 -44.00300 -74.95800 1.000 29.42357 N ? C ? 188 1
   ATOM 4065 N . GLU D 236 ? -154.61900 -43.62900 -72.90100 1.000 24.52044 N ? C ? 189 1
   ATOM 4066 CA . GLU D 236 ? -153.25000 -43.54700 -72.40700 1.000 25.64311 C ? C ? 189 1
   ATOM 4067 C . GLU D 236 ? -152.27400 -43.21600 -73.52400 1.000 23.36772 C ? C ? 189 1
   ATOM 4068 O . GLU D 236 ? -151.38700 -42.37700 -73.34400 1.000 24.41496 O ? C ? 189 1
   ATOM 4069 CB . GLU D 236 ? -152.87500 -44.85900 -71.74500 1.000 24.51885 C ? C ? 189 1
   ATOM 4070 CG . GLU D 236 ? -153.53200 -45.05100 -70.38700 1.000 22.64399 C ? C ? 189 1
   ATOM 4071 CD . GLU D 236 ? -153.42100 -46.46200 -69.94100 1.000 22.43581 C ? C ? 189 1
   ATOM 4072 OE1 . GLU D 236 ? -153.86100 -47.35400 -70.72400 1.000 23.93917 O ? C ? 189 1
   ATOM 4073 OE2 . GLU D 236 ? -152.86600 -46.67100 -68.82900 1.000 21.22637 O ? C ? 189 1
   ATOM 4074 N . ARG D 237 ? -152.42200 -43.86000 -74.68500 1.000 23.82846 N ? C ? 190 1
   ATOM 4075 CA . ARG D 237 ? -151.54200 -43.56100 -75.81100 1.000 23.30758 C ? C ? 190 1
   ATOM 4076 C . ARG D 237 ? -151.65600 -42.10200 -76.21400 1.000 26.69408 C ? C ? 190 1
   ATOM 4077 O . ARG D 237 ? -150.64400 -41.40500 -76.35500 1.000 27.51001 O ? C ? 190 1
   ATOM 4078 CB . ARG D 237 ? -151.86300 -44.47500 -76.99000 1.000 23.79572 C ? C ? 190 1
   ATOM 4079 CG . ARG D 237 ? -151.49500 -45.89900 -76.73100 1.000 22.64940 C ? C ? 190 1
   ATOM 4080 CD . ARG D 237 ? -152.10000 -46.80800 -77.75700 1.000 27.52023 C ? C ? 190 1
   ATOM 4081 NE . ARG D 237 ? -151.38000 -46.71700 -79.02900 1.000 27.47175 N ? C ? 190 1
   ATOM 4082 CZ . ARG D 237 ? -151.79300 -47.29100 -80.16200 1.000 39.29743 C ? C ? 190 1
   ATOM 4083 NH1 . ARG D 237 ? -152.92300 -48.00400 -80.16700 1.000 30.22099 N ? C ? 190 1
   ATOM 4084 NH2 . ARG D 237 ? -151.08200 -47.15200 -81.28700 1.000 30.61872 N ? C ? 190 1
   ATOM 4085 N . GLN D 238 ? -152.88800 -41.61700 -76.38800 1.000 27.28363 N ? C ? 191 1
   ATOM 4086 CA . GLN D 238 ? -153.09700 -40.20600 -76.69400 1.000 28.61579 C ? C ? 191 1
   ATOM 4087 C . GLN D 238 ? -152.46600 -39.30200 -75.63700 1.000 29.30945 C ? C ? 191 1
   ATOM 4088 O . GLN D 238 ? -151.86100 -38.26900 -75.96400 1.000 27.13800 O ? C ? 191 1
   ATOM 4089 CB . GLN D 238 ? -154.59600 -39.91700 -76.82200 1.000 32.03020 C ? C ? 191 1
   ATOM 4090 CG . GLN D 238 ? -154.91500 -38.52200 -77.35300 1.000 43.20084 C ? C ? 191 1
   ATOM 4091 CD . GLN D 238 ? -154.71000 -38.39500 -78.87200 1.000 60.85364 C ? C ? 191 1
   ATOM 4092 OE1 . GLN D 238 ? -154.83500 -39.37800 -79.61500 1.000 56.55828 O ? C ? 191 1
   ATOM 4093 NE2 . GLN D 238 ? -154.38000 -37.18200 -79.33100 1.000 51.90237 N ? C ? 191 1
   ATOM 4094 N . GLY D 239 ? -152.59700 -39.67000 -74.36300 1.000 27.00730 N ? C ? 192 1
   ATOM 4095 CA . GLY D 239 ? -152.00200 -38.85400 -73.31300 1.000 24.86154 C ? C ? 192 1
   ATOM 4096 C . GLY D 239 ? -150.48700 -38.77800 -73.41500 1.000 24.30591 C ? C ? 192 1
   ATOM 4097 O . GLY D 239 ? -149.88800 -37.73700 -73.13200 1.000 20.97344 O ? C ? 192 1
   ATOM 4098 N . PHE D 240 ? -149.84300 -39.88400 -73.79000 1.000 24.03543 N ? C ? 193 1
   ATOM 4099 CA . PHE D 240 ? -148.40100 -39.83500 -74.04100 1.000 19.54739 C ? C ? 193 1
   ATOM 4100 C . PHE D 240 ? -148.09900 -38.90200 -75.19800 1.000 22.40652 C ? C ? 193 1
   ATOM 4101 O . PHE D 240 ? -147.19600 -38.06100 -75.11100 1.000 24.27802 O ? C ? 193 1
   ATOM 4102 CB . PHE D 240 ? -147.86700 -41.23800 -74.32600 1.000 20.16617 C ? C ? 193 1
   ATOM 4103 CG . PHE D 240 ? -146.36200 -41.32100 -74.43500 1.000 24.03615 C ? C ? 193 1
   ATOM 4104 CD1 . PHE D 240 ? -145.58800 -41.64600 -73.32700 1.000 27.11961 C ? C ? 193 1
   ATOM 4105 CD2 . PHE D 240 ? -145.72100 -41.11000 -75.64100 1.000 30.65107 C ? C ? 193 1
   ATOM 4106 CE1 . PHE D 240 ? -144.20200 -41.73000 -73.42400 1.000 19.98884 C ? C ? 193 1
   ATOM 4107 CE2 . PHE D 240 ? -144.32300 -41.20700 -75.73900 1.000 27.84593 C ? C ? 193 1
   ATOM 4108 CZ . PHE D 240 ? -143.57900 -41.51100 -74.63900 1.000 27.07620 C ? C ? 193 1
   ATOM 4109 N . GLY D 241 ? -148.87900 -39.00700 -76.27700 1.000 23.64284 N ? C ? 194 1
   ATOM 4110 CA . GLY D 241 ? -148.68100 -38.11400 -77.40500 1.000 25.66133 C ? C ? 194 1
   ATOM 4111 C . GLY D 241 ? -148.77200 -36.65600 -77.00200 1.000 27.57025 C ? C ? 194 1
   ATOM 4112 O . GLY D 241 ? -147.95100 -35.83100 -77.41200 1.000 26.67527 O ? C ? 194 1
   ATOM 4113 N . GLU D 242 ? -149.74100 -36.32800 -76.15200 1.000 26.52788 N ? C ? 195 1
   ATOM 4114 CA . GLU D 242 ? -149.88700 -34.93900 -75.74200 1.000 29.92865 C ? C ? 195 1
   ATOM 4115 C . GLU D 242 ? -148.74600 -34.48500 -74.84300 1.000 27.23370 C ? C ? 195 1
   ATOM 4116 O . GLU D 242 ? -148.38100 -33.30800 -74.86400 1.000 29.02370 O ? C ? 195 1
   ATOM 4117 CB . GLU D 242 ? -151.22100 -34.74700 -75.03700 1.000 30.53527 C ? C ? 195 1
   ATOM 4118 CG . GLU D 242 ? -152.36400 -34.42700 -75.98600 1.000 41.72338 C ? C ? 195 1
   ATOM 4119 CD . GLU D 242 ? -153.66700 -35.01600 -75.50100 1.000 50.70477 C ? C ? 195 1
   ATOM 4120 OE1 . GLU D 242 ? -153.98800 -34.84500 -74.30000 1.000 42.52355 O ? C ? 195 1
   ATOM 4121 OE2 . GLU D 242 ? -154.36000 -35.66800 -76.31100 1.000 55.05036 O ? C ? 195 1
   ATOM 4122 N . LEU D 243 ? -148.19400 -35.38300 -74.02800 1.000 27.63730 N ? C ? 196 1
   ATOM 4123 CA . LEU D 243 ? -147.03100 -35.02400 -73.22100 1.000 24.69239 C ? C ? 196 1
   ATOM 4124 C . LEU D 243 ? -145.86100 -34.63300 -74.11600 1.000 21.91585 C ? C ? 196 1
   ATOM 4125 O . LEU D 243 ? -145.24300 -33.57700 -73.93000 1.000 19.91962 O ? C ? 196 1
   ATOM 4126 CB . LEU D 243 ? -146.66400 -36.19100 -72.30500 1.000 20.11059 C ? C ? 196 1
   ATOM 4127 CG . LEU D 243 ? -145.40900 -36.06600 -71.44700 1.000 27.03089 C ? C ? 196 1
   ATOM 4128 CD1 . LEU D 243 ? -145.69600 -35.25100 -70.21500 1.000 20.50055 C ? C ? 196 1
   ATOM 4129 CD2 . LEU D 243 ? -144.90100 -37.45800 -71.05800 1.000 25.84753 C ? C ? 196 1
   ATOM 4130 N . LEU D 244 ? -145.57400 -35.44900 -75.13300 1.000 22.31433 N ? C ? 197 1
   ATOM 4131 CA . LEU D 244 ? -144.48100 -35.11900 -76.04700 1.000 22.59545 C ? C ? 197 1
   ATOM 4132 C . LEU D 244 ? -144.74900 -33.82300 -76.80400 1.000 33.33417 C ? C ? 197 1
   ATOM 4133 O . LEU D 244 ? -143.84300 -32.99600 -76.97000 1.000 31.16183 O ? C ? 197 1
   ATOM 4134 CB . LEU D 244 ? -144.25400 -36.26200 -77.02800 1.000 24.36859 C ? C ? 197 1
   ATOM 4135 CG . LEU D 244 ? -143.96500 -37.67400 -76.51700 1.000 22.45614 C ? C ? 197 1
   ATOM 4136 CD1 . LEU D 244 ? -143.90600 -38.62500 -77.71900 1.000 27.73220 C ? C ? 197 1
   ATOM 4137 CD2 . LEU D 244 ? -142.64600 -37.70200 -75.75000 1.000 20.29012 C ? C ? 197 1
   ATOM 4138 N . GLN D 245 ? -145.98400 -33.63600 -77.28500 1.000 35.03149 N ? C ? 198 1
   ATOM 4139 CA . GLN D 245 ? -146.33000 -32.43400 -78.04500 1.000 34.92695 C ? C ? 198 1
   ATOM 4140 C . GLN D 245 ? -146.27000 -31.19200 -77.17300 1.000 31.29784 C ? C ? 198 1
   ATOM 4141 O . GLN D 245 ? -145.75800 -30.14800 -77.59400 1.000 39.96689 O ? C ? 198 1
   ATOM 4142 CB . GLN D 245 ? -147.74200 -32.56800 -78.64000 1.000 44.60655 C ? C ? 198 1
   ATOM 4143 CG . GLN D 245 ? -147.83500 -32.85300 -80.15600 1.000 53.87336 C ? C ? 198 1
   ATOM 4144 CD . GLN D 245 ? -149.27100 -33.18300 -80.62200 1.000 58.40816 C ? C ? 198 1
   ATOM 4145 OE1 . GLN D 245 ? -149.77600 -34.29900 -80.41300 1.000 48.53504 O ? C ? 198 1
   ATOM 4146 NE2 . GLN D 245 ? -149.92400 -32.20900 -81.26300 1.000 49.06245 N ? C ? 198 1
   ATOM 4147 N . ALA D 246 ? -146.79400 -31.28400 -75.95400 1.000 31.00256 N ? C ? 199 1
   ATOM 4148 CA . ALA D 246 ? -147.09300 -30.08800 -75.18300 1.000 27.88268 C ? C ? 199 1
   ATOM 4149 C . ALA D 246 ? -145.88400 -29.54000 -74.43100 1.000 32.75703 C ? C ? 199 1
   ATOM 4150 O . ALA D 246 ? -145.77700 -28.32300 -74.24200 1.000 43.72407 O ? C ? 199 1
   ATOM 4151 CB . ALA D 246 ? -148.22500 -30.37900 -74.20200 1.000 36.31964 C ? C ? 199 1
   ATOM 4152 N . VAL D 247 ? -144.97600 -30.39500 -73.97400 1.000 26.97875 N ? C ? 200 1
   ATOM 4153 CA . VAL D 247 ? -143.97300 -29.92700 -73.01200 1.000 33.95142 C ? C ? 200 1
   ATOM 4154 C . VAL D 247 ? -142.93100 -29.01600 -73.66200 1.000 33.55215 C ? C ? 200 1
   ATOM 4155 O . VAL D 247 ? -142.69400 -27.91400 -73.14000 1.000 40.03953 O ? C ? 200 1
   ATOM 4156 CB . VAL D 247 ? -143.31500 -31.10200 -72.26900 1.000 34.30631 C ? C ? 200 1
   ATOM 4157 CG1 . VAL D 247 ? -142.13500 -30.61200 -71.46200 1.000 31.09162 C ? C ? 200 1
   ATOM 4158 CG2 . VAL D 247 ? -144.32300 -31.72800 -71.32300 1.000 27.41393 C ? C ? 200 1
   ATOM 4159 N . PRO D 248 ? -142.27700 -29.39800 -74.78200 1.000 32.83777 N ? C ? 201 1
   ATOM 4160 CA . PRO D 248 ? -142.29200 -30.65100 -75.54400 1.000 29.49855 C ? C ? 201 1
   ATOM 4161 C . PRO D 248 ? -141.14500 -31.58100 -75.13900 1.000 31.42932 C ? C ? 201 1
   ATOM 4162 O . PRO D 248 ? -140.19700 -31.13600 -74.47900 1.000 26.61227 O ? C ? 201 1
   ATOM 4163 CB . PRO D 248 ? -142.11000 -30.17200 -76.97800 1.000 32.89068 C ? C ? 201 1
   ATOM 4164 CG . PRO D 248 ? -141.14900 -29.01400 -76.81700 1.000 26.95550 C ? C ? 201 1
   ATOM 4165 CD . PRO D 248 ? -141.44100 -28.38500 -75.46500 1.000 30.62859 C ? C ? 201 1
   ATOM 4166 N . LEU D 249 ? -141.22300 -32.84400 -75.56300 1.000 27.85577 N ? C ? 202 1
   ATOM 4167 CA . LEU D 249 ? -140.25400 -33.86500 -75.19000 1.000 27.35105 C ? C ? 202 1
   ATOM 4168 C . LEU D 249 ? -140.10700 -34.85000 -76.33300 1.000 22.60947 C ? C ? 202 1
   ATOM 4169 O . LEU D 249 ? -141.05200 -35.08400 -77.08700 1.000 28.36387 O ? C ? 202 1
   ATOM 4170 CB . LEU D 249 ? -140.68500 -34.62800 -73.92700 1.000 21.62493 C ? C ? 202 1
   ATOM 4171 CG . LEU D 249 ? -140.79200 -33.81500 -72.63800 1.000 21.73050 C ? C ? 202 1
   ATOM 4172 CD1 . LEU D 249 ? -141.51000 -34.62400 -71.58700 1.000 15.98727 C ? C ? 202 1
   ATOM 4173 CD2 . LEU D 249 ? -139.40600 -33.37000 -72.15000 1.000 21.38567 C ? C ? 202 1
   ATOM 4174 N . ALA D 250 ? -138.92000 -35.43400 -76.44100 1.000 21.17073 N ? C ? 203 1
   ATOM 4175 CA . ALA D 250 ? -138.63700 -36.51200 -77.37400 1.000 19.91579 C ? C ? 203 1
   ATOM 4176 C . ALA D 250 ? -138.40800 -37.82300 -76.62500 1.000 21.78508 C ? C ? 203 1
   ATOM 4177 O . ALA D 250 ? -137.83300 -37.84400 -75.53400 1.000 24.19294 O ? C ? 203 1
   ATOM 4178 CB . ALA D 250 ? -137.40500 -36.17600 -78.21800 1.000 20.05753 C ? C ? 203 1
   ATOM 4179 N . ASP D 251 ? -138.86200 -38.91200 -77.21000 1.000 20.00528 N ? C ? 204 1
   ATOM 4180 CA . ASP D 251 ? -138.64300 -40.24300 -76.66600 1.000 22.98677 C ? C ? 204 1
   ATOM 4181 C . ASP D 251 ? -137.22300 -40.64500 -77.05400 1.000 23.60135 C ? C ? 204 1
   ATOM 4182 O . ASP D 251 ? -136.98000 -41.08300 -78.18000 1.000 27.31628 O ? C ? 204 1
   ATOM 4183 CB . ASP D 251 ? -139.70100 -41.17800 -77.23100 1.000 18.32346 C ? C ? 204 1
   ATOM 4184 CG . ASP D 251 ? -139.60700 -42.58400 -76.71100 1.000 24.16939 C ? C ? 204 1
   ATOM 4185 OD1 . ASP D 251 ? -138.56600 -42.94300 -76.14600 1.000 24.61875 O ? C ? 204 1
   ATOM 4186 OD2 . ASP D 251 ? -140.59400 -43.34500 -76.88500 1.000 26.23433 O ? C ? 204 1
   ATOM 4187 N . SER D 252 ? -136.27300 -40.46900 -76.12600 1.000 21.49671 N ? C ? 205 1
   ATOM 4188 CA . SER D 252 ? -134.86400 -40.79700 -76.36300 1.000 18.26176 C ? C ? 205 1
   ATOM 4189 C . SER D 252 ? -134.67600 -42.11600 -77.10500 1.000 18.28727 C ? C ? 205 1
   ATOM 4190 O . SER D 252 ? -134.08100 -42.14800 -78.18800 1.000 22.08607 O ? C ? 205 1
   ATOM 4191 CB . SER D 252 ? -134.11500 -40.80600 -75.02700 1.000 20.16110 C ? C ? 205 1
   ATOM 4192 OG . SER D 252 ? -134.19400 -42.09300 -74.40100 1.000 23.47179 O ? C ? 205 1
   ATOM 4193 N . PHE D 253 ? -135.21900 -43.21000 -76.57700 1.000 19.68413 N ? C ? 206 1
   ATOM 4194 CA . PHE D 253 ? -134.97100 -44.49600 -77.21900 1.000 18.36790 C ? C ? 206 1
   ATOM 4195 C . PHE D 253 ? -135.47700 -44.52400 -78.66100 1.000 26.50750 C ? C ? 206 1
   ATOM 4196 O . PHE D 253 ? -134.82800 -45.11100 -79.53100 1.000 25.08741 O ? C ? 206 1
   ATOM 4197 CB . PHE D 253 ? -135.59800 -45.62600 -76.42700 1.000 19.85782 C ? C ? 206 1
   ATOM 4198 CG . PHE D 253 ? -135.36000 -46.98500 -77.03600 1.000 25.94630 C ? C ? 206 1
   ATOM 4199 CD1 . PHE D 253 ? -134.23900 -47.72800 -76.69600 1.000 25.29229 C ? C ? 206 1
   ATOM 4200 CD2 . PHE D 253 ? -136.27500 -47.53600 -77.92200 1.000 27.50978 C ? C ? 206 1
   ATOM 4201 CE1 . PHE D 253 ? -134.03000 -48.99000 -77.24500 1.000 30.64119 C ? C ? 206 1
   ATOM 4202 CE2 . PHE D 253 ? -136.07900 -48.81200 -78.47900 1.000 23.79576 C ? C ? 206 1
   ATOM 4203 CZ . PHE D 253 ? -134.96600 -49.53700 -78.14300 1.000 24.26589 C ? C ? 206 1
   ATOM 4204 N . ARG D 254 ? -136.63400 -43.90700 -78.94600 1.000 25.98236 N ? C ? 207 1
   ATOM 4205 CA . ARG D 254 ? -137.14700 -44.01300 -80.31300 1.000 25.07158 C ? C ? 207 1
   ATOM 4206 C . ARG D 254 ? -136.52500 -42.99600 -81.23600 1.000 23.58652 C ? C ? 207 1
   ATOM 4207 O . ARG D 254 ? -136.47300 -43.22300 -82.44700 1.000 35.38443 O ? C ? 207 1
   ATOM 4208 CB . ARG D 254 ? -138.65200 -43.83900 -80.37500 1.000 25.92271 C ? C ? 207 1
   ATOM 4209 CG . ARG D 254 ? -139.36500 -45.05900 -79.97800 1.000 27.75992 C ? C ? 207 1
   ATOM 4210 CD . ARG D 254 ? -139.36600 -46.15000 -81.03600 1.000 23.87169 C ? C ? 207 1
   ATOM 4211 NE . ARG D 254 ? -139.94900 -47.32500 -80.39600 1.000 19.47607 N ? C ? 207 1
   ATOM 4212 CZ . ARG D 254 ? -139.53200 -48.57500 -80.55000 1.000 27.20574 C ? C ? 207 1
   ATOM 4213 NH1 . ARG D 254 ? -138.51900 -48.84100 -81.36800 1.000 28.55292 N ? C ? 207 1
   ATOM 4214 NH2 . ARG D 254 ? -140.15500 -49.56200 -79.90000 1.000 26.39549 N ? C ? 207 1
   ATOM 4215 N . HIS D 255 ? -136.08600 -41.86200 -80.70600 1.000 24.69179 N ? C ? 208 1
   ATOM 4216 CA . HIS D 255 ? -135.29700 -40.95800 -81.53000 1.000 29.81198 C ? C ? 208 1
   ATOM 4217 C . HIS D 255 ? -134.12300 -41.69100 -82.16200 1.000 35.12995 C ? C ? 208 1
   ATOM 4218 O . HIS D 255 ? -133.82200 -41.49400 -83.34400 1.000 36.67641 O ? C ? 208 1
   ATOM 4219 CB . HIS D 255 ? -134.80200 -39.78700 -80.69300 1.000 26.10719 C ? C ? 208 1
   ATOM 4220 CG . HIS D 255 ? -134.15900 -38.70200 -81.49400 1.000 35.82025 C ? C ? 208 1
   ATOM 4221 ND1 . HIS D 255 ? -132.78900 -38.57100 -81.60700 1.000 28.00459 N ? C ? 208 1
   ATOM 4222 CD2 . HIS D 255 ? -134.69700 -37.67900 -82.20000 1.000 28.21681 C ? C ? 208 1
   ATOM 4223 CE1 . HIS D 255 ? -132.51200 -37.51500 -82.35100 1.000 36.01549 C ? C ? 208 1
   ATOM 4224 NE2 . HIS D 255 ? -133.65100 -36.95400 -82.72100 1.000 40.05968 N ? C ? 208 1
   ATOM 4225 N . LEU D 256 ? -133.47100 -42.56800 -81.39600 1.000 25.90458 N ? C ? 209 1
   ATOM 4226 CA . LEU D 256 ? -132.28700 -43.27300 -81.86600 1.000 27.36784 C ? C ? 209 1
   ATOM 4227 C . LEU D 256 ? -132.60800 -44.55600 -82.60300 1.000 30.05928 C ? C ? 209 1
   ATOM 4228 O . LEU D 256 ? -131.82900 -44.97600 -83.46500 1.000 27.78999 O ? C ? 209 1
   ATOM 4229 CB . LEU D 256 ? -131.36400 -43.61100 -80.69700 1.000 26.51120 C ? C ? 209 1
   ATOM 4230 CG . LEU D 256 ? -130.99200 -42.41800 -79.83100 1.000 27.58436 C ? C ? 209 1
   ATOM 4231 CD1 . LEU D 256 ? -130.42000 -42.92800 -78.51100 1.000 29.75562 C ? C ? 209 1
   ATOM 4232 CD2 . LEU D 256 ? -129.99400 -41.55000 -80.55600 1.000 27.59868 C ? C ? 209 1
   ATOM 4233 N . TYR D 257 ? -133.72900 -45.19300 -82.28700 1.000 23.33166 N ? C ? 210 1
   ATOM 4234 CA . TYR D 257 ? -134.06100 -46.50600 -82.83700 1.000 23.62496 C ? C ? 210 1
   ATOM 4235 C . TYR D 257 ? -135.51800 -46.52200 -83.27800 1.000 29.73775 C ? C ? 210 1
   ATOM 4236 O . TYR D 257 ? -136.30700 -47.35300 -82.82200 1.000 26.93506 O ? C ? 210 1
   ATOM 4237 CB . TYR D 257 ? -133.79300 -47.59400 -81.80000 1.000 21.91066 C ? C ? 210 1
   ATOM 4238 CG . TYR D 257 ? -132.41200 -47.53700 -81.19700 1.000 27.09675 C ? C ? 210 1
   ATOM 4239 CD1 . TYR D 257 ? -132.19700 -46.92800 -79.97900 1.000 29.56534 C ? C ? 210 1
   ATOM 4240 CD2 . TYR D 257 ? -131.32600 -48.12100 -81.84100 1.000 23.52630 C ? C ? 210 1
   ATOM 4241 CE1 . TYR D 257 ? -130.93200 -46.88700 -79.41800 1.000 27.90693 C ? C ? 210 1
   ATOM 4242 CE2 . TYR D 257 ? -130.05700 -48.08000 -81.29700 1.000 26.31397 C ? C ? 210 1
   ATOM 4243 CZ . TYR D 257 ? -129.86900 -47.46200 -80.08400 1.000 28.66197 C ? C ? 210 1
   ATOM 4244 OH . TYR D 257 ? -128.62100 -47.41400 -79.52000 1.000 18.09079 O ? C ? 210 1
   ATOM 4245 N . PRO D 258 ? -135.90000 -45.63500 -84.20400 1.000 31.28099 N ? C ? 211 1
   ATOM 4246 CA . PRO D 258 ? -137.33100 -45.43600 -84.48500 1.000 29.26154 C ? C ? 211 1
   ATOM 4247 C . PRO D 258 ? -138.01200 -46.64400 -85.06200 1.000 33.64721 C ? C ? 211 1
   ATOM 4248 O . PRO D 258 ? -139.25100 -46.68500 -85.05400 1.000 40.23501 O ? C ? 211 1
   ATOM 4249 CB . PRO D 258 ? -137.34300 -44.26700 -85.47800 1.000 29.82918 C ? C ? 211 1
   ATOM 4250 CG . PRO D 258 ? -135.99300 -44.30600 -86.11900 1.000 28.67084 C ? C ? 211 1
   ATOM 4251 CD . PRO D 258 ? -135.04300 -44.80500 -85.07200 1.000 25.91391 C ? C ? 211 1
   ATOM 4252 N . ASN D 259 ? -137.27600 -47.64400 -85.53200 1.000 26.40696 N ? C ? 212 1
   ATOM 4253 CA . ASN D 259 ? -137.94300 -48.76000 -86.18800 1.000 28.99233 C ? C ? 212 1
   ATOM 4254 C . ASN D 259 ? -137.52400 -50.08800 -85.59900 1.000 32.22294 C ? C ? 212 1
   ATOM 4255 O . ASN D 259 ? -137.63900 -51.12700 -86.24900 1.000 35.70985 O ? C ? 212 1
   ATOM 4256 CB . ASN D 259 ? -137.68700 -48.72300 -87.68200 1.000 35.33937 C ? C ? 212 1
   ATOM 4257 CG . ASN D 259 ? -138.33000 -47.52800 -88.31100 1.000 44.46274 C ? C ? 212 1
   ATOM 4258 OD1 . ASN D 259 ? -139.50000 -47.26100 -88.05500 1.000 46.18976 O ? C ? 212 1
   ATOM 4259 ND2 . ASN D 259 ? -137.57100 -46.77100 -89.09000 1.000 43.88524 N ? C ? 212 1
   ATOM 4260 N . THR D 260 ? -137.07900 -50.07900 -84.35700 1.000 27.42828 N ? C ? 213 1
   ATOM 4261 CA . THR D 260 ? -136.59600 -51.30500 -83.75900 1.000 23.77381 C ? C ? 213 1
   ATOM 4262 C . THR D 260 ? -137.69800 -51.95700 -82.94800 1.000 32.93848 C ? C ? 213 1
   ATOM 4263 O . THR D 260 ? -138.06500 -51.43300 -81.88700 1.000 32.82696 O ? C ? 213 1
   ATOM 4264 CB . THR D 260 ? -135.39200 -51.01100 -82.89000 1.000 32.39763 C ? C ? 213 1
   ATOM 4265 OG1 . THR D 260 ? -134.47600 -50.23100 -83.66600 1.000 25.47953 O ? C ? 213 1
   ATOM 4266 CG2 . THR D 260 ? -134.72800 -52.30600 -82.44300 1.000 27.69562 C ? C ? 213 1
   ATOM 4267 N . PRO D 261 ? -138.24300 -53.08200 -83.38700 1.000 34.05983 N ? C ? 214 1
   ATOM 4268 CA . PRO D 261 ? -139.31500 -53.74200 -82.64900 1.000 33.93710 C ? C ? 214 1
   ATOM 4269 C . PRO D 261 ? -138.73000 -54.61500 -81.54500 1.000 30.25552 C ? C ? 214 1
   ATOM 4270 O . PRO D 261 ? -137.52000 -54.79000 -81.43100 1.000 32.81034 O ? C ? 214 1
   ATOM 4271 CB . PRO D 261 ? -139.98300 -54.58100 -83.73900 1.000 32.17436 C ? C ? 214 1
   ATOM 4272 CG . PRO D 261 ? -138.81300 -55.02300 -84.57000 1.000 28.72112 C ? C ? 214 1
   ATOM 4273 CD . PRO D 261 ? -137.86600 -53.84900 -84.59200 1.000 33.21126 C ? C ? 214 1
   ATOM 4274 N . TYR D 262 ? -139.62400 -55.18500 -80.74000 1.000 30.83570 N ? C ? 215 1
   ATOM 4275 CA . TYR D 262 ? -139.31700 -56.19300 -79.72300 1.000 27.18749 C ? C ? 215 1
   ATOM 4276 C . TYR D 262 ? -138.44200 -55.67000 -78.58700 1.000 28.83046 C ? C ? 215 1
   ATOM 4277 O . TYR D 262 ? -137.93100 -56.48200 -77.79100 1.000 26.35937 O ? C ? 215 1
   ATOM 4278 CB . TYR D 262 ? -138.66700 -57.44000 -80.33300 1.000 28.80261 C ? C ? 215 1
   ATOM 4279 CG . TYR D 262 ? -139.46700 -58.03500 -81.46300 1.000 37.09817 C ? C ? 215 1
   ATOM 4280 CD1 . TYR D 262 ? -140.82900 -58.32100 -81.30400 1.000 45.07756 C ? C ? 215 1
   ATOM 4281 CD2 . TYR D 262 ? -138.88300 -58.29200 -82.69300 1.000 37.61291 C ? C ? 215 1
   ATOM 4282 CE1 . TYR D 262 ? -141.58100 -58.86800 -82.33800 1.000 43.42816 C ? C ? 215 1
   ATOM 4283 CE2 . TYR D 262 ? -139.62800 -58.82900 -83.74500 1.000 41.63866 C ? C ? 215 1
   ATOM 4284 CZ . TYR D 262 ? -140.97200 -59.11800 -83.56200 1.000 49.35233 C ? C ? 215 1
   ATOM 4285 OH . TYR D 262 ? -141.70400 -59.65700 -84.60000 1.000 48.55538 O ? C ? 215 1
   ATOM 4286 N . ALA D 263 ? -138.27900 -54.34600 -78.46200 1.000 21.23856 N ? C ? 216 1
   ATOM 4287 CA . ALA D 263 ? -137.54100 -53.73800 -77.35800 1.000 28.92029 C ? C ? 216 1
   ATOM 4288 C . ALA D 263 ? -138.52700 -53.34100 -76.25800 1.000 25.35947 C ? C ? 216 1
   ATOM 4289 O . ALA D 263 ? -139.24300 -52.34300 -76.39400 1.000 24.59530 O ? C ? 216 1
   ATOM 4290 CB . ALA D 263 ? -136.74800 -52.52700 -77.84800 1.000 19.80841 C ? C ? 216 1
   ATOM 4291 N . TYR D 264 ? -138.55200 -54.11000 -75.16600 1.000 19.74604 N ? C ? 217 1
   ATOM 4292 CA . TYR D 264 ? -139.49000 -53.93200 -74.06700 1.000 19.89518 C ? C ? 217 1
   ATOM 4293 C . TYR D 264 ? -138.74400 -53.75600 -72.74900 1.000 20.08231 C ? C ? 217 1
   ATOM 4294 O . TYR D 264 ? -137.55800 -54.09100 -72.62900 1.000 19.92853 O ? C ? 217 1
   ATOM 4295 CB . TYR D 264 ? -140.44600 -55.13600 -73.96100 1.000 24.92786 C ? C ? 217 1
   ATOM 4296 CG . TYR D 264 ? -141.05400 -55.56800 -75.28300 1.000 25.35007 C ? C ? 217 1
   ATOM 4297 CD1 . TYR D 264 ? -141.04700 -56.90300 -75.67100 1.000 28.60234 C ? C ? 217 1
   ATOM 4298 CD2 . TYR D 264 ? -141.62900 -54.64200 -76.14200 1.000 24.93984 C ? C ? 217 1
   ATOM 4299 CE1 . TYR D 264 ? -141.58800 -57.30400 -76.88500 1.000 24.83611 C ? C ? 217 1
   ATOM 4300 CE2 . TYR D 264 ? -142.17300 -55.03300 -77.35600 1.000 27.06298 C ? C ? 217 1
   ATOM 4301 CZ . TYR D 264 ? -142.15700 -56.36500 -77.71300 1.000 26.94049 C ? C ? 217 1
   ATOM 4302 OH . TYR D 264 ? -142.68300 -56.74500 -78.92000 1.000 33.68347 O ? C ? 217 1
   ATOM 4303 N . THR D 265 ? -139.45300 -53.22500 -71.74600 1.000 15.30266 N ? C ? 218 1
   ATOM 4304 CA . THR D 265 ? -138.89500 -53.03500 -70.40600 1.000 16.57350 C ? C ? 218 1
   ATOM 4305 C . THR D 265 ? -139.73200 -53.69600 -69.32500 1.000 17.78755 C ? C ? 218 1
   ATOM 4306 O . THR D 265 ? -139.38200 -53.59900 -68.14100 1.000 18.79070 O ? C ? 218 1
   ATOM 4307 CB . THR D 265 ? -138.75200 -51.54500 -70.06900 1.000 18.72039 C ? C ? 218 1
   ATOM 4308 OG1 . THR D 265 ? -140.04400 -50.91400 -70.04900 1.000 16.26535 O ? C ? 218 1
   ATOM 4309 CG2 . THR D 265 ? -137.89000 -50.84600 -71.08300 1.000 18.97098 C ? C ? 218 1
   ATOM 4310 N . PHE D 266 ? -140.81600 -54.37000 -69.69100 1.000 18.04563 N ? C ? 219 1
   ATOM 4311 CA . PHE D 266 ? -141.70400 -54.99800 -68.71900 1.000 18.76687 C ? C ? 219 1
   ATOM 4312 C . PHE D 266 ? -142.13900 -56.35400 -69.23500 1.000 18.28412 C ? C ? 219 1
   ATOM 4313 O . PHE D 266 ? -142.47600 -56.47800 -70.40600 1.000 24.49207 O ? C ? 219 1
   ATOM 4314 CB . PHE D 266 ? -142.97000 -54.15700 -68.47000 1.000 16.91411 C ? C ? 219 1
   ATOM 4315 CG . PHE D 266 ? -144.09500 -54.95500 -67.85500 1.000 22.64503 C ? C ? 219 1
   ATOM 4316 CD1 . PHE D 266 ? -144.03500 -55.34800 -66.52800 1.000 21.37530 C ? C ? 219 1
   ATOM 4317 CD2 . PHE D 266 ? -145.18500 -55.35000 -68.61300 1.000 21.64686 C ? C ? 219 1
   ATOM 4318 CE1 . PHE D 266 ? -145.05600 -56.11500 -65.95500 1.000 26.56207 C ? C ? 219 1
   ATOM 4319 CE2 . PHE D 266 ? -146.20200 -56.09600 -68.04700 1.000 24.17766 C ? C ? 219 1
   ATOM 4320 CZ . PHE D 266 ? -146.13900 -56.47900 -66.71600 1.000 26.89254 C ? C ? 219 1
   ATOM 4321 N . TRP D 267 ? -142.17600 -57.36000 -68.37600 1.000 22.78534 N ? C ? 220 1
   ATOM 4322 CA . TRP D 267 ? -142.81000 -58.61700 -68.76300 1.000 24.07794 C ? C ? 220 1
   ATOM 4323 C . TRP D 267 ? -143.56300 -59.14400 -67.56000 1.000 24.52122 C ? C ? 220 1
   ATOM 4324 O . TRP D 267 ? -143.04200 -59.11100 -66.44300 1.000 22.39547 O ? C ? 220 1
   ATOM 4325 CB . TRP D 267 ? -141.79300 -59.65900 -69.23800 1.000 22.43490 C ? C ? 220 1
   ATOM 4326 CG . TRP D 267 ? -140.76600 -59.14800 -70.20200 1.000 23.66250 C ? C ? 220 1
   ATOM 4327 CD1 . TRP D 267 ? -140.75000 -59.33400 -71.55000 1.000 29.00397 C ? C ? 220 1
   ATOM 4328 CD2 . TRP D 267 ? -139.58900 -58.39200 -69.89000 1.000 24.60313 C ? C ? 220 1
   ATOM 4329 NE1 . TRP D 267 ? -139.64700 -58.72700 -72.10400 1.000 30.12317 N ? C ? 220 1
   ATOM 4330 CE2 . TRP D 267 ? -138.91700 -58.14100 -71.10800 1.000 26.60915 C ? C ? 220 1
   ATOM 4331 CE3 . TRP D 267 ? -139.04100 -57.89700 -68.70300 1.000 23.58097 C ? C ? 220 1
   ATOM 4332 CZ2 . TRP D 267 ? -137.72500 -57.41700 -71.17600 1.000 25.02579 C ? C ? 220 1
   ATOM 4333 CZ3 . TRP D 267 ? -137.86000 -57.16700 -68.77200 1.000 21.75573 C ? C ? 220 1
   ATOM 4334 CH2 . TRP D 267 ? -137.21200 -56.93800 -70.00500 1.000 21.91539 C ? C ? 220 1
   ATOM 4335 N . THR D 268 ? -144.79400 -59.60700 -67.76100 1.000 31.10916 N ? C ? 221 1
   ATOM 4336 CA . THR D 268 ? -145.50700 -60.12700 -66.60500 1.000 26.70801 C ? C ? 221 1
   ATOM 4337 C . THR D 268 ? -144.75100 -61.31900 -66.03100 1.000 27.26535 C ? C ? 221 1
   ATOM 4338 O . THR D 268 ? -144.22700 -62.16000 -66.76300 1.000 31.72067 O ? C ? 221 1
   ATOM 4339 CB . THR D 268 ? -146.95400 -60.52100 -66.95500 1.000 30.55555 C ? C ? 221 1
   ATOM 4340 OG1 . THR D 268 ? -147.53300 -61.20300 -65.83100 1.000 27.99876 O ? C ? 221 1
   ATOM 4341 CG2 . THR D 268 ? -147.00900 -61.42300 -68.16900 1.000 23.79855 C ? C ? 221 1
   ATOM 4342 N . TYR D 269 ? -144.68100 -61.38300 -64.70500 1.000 30.92472 N ? C ? 222 1
   ATOM 4343 CA . TYR D 269 ? -144.09100 -62.55000 -64.07000 1.000 29.65529 C ? C ? 222 1
   ATOM 4344 C . TYR D 269 ? -144.70300 -63.84400 -64.58800 1.000 34.86402 C ? C ? 222 1
   ATOM 4345 O . TYR D 269 ? -144.03700 -64.88300 -64.59800 1.000 38.79395 O ? C ? 222 1
   ATOM 4346 CB . TYR D 269 ? -144.28000 -62.47100 -62.55700 1.000 30.86100 C ? C ? 222 1
   ATOM 4347 CG . TYR D 269 ? -143.28200 -61.59300 -61.84600 1.000 29.07490 C ? C ? 222 1
   ATOM 4348 CD1 . TYR D 269 ? -141.91500 -61.76300 -62.04300 1.000 28.80014 C ? C ? 222 1
   ATOM 4349 CD2 . TYR D 269 ? -143.70600 -60.57900 -60.98700 1.000 29.03183 C ? C ? 222 1
   ATOM 4350 CE1 . TYR D 269 ? -140.98200 -60.94100 -61.39600 1.000 31.28878 C ? C ? 222 1
   ATOM 4351 CE2 . TYR D 269 ? -142.79200 -59.75900 -60.34000 1.000 31.96533 C ? C ? 222 1
   ATOM 4352 CZ . TYR D 269 ? -141.43100 -59.94700 -60.54500 1.000 31.53640 C ? C ? 222 1
   ATOM 4353 OH . TYR D 269 ? -140.53100 -59.14300 -59.89200 1.000 34.93975 O ? C ? 222 1
   ATOM 4354 N . MET D 270 ? -145.96000 -63.79900 -65.02900 1.000 32.87776 N ? C ? 223 1
   ATOM 4355 CA . MET D 270 ? -146.76000 -64.98900 -65.29200 1.000 42.77537 C ? C ? 223 1
   ATOM 4356 C . MET D 270 ? -146.51400 -65.54800 -66.69400 1.000 38.87783 C ? C ? 223 1
   ATOM 4357 O . MET D 270 ? -146.00700 -64.86100 -67.58500 1.000 33.89696 O ? C ? 223 1
   ATOM 4358 CB . MET D 270 ? -148.25900 -64.67800 -65.15500 1.000 44.13554 C ? C ? 223 1
   ATOM 4359 CG . MET D 270 ? -148.67400 -63.85100 -63.93800 1.000 47.02095 C ? C ? 223 1
   ATOM 4360 SD . MET D 270 ? -150.46300 -63.53500 -63.91400 1.000 58.94230 S ? C ? 223 1
   ATOM 4361 CE . MET D 270 ? -150.58500 -61.98600 -64.82800 1.000 51.32403 C ? C ? 223 1
   ATOM 4362 N A MET D 271 ? -146.89900 -66.82000 -66.86500 0.446 38.85775 N ? C ? 224 1
   ATOM 4363 CA A MET D 271 ? -146.89900 -67.52300 -68.15500 0.446 36.29737 C ? C ? 224 1
   ATOM 4364 C A MET D 271 ? -145.56200 -67.39100 -68.87700 0.446 40.30783 C ? C ? 224 1
   ATOM 4365 O A MET D 271 ? -145.50700 -67.36700 -70.10800 0.446 41.40573 O ? C ? 224 1
   ATOM 4366 CB A MET D 271 ? -148.04400 -67.04700 -69.05700 0.446 36.96298 C ? C ? 224 1
   ATOM 4367 CG A MET D 271 ? -149.45200 -67.50900 -68.62100 0.446 42.18596 C ? C ? 224 1
   ATOM 4368 SD A MET D 271 ? -149.59900 -69.24300 -68.10100 0.446 43.84191 S ? C ? 224 1
   ATOM 4369 CE A MET D 271 ? -149.23500 -70.10000 -69.62700 0.446 37.12259 C ? C ? 224 1
   ATOM 4370 N B MET D 271 ? -146.89900 -66.81400 -66.88200 0.554 39.06502 N ? C ? 224 1
   ATOM 4371 CA B MET D 271 ? -146.91900 -67.45500 -68.20100 0.554 35.99323 C ? C ? 224 1
   ATOM 4372 C B MET D 271 ? -145.55700 -67.39600 -68.88900 0.554 40.33435 C ? C ? 224 1
   ATOM 4373 O B MET D 271 ? -145.47700 -67.43000 -70.11800 0.554 41.42170 O ? C ? 224 1
   ATOM 4374 CB B MET D 271 ? -147.99500 -66.84100 -69.11000 0.554 36.65100 C ? C ? 224 1
   ATOM 4375 CG B MET D 271 ? -149.38200 -67.50500 -69.00800 0.554 42.28297 C ? C ? 224 1
   ATOM 4376 SD B MET D 271 ? -150.78300 -66.37500 -69.21900 0.554 38.62020 S ? C ? 224 1
   ATOM 4377 CE B MET D 271 ? -152.16700 -67.48900 -69.03100 0.554 40.13349 C ? C ? 224 1
   ATOM 4378 N . ASN D 272 ? -144.48000 -67.29300 -68.10600 1.000 38.04688 N ? C ? 225 1
   ATOM 4379 CA . ASN D 272 ? -143.11400 -67.27600 -68.64600 1.000 41.95902 C ? C ? 225 1
   ATOM 4380 C . ASN D 272 ? -142.93500 -66.19500 -69.71700 1.000 41.40831 C ? C ? 225 1
   ATOM 4381 O . ASN D 272 ? -142.28400 -66.40900 -70.74300 1.000 43.66661 O ? C ? 225 1
   ATOM 4382 CB . ASN D 272 ? -142.73000 -68.65500 -69.19700 1.000 42.66312 C ? C ? 225 1
   ATOM 4383 CG . ASN D 272 ? -142.90900 -69.77300 -68.16300 1.000 59.37516 C ? C ? 225 1
   ATOM 4384 OD1 . ASN D 272 ? -142.01900 -70.02700 -67.34000 1.000 60.41727 O ? C ? 225 1
   ATOM 4385 ND2 . ASN D 272 ? -144.07600 -70.43300 -68.19200 1.000 48.62931 N ? C ? 225 1
   ATOM 4386 N . ALA D 273 ? -143.50900 -65.01400 -69.47600 1.000 32.02164 N ? C ? 226 1
   ATOM 4387 CA . ALA D 273 ? -143.50100 -63.98700 -70.51400 1.000 29.64183 C ? C ? 226 1
   ATOM 4388 C . ALA D 273 ? -142.08600 -63.51400 -70.84000 1.000 30.17148 C ? C ? 226 1
   ATOM 4389 O . ALA D 273 ? -141.76600 -63.29000 -72.01400 1.000 30.18650 O ? C ? 226 1
   ATOM 4390 CB . ALA D 273 ? -144.37500 -62.80400 -70.10000 1.000 32.58010 C ? C ? 226 1
   ATOM 4391 N . ARG D 274 ? -141.23400 -63.32600 -69.82200 1.000 28.06990 N ? C ? 227 1
   ATOM 4392 CA . ARG D 274 ? -139.92200 -62.72500 -70.07200 1.000 30.65129 C ? C ? 227 1
   ATOM 4393 C . ARG D 274 ? -139.07400 -63.61600 -70.96800 1.000 34.03478 C ? C ? 227 1
   ATOM 4394 O . ARG D 274 ? -138.44200 -63.13300 -71.91600 1.000 32.85909 O ? C ? 227 1
   ATOM 4395 CB . ARG D 274 ? -139.18300 -62.44400 -68.76000 1.000 31.17749 C ? C ? 227 1
   ATOM 4396 CG . ARG D 274 ? -137.99100 -61.43900 -68.90600 1.000 29.47175 C ? C ? 227 1
   ATOM 4397 CD . ARG D 274 ? -137.34800 -61.03300 -67.54900 1.000 27.97753 C ? C ? 227 1
   ATOM 4398 NE . ARG D 274 ? -136.30200 -60.01300 -67.73200 1.000 27.42729 N ? C ? 227 1
   ATOM 4399 CZ . ARG D 274 ? -135.86000 -59.19300 -66.77400 1.000 22.55647 C ? C ? 227 1
   ATOM 4400 NH1 . ARG D 274 ? -136.35000 -59.25100 -65.54600 1.000 21.12001 N ? C ? 227 1
   ATOM 4401 NH2 . ARG D 274 ? -134.92800 -58.29800 -67.04600 1.000 22.73728 N ? C ? 227 1
   ATOM 4402 N . SER D 275 ? -139.05600 -64.92300 -70.68400 1.000 35.40463 N ? C ? 228 1
   ATOM 4403 CA . SER D 275 ? -138.29000 -65.85900 -71.50100 1.000 35.70201 C ? C ? 228 1
   ATOM 4404 C . SER D 275 ? -138.76400 -65.85300 -72.94600 1.000 39.74450 C ? C ? 228 1
   ATOM 4405 O . SER D 275 ? -137.97600 -66.09600 -73.87000 1.000 38.29673 O ? C ? 228 1
   ATOM 4406 CB . SER D 275 ? -138.40500 -67.26000 -70.92000 1.000 39.23941 C ? C ? 228 1
   ATOM 4407 OG . SER D 275 ? -139.76900 -67.64200 -70.86900 1.000 46.80115 O ? C ? 228 1
   ATOM 4408 N . LYS D 276 ? -140.03900 -65.58200 -73.16200 1.000 36.99988 N ? C ? 229 1
   ATOM 4409 CA . LYS D 276 ? -140.55600 -65.44400 -74.50600 1.000 27.76184 C ? C ? 229 1
   ATOM 4410 C . LYS D 276 ? -140.41300 -64.02800 -75.03300 1.000 30.82546 C ? C ? 229 1
   ATOM 4411 O . LYS D 276 ? -140.71300 -63.78900 -76.20500 1.000 31.69144 O ? C ? 229 1
   ATOM 4412 CB . LYS D 276 ? -142.02700 -65.86300 -74.54600 1.000 38.54346 C ? C ? 229 1
   ATOM 4413 CG . LYS D 276 ? -142.33100 -67.23900 -73.94900 1.000 41.45869 C ? C ? 229 1
   ATOM 4414 CD . LYS D 276 ? -143.82800 -67.36100 -73.63000 1.000 44.93331 C ? C ? 229 1
[truncated: 108,332 more chars]
