# Supplementary material for: Altered APE1 activity on abasic ribonucleotides is mediated by changes in the nucleoside sugar pucker
Source: Comput Struct Biotechnol J. 2021 May 25;19:3293–302. doi: 10.1016/j.csbj.2021.05.035 (PMC8207216; doi:10.1016/j.csbj.2021.05.035)
Supplement: Supplementary data 5 [file mmc5.zip]

Archive with 3 entries (3 files):
- 7LPJ.cif
- 7LPJ.mtz
- 7LPJ.pdf
