# Supplementary material for: Altered APE1 activity on abasic ribonucleotides is mediated by changes in the nucleoside sugar pucker
Source: Comput Struct Biotechnol J. 2021 May 25;19:3293–302. doi: 10.1016/j.csbj.2021.05.035 (PMC8207216; doi:10.1016/j.csbj.2021.05.035)
Supplement: Supplementary data 5 [file mmc5.zip › 7LPJ.cif]

data_rAPSubMn_20200921_final2_refine
_cell.volume                      190995.275
_cell.length_a                    44.171
_cell.length_b                    60.901
_cell.length_c                    73.320
_cell.angle_beta                  77.583
_cell.angle_gamma                 86.245
_cell.angle_alpha                 82.913
_space_group.name_H-M_alt         'P 1'
_space_group.name_Hall            ' P 1'
_space_group.IT_number            1
_space_group.crystal_system       triclinic
_symmetry.Int_Tables_number       1
_symmetry.space_group_name_H-M    'P 1'
_symmetry.space_group_name_Hall   ' P 1'
_reflns.B_iso_Wilson_estimate     40.93
_refine.ls_percent_reflns_R_free  9.36
_refine.pdbx_overall_phase_error  27.8996
_refine.solvent_model_details     'FLAT BULK SOLVENT MODEL'
_refine.pdbx_ls_cross_valid_method 'FREE R-VALUE'
_refine.pdbx_refine_id            'X-RAY DIFFRACTION'
_refine.ls_R_factor_obs           0.1888
_refine.B_iso_mean                39.69
_refine.ls_number_reflns_R_free   2943
_refine.ls_percent_reflns_obs     66.01
_refine.ls_R_factor_R_work        0.1829
_refine.pdbx_solvent_shrinkage_radii 0.9000
_refine.ls_d_res_high             2.56
_refine.ls_number_reflns_obs      31441
_refine.pdbx_ls_sigma_F           1.97
_refine.ls_number_reflns_R_work   28498
_refine.ls_d_res_low              48.82
_refine.pdbx_stereochemistry_target_values 'GeoStd + Monomer Library + CDL v1.2'
_refine.ls_R_factor_R_free        0.2481
_refine.overall_SU_ML             0.3291
_refine.pdbx_solvent_vdw_probe_radii 1.1100
_exptl.method                     'X-RAY DIFFRACTION'
loop_
  _space_group_symop.id
  _space_group_symop.operation_xyz
   1 x,y,z

loop_
  _software.pdbx_ordinal
  _software.name
  _software.version
  _software.type
  _software.contact_author
  _software.contact_author_email
  _software.location
  _software.classification
  _software.citation_id
  _software.language
   1 phenix.refine 1.17.1_3660 program 'Paul D. Adams' pdadams@lbl.gov https://www.phenix-online.org/ refinement phenix.refine Python/C++
   2 Phenix 1.17.1_3660 program 'Paul D. Adams' pdadams@lbl.gov https://www.phenix-online.org/ refinement phenix Python/C++

loop_
  _citation.id
  _citation.title
  _citation.journal_abbrev
  _citation.journal_volume
  _citation.page_first
  _citation.page_last
  _citation.year
  _citation.journal_id_ASTM
  _citation.journal_id_ISSN
  _citation.journal_id_CSD
   phenix.refine 'Towards automated crystallographic structure refinement with phenix.refine.' 'Acta Crystallogr., Sect. D: Biol. Crystallogr.' 68 352 67 2012 ABCRE6 0907-4449 0766
   phenix 'Macromolecular structure determination using X-rays, neutrons and electrons: recent developments in Phenix' 'Acta Crystallogr., Sect. D: Biol. Crystallogr.' 75 861 877 2019 ABCRE6 0907-4449 0766

loop_
  _refine_ls_restr.pdbx_refine_id
  _refine_ls_restr.type
  _refine_ls_restr.number
  _refine_ls_restr.dev_ideal
  _refine_ls_restr.weight
  _refine_ls_restr.pdbx_restraint_function
   'X-RAY DIFFRACTION' f_bond_d 5441 0.0103 ? ?
   'X-RAY DIFFRACTION' f_angle_d 7551 1.3065 ? ?
   'X-RAY DIFFRACTION' f_chiral_restr 806 0.1990 ? ?
   'X-RAY DIFFRACTION' f_plane_restr 830 0.0068 ? ?
   'X-RAY DIFFRACTION' f_dihedral_angle_d 2107 26.8626 ? ?

loop_
  _refine_ls_shell.pdbx_refine_id
  _refine_ls_shell.d_res_high
  _refine_ls_shell.d_res_low
  _refine_ls_shell.number_reflns_R_work
  _refine_ls_shell.R_factor_R_work
  _refine_ls_shell.percent_reflns_obs
  _refine_ls_shell.R_factor_R_free
  _refine_ls_shell.number_reflns_R_free
   'X-RAY DIFFRACTION' 7.06 48.82 1955 0.1638 95.20 0.1955 206
   'X-RAY DIFFRACTION' 5.61 7.05 2008 0.1585 98.53 0.1900 207
   'X-RAY DIFFRACTION' 4.90 5.61 2015 0.1445 98.45 0.2053 208
   'X-RAY DIFFRACTION' 4.45 4.90 1999 0.1325 96.34 0.1899 209
   'X-RAY DIFFRACTION' 4.13 4.45 1951 0.1394 94.38 0.2327 199
   'X-RAY DIFFRACTION' 3.89 4.13 1858 0.1479 91.03 0.2384 192
   'X-RAY DIFFRACTION' 3.69 3.89 1781 0.1721 87.26 0.2385 184
   'X-RAY DIFFRACTION' 3.53 3.69 1739 0.1826 83.64 0.2197 178
   'X-RAY DIFFRACTION' 3.40 3.53 1584 0.1899 78.17 0.2859 156
   'X-RAY DIFFRACTION' 3.28 3.40 1515 0.2146 70.94 0.2893 155
   'X-RAY DIFFRACTION' 3.18 3.28 1283 0.2280 65.59 0.3069 135
   'X-RAY DIFFRACTION' 3.09 3.18 1289 0.2456 61.42 0.3510 131
   'X-RAY DIFFRACTION' 3.01 3.09 1153 0.2801 56.08 0.3266 120
   'X-RAY DIFFRACTION' 2.93 3.01 1087 0.2922 53.75 0.3520 118
   'X-RAY DIFFRACTION' 2.87 2.93 1061 0.3047 50.61 0.4058 109
   'X-RAY DIFFRACTION' 2.80 2.87 916 0.3044 45.06 0.3634 96
   'X-RAY DIFFRACTION' 2.75 2.80 834 0.3228 41.17 0.3725 84
   'X-RAY DIFFRACTION' 2.70 2.75 792 0.3166 37.75 0.4102 83
   'X-RAY DIFFRACTION' 2.65 2.70 684 0.3168 33.01 0.3158 70
   'X-RAY DIFFRACTION' 2.60 2.65 574 0.3484 28.33 0.4094 60
   'X-RAY DIFFRACTION' 2.56 2.60 420 0.3329 20.36 0.5214 43

loop_
  _struct_asym.id
   A
   B
   C
   D
   E
   F

loop_
  _struct_conn.id
  _struct_conn.conn_type_id
  _struct_conn.ptnr1_auth_comp_id
  _struct_conn.ptnr1_auth_asym_id
  _struct_conn.ptnr1_auth_seq_id
  _struct_conn.ptnr1_auth_atom_id
  _struct_conn.ptnr1_label_comp_id
  _struct_conn.ptnr1_label_asym_id
  _struct_conn.ptnr1_label_seq_id
  _struct_conn.ptnr1_label_atom_id
  _struct_conn.ptnr1_role
  _struct_conn.ptnr2_auth_comp_id
  _struct_conn.ptnr2_auth_asym_id
  _struct_conn.ptnr2_auth_seq_id
  _struct_conn.ptnr2_auth_atom_id
  _struct_conn.ptnr2_label_comp_id
  _struct_conn.ptnr2_label_asym_id
  _struct_conn.ptnr2_label_seq_id
  _struct_conn.ptnr2_label_atom_id
  _struct_conn.ptnr2_role
  _struct_conn.details
   C00001 covale '  C' E 10 O3' '  C' D 10 O3' . XZY E 11 P XZY D 11 P . 'Bond created based on atom type and distance.'
   C00002 covale '  C' E 10 O3' '  C' D 10 O3' . XZY E 11 P XZY D 11 P . 'Bond created based on atom type and distance.'
   C00003 covale XZY E 11 O3' XZY D 11 O3' . '  C' E 12 P '  C' D 12 P . 'Bond created based on atom type and distance.'
   C00004 covale XZY E 11 O3' XZY D 11 O3' . '  C' E 12 P '  C' D 12 P . 'Bond created based on atom type and distance.'

loop_
  _atom_type.symbol
  _atom_type.scat_dispersion_real
  _atom_type.scat_dispersion_imag
  _atom_type.scat_Cromer_Mann_a1
  _atom_type.scat_Cromer_Mann_a2
  _atom_type.scat_Cromer_Mann_a3
  _atom_type.scat_Cromer_Mann_a4
  _atom_type.scat_Cromer_Mann_b1
  _atom_type.scat_Cromer_Mann_b2
  _atom_type.scat_Cromer_Mann_b3
  _atom_type.scat_Cromer_Mann_b4
  _atom_type.scat_Cromer_Mann_c
  _atom_type.scat_source
  _atom_type.scat_dispersion_source
   C . . 3.54356 2.42580 . . 25.62398 1.50364 . . 0.0 
;
2-Gaussian fit: Grosse-Kunstleve RW, Sauter NK, Adams PD:
Newsletter of the IUCr Commission on Crystallographic Computing 2004, 3, 22-31.
;
 .
   Mn . . 20.23591 4.67902 . . 2.76514 44.01191 . . 0.0 
;
2-Gaussian fit: Grosse-Kunstleve RW, Sauter NK, Adams PD:
Newsletter of the IUCr Commission on Crystallographic Computing 2004, 3, 22-31.
;
 .
   O . . 4.49882 3.47563 . . 15.80542 1.70748 . . 0.0 
;
2-Gaussian fit: Grosse-Kunstleve RW, Sauter NK, Adams PD:
Newsletter of the IUCr Commission on Crystallographic Computing 2004, 3, 22-31.
;
 .
   N . . 4.01032 2.96436 . . 19.97189 1.75589 . . 0.0 
;
2-Gaussian fit: Grosse-Kunstleve RW, Sauter NK, Adams PD:
Newsletter of the IUCr Commission on Crystallographic Computing 2004, 3, 22-31.
;
 .
   P . . 9.51135 5.44231 . . 1.42069 35.72801 . . 0.0 
;
2-Gaussian fit: Grosse-Kunstleve RW, Sauter NK, Adams PD:
Newsletter of the IUCr Commission on Crystallographic Computing 2004, 3, 22-31.
;
 .
   S . . 9.55732 6.39887 . . 1.23737 29.19336 . . 0.0 
;
2-Gaussian fit: Grosse-Kunstleve RW, Sauter NK, Adams PD:
Newsletter of the IUCr Commission on Crystallographic Computing 2004, 3, 22-31.
;
 .

loop_
  _chem_comp.id
   A
   ALA
   ARG
   ASN
   ASP
   C
   CYS
   G
   GLN
   GLU
   GLY
   HIS
   HOH
   ILE
   LEU
   LYS
   MET
   MN
   PHE
   PRO
   SER
   T
   THR
   TRP
   TYR
   VAL
   XZY

loop_
  _atom_site.group_PDB
  _atom_site.id
  _atom_site.label_atom_id
  _atom_site.label_alt_id
  _atom_site.label_comp_id
  _atom_site.auth_asym_id
  _atom_site.auth_seq_id
  _atom_site.pdbx_PDB_ins_code
  _atom_site.Cartn_x
  _atom_site.Cartn_y
  _atom_site.Cartn_z
  _atom_site.occupancy
  _atom_site.B_iso_or_equiv
  _atom_site.type_symbol
  _atom_site.pdbx_formal_charge
  _atom_site.label_asym_id
  _atom_site.label_entity_id
  _atom_site.label_seq_id
  _atom_site.pdbx_PDB_model_num
   ATOM 1 N . ALA B 43 ? -139.53200 -19.57800 -87.92800 1.000 47.69179 N ? A ? 1 1
   ATOM 2 CA . ALA B 43 ? -140.19700 -18.57300 -88.79000 1.000 51.79309 C ? A ? 1 1
   ATOM 3 C . ALA B 43 ? -140.52600 -19.20000 -90.14700 1.000 65.65828 C ? A ? 1 1
   ATOM 4 O . ALA B 43 ? -141.69500 -19.57200 -90.35100 1.000 75.37618 O ? A ? 1 1
   ATOM 5 CB . ALA B 43 ? -139.31100 -17.36100 -88.94400 1.000 63.74566 C ? A ? 1 1
   ATOM 6 N . LEU B 44 ? -139.52800 -19.31600 -91.03000 1.000 64.86852 N ? A ? 2 1
   ATOM 7 CA . LEU B 44 ? -139.74000 -19.92200 -92.37300 1.000 69.75736 C ? A ? 2 1
   ATOM 8 C . LEU B 44 ? -139.49500 -21.43200 -92.28700 1.000 70.00207 C ? A ? 2 1
   ATOM 9 O . LEU B 44 ? -139.08600 -21.89600 -91.20200 1.000 76.55438 O ? A ? 2 1
   ATOM 10 CB . LEU B 44 ? -138.80600 -19.25400 -93.38500 1.000 60.14639 C ? A ? 2 1
   ATOM 11 CG . LEU B 44 ? -139.33700 -17.95800 -93.99700 1.000 61.44143 C ? A ? 2 1
   ATOM 12 CD1 . LEU B 44 ? -139.45800 -16.86600 -92.94500 1.000 54.01437 C ? A ? 2 1
   ATOM 13 CD2 . LEU B 44 ? -138.45900 -17.49900 -95.14900 1.000 56.48659 C ? A ? 2 1
   ATOM 14 N . TYR B 45 ? -139.72600 -22.17000 -93.37900 1.000 59.99995 N ? A ? 3 1
   ATOM 15 CA . TYR B 45 ? -139.60100 -23.64500 -93.30000 1.000 57.32283 C ? A ? 3 1
   ATOM 16 C . TYR B 45 ? -138.85700 -24.27600 -94.45600 1.000 56.74396 C ? A ? 3 1
   ATOM 17 O . TYR B 45 ? -139.07400 -23.92900 -95.61300 1.000 62.43389 O ? A ? 3 1
   ATOM 18 CB . TYR B 45 ? -141.00300 -24.23700 -93.15100 1.000 52.92085 C ? A ? 3 1
   ATOM 19 CG . TYR B 45 ? -141.21600 -25.72400 -93.26700 1.000 52.38259 C ? A ? 3 1
   ATOM 20 CD1 . TYR B 45 ? -140.91000 -26.57900 -92.22400 1.000 56.93913 C ? A ? 3 1
   ATOM 21 CD2 . TYR B 45 ? -141.84300 -26.25800 -94.37700 1.000 48.07635 C ? A ? 3 1
   ATOM 22 CE1 . TYR B 45 ? -141.15400 -27.93800 -92.31200 1.000 54.32686 C ? A ? 3 1
   ATOM 23 CE2 . TYR B 45 ? -142.10000 -27.61100 -94.48000 1.000 46.96938 C ? A ? 3 1
   ATOM 24 CZ . TYR B 45 ? -141.75300 -28.45600 -93.44500 1.000 46.30454 C ? A ? 3 1
   ATOM 25 OH . TYR B 45 ? -142.00500 -29.79000 -93.54600 1.000 46.31756 O ? A ? 3 1
   ATOM 26 N . GLU B 46 ? -137.98800 -25.20500 -94.10400 1.000 55.08571 N ? A ? 4 1
   ATOM 27 CA . GLU B 46 ? -137.29400 -25.97200 -95.14300 1.000 58.33831 C ? A ? 4 1
   ATOM 28 C . GLU B 46 ? -137.79800 -27.40300 -94.97000 1.000 58.15033 C ? A ? 4 1
   ATOM 29 O . GLU B 46 ? -137.65200 -27.95000 -93.88300 1.000 54.92957 O ? A ? 4 1
   ATOM 30 CB . GLU B 46 ? -135.79500 -25.71400 -95.03600 1.000 65.36654 C ? A ? 4 1
   ATOM 31 CG . GLU B 46 ? -135.34000 -24.47400 -95.78500 1.000 78.39368 C ? A ? 4 1
   ATOM 32 CD . GLU B 46 ? -135.47100 -23.15800 -95.03200 1.000 94.42637 C ? A ? 4 1
   ATOM 33 OE1 . GLU B 46 ? -135.59200 -22.11000 -95.69600 1.000 106.21303 O ? A ? 4 1
   ATOM 34 OE2 . GLU B 46 ? -135.45000 -23.18000 -93.78600 1.000 86.79745 O ? A ? 4 1
   ATOM 35 N . ASP B 47 ? -138.42500 -27.94900 -96.00100 1.000 54.60978 N ? A ? 5 1
   ATOM 36 CA . ASP B 47 ? -139.03100 -29.29300 -95.91100 1.000 42.47948 C ? A ? 5 1
   ATOM 37 C . ASP B 47 ? -137.96300 -30.38500 -95.73400 1.000 40.51589 C ? A ? 5 1
   ATOM 38 O . ASP B 47 ? -136.94800 -30.28800 -96.43400 1.000 38.50796 O ? A ? 5 1
   ATOM 39 CB . ASP B 47 ? -140.01200 -29.53300 -97.05500 1.000 50.80276 C ? A ? 5 1
   ATOM 40 CG . ASP B 47 ? -140.87300 -30.78000 -96.98600 1.000 41.29366 C ? A ? 5 1
   ATOM 41 OD1 . ASP B 47 ? -140.98400 -31.43900 -98.01900 1.000 37.72780 O ? A ? 5 1
   ATOM 42 OD2 . ASP B 47 ? -141.47300 -31.03500 -95.93800 1.000 39.26308 O ? A ? 5 1
   ATOM 43 N . PRO B 48 ? -138.11900 -31.39000 -94.82800 1.000 36.04271 N ? A ? 6 1
   ATOM 44 CA . PRO B 48 ? -137.15400 -32.52100 -94.74100 1.000 34.99918 C ? A ? 6 1
   ATOM 45 C . PRO B 48 ? -136.94700 -33.18700 -96.09100 1.000 35.75218 C ? A ? 6 1
   ATOM 46 O . PRO B 48 ? -137.75700 -33.01500 -97.01600 1.000 39.52369 O ? A ? 6 1
   ATOM 47 CB . PRO B 48 ? -137.82200 -33.49200 -93.74500 1.000 36.32362 C ? A ? 6 1
   ATOM 48 CG . PRO B 48 ? -139.03500 -32.76900 -93.17800 1.000 33.21359 C ? A ? 6 1
   ATOM 49 CD . PRO B 48 ? -139.06200 -31.36100 -93.69400 1.000 33.57979 C ? A ? 6 1
   ATOM 50 N . PRO B 49 ? -135.88100 -33.96500 -96.25300 1.000 43.00484 N ? A ? 7 1
   ATOM 51 CA . PRO B 49 ? -135.67900 -34.66900 -97.52800 1.000 46.32746 C ? A ? 7 1
   ATOM 52 C . PRO B 49 ? -136.67600 -35.80300 -97.69000 1.000 43.36244 C ? A ? 7 1
   ATOM 53 O . PRO B 49 ? -137.32000 -36.25200 -96.73900 1.000 44.12183 O ? A ? 7 1
   ATOM 54 CB . PRO B 49 ? -134.24400 -35.20500 -97.43700 1.000 42.91786 C ? A ? 7 1
   ATOM 55 CG . PRO B 49 ? -133.62600 -34.49200 -96.27600 1.000 45.59549 C ? A ? 7 1
   ATOM 56 CD . PRO B 49 ? -134.75700 -34.16600 -95.32900 1.000 41.22672 C ? A ? 7 1
   ATOM 57 N . ASP B 50 ? -136.79800 -36.26600 -98.92600 1.000 40.83974 N ? A ? 8 1
   ATOM 58 CA . ASP B 50 ? -137.78800 -37.29100 -99.23300 1.000 44.18809 C ? A ? 8 1
   ATOM 59 C . ASP B 50 ? -137.33700 -38.63000 -98.67100 1.000 37.55406 C ? A ? 8 1
   ATOM 60 O . ASP B 50 ? -136.34500 -39.20000 -99.13200 1.000 43.24783 O ? A ? 8 1
   ATOM 61 CB . ASP B 50 ? -138.00800 -37.37700 -100.74100 1.000 40.55398 C ? A ? 8 1
   ATOM 62 CG . ASP B 50 ? -138.69000 -36.14800 -101.28300 1.000 38.54232 C ? A ? 8 1
   ATOM 63 OD1 . ASP B 50 ? -138.90700 -36.06700 -102.51400 1.000 37.91382 O ? A ? 8 1
   ATOM 64 OD2 . ASP B 50 ? -138.99700 -35.25700 -100.45500 1.000 39.32845 O ? A ? 8 1
   ATOM 65 N . GLN B 51 ? -138.13000 -39.14700 -97.74100 1.000 34.31007 N ? A ? 9 1
   ATOM 66 CA . GLN B 51 ? -137.90900 -40.50700 -97.22600 1.000 40.56371 C ? A ? 9 1
   ATOM 67 C . GLN B 51 ? -138.66300 -41.46300 -98.13800 1.000 36.14115 C ? A ? 9 1
   ATOM 68 O . GLN B 51 ? -139.87000 -41.49800 -98.08400 1.000 32.86909 O ? A ? 9 1
   ATOM 69 CB . GLN B 51 ? -138.39200 -40.62800 -95.78500 1.000 49.45804 C ? A ? 9 1
   ATOM 70 CG . GLN B 51 ? -138.07400 -41.98000 -95.17000 1.000 56.40475 C ? A ? 9 1
   ATOM 71 CD . GLN B 51 ? -136.59700 -42.26000 -95.03800 1.000 58.36750 C ? A ? 9 1
   ATOM 72 OE1 . GLN B 51 ? -135.87800 -41.53100 -94.36500 1.000 60.23126 O ? A ? 9 1
   ATOM 73 NE2 . GLN B 51 ? -136.12400 -43.30900 -95.69000 1.000 57.31136 N ? A ? 9 1
   ATOM 74 N . LYS B 52 ? -137.92800 -42.20300 -98.95200 1.000 41.38338 N ? A ? 10 1
   ATOM 75 CA . LYS B 52 ? -138.54600 -43.08000 -99.93700 1.000 40.78119 C ? A ? 10 1
   ATOM 76 C . LYS B 52 ? -138.55200 -44.55700 -99.51400 1.000 44.02903 C ? A ? 10 1
   ATOM 77 O . LYS B 52 ? -138.68300 -45.43700 -100.37400 1.000 44.48265 O ? A ? 10 1
   ATOM 78 CB . LYS B 52 ? -137.85600 -42.90100 -101.29400 1.000 35.50324 C ? A ? 10 1
   ATOM 79 CG . LYS B 52 ? -138.11400 -41.53500 -101.93500 1.000 36.45001 C ? A ? 10 1
   ATOM 80 CD . LYS B 52 ? -137.69200 -41.49500 -103.41700 1.000 46.08714 C ? A ? 10 1
   ATOM 81 CE . LYS B 52 ? -136.73100 -40.32600 -103.71000 1.000 39.27796 C ? A ? 10 1
   ATOM 82 NZ . LYS B 52 ? -135.68500 -40.69600 -104.72500 1.000 44.15680 N ? A ? 10 1
   ATOM 83 N . THR B 53 ? -138.42900 -44.84500 -98.21000 1.000 51.11837 N ? A ? 11 1
   ATOM 84 CA . THR B 53 ? -138.58900 -46.19800 -97.67500 1.000 49.93604 C ? A ? 11 1
   ATOM 85 C . THR B 53 ? -139.51700 -46.17400 -96.46400 1.000 43.87908 C ? A ? 11 1
   ATOM 86 O . THR B 53 ? -139.51100 -45.22400 -95.67100 1.000 39.51498 O ? A ? 11 1
   ATOM 87 CB . THR B 53 ? -137.24400 -46.85300 -97.25900 1.000 47.10122 C ? A ? 11 1
   ATOM 88 OG1 . THR B 53 ? -136.48800 -45.94500 -96.44800 1.000 61.80058 O ? A ? 11 1
   ATOM 89 CG2 . THR B 53 ? -136.41800 -47.23600 -98.46700 1.000 37.30982 C ? A ? 11 1
   ATOM 90 N . SER B 54 ? -140.29700 -47.24500 -96.32300 1.000 39.25834 N ? A ? 12 1
   ATOM 91 CA . SER B 54 ? -141.31200 -47.35200 -95.28900 1.000 40.91293 C ? A ? 12 1
   ATOM 92 C . SER B 54 ? -140.66000 -47.83100 -93.99400 1.000 51.58895 C ? A ? 12 1
   ATOM 93 O . SER B 54 ? -139.48500 -48.21600 -93.99200 1.000 47.35495 O ? A ? 12 1
   ATOM 94 CB . SER B 54 ? -142.43100 -48.27900 -95.77400 1.000 39.53786 C ? A ? 12 1
   ATOM 95 OG . SER B 54 ? -141.98800 -49.60600 -95.98300 1.000 49.26828 O ? A ? 12 1
   ATOM 96 N . PRO B 55 ? -141.38500 -47.78000 -92.85700 1.000 55.82910 N ? A ? 13 1
   ATOM 97 CA . PRO B 55 ? -140.78400 -48.26600 -91.59600 1.000 52.73064 C ? A ? 13 1
   ATOM 98 C . PRO B 55 ? -140.34500 -49.71600 -91.67300 1.000 51.33577 C ? A ? 13 1
   ATOM 99 O . PRO B 55 ? -139.28600 -50.08100 -91.14300 1.000 39.28268 O ? A ? 13 1
   ATOM 100 CB . PRO B 55 ? -141.91300 -48.08300 -90.56900 1.000 55.06321 C ? A ? 13 1
   ATOM 101 CG . PRO B 55 ? -142.86500 -47.10600 -91.17800 1.000 52.10362 C ? A ? 13 1
   ATOM 102 CD . PRO B 55 ? -142.76900 -47.29800 -92.65600 1.000 50.34868 C ? A ? 13 1
   ATOM 103 N . SER B 56 ? -141.14300 -50.55500 -92.33700 1.000 57.41605 N ? A ? 14 1
   ATOM 104 CA . SER B 56 ? -140.82800 -51.96100 -92.55600 1.000 52.30096 C ? A ? 14 1
   ATOM 105 C . SER B 56 ? -139.63400 -52.16900 -93.47600 1.000 45.59072 C ? A ? 14 1
   ATOM 106 O . SER B 56 ? -139.30700 -53.32200 -93.77300 1.000 45.97283 O ? A ? 14 1
   ATOM 107 CB . SER B 56 ? -142.05900 -52.66400 -93.12800 1.000 47.01784 C ? A ? 14 1
   ATOM 108 OG . SER B 56 ? -143.23000 -52.14500 -92.51000 1.000 47.97534 O ? A ? 14 1
   ATOM 109 N . GLY B 57 ? -138.99400 -51.09800 -93.94200 1.000 44.70466 N ? A ? 15 1
   ATOM 110 CA . GLY B 57 ? -137.91300 -51.21600 -94.90100 1.000 46.56763 C ? A ? 15 1
   ATOM 111 C . GLY B 57 ? -138.31700 -51.48000 -96.34000 1.000 49.03058 C ? A ? 15 1
   ATOM 112 O . GLY B 57 ? -137.47500 -51.91100 -97.13400 1.000 49.62190 O ? A ? 15 1
   ATOM 113 N . LYS B 58 ? -139.61100 -51.23200 -96.72200 1.000 53.10339 N ? A ? 16 1
   ATOM 114 CA . LYS B 58 ? -139.87600 -51.46700 -98.13800 1.000 55.24882 C ? A ? 16 1
   ATOM 115 C . LYS B 58 ? -139.82400 -50.15500 -98.92300 1.000 50.50126 C ? A ? 16 1
   ATOM 116 O . LYS B 58 ? -140.04300 -49.07800 -98.36200 1.000 48.48470 O ? A ? 16 1
   ATOM 117 CB . LYS B 58 ? -141.24000 -52.13800 -98.32000 1.000 44.91413 C ? A ? 16 1
   ATOM 118 CG . LYS B 58 ? -141.32700 -53.50100 -97.64600 1.000 50.95086 C ? A ? 16 1
   ATOM 119 CD . LYS B 58 ? -142.33900 -54.40800 -98.34700 1.000 76.10466 C ? A ? 16 1
   ATOM 120 CE . LYS B 58 ? -142.02700 -54.57900 -99.84100 1.000 81.13542 C ? A ? 16 1
   ATOM 121 NZ . LYS B 58 ? -142.70700 -55.76400 -100.45500 1.000 58.08887 N ? A ? 16 1
   ATOM 122 N . PRO B 59 ? -139.51200 -50.18200 -100.21900 1.000 48.74697 N ? A ? 17 1
   ATOM 123 CA . PRO B 59 ? -139.34900 -48.92200 -100.95600 1.000 44.06201 C ? A ? 17 1
   ATOM 124 C . PRO B 59 ? -140.63100 -48.48800 -101.65800 1.000 44.31447 C ? A ? 17 1
   ATOM 125 O . PRO B 59 ? -141.39200 -49.30100 -102.19200 1.000 42.80331 O ? A ? 17 1
   ATOM 126 CB . PRO B 59 ? -138.24200 -49.26100 -101.96800 1.000 41.60384 C ? A ? 17 1
   ATOM 127 CG . PRO B 59 ? -138.06400 -50.80700 -101.89800 1.000 39.00563 C ? A ? 17 1
   ATOM 128 CD . PRO B 59 ? -139.17600 -51.34400 -101.05600 1.000 42.34473 C ? A ? 17 1
   ATOM 129 N . ALA B 60 ? -140.86300 -47.17500 -101.65500 1.000 41.82958 N ? A ? 18 1
   ATOM 130 CA . ALA B 60 ? -142.12400 -46.62600 -102.13700 1.000 36.38828 C ? A ? 18 1
   ATOM 131 C . ALA B 60 ? -142.31600 -46.90600 -103.62300 1.000 30.69653 C ? A ? 18 1
   ATOM 132 O . ALA B 60 ? -141.36700 -46.93200 -104.40300 1.000 29.31572 O ? A ? 18 1
   ATOM 133 CB . ALA B 60 ? -142.18600 -45.11900 -101.88700 1.000 38.37881 C ? A ? 18 1
   ATOM 134 N . THR B 61 ? -143.57100 -47.10400 -104.01200 1.000 29.74111 N ? A ? 19 1
   ATOM 135 CA . THR B 61 ? -143.92800 -47.50000 -105.36800 1.000 31.37552 C ? A ? 19 1
   ATOM 136 C . THR B 61 ? -145.06100 -46.63800 -105.91100 1.000 33.67001 C ? A ? 19 1
   ATOM 137 O . THR B 61 ? -145.75200 -47.03200 -106.86600 1.000 29.90155 O ? A ? 19 1
   ATOM 138 CB . THR B 61 ? -144.34300 -48.96200 -105.38300 1.000 30.83063 C ? A ? 19 1
   ATOM 139 OG1 . THR B 61 ? -145.51000 -49.10100 -104.56300 1.000 27.03102 O ? A ? 19 1
   ATOM 140 CG2 . THR B 61 ? -143.22700 -49.81400 -104.81500 1.000 29.07197 C ? A ? 19 1
   ATOM 141 N . LEU B 62 ? -145.28000 -45.48100 -105.29700 1.000 29.09468 N ? A ? 20 1
   ATOM 142 CA . LEU B 62 ? -146.44100 -44.67400 -105.62500 1.000 24.19935 C ? A ? 20 1
   ATOM 143 C . LEU B 62 ? -146.19500 -43.27300 -105.10000 1.000 26.15062 C ? A ? 20 1
   ATOM 144 O . LEU B 62 ? -146.16000 -43.06200 -103.88200 1.000 25.79105 O ? A ? 20 1
   ATOM 145 CB . LEU B 62 ? -147.69400 -45.25700 -105.02200 1.000 26.46207 C ? A ? 20 1
   ATOM 146 CG . LEU B 62 ? -148.83600 -44.46800 -105.61600 1.000 24.60945 C ? A ? 20 1
   ATOM 147 CD1 . LEU B 62 ? -148.79500 -44.67500 -107.13000 1.000 27.25829 C ? A ? 20 1
   ATOM 148 CD2 . LEU B 62 ? -150.14100 -44.91500 -104.99600 1.000 23.06430 C ? A ? 20 1
   ATOM 149 N . LYS B 63 ? -146.02000 -42.34000 -106.02400 1.000 23.45100 N ? A ? 21 1
   ATOM 150 CA . LYS B 63 ? -145.81000 -40.93400 -105.73100 1.000 23.96326 C ? A ? 21 1
   ATOM 151 C . LYS B 63 ? -147.07500 -40.20600 -106.14800 1.000 29.82445 C ? A ? 21 1
   ATOM 152 O . LYS B 63 ? -147.42600 -40.19600 -107.33600 1.000 32.53110 O ? A ? 21 1
   ATOM 153 CB . LYS B 63 ? -144.58800 -40.40600 -106.48600 1.000 22.42232 C ? A ? 21 1
   ATOM 154 CG . LYS B 63 ? -144.12600 -39.00800 -106.13900 1.000 19.76525 C ? A ? 21 1
   ATOM 155 CD . LYS B 63 ? -142.75000 -38.75400 -106.76300 1.000 23.40566 C ? A ? 21 1
   ATOM 156 CE . LYS B 63 ? -142.18200 -37.39800 -106.38200 1.000 23.58054 C ? A ? 21 1
   ATOM 157 NZ . LYS B 63 ? -140.73600 -37.37100 -106.64300 1.000 19.87942 N ? A ? 21 1
   ATOM 158 N . ILE B 64 ? -147.77400 -39.63000 -105.18100 1.000 22.62386 N ? A ? 22 1
   ATOM 159 CA . ILE B 64 ? -148.97800 -38.85600 -105.44100 1.000 21.57440 C ? A ? 22 1
   ATOM 160 C . ILE B 64 ? -148.72000 -37.41300 -105.04000 1.000 23.82797 C ? A ? 22 1
   ATOM 161 O . ILE B 64 ? -148.17200 -37.14300 -103.96400 1.000 30.78650 O ? A ? 22 1
   ATOM 162 CB . ILE B 64 ? -150.18500 -39.43600 -104.69000 1.000 24.65244 C ? A ? 22 1
   ATOM 163 CG1 . ILE B 64 ? -150.37800 -40.89600 -105.09500 1.000 24.17810 C ? A ? 22 1
   ATOM 164 CG2 . ILE B 64 ? -151.45300 -38.57900 -104.92300 1.000 23.70428 C ? A ? 22 1
   ATOM 165 CD1 . ILE B 64 ? -151.27900 -41.63900 -104.15900 1.000 27.14168 C ? A ? 22 1
   ATOM 166 N . CYS B 65 ? -149.12400 -36.49400 -105.90100 1.000 25.54809 N ? A ? 23 1
   ATOM 167 CA . CYS B 65 ? -148.91800 -35.06800 -105.71600 1.000 20.96936 C ? A ? 23 1
   ATOM 168 C . CYS B 65 ? -150.24900 -34.34800 -105.86500 1.000 25.64645 C ? A ? 23 1
   ATOM 169 O . CYS B 65 ? -150.96600 -34.57100 -106.84800 1.000 33.85751 O ? A ? 23 1
   ATOM 170 CB . CYS B 65 ? -147.92500 -34.54900 -106.74400 1.000 19.13827 C ? A ? 23 1
   ATOM 171 SG . CYS B 65 ? -147.50300 -32.83700 -106.48900 1.000 31.78332 S ? A ? 23 1
   ATOM 172 N . SER B 66 ? -150.58300 -33.49000 -104.90300 1.000 23.17337 N ? A ? 24 1
   ATOM 173 CA . SER B 66 ? -151.74800 -32.62000 -105.00400 1.000 19.90908 C ? A ? 24 1
   ATOM 174 C . SER B 66 ? -151.30500 -31.16200 -105.02900 1.000 20.64331 C ? A ? 24 1
   ATOM 175 O . SER B 66 ? -150.19400 -30.82600 -104.61900 1.000 30.73986 O ? A ? 24 1
   ATOM 176 CB . SER B 66 ? -152.72800 -32.83500 -103.85300 1.000 21.10192 C ? A ? 24 1
   ATOM 177 OG . SER B 66 ? -153.77900 -31.87100 -103.90400 1.000 30.11571 O ? A ? 24 1
   ATOM 178 N . TRP B 67 ? -152.18700 -30.28800 -105.51200 1.000 21.46870 N ? A ? 25 1
   ATOM 179 CA . TRP B 67 ? -151.82400 -28.88900 -105.72200 1.000 25.62137 C ? A ? 25 1
   ATOM 180 C . TRP B 67 ? -153.04000 -28.02200 -106.00600 1.000 26.77421 C ? A ? 25 1
   ATOM 181 O . TRP B 67 ? -153.80300 -28.32100 -106.93100 1.000 29.87792 O ? A ? 25 1
   ATOM 182 CB . TRP B 67 ? -150.84400 -28.76300 -106.88600 1.000 21.15743 C ? A ? 25 1
   ATOM 183 CG . TRP B 67 ? -150.03800 -27.50200 -106.87900 1.000 25.99791 C ? A ? 25 1
   ATOM 184 CD1 . TRP B 67 ? -150.27500 -26.37000 -106.14700 1.000 28.66629 C ? A ? 25 1
   ATOM 185 CD2 . TRP B 67 ? -148.85200 -27.24100 -107.64500 1.000 28.50816 C ? A ? 25 1
   ATOM 186 NE1 . TRP B 67 ? -149.30900 -25.42000 -106.41300 1.000 29.83837 N ? A ? 25 1
   ATOM 187 CE2 . TRP B 67 ? -148.42400 -25.93500 -107.32600 1.000 29.57824 C ? A ? 25 1
   ATOM 188 CE3 . TRP B 67 ? -148.11400 -27.98700 -108.57500 1.000 23.54251 C ? A ? 25 1
   ATOM 189 CZ2 . TRP B 67 ? -147.29400 -25.36500 -107.89700 1.000 28.65099 C ? A ? 25 1
   ATOM 190 CZ3 . TRP B 67 ? -146.99800 -27.42000 -109.13000 1.000 26.23736 C ? A ? 25 1
   ATOM 191 CH2 . TRP B 67 ? -146.59500 -26.12100 -108.79200 1.000 25.16807 C ? A ? 25 1
   ATOM 192 N . ASN B 68 ? -153.23100 -26.94200 -105.24200 1.000 27.52432 N ? A ? 26 1
   ATOM 193 CA . ASN B 68 ? -154.27400 -25.97000 -105.56600 1.000 28.14116 C ? A ? 26 1
   ATOM 194 C . ASN B 68 ? -153.65500 -24.92600 -106.47700 1.000 32.30953 C ? A ? 26 1
   ATOM 195 O . ASN B 68 ? -152.86400 -24.09000 -106.02600 1.000 28.79465 O ? A ? 26 1
   ATOM 196 CB . ASN B 68 ? -154.88200 -25.31200 -104.33200 1.000 29.87814 C ? A ? 26 1
   ATOM 197 CG . ASN B 68 ? -156.09400 -24.43900 -104.68200 1.000 32.54232 C ? A ? 26 1
   ATOM 198 OD1 . ASN B 68 ? -156.12800 -23.79100 -105.73400 1.000 33.90649 O ? A ? 26 1
   ATOM 199 ND2 . ASN B 68 ? -157.10000 -24.43500 -103.80400 1.000 32.81271 N ? A ? 26 1
   ATOM 200 N . VAL B 69 ? -154.04300 -24.96600 -107.75600 1.000 30.69429 N ? A ? 27 1
   ATOM 201 CA . VAL B 69 ? -153.40900 -24.16100 -108.78800 1.000 29.72187 C ? A ? 27 1
   ATOM 202 C . VAL B 69 ? -153.99000 -22.76200 -108.88300 1.000 34.45054 C ? A ? 27 1
   ATOM 203 O . VAL B 69 ? -153.47700 -21.95000 -109.66900 1.000 36.93785 O ? A ? 27 1
   ATOM 204 CB . VAL B 69 ? -153.53900 -24.90600 -110.12300 1.000 28.54072 C ? A ? 27 1
   ATOM 205 CG1 . VAL B 69 ? -152.77500 -26.20800 -110.05300 1.000 24.74871 C ? A ? 27 1
   ATOM 206 CG2 . VAL B 69 ? -155.01300 -25.18300 -110.39500 1.000 31.85704 C ? A ? 27 1
   ATOM 207 N . ASP B 70 ? -155.02000 -22.44900 -108.08000 1.000 34.85741 N ? A ? 28 1
   ATOM 208 CA . ASP B 70 ? -155.81600 -21.21900 -108.13800 1.000 44.57644 C ? A ? 28 1
   ATOM 209 C . ASP B 70 ? -155.84900 -20.64600 -109.55300 1.000 42.49943 C ? A ? 28 1
   ATOM 210 O . ASP B 70 ? -155.23500 -19.60800 -109.82600 1.000 42.53683 O ? A ? 28 1
   ATOM 211 CB . ASP B 70 ? -155.30800 -20.17300 -107.12200 1.000 40.18608 C ? A ? 28 1
   ATOM 212 CG . ASP B 70 ? -156.46800 -19.37800 -106.44200 1.000 47.70248 C ? A ? 28 1
   ATOM 213 OD1 . ASP B 70 ? -157.09600 -18.55100 -107.15100 1.000 49.18170 O ? A ? 28 1
   ATOM 214 OD2 . ASP B 70 ? -156.76200 -19.57900 -105.22300 1.000 30.68270 O ? A ? 28 1
   ATOM 215 N . GLY B 71 ? -156.55700 -21.34000 -110.45300 1.000 43.30780 N ? A ? 29 1
   ATOM 216 CA . GLY B 71 ? -156.62600 -21.00600 -111.86700 1.000 34.47001 C ? A ? 29 1
   ATOM 217 C . GLY B 71 ? -155.71000 -21.86900 -112.71100 1.000 33.09545 C ? A ? 29 1
   ATOM 218 O . GLY B 71 ? -154.49500 -21.63900 -112.74600 1.000 41.66595 O ? A ? 29 1
   ATOM 219 N . LEU B 72 ? -156.27300 -22.87000 -113.39400 1.000 33.31383 N ? A ? 30 1
   ATOM 220 CA . LEU B 72 ? -155.44500 -23.85300 -114.08400 1.000 27.45357 C ? A ? 30 1
   ATOM 221 C . LEU B 72 ? -154.71600 -23.24600 -115.26800 1.000 36.25393 C ? A ? 30 1
   ATOM 222 O . LEU B 72 ? -153.62000 -23.69300 -115.63100 1.000 32.47767 O ? A ? 30 1
   ATOM 223 CB . LEU B 72 ? -156.29000 -25.01800 -114.56700 1.000 26.69922 C ? A ? 30 1
   ATOM 224 CG . LEU B 72 ? -155.31200 -26.09100 -115.00900 1.000 30.89093 C ? A ? 30 1
   ATOM 225 CD1 . LEU B 72 ? -154.74900 -26.80800 -113.77200 1.000 42.41651 C ? A ? 30 1
   ATOM 226 CD2 . LEU B 72 ? -155.98400 -27.05600 -115.95500 1.000 28.10297 C ? A ? 30 1
   ATOM 227 N . ARG B 73 ? -155.31400 -22.24100 -115.90000 1.000 40.29376 N ? A ? 31 1
   ATOM 228 CA . ARG B 73 ? -154.65700 -21.65100 -117.05400 1.000 37.84599 C ? A ? 31 1
   ATOM 229 C . ARG B 73 ? -153.48000 -20.77600 -116.62800 1.000 43.98691 C ? A ? 31 1
   ATOM 230 O . ARG B 73 ? -152.38300 -20.88200 -117.19500 1.000 43.52869 O ? A ? 31 1
   ATOM 231 CB . ARG B 73 ? -155.68700 -20.90100 -117.88900 1.000 34.72430 C ? A ? 31 1
   ATOM 232 CG . ARG B 73 ? -156.33500 -21.84200 -118.89200 1.000 31.38896 C ? A ? 31 1
   ATOM 233 CD . ARG B 73 ? -157.55600 -21.25800 -119.50400 1.000 31.72562 C ? A ? 31 1
   ATOM 234 NE . ARG B 73 ? -158.58600 -21.00800 -118.51300 1.000 32.60186 N ? A ? 31 1
   ATOM 235 CZ . ARG B 73 ? -159.72200 -20.38700 -118.79900 1.000 35.95228 C ? A ? 31 1
   ATOM 236 NH1 . ARG B 73 ? -159.95100 -19.97100 -120.04400 1.000 43.49794 N ? A ? 31 1
   ATOM 237 NH2 . ARG B 73 ? -160.62300 -20.18200 -117.85100 1.000 32.90971 N ? A ? 31 1
   ATOM 238 N . ALA B 74 ? -153.66700 -19.95700 -115.58500 1.000 43.24431 N ? A ? 32 1
   ATOM 239 CA . ALA B 74 ? -152.56900 -19.14300 -115.06700 1.000 34.12307 C ? A ? 32 1
   ATOM 240 C . ALA B 74 ? -151.42400 -20.00500 -114.54300 1.000 36.42030 C ? A ? 32 1
   ATOM 241 O . ALA B 74 ? -150.25400 -19.77600 -114.87400 1.000 42.32194 O ? A ? 32 1
   ATOM 242 CB . ALA B 74 ? -153.08600 -18.22300 -113.97000 1.000 29.79861 C ? A ? 32 1
   ATOM 243 N . TRP B 75 ? -151.74700 -20.98700 -113.69600 1.000 35.78543 N ? A ? 33 1
   ATOM 244 CA . TRP B 75 ? -150.73300 -21.87000 -113.12300 1.000 32.69588 C ? A ? 33 1
   ATOM 245 C . TRP B 75 ? -149.88000 -22.49900 -114.20800 1.000 32.46637 C ? A ? 33 1
   ATOM 246 O . TRP B 75 ? -148.66600 -22.64800 -114.04500 1.000 31.73965 O ? A ? 33 1
   ATOM 247 CB . TRP B 75 ? -151.42700 -22.94500 -112.28500 1.000 33.05869 C ? A ? 33 1
   ATOM 248 CG . TRP B 75 ? -150.58800 -24.15100 -111.91500 1.000 31.86182 C ? A ? 33 1
   ATOM 249 CD1 . TRP B 75 ? -149.66400 -24.22600 -110.91600 1.000 33.74756 C ? A ? 33 1
   ATOM 250 CD2 . TRP B 75 ? -150.64200 -25.46000 -112.50500 1.000 28.34914 C ? A ? 33 1
   ATOM 251 NE1 . TRP B 75 ? -149.13200 -25.49000 -110.85300 1.000 26.96050 N ? A ? 33 1
   ATOM 252 CE2 . TRP B 75 ? -149.71700 -26.26800 -111.81400 1.000 27.21396 C ? A ? 33 1
   ATOM 253 CE3 . TRP B 75 ? -151.38600 -26.02600 -113.54600 1.000 27.54742 C ? A ? 33 1
   ATOM 254 CZ2 . TRP B 75 ? -149.49600 -27.60500 -112.14200 1.000 27.09030 C ? A ? 33 1
   ATOM 255 CZ3 . TRP B 75 ? -151.17000 -27.35300 -113.86800 1.000 29.46367 C ? A ? 33 1
   ATOM 256 CH2 . TRP B 75 ? -150.22700 -28.12800 -113.16900 1.000 26.85107 C ? A ? 33 1
   ATOM 257 N . ILE B 76 ? -150.50800 -22.85900 -115.33200 1.000 34.27290 N ? A ? 34 1
   ATOM 258 CA . ILE B 76 ? -149.79300 -23.48200 -116.43600 1.000 31.29274 C ? A ? 34 1
   ATOM 259 C . ILE B 76 ? -148.82100 -22.49600 -117.05700 1.000 42.24835 C ? A ? 34 1
   ATOM 260 O . ILE B 76 ? -147.64000 -22.80600 -117.25600 1.000 46.61726 O ? A ? 34 1
   ATOM 261 CB . ILE B 76 ? -150.78900 -24.02400 -117.48000 1.000 32.28588 C ? A ? 34 1
   ATOM 262 CG1 . ILE B 76 ? -151.22300 -25.43200 -117.13300 1.000 38.10564 C ? A ? 34 1
   ATOM 263 CG2 . ILE B 76 ? -150.12700 -24.18000 -118.81400 1.000 32.61255 C ? A ? 34 1
   ATOM 264 CD1 . ILE B 76 ? -152.16500 -25.99900 -118.15000 1.000 37.41546 C ? A ? 34 1
   ATOM 265 N . LYS B 77 ? -149.27000 -21.26700 -117.26100 1.000 43.11426 N ? A ? 35 1
   ATOM 266 CA . LYS B 77 ? -148.39900 -20.22100 -117.85200 1.000 42.84494 C ? A ? 35 1
   ATOM 267 C . LYS B 77 ? -147.25100 -19.89300 -116.90400 1.000 42.41495 C ? A ? 35 1
   ATOM 268 O . LYS B 77 ? -146.22200 -19.47700 -117.40100 1.000 54.09064 O ? A ? 35 1
   ATOM 269 CB . LYS B 77 ? -149.23600 -18.98000 -118.16600 1.000 46.49797 C ? A ? 35 1
   ATOM 270 CG . LYS B 77 ? -150.30000 -19.17200 -119.23600 1.000 61.15510 C ? A ? 35 1
   ATOM 271 CD . LYS B 77 ? -151.09900 -17.91700 -119.50900 1.000 72.64178 C ? A ? 35 1
   ATOM 272 CE . LYS B 77 ? -152.19300 -18.11100 -120.53900 1.000 84.42669 C ? A ? 35 1
   ATOM 273 NZ . LYS B 77 ? -151.63900 -18.47600 -121.86500 1.000 94.63071 N ? A ? 35 1
   ATOM 274 N . LYS B 78 ? -147.45100 -20.03900 -115.59700 1.000 45.55286 N ? A ? 36 1
   ATOM 275 CA . LYS B 78 ? -146.39500 -19.77500 -114.58100 1.000 44.46279 C ? A ? 36 1
   ATOM 276 C . LYS B 78 ? -145.50000 -21.00200 -114.39700 1.000 40.63850 C ? A ? 36 1
   ATOM 277 O . LYS B 78 ? -144.92800 -21.11700 -113.30800 1.000 32.51767 O ? A ? 36 1
   ATOM 278 CB . LYS B 78 ? -146.98000 -19.20900 -113.28900 1.000 39.93910 C ? A ? 36 1
   ATOM 279 CG . LYS B 78 ? -147.73900 -17.90300 -113.44500 1.000 46.79178 C ? A ? 36 1
   ATOM 280 CD . LYS B 78 ? -148.22400 -17.35300 -112.13100 1.000 46.06807 C ? A ? 36 1
   ATOM 281 CE . LYS B 78 ? -149.73000 -17.34800 -112.02000 1.000 33.77249 C ? A ? 36 1
   ATOM 282 NZ . LYS B 78 ? -150.15700 -17.51200 -110.61500 1.000 42.39536 N ? A ? 36 1
   ATOM 283 N . LYS B 79 ? -145.47900 -21.90700 -115.37300 1.000 44.10410 N ? A ? 37 1
   ATOM 284 CA . LYS B 79 ? -144.51200 -23.03900 -115.42500 1.000 49.93887 C ? A ? 37 1
   ATOM 285 C . LYS B 79 ? -144.88400 -24.24100 -114.55900 1.000 40.95622 C ? A ? 37 1
   ATOM 286 O . LYS B 79 ? -144.01500 -25.07800 -114.34600 1.000 42.64734 O ? A ? 37 1
   ATOM 287 CB . LYS B 79 ? -143.08100 -22.51000 -115.29300 1.000 61.13968 C ? A ? 37 1
   ATOM 288 CG . LYS B 79 ? -142.61300 -21.60600 -116.42300 1.000 54.41627 C ? A ? 37 1
   ATOM 289 CD . LYS B 79 ? -142.44800 -22.31700 -117.74400 1.000 65.20762 C ? A ? 37 1
   ATOM 290 CE . LYS B 79 ? -141.89000 -21.41300 -118.82000 1.000 72.91706 C ? A ? 37 1
   ATOM 291 NZ . LYS B 79 ? -142.88700 -20.40500 -119.24800 1.000 58.70838 N ? A ? 37 1
   ATOM 292 N . GLY B 80 ? -146.14200 -24.33800 -114.14900 1.000 41.03186 N ? A ? 38 1
   ATOM 293 CA . GLY B 80 ? -146.60000 -25.46300 -113.32400 1.000 39.61468 C ? A ? 38 1
   ATOM 294 C . GLY B 80 ? -146.36200 -26.79400 -113.99500 1.000 38.58341 C ? A ? 38 1
   ATOM 295 O . GLY B 80 ? -145.84500 -27.67700 -113.32600 1.000 30.07057 O ? A ? 38 1
   ATOM 296 N . LEU B 81 ? -146.74300 -26.93200 -115.26100 1.000 35.87508 N ? A ? 39 1
   ATOM 297 CA . LEU B 81 ? -146.50700 -28.25200 -115.84300 1.000 39.47481 C ? A ? 39 1
   ATOM 298 C . LEU B 81 ? -145.02700 -28.60700 -115.82800 1.000 40.60684 C ? A ? 39 1
   ATOM 299 O . LEU B 81 ? -144.66600 -29.76100 -115.57700 1.000 47.92340 O ? A ? 39 1
   ATOM 300 CB . LEU B 81 ? -147.06100 -28.31700 -117.27100 1.000 35.28079 C ? A ? 39 1
   ATOM 301 CG . LEU B 81 ? -148.56900 -28.50800 -117.35900 1.000 33.92423 C ? A ? 39 1
   ATOM 302 CD1 . LEU B 81 ? -149.00900 -28.62300 -118.80500 1.000 34.95413 C ? A ? 39 1
   ATOM 303 CD2 . LEU B 81 ? -148.93700 -29.73800 -116.56300 1.000 27.66828 C ? A ? 39 1
   ATOM 304 N . ASP B 82 ? -144.15100 -27.63800 -116.10400 1.000 37.55828 N ? A ? 40 1
   ATOM 305 CA . ASP B 82 ? -142.73000 -27.95800 -116.10000 1.000 34.55489 C ? A ? 40 1
   ATOM 306 C . ASP B 82 ? -142.31700 -28.48100 -114.73100 1.000 32.60916 C ? A ? 40 1
   ATOM 307 O . ASP B 82 ? -141.57000 -29.46200 -114.63300 1.000 30.64474 O ? A ? 40 1
   ATOM 308 CB . ASP B 82 ? -141.89900 -26.74200 -116.52800 1.000 34.33856 C ? A ? 40 1
   ATOM 309 CG . ASP B 82 ? -142.06900 -26.39800 -118.02200 1.000 44.59339 C ? A ? 40 1
   ATOM 310 OD1 . ASP B 82 ? -142.27100 -27.31100 -118.86000 1.000 47.45038 O ? A ? 40 1
   ATOM 311 OD2 . ASP B 82 ? -142.00100 -25.19800 -118.36300 1.000 52.29661 O ? A ? 40 1
   ATOM 312 N . TRP B 83 ? -142.86400 -27.89700 -113.66200 1.000 35.07257 N ? A ? 41 1
   ATOM 313 CA . TRP B 83 ? -142.55700 -28.41800 -112.33800 1.000 34.26418 C ? A ? 41 1
   ATOM 314 C . TRP B 83 ? -143.14300 -29.80500 -112.13100 1.000 37.59267 C ? A ? 41 1
   ATOM 315 O . TRP B 83 ? -142.49200 -30.66600 -111.53300 1.000 39.16219 O ? A ? 41 1
   ATOM 316 CB . TRP B 83 ? -143.06300 -27.49800 -111.24500 1.000 27.90970 C ? A ? 41 1
   ATOM 317 CG . TRP B 83 ? -142.70500 -28.02900 -109.88300 1.000 31.14985 C ? A ? 41 1
   ATOM 318 CD1 . TRP B 83 ? -141.60100 -27.71500 -109.14900 1.000 35.03652 C ? A ? 41 1
   ATOM 319 CD2 . TRP B 83 ? -143.44500 -28.98200 -109.10000 1.000 38.15372 C ? A ? 41 1
   ATOM 320 NE1 . TRP B 83 ? -141.60800 -28.40600 -107.95600 1.000 37.04111 N ? A ? 41 1
   ATOM 321 CE2 . TRP B 83 ? -142.73100 -29.18500 -107.90200 1.000 38.34162 C ? A ? 41 1
   ATOM 322 CE3 . TRP B 83 ? -144.64400 -29.67500 -109.29200 1.000 36.33317 C ? A ? 41 1
   ATOM 323 CZ2 . TRP B 83 ? -143.17600 -30.04300 -106.90800 1.000 39.38821 C ? A ? 41 1
   ATOM 324 CZ3 . TRP B 83 ? -145.08000 -30.52600 -108.30500 1.000 33.12334 C ? A ? 41 1
   ATOM 325 CH2 . TRP B 83 ? -144.34900 -30.70500 -107.13100 1.000 36.51956 C ? A ? 41 1
   ATOM 326 N . VAL B 84 ? -144.38000 -30.04300 -112.56600 1.000 34.78987 N ? A ? 42 1
   ATOM 327 CA . VAL B 84 ? -144.93900 -31.37300 -112.34100 1.000 32.43991 C ? A ? 42 1
   ATOM 328 C . VAL B 84 ? -144.10000 -32.40900 -113.06200 1.000 26.79511 C ? A ? 42 1
   ATOM 329 O . VAL B 84 ? -143.86100 -33.50600 -112.54700 1.000 30.65038 O ? A ? 42 1
   ATOM 330 CB . VAL B 84 ? -146.41900 -31.44400 -112.75800 1.000 36.04919 C ? A ? 42 1
   ATOM 331 CG1 . VAL B 84 ? -146.92000 -32.87100 -112.61000 1.000 27.16605 C ? A ? 42 1
   ATOM 332 CG2 . VAL B 84 ? -147.28600 -30.47900 -111.91600 1.000 27.29651 C ? A ? 42 1
   ATOM 333 N . LYS B 85 ? -143.59200 -32.05400 -114.24000 1.000 29.76914 N ? A ? 43 1
   ATOM 334 CA . LYS B 85 ? -142.75000 -32.97900 -114.98900 1.000 35.99204 C ? A ? 43 1
   ATOM 335 C . LYS B 85 ? -141.50100 -33.35900 -114.20800 1.000 33.06447 C ? A ? 43 1
   ATOM 336 O . LYS B 85 ? -141.05800 -34.51200 -114.26300 1.000 39.45764 O ? A ? 43 1
   ATOM 337 CB . LYS B 85 ? -142.38700 -32.37500 -116.35300 1.000 39.18655 C ? A ? 43 1
   ATOM 338 CG . LYS B 85 ? -143.49900 -32.50800 -117.40400 1.000 42.20630 C ? A ? 43 1
   ATOM 339 CD . LYS B 85 ? -143.06400 -32.01700 -118.80100 1.000 47.67162 C ? A ? 43 1
   ATOM 340 CE . LYS B 85 ? -143.50200 -30.57400 -119.05800 1.000 47.62901 C ? A ? 43 1
   ATOM 341 NZ . LYS B 85 ? -143.96700 -30.34000 -120.46700 1.000 53.06433 N ? A ? 43 1
   ATOM 342 N . GLU B 86 ? -140.93000 -32.41300 -113.45500 1.000 30.95226 N ? A ? 44 1
   ATOM 343 CA . GLU B 86 ? -139.71700 -32.68800 -112.69400 1.000 35.21642 C ? A ? 44 1
   ATOM 344 C . GLU B 86 ? -140.02400 -33.56500 -111.48300 1.000 34.58389 C ? A ? 44 1
   ATOM 345 O . GLU B 86 ? -139.28800 -34.50800 -111.17700 1.000 34.06193 O ? A ? 44 1
   ATOM 346 CB . GLU B 86 ? -139.06100 -31.36500 -112.25900 1.000 38.01021 C ? A ? 44 1
   ATOM 347 CG . GLU B 86 ? -137.56300 -31.47000 -111.84700 1.000 67.81651 C ? A ? 44 1
   ATOM 348 CD . GLU B 86 ? -137.28600 -31.27000 -110.32100 1.000 78.91538 C ? A ? 44 1
   ATOM 349 OE1 . GLU B 86 ? -138.08800 -30.55500 -109.63200 1.000 61.41229 O ? A ? 44 1
   ATOM 350 OE2 . GLU B 86 ? -136.23000 -31.79300 -109.84500 1.000 58.57170 O ? A ? 44 1
   ATOM 351 N . GLU B 87 ? -141.11900 -33.25000 -110.77400 1.000 39.93464 N ? A ? 45 1
   ATOM 352 CA . GLU B 87 ? -141.60600 -34.04700 -109.64600 1.000 34.91306 C ? A ? 45 1
   ATOM 353 C . GLU B 87 ? -141.98100 -35.47000 -110.05500 1.000 40.13081 C ? A ? 45 1
   ATOM 354 O . GLU B 87 ? -141.87000 -36.40100 -109.24700 1.000 42.62611 O ? A ? 45 1
   ATOM 355 CB . GLU B 87 ? -142.81700 -33.35400 -109.01700 1.000 32.14459 C ? A ? 45 1
   ATOM 356 CG . GLU B 87 ? -143.32800 -34.03800 -107.78400 1.000 38.74600 C ? A ? 45 1
   ATOM 357 CD . GLU B 87 ? -142.38600 -33.84800 -106.62100 1.000 39.08019 C ? A ? 45 1
   ATOM 358 OE1 . GLU B 87 ? -141.40500 -33.10600 -106.80600 1.000 45.44373 O ? A ? 45 1
   ATOM 359 OE2 . GLU B 87 ? -142.61700 -34.43300 -105.54200 1.000 38.63384 O ? A ? 45 1
   ATOM 360 N . ALA B 88 ? -142.44200 -35.66200 -111.29300 1.000 31.11024 N ? A ? 46 1
   ATOM 361 CA . ALA B 88 ? -142.67100 -36.98200 -111.86800 1.000 26.19878 C ? A ? 46 1
   ATOM 362 C . ALA B 88 ? -143.57300 -37.86500 -111.00200 1.000 28.86182 C ? A ? 46 1
   ATOM 363 O . ALA B 88 ? -143.24200 -39.02400 -110.74100 1.000 30.53761 O ? A ? 46 1
   ATOM 364 CB . ALA B 88 ? -141.34500 -37.68300 -112.13100 1.000 24.03018 C ? A ? 46 1
   ATOM 365 N . PRO B 89 ? -144.72800 -37.35400 -110.57100 1.000 27.88669 N ? A ? 47 1
   ATOM 366 CA . PRO B 89 ? -145.64700 -38.18400 -109.78700 1.000 25.44708 C ? A ? 47 1
   ATOM 367 C . PRO B 89 ? -146.34900 -39.22200 -110.65500 1.000 27.49896 C ? A ? 47 1
   ATOM 368 O . PRO B 89 ? -146.52700 -39.03700 -111.86500 1.000 29.63100 O ? A ? 47 1
   ATOM 369 CB . PRO B 89 ? -146.64700 -37.16300 -109.23800 1.000 25.45469 C ? A ? 47 1
   ATOM 370 CG . PRO B 89 ? -146.72500 -36.13900 -110.33600 1.000 21.19709 C ? A ? 47 1
   ATOM 371 CD . PRO B 89 ? -145.32100 -36.03900 -110.89000 1.000 24.22556 C ? A ? 47 1
   ATOM 372 N . ASP B 90 ? -146.75000 -40.33300 -110.01300 1.000 26.66903 N ? A ? 48 1
   ATOM 373 CA . ASP B 90 ? -147.65600 -41.28600 -110.65500 1.000 21.33245 C ? A ? 48 1
   ATOM 374 C . ASP B 90 ? -149.09200 -40.78500 -110.69900 1.000 21.25052 C ? A ? 48 1
   ATOM 375 O . ASP B 90 ? -149.86600 -41.25300 -111.53900 1.000 24.02792 O ? A ? 48 1
   ATOM 376 CB . ASP B 90 ? -147.67100 -42.64400 -109.94900 1.000 24.79971 C ? A ? 48 1
   ATOM 377 CG . ASP B 90 ? -146.31300 -43.23300 -109.79700 1.000 31.13680 C ? A ? 48 1
   ATOM 378 OD1 . ASP B 90 ? -145.84000 -43.28600 -108.64000 1.000 28.71412 O ? A ? 48 1
   ATOM 379 OD2 . ASP B 90 ? -145.73200 -43.64500 -110.82500 1.000 34.19740 O ? A ? 48 1
   ATOM 380 N . ILE B 91 ? -149.48600 -39.88600 -109.80100 1.000 20.19980 N ? A ? 49 1
   ATOM 381 CA . ILE B 91 ? -150.82000 -39.29600 -109.84400 1.000 20.41879 C ? A ? 49 1
   ATOM 382 C . ILE B 91 ? -150.73200 -37.83200 -109.43400 1.000 23.20128 C ? A ? 49 1
   ATOM 383 O . ILE B 91 ? -150.05800 -37.49300 -108.45400 1.000 26.14585 O ? A ? 49 1
   ATOM 384 CB . ILE B 91 ? -151.80900 -40.04000 -108.93300 1.000 22.93503 C ? A ? 49 1
   ATOM 385 CG1 . ILE B 91 ? -151.92200 -41.51200 -109.33100 1.000 22.53599 C ? A ? 49 1
   ATOM 386 CG2 . ILE B 91 ? -153.16700 -39.35200 -108.97900 1.000 26.25206 C ? A ? 49 1
   ATOM 387 CD1 . ILE B 91 ? -152.53600 -42.39300 -108.25700 1.000 21.84611 C ? A ? 49 1
   ATOM 388 N . LEU B 92 ? -151.39800 -36.96800 -110.19700 1.000 21.84213 N ? A ? 50 1
   ATOM 389 CA . LEU B 92 ? -151.45400 -35.53000 -109.87200 1.000 23.80375 C ? A ? 50 1
   ATOM 390 C . LEU B 92 ? -152.90500 -35.14300 -109.63100 1.000 27.54906 C ? A ? 50 1
   ATOM 391 O . LEU B 92 ? -153.74500 -35.51100 -110.42500 1.000 30.38473 O ? A ? 50 1
   ATOM 392 CB . LEU B 92 ? -150.82600 -34.71000 -111.00000 1.000 27.41453 C ? A ? 50 1
   ATOM 393 CG . LEU B 92 ? -150.94400 -33.19300 -110.87300 1.000 33.48571 C ? A ? 50 1
   ATOM 394 CD1 . LEU B 92 ? -150.03200 -32.66000 -109.78200 1.000 30.46927 C ? A ? 50 1
   ATOM 395 CD2 . LEU B 92 ? -150.64600 -32.51700 -112.19800 1.000 24.70359 C ? A ? 50 1
   ATOM 396 N . CYS B 93 ? -153.16100 -34.45700 -108.52800 1.000 25.94208 N ? A ? 51 1
   ATOM 397 CA . CYS B 93 ? -154.53000 -33.99500 -108.19800 1.000 27.03007 C ? A ? 51 1
   ATOM 398 C . CYS B 93 ? -154.49200 -32.47500 -108.18100 1.000 24.88212 C ? A ? 51 1
   ATOM 399 O . CYS B 93 ? -153.50000 -31.93100 -107.74300 1.000 29.40651 O ? A ? 51 1
   ATOM 400 CB . CYS B 93 ? -155.05900 -34.60000 -106.90200 1.000 26.42337 C ? A ? 51 1
   ATOM 401 SG . CYS B 93 ? -155.09000 -36.40800 -106.84200 1.000 27.83905 S ? A ? 51 1
   ATOM 402 N . LEU B 94 ? -155.51300 -31.83600 -108.72900 1.000 25.26379 N ? A ? 52 1
   ATOM 403 CA . LEU B 94 ? -155.50000 -30.36600 -108.88300 1.000 26.76593 C ? A ? 52 1
   ATOM 404 C . LEU B 94 ? -156.81000 -29.78000 -108.37400 1.000 28.14700 C ? A ? 52 1
   ATOM 405 O . LEU B 94 ? -157.82300 -30.37600 -108.65000 1.000 32.10282 O ? A ? 52 1
   ATOM 406 CB . LEU B 94 ? -155.29500 -30.06400 -110.37000 1.000 27.74989 C ? A ? 52 1
   ATOM 407 CG . LEU B 94 ? -153.96200 -30.49400 -110.97800 1.000 24.71208 C ? A ? 52 1
   ATOM 408 CD1 . LEU B 94 ? -153.93100 -30.21900 -112.46600 1.000 21.53334 C ? A ? 52 1
   ATOM 409 CD2 . LEU B 94 ? -152.79800 -29.80000 -110.29900 1.000 28.44383 C ? A ? 52 1
   ATOM 410 N . GLN B 95 ? -156.75800 -28.67700 -107.62500 1.000 22.90163 N ? A ? 53 1
   ATOM 411 CA . GLN B 95 ? -157.94200 -28.02300 -107.09100 1.000 24.06898 C ? A ? 53 1
   ATOM 412 C . GLN B 95 ? -157.99300 -26.56900 -107.53700 1.000 27.46794 C ? A ? 53 1
   ATOM 413 O . GLN B 95 ? -156.95800 -25.95400 -107.82100 1.000 32.27106 O ? A ? 53 1
   ATOM 414 CB . GLN B 95 ? -157.97600 -28.10100 -105.56100 1.000 26.94153 C ? A ? 53 1
   ATOM 415 CG . GLN B 95 ? -157.91300 -29.52000 -105.03100 1.000 21.52297 C ? A ? 53 1
   ATOM 416 CD . GLN B 95 ? -156.49100 -29.98800 -104.81700 1.000 27.59179 C ? A ? 53 1
   ATOM 417 OE1 . GLN B 95 ? -155.66600 -29.25700 -104.28500 1.000 35.47206 O ? A ? 53 1
   ATOM 418 NE2 . GLN B 95 ? -156.19000 -31.21600 -105.23700 1.000 29.68360 N ? A ? 53 1
   ATOM 419 N . GLU B 96 ? -159.21500 -26.02200 -107.58700 1.000 30.00998 N ? A ? 54 1
   ATOM 420 CA . GLU B 96 ? -159.46500 -24.67100 -108.09700 1.000 31.97889 C ? A ? 54 1
   ATOM 421 C . GLU B 96 ? -158.92400 -24.52300 -109.51900 1.000 31.77319 C ? A ? 54 1
   ATOM 422 O . GLU B 96 ? -158.14200 -23.62000 -109.81800 1.000 34.36153 O ? A ? 54 1
   ATOM 423 CB . GLU B 96 ? -158.86900 -23.60600 -107.16100 1.000 35.72657 C ? A ? 54 1
   ATOM 424 CG . GLU B 96 ? -159.74300 -22.35900 -106.89600 1.000 35.93502 C ? A ? 54 1
   ATOM 425 CD . GLU B 96 ? -159.11700 -21.37900 -105.88500 1.000 44.86890 C ? A ? 54 1
   ATOM 426 OE1 . GLU B 96 ? -159.38500 -20.15200 -105.97000 1.000 51.41648 O ? A ? 54 1
   ATOM 427 OE2 . GLU B 96 ? -158.35400 -21.83600 -105.00100 1.000 44.83311 O ? A ? 54 1
   ATOM 428 N . THR B 97 ? -159.33200 -25.43200 -110.41000 1.000 34.51555 N ? A ? 55 1
   ATOM 429 CA . THR B 97 ? -158.88500 -25.28300 -111.79000 1.000 33.51906 C ? A ? 55 1
   ATOM 430 C . THR B 97 ? -159.46200 -24.02300 -112.42700 1.000 37.75275 C ? A ? 55 1
   ATOM 431 O . THR B 97 ? -158.78900 -23.39600 -113.25400 1.000 43.40722 O ? A ? 55 1
   ATOM 432 CB . THR B 97 ? -159.23900 -26.51100 -112.63700 1.000 31.15769 C ? A ? 55 1
   ATOM 433 OG1 . THR B 97 ? -160.60000 -26.89000 -112.41900 1.000 40.45373 O ? A ? 55 1
   ATOM 434 CG2 . THR B 97 ? -158.34500 -27.66600 -112.29900 1.000 25.88111 C ? A ? 55 1
   ATOM 435 N . LYS B 98 ? -160.68800 -23.63100 -112.05400 1.000 34.42386 N ? A ? 56 1
   ATOM 436 CA . LYS B 98 ? -161.33700 -22.43900 -112.60500 1.000 34.81638 C ? A ? 56 1
   ATOM 437 C . LYS B 98 ? -161.34200 -22.47000 -114.13300 1.000 36.37524 C ? A ? 56 1
   ATOM 438 O . LYS B 98 ? -160.99400 -21.48900 -114.78700 1.000 41.94635 O ? A ? 56 1
   ATOM 439 CB . LYS B 98 ? -160.65900 -21.15700 -112.10400 1.000 34.74289 C ? A ? 56 1
   ATOM 440 CG . LYS B 98 ? -160.99300 -20.71500 -110.67300 1.000 39.08411 C ? A ? 56 1
   ATOM 441 CD . LYS B 98 ? -159.79100 -19.97300 -110.03300 1.000 44.35131 C ? A ? 56 1
   ATOM 442 CE . LYS B 98 ? -160.15200 -18.61500 -109.39100 1.000 45.39278 C ? A ? 56 1
   ATOM 443 NZ . LYS B 98 ? -158.92300 -17.78200 -109.09900 1.000 41.94075 N ? A ? 56 1
   ATOM 444 N . CYS B 99 ? -161.71200 -23.61200 -114.71600 1.000 35.89292 N ? A ? 57 1
   ATOM 445 CA . CYS B 99 ? -161.61700 -23.75000 -116.16600 1.000 38.28075 C ? A ? 57 1
   ATOM 446 C . CYS B 99 ? -162.46000 -24.91700 -116.66100 1.000 40.31330 C ? A ? 57 1
   ATOM 447 O . CYS B 99 ? -162.26200 -26.05500 -116.22500 1.000 40.89822 O ? A ? 57 1
   ATOM 448 CB . CYS B 99 ? -160.16700 -23.94000 -116.59800 1.000 35.61029 C ? A ? 57 1
   ATOM 449 SG . CYS B 99 ? -159.99200 -24.43400 -118.33000 1.000 42.93176 S ? A ? 57 1
   ATOM 450 N . SER B 100 ? -163.39400 -24.62100 -117.57500 1.000 50.88875 N ? A ? 58 1
   ATOM 451 CA . SER B 100 ? -164.27300 -25.61900 -118.17900 1.000 43.67011 C ? A ? 58 1
   ATOM 452 C . SER B 100 ? -163.45900 -26.62200 -118.98600 1.000 38.87015 C ? A ? 58 1
   ATOM 453 O . SER B 100 ? -162.30300 -26.37900 -119.34200 1.000 47.21393 O ? A ? 58 1
   ATOM 454 CB . SER B 100 ? -165.30400 -24.93700 -119.07700 1.000 35.93712 C ? A ? 58 1
   ATOM 455 OG . SER B 100 ? -164.67900 -23.87100 -119.77700 1.000 57.99298 O ? A ? 58 1
   ATOM 456 N . GLU B 101 ? -164.06700 -27.77200 -119.29200 1.000 40.42351 N ? A ? 59 1
   ATOM 457 CA . GLU B 101 ? -163.32000 -28.72900 -120.10100 1.000 50.24874 C ? A ? 59 1
   ATOM 458 C . GLU B 101 ? -163.20400 -28.25200 -121.53700 1.000 52.36473 C ? A ? 59 1
   ATOM 459 O . GLU B 101 ? -162.29700 -28.67300 -122.25900 1.000 60.30000 O ? A ? 59 1
   ATOM 460 CB . GLU B 101 ? -163.93100 -30.12200 -120.04600 1.000 45.80212 C ? A ? 59 1
   ATOM 461 CG . GLU B 101 ? -165.41500 -30.17300 -120.01600 1.000 70.77249 C ? A ? 59 1
   ATOM 462 CD . GLU B 101 ? -165.90200 -31.53100 -119.54400 1.000 94.44024 C ? A ? 59 1
   ATOM 463 OE1 . GLU B 101 ? -165.11100 -32.23500 -118.86200 1.000 75.73143 O ? A ? 59 1
   ATOM 464 OE2 . GLU B 101 ? -167.05700 -31.89700 -119.87900 1.000 88.53574 O ? A ? 59 1
   ATOM 465 N . ASN B 102 ? -164.11600 -27.37700 -121.96500 1.000 55.89156 N ? A ? 60 1
   ATOM 466 CA . ASN B 102 ? -163.94000 -26.63400 -123.21200 1.000 56.25562 C ? A ? 60 1
   ATOM 467 C . ASN B 102 ? -162.54000 -26.04800 -123.31700 1.000 54.86455 C ? A ? 60 1
   ATOM 468 O . ASN B 102 ? -161.87300 -26.17400 -124.34800 1.000 55.80557 O ? A ? 60 1
   ATOM 469 CB . ASN B 102 ? -164.96700 -25.50200 -123.29700 1.000 56.91584 C ? A ? 60 1
   ATOM 470 CG . ASN B 102 ? -166.35600 -25.99300 -123.63800 1.000 77.93159 C ? A ? 60 1
   ATOM 471 OD1 . ASN B 102 ? -166.51100 -26.97900 -124.36600 1.000 85.06335 O ? A ? 60 1
   ATOM 472 ND2 . ASN B 102 ? -167.38100 -25.31300 -123.10900 1.000 70.99245 N ? A ? 60 1
   ATOM 473 N . LYS B 103 ? -162.17600 -25.26600 -122.31600 1.000 45.86428 N ? A ? 61 1
   ATOM 474 CA . LYS B 103 ? -160.94100 -24.47300 -122.46000 1.000 50.24226 C ? A ? 61 1
   ATOM 475 C . LYS B 103 ? -159.71800 -25.15700 -121.87600 1.000 48.09816 C ? A ? 61 1
   ATOM 476 O . LYS B 103 ? -158.74800 -24.45200 -121.62600 1.000 48.69586 O ? A ? 61 1
   ATOM 477 CB . LYS B 103 ? -161.18300 -23.10200 -121.83100 1.000 52.58602 C ? A ? 61 1
   ATOM 478 CG . LYS B 103 ? -162.39400 -22.33600 -122.34600 1.000 51.57772 C ? A ? 61 1
   ATOM 479 CD . LYS B 103 ? -162.51300 -22.29200 -123.85500 1.000 56.38927 C ? A ? 61 1
   ATOM 480 CE . LYS B 103 ? -161.68400 -21.21100 -124.51300 1.000 52.61245 C ? A ? 61 1
   ATOM 481 NZ . LYS B 103 ? -161.66900 -21.36900 -125.98600 1.000 39.37937 N ? A ? 61 1
   ATOM 482 N . LEU B 104 ? -159.75100 -26.46800 -121.71900 1.000 43.13165 N ? A ? 62 1
   ATOM 483 CA . LEU B 104 ? -158.59200 -27.10500 -121.06500 1.000 42.60112 C ? A ? 62 1
   ATOM 484 C . LEU B 104 ? -157.40400 -27.00000 -122.00300 1.000 36.52905 C ? A ? 62 1
   ATOM 485 O . LEU B 104 ? -157.47900 -27.55500 -123.09300 1.000 56.06376 O ? A ? 62 1
   ATOM 486 CB . LEU B 104 ? -158.91300 -28.56000 -120.72400 1.000 39.32932 C ? A ? 62 1
   ATOM 487 CG . LEU B 104 ? -159.71200 -28.79600 -119.45000 1.000 31.90146 C ? A ? 62 1
   ATOM 488 CD1 . LEU B 104 ? -160.08400 -30.25500 -119.35900 1.000 29.73801 C ? A ? 62 1
   ATOM 489 CD2 . LEU B 104 ? -158.93700 -28.36900 -118.22000 1.000 31.67670 C ? A ? 62 1
   ATOM 490 N . PRO B 105 ? -156.31200 -26.32800 -121.61600 1.000 31.69820 N ? A ? 63 1
   ATOM 491 CA . PRO B 105 ? -155.19300 -26.15900 -122.51400 1.000 37.11194 C ? A ? 63 1
   ATOM 492 C . PRO B 105 ? -154.59200 -27.48800 -123.00500 1.000 47.58915 C ? A ? 63 1
   ATOM 493 O . PRO B 105 ? -154.50700 -28.38700 -122.22900 1.000 48.81047 O ? A ? 63 1
   ATOM 494 CB . PRO B 105 ? -154.20500 -25.40400 -121.63700 1.000 41.16427 C ? A ? 63 1
   ATOM 495 CG . PRO B 105 ? -155.03800 -24.73000 -120.59400 1.000 41.52054 C ? A ? 63 1
   ATOM 496 CD . PRO B 105 ? -156.11200 -25.74400 -120.29700 1.000 38.18445 C ? A ? 63 1
   ATOM 497 N . ALA B 106 ? -154.20800 -27.58000 -124.28500 1.000 51.78077 N ? A ? 64 1
   ATOM 498 CA . ALA B 106 ? -153.64900 -28.81100 -124.82700 1.000 50.60456 C ? A ? 64 1
   ATOM 499 C . ALA B 106 ? -152.17400 -28.99100 -124.49900 1.000 52.70445 C ? A ? 64 1
   ATOM 500 O . ALA B 106 ? -151.57400 -29.98300 -124.92000 1.000 60.04292 O ? A ? 64 1
   ATOM 501 CB . ALA B 106 ? -153.84300 -28.87200 -126.34800 1.000 55.11622 C ? A ? 64 1
   ATOM 502 N . GLU B 107 ? -151.56700 -28.06300 -123.74600 1.000 52.57783 N ? A ? 65 1
   ATOM 503 CA . GLU B 107 ? -150.32700 -28.39200 -123.05000 1.000 51.98165 C ? A ? 65 1
   ATOM 504 C . GLU B 107 ? -150.48700 -29.57300 -122.08200 1.000 47.23648 C ? A ? 65 1
   ATOM 505 O . GLU B 107 ? -149.50500 -30.27600 -121.81500 1.000 39.59331 O ? A ? 65 1
   ATOM 506 CB . GLU B 107 ? -149.81100 -27.14300 -122.30700 1.000 52.52820 C ? A ? 65 1
   ATOM 507 CG . GLU B 107 ? -148.60400 -26.39800 -122.96800 1.000 70.21800 C ? A ? 65 1
   ATOM 508 CD . GLU B 107 ? -147.33500 -27.27300 -123.20500 1.000 78.62942 C ? A ? 65 1
   ATOM 509 OE1 . GLU B 107 ? -147.22300 -28.39800 -122.64600 1.000 66.27812 O ? A ? 65 1
   ATOM 510 OE2 . GLU B 107 ? -146.44500 -26.82200 -123.96900 1.000 74.69883 O ? A ? 65 1
   ATOM 511 N . LEU B 108 ? -151.71400 -29.84900 -121.60600 1.000 43.02555 N ? A ? 66 1
   ATOM 512 CA . LEU B 108 ? -151.96300 -30.98800 -120.73100 1.000 40.60633 C ? A ? 66 1
   ATOM 513 C . LEU B 108 ? -151.79200 -32.31800 -121.45600 1.000 47.14154 C ? A ? 66 1
   ATOM 514 O . LEU B 108 ? -151.28800 -33.28800 -120.86900 1.000 46.77261 O ? A ? 66 1
   ATOM 515 CB . LEU B 108 ? -153.36800 -30.88600 -120.15300 1.000 33.70220 C ? A ? 66 1
   ATOM 516 CG . LEU B 108 ? -153.48700 -29.64400 -119.28800 1.000 35.17124 C ? A ? 66 1
   ATOM 517 CD1 . LEU B 108 ? -154.94800 -29.23100 -119.11400 1.000 35.94318 C ? A ? 66 1
   ATOM 518 CD2 . LEU B 108 ? -152.77900 -29.86000 -117.94400 1.000 32.19275 C ? A ? 66 1
   ATOM 519 N . GLN B 109 ? -152.10900 -32.34100 -122.73600 1.000 43.15724 N ? A ? 67 1
   ATOM 520 CA . GLN B 109 ? -151.93200 -33.57300 -123.53100 1.000 51.35018 C ? A ? 67 1
   ATOM 521 C . GLN B 109 ? -150.43800 -33.83600 -123.72900 1.000 50.19045 C ? A ? 67 1
   ATOM 522 O . GLN B 109 ? -150.09200 -34.95300 -124.11100 1.000 42.62965 O ? A ? 67 1
   ATOM 523 CB . GLN B 109 ? -152.73600 -33.44500 -124.82700 1.000 58.41199 C ? A ? 67 1
   ATOM 524 CG . GLN B 109 ? -154.15200 -32.92400 -124.63300 1.000 59.13862 C ? A ? 67 1
   ATOM 525 CD . GLN B 109 ? -155.01100 -33.85400 -123.81200 1.000 75.57560 C ? A ? 67 1
   ATOM 526 OE1 . GLN B 109 ? -154.98500 -35.06900 -123.98500 1.000 65.19116 O ? A ? 67 1
   ATOM 527 NE2 . GLN B 109 ? -155.78900 -33.28200 -122.90700 1.000 72.14814 N ? A ? 67 1
   ATOM 528 N . GLU B 110 ? -149.59200 -32.86300 -123.39500 1.000 50.53809 N ? A ? 68 1
   ATOM 529 CA . GLU B 110 ? -148.11900 -33.02200 -123.50000 1.000 45.76055 C ? A ? 68 1
   ATOM 530 C . GLU B 110 ? -147.56400 -33.66500 -122.22500 1.000 43.37996 C ? A ? 68 1
   ATOM 531 O . GLU B 110 ? -146.35500 -33.56700 -122.00700 1.000 49.27851 O ? A ? 68 1
   ATOM 532 CB . GLU B 110 ? -147.47300 -31.67700 -123.82700 1.000 46.41949 C ? A ? 68 1
   ATOM 533 CG . GLU B 110 ? -147.79800 -31.15300 -125.20700 1.000 54.26457 C ? A ? 68 1
   ATOM 534 CD . GLU B 110 ? -146.97300 -29.93900 -125.58400 1.000 59.19763 C ? A ? 68 1
   ATOM 535 OE1 . GLU B 110 ? -145.87100 -29.79100 -125.03600 1.000 52.38725 O ? A ? 68 1
   ATOM 536 OE2 . GLU B 110 ? -147.44200 -29.14100 -126.41200 1.000 64.43823 O ? A ? 68 1
   ATOM 537 N . LEU B 111 ? -148.41600 -34.29300 -121.42200 1.000 38.28924 N ? A ? 69 1
   ATOM 538 CA . LEU B 111 ? -147.96000 -35.03400 -120.22600 1.000 41.95038 C ? A ? 69 1
   ATOM 539 C . LEU B 111 ? -148.23000 -36.52900 -120.39100 1.000 45.96803 C ? A ? 69 1
   ATOM 540 O . LEU B 111 ? -149.18800 -36.99600 -119.80000 1.000 47.60890 O ? A ? 69 1
   ATOM 541 CB . LEU B 111 ? -148.77900 -34.57900 -119.02600 1.000 45.14924 C ? A ? 69 1
   ATOM 542 CG . LEU B 111 ? -148.68800 -33.11600 -118.63200 1.000 50.57482 C ? A ? 69 1
   ATOM 543 CD1 . LEU B 111 ? -149.84600 -32.81400 -117.70600 1.000 51.80074 C ? A ? 69 1
   ATOM 544 CD2 . LEU B 111 ? -147.36200 -32.83600 -117.94800 1.000 40.63848 C ? A ? 69 1
   ATOM 545 N . PRO B 112 ? -147.42900 -37.30700 -121.14000 1.000 49.90601 N ? A ? 70 1
   ATOM 546 CA . PRO B 112 ? -147.63700 -38.75300 -121.24000 1.000 47.42961 C ? A ? 70 1
   ATOM 547 C . PRO B 112 ? -147.48500 -39.64900 -119.98800 1.000 49.67561 C ? A ? 70 1
   ATOM 548 O . PRO B 112 ? -147.96600 -40.74700 -120.06600 1.000 51.80217 O ? A ? 70 1
   ATOM 549 CB . PRO B 112 ? -146.66400 -39.10500 -122.37800 1.000 37.85132 C ? A ? 70 1
   ATOM 550 CG . PRO B 112 ? -146.52100 -37.84900 -123.16100 1.000 39.48842 C ? A ? 70 1
   ATOM 551 CD . PRO B 112 ? -146.38000 -36.84700 -122.04800 1.000 52.84307 C ? A ? 70 1
   ATOM 552 N . GLY B 113 ? -146.85300 -39.19400 -118.89500 1.000 40.32844 N ? A ? 71 1
   ATOM 553 CA . GLY B 113 ? -146.73600 -39.97100 -117.65000 1.000 29.67601 C ? A ? 71 1
   ATOM 554 C . GLY B 113 ? -147.96700 -39.73900 -116.82300 1.000 33.52674 C ? A ? 71 1
   ATOM 555 O . GLY B 113 ? -148.03700 -40.29300 -115.74300 1.000 37.32654 O ? A ? 71 1
   ATOM 556 N . LEU B 114 ? -148.86700 -38.89500 -117.30600 1.000 29.44164 N ? A ? 72 1
   ATOM 557 CA . LEU B 114 ? -150.16500 -38.65600 -116.64100 1.000 32.09173 C ? A ? 72 1
   ATOM 558 C . LEU B 114 ? -151.19500 -38.56400 -117.76200 1.000 34.56046 C ? A ? 72 1
   ATOM 559 O . LEU B 114 ? -151.90000 -37.56200 -117.80300 1.000 33.36108 O ? A ? 72 1
   ATOM 560 CB . LEU B 114 ? -150.09400 -37.37700 -115.80500 1.000 31.32848 C ? A ? 72 1
   ATOM 561 CG . LEU B 114 ? -149.11800 -37.38500 -114.62900 1.000 29.80197 C ? A ? 72 1
   ATOM 562 CD1 . LEU B 114 ? -148.76900 -35.97900 -114.19200 1.000 27.01734 C ? A ? 72 1
   ATOM 563 CD2 . LEU B 114 ? -149.66300 -38.17800 -113.46200 1.000 26.53626 C ? A ? 72 1
   ATOM 564 N . SER B 115 ? -151.27800 -39.58600 -118.61100 1.000 34.11623 N ? A ? 73 1
   ATOM 565 CA . SER B 115 ? -152.15100 -39.61300 -119.81000 1.000 24.58427 C ? A ? 73 1
   ATOM 566 C . SER B 115 ? -153.63600 -39.71500 -119.47700 1.000 27.52364 C ? A ? 73 1
   ATOM 567 O . SER B 115 ? -154.43600 -39.14400 -120.19700 1.000 28.29696 O ? A ? 73 1
   ATOM 568 CB . SER B 115 ? -151.74500 -40.79300 -120.60800 1.000 27.07003 C ? A ? 73 1
   ATOM 569 OG . SER B 115 ? -151.99500 -41.98600 -119.88800 1.000 48.69225 O ? A ? 73 1
   ATOM 570 N . HIS B 116 ? -153.97400 -40.45500 -118.43700 1.000 29.12386 N ? A ? 74 1
   ATOM 571 CA . HIS B 116 ? -155.38800 -40.64000 -118.05200 1.000 26.41316 C ? A ? 74 1
   ATOM 572 C . HIS B 116 ? -155.82000 -39.44100 -117.21500 1.000 31.44045 C ? A ? 74 1
   ATOM 573 O . HIS B 116 ? -155.38400 -39.33400 -116.07700 1.000 27.79980 O ? A ? 74 1
   ATOM 574 CB . HIS B 116 ? -155.59900 -42.04500 -117.49800 1.000 23.51516 C ? A ? 74 1
   ATOM 575 CG . HIS B 116 ? -155.27400 -43.12400 -118.46700 1.000 23.15784 C ? A ? 74 1
   ATOM 576 ND1 . HIS B 116 ? -154.05500 -43.75400 -118.47500 1.000 26.10553 N ? A ? 74 1
   ATOM 577 CD2 . HIS B 116 ? -156.00600 -43.69000 -119.44500 1.000 18.17858 C ? A ? 74 1
   ATOM 578 CE1 . HIS B 116 ? -154.04500 -44.66300 -119.41900 1.000 30.73929 C ? A ? 74 1
   ATOM 579 NE2 . HIS B 116 ? -155.22900 -44.64300 -120.02900 1.000 30.17204 N ? A ? 74 1
   ATOM 580 N . GLN B 117 ? -156.56700 -38.52400 -117.83100 1.000 29.12991 N ? A ? 75 1
   ATOM 581 CA . GLN B 117 ? -156.93600 -37.24900 -117.17800 1.000 24.89786 C ? A ? 75 1
   ATOM 582 C . GLN B 117 ? -158.44700 -37.12200 -117.04100 1.000 26.96920 C ? A ? 75 1
   ATOM 583 O . GLN B 117 ? -159.14500 -37.33200 -118.02000 1.000 32.47317 O ? A ? 75 1
   ATOM 584 CB . GLN B 117 ? -156.32300 -36.08600 -117.94700 1.000 24.88155 C ? A ? 75 1
   ATOM 585 CG . GLN B 117 ? -154.85300 -36.27700 -118.26500 1.000 27.02143 C ? A ? 75 1
   ATOM 586 CD . GLN B 117 ? -154.26800 -35.12300 -119.03400 1.000 31.02926 C ? A ? 75 1
   ATOM 587 OE1 . GLN B 117 ? -154.96700 -34.19100 -119.41000 1.000 35.92905 O ? A ? 75 1
   ATOM 588 NE2 . GLN B 117 ? -152.97200 -35.18400 -119.27100 1.000 29.21259 N ? A ? 75 1
   ATOM 589 N . TYR B 118 ? -158.90400 -36.78300 -115.84500 1.000 26.88745 N ? A ? 76 1
   ATOM 590 CA . TYR B 118 ? -160.34400 -36.66600 -115.53700 1.000 24.18533 C ? A ? 76 1
   ATOM 591 C . TYR B 118 ? -160.54700 -35.27700 -114.94800 1.000 27.37341 C ? A ? 76 1
   ATOM 592 O . TYR B 118 ? -159.66500 -34.81100 -114.25500 1.000 31.69304 O ? A ? 76 1
   ATOM 593 CB . TYR B 118 ? -160.76100 -37.82300 -114.62500 1.000 27.03909 C ? A ? 76 1
   ATOM 594 CG . TYR B 118 ? -160.32700 -39.18300 -115.09600 1.000 26.54673 C ? A ? 76 1
   ATOM 595 CD1 . TYR B 118 ? -159.13100 -39.73900 -114.67900 1.000 27.94031 C ? A ? 76 1
   ATOM 596 CD2 . TYR B 118 ? -161.10900 -39.90400 -115.97500 1.000 27.49444 C ? A ? 76 1
   ATOM 597 CE1 . TYR B 118 ? -158.71500 -40.97300 -115.13600 1.000 24.64471 C ? A ? 76 1
   ATOM 598 CE2 . TYR B 118 ? -160.71300 -41.14600 -116.43100 1.000 35.71019 C ? A ? 76 1
   ATOM 599 CZ . TYR B 118 ? -159.51500 -41.68300 -116.00700 1.000 33.89144 C ? A ? 76 1
   ATOM 600 OH . TYR B 118 ? -159.13400 -42.90900 -116.45800 1.000 39.86645 O ? A ? 76 1
   ATOM 601 N . TRP B 119 ? -161.66200 -34.63300 -115.25900 1.000 26.64990 N ? A ? 77 1
   ATOM 602 CA . TRP B 119 ? -161.88800 -33.23300 -114.82800 1.000 26.86875 C ? A ? 77 1
   ATOM 603 C . TRP B 119 ? -163.32900 -33.01300 -114.38200 1.000 32.16015 C ? A ? 77 1
   ATOM 604 O . TRP B 119 ? -164.22600 -33.43300 -115.09800 1.000 37.46079 O ? A ? 77 1
   ATOM 605 CB . TRP B 119 ? -161.51300 -32.26900 -115.95500 1.000 25.45046 C ? A ? 77 1
   ATOM 606 CG . TRP B 119 ? -160.17700 -32.49800 -116.58900 1.000 23.83149 C ? A ? 77 1
   ATOM 607 CD1 . TRP B 119 ? -159.90400 -33.27300 -117.67600 1.000 20.66006 C ? A ? 77 1
   ATOM 608 CD2 . TRP B 119 ? -158.92300 -31.93100 -116.17800 1.000 27.21233 C ? A ? 77 1
   ATOM 609 NE1 . TRP B 119 ? -158.57000 -33.23200 -117.96500 1.000 27.80590 N ? A ? 77 1
   ATOM 610 CE2 . TRP B 119 ? -157.94200 -32.41800 -117.06200 1.000 32.20388 C ? A ? 77 1
   ATOM 611 CE3 . TRP B 119 ? -158.53600 -31.06600 -115.15400 1.000 24.07634 C ? A ? 77 1
   ATOM 612 CZ2 . TRP B 119 ? -156.60000 -32.06600 -116.95000 1.000 37.89072 C ? A ? 77 1
   ATOM 613 CZ3 . TRP B 119 ? -157.21000 -30.72300 -115.04100 1.000 24.57379 C ? A ? 77 1
   ATOM 614 CH2 . TRP B 119 ? -156.25700 -31.21400 -115.92900 1.000 29.69895 C ? A ? 77 1
   ATOM 615 N . SER B 120 ? -163.52500 -32.35700 -113.23700 1.000 38.83194 N ? A ? 78 1
   ATOM 616 CA . SER B 120 ? -164.86600 -32.03400 -112.71700 1.000 36.78773 C ? A ? 78 1
   ATOM 617 C . SER B 120 ? -165.00900 -30.52700 -112.76100 1.000 32.69911 C ? A ? 78 1
   ATOM 618 O . SER B 120 ? -164.06400 -29.82700 -112.43100 1.000 37.62090 O ? A ? 78 1
   ATOM 619 CB . SER B 120 ? -165.09100 -32.56700 -111.34700 1.000 34.58386 C ? A ? 78 1
   ATOM 620 OG . SER B 120 ? -166.46100 -32.85900 -111.14600 1.000 39.41121 O ? A ? 78 1
   ATOM 621 N . ALA B 121 ? -166.16000 -30.07400 -113.20700 1.000 36.78043 N ? A ? 79 1
   ATOM 622 CA . ALA B 121 ? -166.35800 -28.63200 -113.35200 1.000 38.08767 C ? A ? 79 1
   ATOM 623 C . ALA B 121 ? -167.76600 -28.25600 -112.89700 1.000 44.89460 C ? A ? 79 1
   ATOM 624 O . ALA B 121 ? -168.68300 -28.99900 -113.24800 1.000 50.74184 O ? A ? 79 1
   ATOM 625 CB . ALA B 121 ? -166.13600 -28.21300 -114.77500 1.000 31.39092 C ? A ? 79 1
   ATOM 626 N . PRO B 122 ? -167.99900 -27.17800 -112.10600 1.000 51.25755 N ? A ? 80 1
   ATOM 627 CA . PRO B 122 ? -169.37400 -26.73800 -111.85000 1.000 57.05235 C ? A ? 80 1
   ATOM 628 C . PRO B 122 ? -169.94000 -26.23000 -113.15900 1.000 60.11057 C ? A ? 80 1
   ATOM 629 O . PRO B 122 ? -169.20900 -25.71200 -114.01100 1.000 60.15189 O ? A ? 80 1
   ATOM 630 CB . PRO B 122 ? -169.21600 -25.61300 -110.81500 1.000 60.61788 C ? A ? 80 1
   ATOM 631 CG . PRO B 122 ? -167.80100 -25.14300 -110.95100 1.000 58.52440 C ? A ? 80 1
   ATOM 632 CD . PRO B 122 ? -166.98600 -26.25900 -111.54300 1.000 53.37464 C ? A ? 80 1
   ATOM 633 N . SER B 123 ? -171.25100 -26.36600 -113.29900 1.000 61.40385 N ? A ? 81 1
   ATOM 634 CA . SER B 123 ? -171.88200 -25.96400 -114.57100 1.000 79.02327 C ? A ? 81 1
   ATOM 635 C . SER B 123 ? -172.42300 -24.54900 -114.43300 1.000 83.14147 C ? A ? 81 1
   ATOM 636 O . SER B 123 ? -172.30800 -23.77400 -115.39800 1.000 82.41314 O ? A ? 81 1
   ATOM 637 CB . SER B 123 ? -172.95300 -26.93100 -114.93100 1.000 78.55628 C ? A ? 81 1
   ATOM 638 OG . SER B 123 ? -173.21400 -26.88700 -116.32600 1.000 81.67762 O ? A ? 81 1
   ATOM 639 N . ASP B 124 ? -172.96300 -24.23800 -113.26200 1.000 74.27504 N ? A ? 82 1
   ATOM 640 CA . ASP B 124 ? -173.58900 -22.91400 -113.06000 1.000 71.52039 C ? A ? 82 1
   ATOM 641 C . ASP B 124 ? -172.55900 -21.80800 -113.23900 1.000 80.34380 C ? A ? 82 1
   ATOM 642 O . ASP B 124 ? -172.69800 -21.01700 -114.18100 1.000 88.43512 O ? A ? 82 1
   ATOM 643 CB . ASP B 124 ? -174.26000 -22.82400 -111.68700 1.000 70.39250 C ? A ? 82 1
   ATOM 644 CG . ASP B 124 ? -173.43700 -23.30200 -110.49400 1.000 79.89798 C ? A ? 82 1
   ATOM 645 OD1 . ASP B 124 ? -173.91300 -23.12200 -109.35900 1.000 81.38239 O ? A ? 82 1
   ATOM 646 OD2 . ASP B 124 ? -172.32700 -23.83600 -110.69700 1.000 70.08252 O ? A ? 82 1
   ATOM 647 N . LYS B 125 ? -171.54400 -21.78300 -112.38800 1.000 82.11050 N ? A ? 83 1
   ATOM 648 CA . LYS B 125 ? -170.57400 -20.66700 -112.41700 1.000 82.51735 C ? A ? 83 1
   ATOM 649 C . LYS B 125 ? -169.28000 -21.04100 -113.13300 1.000 79.09863 C ? A ? 83 1
   ATOM 650 O . LYS B 125 ? -168.63800 -22.00000 -112.69400 1.000 76.95326 O ? A ? 83 1
   ATOM 651 CB . LYS B 125 ? -170.27500 -20.28100 -110.96800 1.000 73.54093 C ? A ? 83 1
   ATOM 652 N . GLU B 126 ? -168.91800 -20.30900 -114.19300 1.000 72.58052 N ? A ? 84 1
   ATOM 653 CA . GLU B 126 ? -167.61400 -20.52500 -114.79200 1.000 74.58512 C ? A ? 84 1
   ATOM 654 C . GLU B 126 ? -166.55100 -19.74400 -114.02400 1.000 66.32283 C ? A ? 84 1
   ATOM 655 O . GLU B 126 ? -166.83800 -18.78300 -113.30300 1.000 72.58333 O ? A ? 84 1
   ATOM 656 CB . GLU B 126 ? -167.62500 -20.11900 -116.26000 1.000 73.01576 C ? A ? 84 1
   ATOM 657 CG . GLU B 126 ? -168.30300 -21.13600 -117.13100 1.000 74.62656 C ? A ? 84 1
   ATOM 658 CD . GLU B 126 ? -169.42800 -20.53000 -117.91600 1.000 90.28893 C ? A ? 84 1
   ATOM 659 OE1 . GLU B 126 ? -170.31700 -21.29500 -118.34800 1.000 105.97509 O ? A ? 84 1
   ATOM 660 OE2 . GLU B 126 ? -169.41200 -19.29000 -118.09600 1.000 84.25414 O ? A ? 84 1
   ATOM 661 N . GLY B 127 ? -165.29900 -20.16300 -114.20500 1.000 55.37927 N ? A ? 85 1
   ATOM 662 CA . GLY B 127 ? -164.21600 -19.57100 -113.45300 1.000 51.39140 C ? A ? 85 1
   ATOM 663 C . GLY B 127 ? -164.37000 -19.70600 -111.96100 1.000 60.77890 C ? A ? 85 1
   ATOM 664 O . GLY B 127 ? -163.92700 -18.83400 -111.19900 1.000 62.44660 O ? A ? 85 1
   ATOM 665 N . TYR B 128 ? -165.03300 -20.77300 -111.52300 1.000 64.36034 N ? A ? 86 1
   ATOM 666 CA . TYR B 128 ? -165.18900 -21.10800 -110.12300 1.000 61.47377 C ? A ? 86 1
   ATOM 667 C . TYR B 128 ? -164.77300 -22.56100 -109.91900 1.000 65.59287 C ? A ? 86 1
   ATOM 668 O . TYR B 128 ? -165.14800 -23.43100 -110.71900 1.000 65.61346 O ? A ? 86 1
   ATOM 669 CB . TYR B 128 ? -166.63800 -20.90000 -109.66600 1.000 58.81232 C ? A ? 86 1
   ATOM 670 CG . TYR B 128 ? -166.71400 -21.00400 -108.18800 1.000 66.07204 C ? A ? 86 1
   ATOM 671 CD1 . TYR B 128 ? -165.74400 -20.37800 -107.41200 1.000 68.83909 C ? A ? 86 1
   ATOM 672 CD2 . TYR B 128 ? -167.69800 -21.76000 -107.55300 1.000 64.43495 C ? A ? 86 1
   ATOM 673 CE1 . TYR B 128 ? -165.75500 -20.46200 -106.03500 1.000 77.49641 C ? A ? 86 1
   ATOM 674 CE2 . TYR B 128 ? -167.72700 -21.85700 -106.15800 1.000 69.52467 C ? A ? 86 1
   ATOM 675 CZ . TYR B 128 ? -166.74600 -21.19700 -105.40400 1.000 83.87408 C ? A ? 86 1
   ATOM 676 OH . TYR B 128 ? -166.73100 -21.25900 -104.02300 1.000 82.18033 O ? A ? 86 1
   ATOM 677 N . SER B 129 ? -163.98600 -22.81900 -108.87300 1.000 47.05786 N ? A ? 87 1
   ATOM 678 CA . SER B 129 ? -163.77200 -24.19000 -108.34800 1.000 41.78718 C ? A ? 87 1
   ATOM 679 C . SER B 129 ? -163.22400 -25.09200 -109.46500 1.000 45.12840 C ? A ? 87 1
   ATOM 680 O . SER B 129 ? -162.42800 -24.64100 -110.30400 1.000 44.36294 O ? A ? 87 1
   ATOM 681 CB . SER B 129 ? -165.06400 -24.68100 -107.71300 1.000 43.15233 C ? A ? 87 1
   ATOM 682 OG . SER B 129 ? -164.93400 -26.01400 -107.23000 1.000 49.38365 O ? A ? 87 1
   ATOM 683 N . GLY B 130 ? -163.62900 -26.36400 -109.51200 1.000 37.08797 N ? A ? 88 1
   ATOM 684 CA . GLY B 130 ? -163.05700 -27.30200 -110.45300 1.000 31.77509 C ? A ? 88 1
   ATOM 685 C . GLY B 130 ? -161.88900 -28.07700 -109.87400 1.000 32.48681 C ? A ? 88 1
   ATOM 686 O . GLY B 130 ? -161.02900 -27.51600 -109.19000 1.000 33.06401 O ? A ? 88 1
   ATOM 687 N . VAL B 131 ? -161.85200 -29.37800 -110.15000 1.000 31.17191 N ? A ? 89 1
   ATOM 688 CA . VAL B 131 ? -160.77400 -30.25600 -109.72400 1.000 24.84130 C ? A ? 89 1
   ATOM 689 C . VAL B 131 ? -160.44000 -31.18300 -110.88100 1.000 25.89395 C ? A ? 89 1
   ATOM 690 O . VAL B 131 ? -161.23500 -31.36800 -111.80600 1.000 35.49600 O ? A ? 89 1
   ATOM 691 CB . VAL B 131 ? -161.14200 -31.08500 -108.47300 1.000 28.11965 C ? A ? 89 1
   ATOM 692 CG1 . VAL B 131 ? -161.25200 -30.19800 -107.25900 1.000 29.26484 C ? A ? 89 1
   ATOM 693 CG2 . VAL B 131 ? -162.44400 -31.80900 -108.68700 1.000 29.04663 C ? A ? 89 1
   ATOM 694 N . GLY B 132 ? -159.25700 -31.77700 -110.81800 1.000 26.03943 N ? A ? 90 1
   ATOM 695 CA . GLY B 132 ? -158.78700 -32.63900 -111.89000 1.000 23.79028 C ? A ? 90 1
   ATOM 696 C . GLY B 132 ? -157.86900 -33.70400 -111.34300 1.000 26.45214 C ? A ? 90 1
   ATOM 697 O . GLY B 132 ? -157.14700 -33.48100 -110.36600 1.000 30.04159 O ? A ? 90 1
   ATOM 698 N . LEU B 133 ? -157.90100 -34.87800 -111.96900 1.000 26.31155 N ? A ? 91 1
   ATOM 699 CA . LEU B 133 ? -157.05900 -35.99400 -111.55200 1.000 29.07205 C ? A ? 91 1
   ATOM 700 C . LEU B 133 ? -156.36000 -36.53800 -112.77800 1.000 23.87619 C ? A ? 91 1
   ATOM 701 O . LEU B 133 ? -157.02400 -36.99900 -113.70800 1.000 31.31994 O ? A ? 91 1
   ATOM 702 CB . LEU B 133 ? -157.87200 -37.10700 -110.87800 1.000 32.35569 C ? A ? 91 1
   ATOM 703 CG . LEU B 133 ? -157.07700 -38.19200 -110.13000 1.000 26.85109 C ? A ? 91 1
   ATOM 704 CD1 . LEU B 133 ? -157.63900 -38.33500 -108.73200 1.000 37.96067 C ? A ? 91 1
   ATOM 705 CD2 . LEU B 133 ? -157.07200 -39.55700 -110.81800 1.000 21.72013 C ? A ? 91 1
   ATOM 706 N . LEU B 134 ? -155.03300 -36.50500 -112.76900 1.000 27.38811 N ? A ? 92 1
   ATOM 707 CA . LEU B 134 ? -154.20300 -37.02800 -113.84800 1.000 24.64904 C ? A ? 92 1
   ATOM 708 C . LEU B 134 ? -153.39400 -38.20000 -113.29000 1.000 24.46324 C ? A ? 92 1
   ATOM 709 O . LEU B 134 ? -152.80500 -38.07900 -112.20900 1.000 32.46192 O ? A ? 92 1
   ATOM 710 CB . LEU B 134 ? -153.29200 -35.91200 -114.39500 1.000 27.24453 C ? A ? 92 1
   ATOM 711 CG . LEU B 134 ? -153.86600 -34.54200 -114.82500 1.000 20.54643 C ? A ? 92 1
   ATOM 712 CD1 . LEU B 134 ? -154.23000 -33.66200 -113.66700 1.000 25.21662 C ? A ? 92 1
   ATOM 713 CD2 . LEU B 134 ? -152.85700 -33.79300 -115.66800 1.000 25.31383 C ? A ? 92 1
   ATOM 714 N . SER B 135 ? -153.38300 -39.33900 -114.00000 1.000 22.23015 N ? A ? 93 1
   ATOM 715 CA . SER B 135 ? -152.76500 -40.57200 -113.50100 1.000 24.96109 C ? A ? 93 1
   ATOM 716 C . SER B 135 ? -151.97900 -41.29400 -114.59100 1.000 28.68005 C ? A ? 93 1
   ATOM 717 O . SER B 135 ? -152.39300 -41.30600 -115.75500 1.000 33.58938 O ? A ? 93 1
   ATOM 718 CB . SER B 135 ? -153.81700 -41.55200 -112.93800 1.000 26.84888 C ? A ? 93 1
   ATOM 719 OG . SER B 135 ? -153.22100 -42.56800 -112.11900 1.000 35.10910 O ? A ? 93 1
   ATOM 720 N . ARG B 136 ? -150.85400 -41.91800 -114.20100 1.000 31.10500 N ? A ? 94 1
   ATOM 721 CA . ARG B 136 ? -150.12700 -42.80100 -115.11500 1.000 28.61359 C ? A ? 94 1
   ATOM 722 C . ARG B 136 ? -151.01600 -43.95500 -115.54000 1.000 29.35620 C ? A ? 94 1
   ATOM 723 O . ARG B 136 ? -151.33300 -44.09700 -116.72600 1.000 32.58502 O ? A ? 94 1
   ATOM 724 CB . ARG B 136 ? -148.83200 -43.32200 -114.47900 1.000 26.36982 C ? A ? 94 1
   ATOM 725 CG . ARG B 136 ? -147.95300 -44.13700 -115.42200 1.000 29.01446 C ? A ? 94 1
   ATOM 726 CD . ARG B 136 ? -146.78100 -44.83800 -114.70900 1.000 34.08155 C ? A ? 94 1
   ATOM 727 NE . ARG B 136 ? -147.16200 -45.39800 -113.41300 1.000 42.90934 N ? A ? 94 1
   ATOM 728 CZ . ARG B 136 ? -147.32200 -46.70200 -113.16500 1.000 52.27022 C ? A ? 94 1
   ATOM 729 NH1 . ARG B 136 ? -147.12400 -47.59400 -114.12800 1.000 52.42474 N ? A ? 94 1
   ATOM 730 NH2 . ARG B 136 ? -147.68400 -47.12400 -111.95200 1.000 45.50747 N ? A ? 94 1
   ATOM 731 N . GLN B 137 ? -151.48000 -44.75600 -114.57800 1.000 24.33636 N ? A ? 95 1
   ATOM 732 CA . GLN B 137 ? -152.42700 -45.82800 -114.86600 1.000 25.94838 C ? A ? 95 1
   ATOM 733 C . GLN B 137 ? -153.86800 -45.32000 -114.88300 1.000 30.09551 C ? A ? 95 1
   ATOM 734 O . GLN B 137 ? -154.25600 -44.43900 -114.11100 1.000 30.11589 O ? A ? 95 1
   ATOM 735 CB . GLN B 137 ? -152.33000 -46.95500 -113.83900 1.000 33.93243 C ? A ? 95 1
   ATOM 736 CG . GLN B 137 ? -151.05300 -47.73800 -113.85200 1.000 32.94786 C ? A ? 95 1
   ATOM 737 CD . GLN B 137 ? -151.04300 -48.76600 -112.75700 1.000 43.56334 C ? A ? 95 1
   ATOM 738 OE1 . GLN B 137 ? -151.73000 -48.61400 -111.73800 1.000 59.25723 O ? A ? 95 1
   ATOM 739 NE2 . GLN B 137 ? -150.29300 -49.85100 -112.97300 1.000 48.62892 N ? A ? 95 1
   ATOM 740 N . ALA B 138 ? -154.67300 -45.90800 -115.75600 1.000 30.37176 N ? A ? 96 1
   ATOM 741 CA . ALA B 138 ? -156.10300 -45.67000 -115.69500 1.000 26.15880 C ? A ? 96 1
   ATOM 742 C . ALA B 138 ? -156.68200 -46.24100 -114.39700 1.000 25.60960 C ? A ? 96 1
   ATOM 743 O . ALA B 138 ? -156.33000 -47.35100 -113.98100 1.000 23.43591 O ? A ? 96 1
   ATOM 744 CB . ALA B 138 ? -156.78900 -46.29900 -116.90500 1.000 21.04150 C ? A ? 96 1
   ATOM 745 N . PRO B 139 ? -157.56200 -45.51000 -113.73000 1.000 30.63335 N ? A ? 97 1
   ATOM 746 CA . PRO B 139 ? -158.31200 -46.09300 -112.61300 1.000 29.85977 C ? A ? 97 1
   ATOM 747 C . PRO B 139 ? -159.34800 -47.11400 -113.07200 1.000 30.32703 C ? A ? 97 1
   ATOM 748 O . PRO B 139 ? -159.80400 -47.13100 -114.21700 1.000 35.07508 O ? A ? 97 1
   ATOM 749 CB . PRO B 139 ? -158.99900 -44.88800 -111.95700 1.000 31.83351 C ? A ? 97 1
   ATOM 750 CG . PRO B 139 ? -158.35500 -43.68000 -112.50900 1.000 34.11301 C ? A ? 97 1
   ATOM 751 CD . PRO B 139 ? -157.62700 -44.04100 -113.77100 1.000 34.46571 C ? A ? 97 1
   ATOM 752 N . LEU B 140 ? -159.78900 -47.94900 -112.12500 1.000 30.91590 N ? A ? 98 1
   ATOM 753 CA . LEU B 140 ? -160.84700 -48.94900 -112.44100 1.000 26.64318 C ? A ? 98 1
   ATOM 754 C . LEU B 140 ? -162.19200 -48.22400 -112.55700 1.000 32.59700 C ? A ? 98 1
   ATOM 755 O . LEU B 140 ? -162.84000 -48.35800 -113.61300 1.000 55.64965 O ? A ? 98 1
   ATOM 756 CB . LEU B 140 ? -160.90200 -49.99900 -111.32600 1.000 30.32697 C ? A ? 98 1
   ATOM 757 CG . LEU B 140 ? -159.55900 -50.54400 -110.84400 1.000 27.50697 C ? A ? 98 1
   ATOM 758 CD1 . LEU B 140 ? -159.76300 -51.49700 -109.67700 1.000 27.07026 C ? A ? 98 1
   ATOM 759 CD2 . LEU B 140 ? -158.81600 -51.24500 -111.97200 1.000 30.05333 C ? A ? 98 1
   ATOM 760 N . LYS B 141 ? -162.59200 -47.49000 -111.51300 1.000 38.75240 N ? A ? 99 1
   ATOM 761 CA . LYS B 141 ? -163.91700 -46.80800 -111.51600 1.000 39.52676 C ? A ? 99 1
   ATOM 762 C . LYS B 141 ? -163.73100 -45.31100 -111.25200 1.000 37.17683 C ? A ? 99 1
   ATOM 763 O . LYS B 141 ? -162.91100 -44.96600 -110.38000 1.000 33.79716 O ? A ? 99 1
   ATOM 764 CB . LYS B 141 ? -164.83500 -47.43500 -110.46300 1.000 49.48697 C ? A ? 99 1
   ATOM 765 CG . LYS B 141 ? -165.48800 -48.74700 -110.87400 1.000 53.13462 C ? A ? 99 1
   ATOM 766 CD . LYS B 141 ? -165.77900 -49.66000 -109.70600 1.000 54.50535 C ? A ? 99 1
   ATOM 767 CE . LYS B 141 ? -166.90000 -49.14900 -108.82700 1.000 63.81662 C ? A ? 99 1
   ATOM 768 NZ . LYS B 141 ? -168.17500 -49.85200 -109.10200 1.000 66.41535 N ? A ? 99 1
   ATOM 769 N . VAL B 142 ? -164.46300 -44.46000 -111.98400 1.000 39.29812 N ? A ? 100 1
   ATOM 770 CA . VAL B 142 ? -164.31900 -42.98000 -111.82800 1.000 26.43096 C ? A ? 100 1
   ATOM 771 C . VAL B 142 ? -165.66600 -42.34300 -111.46500 1.000 30.72192 C ? A ? 100 1
   ATOM 772 O . VAL B 142 ? -166.59000 -42.41700 -112.29700 1.000 45.73945 O ? A ? 100 1
   ATOM 773 CB . VAL B 142 ? -163.69300 -42.30700 -113.06600 1.000 37.69953 C ? A ? 100 1
   ATOM 774 CG1 . VAL B 142 ? -163.18000 -40.91300 -112.73600 1.000 29.70277 C ? A ? 100 1
   ATOM 775 CG2 . VAL B 142 ? -162.58400 -43.14900 -113.68000 1.000 57.29310 C ? A ? 100 1
   ATOM 776 N . SER B 143 ? -165.76700 -41.74000 -110.27700 1.000 33.98042 N ? A ? 101 1
   ATOM 777 CA . SER B 143 ? -166.96900 -41.05100 -109.82200 1.000 31.36496 C ? A ? 101 1
   ATOM 778 C . SER B 143 ? -166.72500 -39.53100 -109.70800 1.000 35.95511 C ? A ? 101 1
   ATOM 779 O . SER B 143 ? -165.58100 -39.06000 -109.66300 1.000 29.28023 O ? A ? 101 1
   ATOM 780 CB . SER B 143 ? -167.38300 -41.64600 -108.46400 1.000 24.91019 C ? A ? 101 1
   ATOM 781 OG . SER B 143 ? -168.53500 -41.02700 -107.92000 1.000 40.74748 O ? A ? 101 1
   ATOM 782 N . TYR B 144 ? -167.82100 -38.75900 -109.65400 1.000 36.19462 N ? A ? 102 1
   ATOM 783 CA . TYR B 144 ? -167.74900 -37.32000 -109.39400 1.000 28.07336 C ? A ? 102 1
   ATOM 784 C . TYR B 144 ? -168.84000 -36.90600 -108.41000 1.000 33.66174 C ? A ? 102 1
   ATOM 785 O . TYR B 144 ? -169.98000 -37.37100 -108.50400 1.000 47.24989 O ? A ? 102 1
   ATOM 786 CB . TYR B 144 ? -167.88800 -36.49700 -110.67800 1.000 22.42781 C ? A ? 102 1
   ATOM 787 CG . TYR B 144 ? -166.94300 -36.90200 -111.77300 1.000 29.95728 C ? A ? 102 1
   ATOM 788 CD1 . TYR B 144 ? -167.23400 -37.98100 -112.61900 1.000 27.99812 C ? A ? 102 1
   ATOM 789 CD2 . TYR B 144 ? -165.76300 -36.19400 -111.99100 1.000 32.00476 C ? A ? 102 1
   ATOM 790 CE1 . TYR B 144 ? -166.35500 -38.35300 -113.64900 1.000 25.39198 C ? A ? 102 1
   ATOM 791 CE2 . TYR B 144 ? -164.87300 -36.56000 -113.02000 1.000 31.28020 C ? A ? 102 1
   ATOM 792 CZ . TYR B 144 ? -165.17800 -37.63800 -113.83300 1.000 27.17189 C ? A ? 102 1
   ATOM 793 OH . TYR B 144 ? -164.30800 -37.98800 -114.82500 1.000 27.11623 O ? A ? 102 1
   ATOM 794 N . GLY B 145 ? -168.48900 -36.02400 -107.46700 1.000 29.19464 N ? A ? 103 1
   ATOM 795 CA . GLY B 145 ? -169.42700 -35.56400 -106.46200 1.000 32.72343 C ? A ? 103 1
   ATOM 796 C . GLY B 145 ? -169.63800 -36.59400 -105.36700 1.000 34.39652 C ? A ? 103 1
   ATOM 797 O . GLY B 145 ? -169.04500 -37.67700 -105.34700 1.000 34.45962 O ? A ? 103 1
   ATOM 798 N . ILE B 146 ? -170.53400 -36.25200 -104.44400 1.000 40.65378 N ? A ? 104 1
   ATOM 799 CA . ILE B 146 ? -170.77000 -37.10600 -103.28200 1.000 47.03141 C ? A ? 104 1
   ATOM 800 C . ILE B 146 ? -172.25700 -37.40500 -103.07100 1.000 49.74435 C ? A ? 104 1
   ATOM 801 O . ILE B 146 ? -172.72300 -37.53800 -101.93200 1.000 40.81570 O ? A ? 104 1
   ATOM 802 CB . ILE B 146 ? -170.15300 -36.46700 -102.02800 1.000 32.94973 C ? A ? 104 1
   ATOM 803 CG1 . ILE B 146 ? -170.61900 -35.02700 -101.90000 1.000 30.94157 C ? A ? 104 1
   ATOM 804 CG2 . ILE B 146 ? -168.66800 -36.44200 -102.15000 1.000 32.89112 C ? A ? 104 1
   ATOM 805 CD1 . ILE B 146 ? -170.57200 -34.52800 -100.52600 1.000 29.35434 C ? A ? 104 1
   ATOM 806 N . GLY B 147 ? -173.00500 -37.54000 -104.16400 1.000 50.63696 N ? A ? 105 1
   ATOM 807 CA . GLY B 147 ? -174.40000 -37.92100 -104.06700 1.000 54.43525 C ? A ? 105 1
   ATOM 808 C . GLY B 147 ? -175.37400 -36.82400 -104.44700 1.000 62.22776 C ? A ? 105 1
   ATOM 809 O . GLY B 147 ? -176.28500 -37.03600 -105.25600 1.000 67.22527 O ? A ? 105 1
   ATOM 810 N . ASP B 148 ? -175.16500 -35.63500 -103.88900 1.000 63.00140 N ? A ? 106 1
   ATOM 811 CA . ASP B 148 ? -176.17300 -34.57200 -103.84800 1.000 74.71458 C ? A ? 106 1
   ATOM 812 C . ASP B 148 ? -176.24200 -33.71700 -105.11700 1.000 71.53908 C ? A ? 106 1
   ATOM 813 O . ASP B 148 ? -176.34900 -32.48700 -105.02500 1.000 69.44110 O ? A ? 106 1
   ATOM 814 CB . ASP B 148 ? -175.88900 -33.69800 -102.62500 1.000 80.06931 C ? A ? 106 1
   ATOM 815 CG . ASP B 148 ? -176.21100 -34.40500 -101.30300 1.000 90.52002 C ? A ? 106 1
   ATOM 816 OD1 . ASP B 148 ? -176.91100 -35.44600 -101.32400 1.000 98.88341 O ? A ? 106 1
   ATOM 817 OD2 . ASP B 148 ? -175.75700 -33.92100 -100.23800 1.000 75.59469 O ? A ? 106 1
   ATOM 818 N . GLU B 149 ? -176.20800 -34.32700 -106.30400 1.000 68.76094 N ? A ? 107 1
   ATOM 819 CA . GLU B 149 ? -176.11300 -33.55500 -107.54800 1.000 73.44800 C ? A ? 107 1
   ATOM 820 C . GLU B 149 ? -177.30400 -33.86400 -108.47400 1.000 66.45460 C ? A ? 107 1
   ATOM 821 O . GLU B 149 ? -177.39800 -33.37300 -109.60600 1.000 51.86496 O ? A ? 107 1
   ATOM 822 CB . GLU B 149 ? -174.76400 -33.83900 -108.25400 1.000 70.36871 C ? A ? 107 1
   ATOM 823 CG . GLU B 149 ? -173.47000 -33.43100 -107.44100 1.000 68.17090 C ? A ? 107 1
   ATOM 824 CD . GLU B 149 ? -172.47100 -32.56600 -108.22100 1.000 73.60107 C ? A ? 107 1
   ATOM 825 OE1 . GLU B 149 ? -171.65200 -33.12800 -108.98300 1.000 66.37179 O ? A ? 107 1
   ATOM 826 OE2 . GLU B 149 ? -172.47800 -31.32600 -108.04800 1.000 70.00258 O ? A ? 107 1
   ATOM 827 N . GLN B 153 ? -172.33000 -30.44900 -110.81800 1.000 50.61357 N ? A ? 108 1
   ATOM 828 CA . GLN B 153 ? -172.96500 -29.19200 -110.39100 1.000 70.26333 C ? A ? 108 1
   ATOM 829 C . GLN B 153 ? -172.04200 -28.35000 -109.49200 1.000 76.28097 C ? A ? 108 1
   ATOM 830 O . GLN B 153 ? -172.12200 -27.11500 -109.51100 1.000 80.10298 O ? A ? 108 1
   ATOM 831 CB . GLN B 153 ? -174.26900 -29.49300 -109.67500 1.000 63.63947 C ? A ? 108 1
   ATOM 832 CG . GLN B 153 ? -175.33700 -28.43500 -109.77800 1.000 75.62093 C ? A ? 108 1
   ATOM 833 CD . GLN B 153 ? -176.62100 -28.91900 -109.16100 1.000 75.55717 C ? A ? 108 1
   ATOM 834 OE1 . GLN B 153 ? -177.69400 -28.84600 -109.76800 1.000 78.54757 O ? A ? 108 1
   ATOM 835 NE2 . GLN B 153 ? -176.51500 -29.45900 -107.95800 1.000 61.42883 N ? A ? 108 1
   ATOM 836 N . GLU B 154 ? -171.11100 -28.98800 -108.77000 1.000 59.83023 N ? A ? 109 1
   ATOM 837 CA . GLU B 154 ? -170.17400 -28.27100 -107.85700 1.000 38.79550 C ? A ? 109 1
   ATOM 838 C . GLU B 154 ? -168.72000 -28.34100 -108.33200 1.000 39.69178 C ? A ? 109 1
   ATOM 839 O . GLU B 154 ? -167.99100 -27.37600 -108.12400 1.000 40.78989 O ? A ? 109 1
   ATOM 840 CB . GLU B 154 ? -170.25000 -28.85900 -106.45800 1.000 46.64323 C ? A ? 109 1
   ATOM 841 CG . GLU B 154 ? -171.64400 -28.86400 -105.87300 1.000 64.31544 C ? A ? 109 1
   ATOM 842 CD . GLU B 154 ? -171.66200 -28.45400 -104.41600 1.000 71.64009 C ? A ? 109 1
   ATOM 843 OE1 . GLU B 154 ? -171.00000 -27.45600 -104.09000 1.000 68.32797 O ? A ? 109 1
   ATOM 844 OE2 . GLU B 154 ? -172.32400 -29.13900 -103.61600 1.000 65.00420 O ? A ? 109 1
   ATOM 845 N . GLY B 155 ? -168.30600 -29.46100 -108.89800 1.000 35.81581 N ? A ? 110 1
   ATOM 846 CA . GLY B 155 ? -166.92200 -29.62500 -109.37000 1.000 36.84595 C ? A ? 110 1
   ATOM 847 C . GLY B 155 ? -165.89700 -29.55100 -108.26800 1.000 32.81822 C ? A ? 110 1
   ATOM 848 O . GLY B 155 ? -165.00000 -28.74000 -108.36900 1.000 33.33035 O ? A ? 110 1
   ATOM 849 N . ARG B 156 ? -165.99500 -30.41800 -107.27500 1.000 36.90474 N ? A ? 111 1
   ATOM 850 CA . ARG B 156 ? -165.10200 -30.31600 -106.10700 1.000 31.11161 C ? A ? 111 1
   ATOM 851 C . ARG B 156 ? -164.48900 -31.66000 -105.76700 1.000 27.13034 C ? A ? 111 1
   ATOM 852 O . ARG B 156 ? -163.40900 -31.65100 -105.23200 1.000 35.39404 O ? A ? 111 1
   ATOM 853 CB . ARG B 156 ? -165.90200 -29.82300 -104.90300 1.000 27.51019 C ? A ? 111 1
   ATOM 854 CG . ARG B 156 ? -166.50200 -28.43600 -105.06300 1.000 33.59690 C ? A ? 111 1
   ATOM 855 CD . ARG B 156 ? -166.98700 -27.88200 -103.74400 1.000 37.80269 C ? A ? 111 1
   ATOM 856 NE . ARG B 156 ? -167.36400 -26.48500 -103.86000 1.000 40.68143 N ? A ? 111 1
   ATOM 857 CZ . ARG B 156 ? -166.52800 -25.46600 -103.73900 1.000 39.88941 C ? A ? 111 1
   ATOM 858 NH1 . ARG B 156 ? -165.25100 -25.67000 -103.48900 1.000 27.56688 N ? A ? 111 1
   ATOM 859 NH2 . ARG B 156 ? -166.97700 -24.23500 -103.86100 1.000 50.55547 N ? A ? 111 1
   ATOM 860 N . VAL B 157 ? -165.12800 -32.76700 -106.12100 1.000 31.84555 N ? A ? 112 1
   ATOM 861 CA . VAL B 157 ? -164.66600 -34.06500 -105.63900 1.000 27.86304 C ? A ? 112 1
   ATOM 862 C . VAL B 157 ? -164.55900 -35.03800 -106.80800 1.000 28.95324 C ? A ? 112 1
   ATOM 863 O . VAL B 157 ? -165.54100 -35.27800 -107.52000 1.000 31.35730 O ? A ? 112 1
   ATOM 864 CB . VAL B 157 ? -165.60300 -34.62600 -104.56000 1.000 24.14224 C ? A ? 112 1
   ATOM 865 CG1 . VAL B 157 ? -164.98100 -35.84200 -103.91800 1.000 30.18278 C ? A ? 112 1
   ATOM 866 CG2 . VAL B 157 ? -165.90400 -33.55700 -103.51300 1.000 22.85438 C ? A ? 112 1
   ATOM 867 N . ILE B 158 ? -163.37200 -35.59300 -107.00700 1.000 29.31273 N ? A ? 113 1
   ATOM 868 CA . ILE B 158 ? -163.16100 -36.70100 -107.92600 1.000 25.04605 C ? A ? 113 1
   ATOM 869 C . ILE B 158 ? -162.76800 -37.90200 -107.09300 1.000 29.15734 C ? A ? 113 1
   ATOM 870 O . ILE B 158 ? -161.90800 -37.78500 -106.20900 1.000 30.17414 O ? A ? 113 1
   ATOM 871 CB . ILE B 158 ? -162.06000 -36.40000 -108.94800 1.000 30.32132 C ? A ? 113 1
   ATOM 872 CG1 . ILE B 158 ? -162.41800 -35.18200 -109.80100 1.000 34.69302 C ? A ? 113 1
   ATOM 873 CG2 . ILE B 158 ? -161.78700 -37.64100 -109.78500 1.000 28.33206 C ? A ? 113 1
   ATOM 874 CD1 . ILE B 158 ? -161.27200 -34.74500 -110.74000 1.000 27.20018 C ? A ? 113 1
   ATOM 875 N . VAL B 159 ? -163.38200 -39.05100 -107.37600 1.000 27.10539 N ? A ? 114 1
   ATOM 876 CA . VAL B 159 ? -163.14500 -40.27900 -106.62500 1.000 22.44121 C ? A ? 114 1
   ATOM 877 C . VAL B 159 ? -162.70500 -41.34000 -107.61100 1.000 23.62153 C ? A ? 114 1
   ATOM 878 O . VAL B 159 ? -163.43500 -41.63200 -108.56200 1.000 29.59325 O ? A ? 114 1
   ATOM 879 CB . VAL B 159 ? -164.39300 -40.73300 -105.86000 1.000 26.37941 C ? A ? 114 1
   ATOM 880 CG1 . VAL B 159 ? -164.05300 -41.91500 -105.00100 1.000 27.05803 C ? A ? 114 1
   ATOM 881 CG2 . VAL B 159 ? -164.89300 -39.62600 -104.99500 1.000 36.62414 C ? A ? 114 1
   ATOM 882 N . ALA B 160 ? -161.51500 -41.90900 -107.38900 1.000 28.11183 N ? A ? 115 1
   ATOM 883 CA . ALA B 160 ? -160.88300 -42.82900 -108.33000 1.000 26.40565 C ? A ? 115 1
   ATOM 884 C . ALA B 160 ? -160.45600 -44.08800 -107.58200 1.000 28.80274 C ? A ? 115 1
   ATOM 885 O . ALA B 160 ? -159.58100 -44.03200 -106.71200 1.000 24.59369 O ? A ? 115 1
   ATOM 886 CB . ALA B 160 ? -159.69200 -42.16900 -109.02900 1.000 22.56270 C ? A ? 115 1
   ATOM 887 N . GLU B 161 ? -161.08300 -45.21700 -107.93000 1.000 31.01162 N ? A ? 116 1
   ATOM 888 CA . GLU B 161 ? -160.74400 -46.52600 -107.38500 1.000 32.84501 C ? A ? 116 1
   ATOM 889 C . GLU B 161 ? -159.57100 -47.10800 -108.15800 1.000 30.32787 C ? A ? 116 1
   ATOM 890 O . GLU B 161 ? -159.65900 -47.28600 -109.37600 1.000 29.96701 O ? A ? 116 1
   ATOM 891 CB . GLU B 161 ? -161.94900 -47.46200 -107.47800 1.000 36.65517 C ? A ? 116 1
   ATOM 892 CG . GLU B 161 ? -161.69300 -48.88800 -106.95600 1.000 42.37531 C ? A ? 116 1
   ATOM 893 CD . GLU B 161 ? -162.98200 -49.60700 -106.55600 1.000 55.05578 C ? A ? 116 1
   ATOM 894 OE1 . GLU B 161 ? -162.91700 -50.79200 -106.15000 1.000 54.84502 O ? A ? 116 1
   ATOM 895 OE2 . GLU B 161 ? -164.06700 -48.98100 -106.66000 1.000 66.02078 O ? A ? 116 1
   ATOM 896 N . PHE B 162 ? -158.52800 -47.48100 -107.44000 1.000 31.09139 N ? A ? 117 1
   ATOM 897 CA . PHE B 162 ? -157.35900 -48.12100 -108.07100 1.000 27.09298 C ? A ? 117 1
   ATOM 898 C . PHE B 162 ? -157.31800 -49.56700 -107.58200 1.000 37.34301 C ? A ? 117 1
   ATOM 899 O . PHE B 162 ? -158.24000 -49.96200 -106.89800 1.000 39.30918 O ? A ? 117 1
   ATOM 900 CB . PHE B 162 ? -156.10200 -47.31900 -107.74500 1.000 24.34542 C ? A ? 117 1
   ATOM 901 CG . PHE B 162 ? -155.96300 -46.00700 -108.46900 1.000 30.81992 C ? A ? 117 1
   ATOM 902 CD1 . PHE B 162 ? -156.40300 -44.82700 -107.89500 1.000 27.74713 C ? A ? 117 1
   ATOM 903 CD2 . PHE B 162 ? -155.38000 -45.95100 -109.72200 1.000 33.18726 C ? A ? 117 1
   ATOM 904 CE1 . PHE B 162 ? -156.27100 -43.62300 -108.56200 1.000 28.26874 C ? A ? 117 1
   ATOM 905 CE2 . PHE B 162 ? -155.24600 -44.74500 -110.38800 1.000 32.61245 C ? A ? 117 1
   ATOM 906 CZ . PHE B 162 ? -155.69200 -43.58400 -109.80700 1.000 32.54065 C ? A ? 117 1
   ATOM 907 N . ASP B 163 ? -156.27000 -50.30900 -107.91500 1.000 41.82327 N ? A ? 118 1
   ATOM 908 CA . ASP B 163 ? -156.17100 -51.74800 -107.56600 1.000 43.45723 C ? A ? 118 1
   ATOM 909 C . ASP B 163 ? -156.11400 -51.95200 -106.06300 1.000 47.48701 C ? A ? 118 1
   ATOM 910 O . ASP B 163 ? -156.78500 -52.85100 -105.57700 1.000 52.34645 O ? A ? 118 1
   ATOM 911 CB . ASP B 163 ? -154.86000 -52.31300 -108.10500 1.000 47.46904 C ? A ? 118 1
   ATOM 912 CG . ASP B 163 ? -154.66000 -53.80300 -107.91200 1.000 58.12580 C ? A ? 118 1
   ATOM 913 OD1 . ASP B 163 ? -155.66400 -54.53000 -107.83800 1.000 69.12279 O ? A ? 118 1
   ATOM 914 OD2 . ASP B 163 ? -153.49500 -54.22100 -107.85800 1.000 55.20312 O ? A ? 118 1
   ATOM 915 N . SER B 164 ? -155.28800 -51.18700 -105.36800 1.000 47.79759 N ? A ? 119 1
   ATOM 916 CA . SER B 164 ? -155.09000 -51.44700 -103.92600 1.000 38.52690 C ? A ? 119 1
   ATOM 917 C . SER B 164 ? -155.81500 -50.43500 -103.06000 1.000 32.45896 C ? A ? 119 1
   ATOM 918 O . SER B 164 ? -155.89600 -50.68300 -101.86400 1.000 37.13982 O ? A ? 119 1
   ATOM 919 CB . SER B 164 ? -153.62500 -51.44800 -103.62400 1.000 37.20711 C ? A ? 119 1
   ATOM 920 OG . SER B 164 ? -153.37600 -51.67600 -102.25000 1.000 55.53159 O ? A ? 119 1
   ATOM 921 N . PHE B 165 ? -156.35900 -49.37100 -103.64800 1.000 35.38958 N ? A ? 120 1
   ATOM 922 CA . PHE B 165 ? -156.91100 -48.38400 -102.73200 1.000 37.25577 C ? A ? 120 1
   ATOM 923 C . PHE B 165 ? -157.88800 -47.47900 -103.47600 1.000 36.75811 C ? A ? 120 1
   ATOM 924 O . PHE B 165 ? -158.16000 -47.66200 -104.66800 1.000 37.14363 O ? A ? 120 1
   ATOM 925 CB . PHE B 165 ? -155.79600 -47.57600 -102.08300 1.000 36.18658 C ? A ? 120 1
   ATOM 926 CG . PHE B 165 ? -155.10300 -46.67600 -103.02900 1.000 32.12958 C ? A ? 120 1
   ATOM 927 CD1 . PHE B 165 ? -155.36900 -45.32100 -103.02700 1.000 27.89349 C ? A ? 120 1
   ATOM 928 CD2 . PHE B 165 ? -154.19400 -47.18500 -103.93900 1.000 33.72012 C ? A ? 120 1
   ATOM 929 CE1 . PHE B 165 ? -154.72400 -44.48300 -103.90900 1.000 28.11208 C ? A ? 120 1
   ATOM 930 CE2 . PHE B 165 ? -153.54400 -46.35700 -104.82100 1.000 31.67725 C ? A ? 120 1
   ATOM 931 CZ . PHE B 165 ? -153.80700 -45.00200 -104.80700 1.000 25.65847 C ? A ? 120 1
   ATOM 932 N . VAL B 166 ? -158.43400 -46.50400 -102.74700 1.000 29.01462 N ? A ? 121 1
   ATOM 933 CA . VAL B 166 ? -159.40400 -45.56100 -103.28500 1.000 25.99574 C ? A ? 121 1
   ATOM 934 C . VAL B 166 ? -158.89500 -44.16200 -103.00600 1.000 29.94826 C ? A ? 121 1
   ATOM 935 O . VAL B 166 ? -158.69900 -43.79800 -101.84000 1.000 30.91710 O ? A ? 121 1
   ATOM 936 CB . VAL B 166 ? -160.79300 -45.73900 -102.67000 1.000 23.62890 C ? A ? 121 1
   ATOM 937 CG1 . VAL B 166 ? -161.66700 -44.60200 -103.09000 1.000 25.63562 C ? A ? 121 1
   ATOM 938 CG2 . VAL B 166 ? -161.38900 -47.03200 -103.13000 1.000 46.95092 C ? A ? 121 1
   ATOM 939 N . LEU B 167 ? -158.70700 -43.37500 -104.06700 1.000 28.15018 N ? A ? 122 1
   ATOM 940 CA . LEU B 167 ? -158.21900 -42.00400 -103.96900 1.000 23.39474 C ? A ? 122 1
   ATOM 941 C . LEU B 167 ? -159.37800 -41.02800 -104.13700 1.000 25.67985 C ? A ? 122 1
   ATOM 942 O . LEU B 167 ? -160.19100 -41.17800 -105.05900 1.000 26.16301 O ? A ? 122 1
   ATOM 943 CB . LEU B 167 ? -157.15700 -41.74500 -105.03500 1.000 20.16749 C ? A ? 122 1
   ATOM 944 CG . LEU B 167 ? -156.46100 -40.39000 -105.04100 1.000 17.29702 C ? A ? 122 1
   ATOM 945 CD1 . LEU B 167 ? -155.88200 -40.11500 -103.66800 1.000 20.86283 C ? A ? 122 1
   ATOM 946 CD2 . LEU B 167 ? -155.38200 -40.35800 -106.10300 1.000 16.00604 C ? A ? 122 1
   ATOM 947 N . VAL B 168 ? -159.43800 -40.03000 -103.25400 1.000 20.99363 N ? A ? 123 1
   ATOM 948 CA . VAL B 168 ? -160.45300 -38.94900 -103.35400 1.000 22.84560 C ? A ? 123 1
   ATOM 949 C . VAL B 168 ? -159.70800 -37.61300 -103.36900 1.000 24.47277 C ? A ? 123 1
   ATOM 950 O . VAL B 168 ? -158.80500 -37.44600 -102.57600 1.000 29.73705 O ? A ? 123 1
   ATOM 951 CB . VAL B 168 ? -161.47800 -39.00400 -102.20500 1.000 20.65905 C ? A ? 123 1
   ATOM 952 CG1 . VAL B 168 ? -162.49100 -37.87900 -102.26900 1.000 19.99455 C ? A ? 123 1
   ATOM 953 CG2 . VAL B 168 ? -162.17000 -40.34900 -102.10000 1.000 27.25162 C ? A ? 123 1
   ATOM 954 N . THR B 169 ? -160.05500 -36.72100 -104.28300 1.000 24.51674 N ? A ? 124 1
   ATOM 955 CA . THR B 169 ? -159.46600 -35.36900 -104.28800 1.000 28.27807 C ? A ? 124 1
   ATOM 956 C . THR B 169 ? -160.59100 -34.40000 -103.98100 1.000 30.70931 C ? A ? 124 1
   ATOM 957 O . THR B 169 ? -161.67900 -34.62700 -104.47500 1.000 33.84519 O ? A ? 124 1
   ATOM 958 CB . THR B 169 ? -158.88700 -34.96600 -105.64000 1.000 34.46178 C ? A ? 124 1
   ATOM 959 OG1 . THR B 169 ? -158.10500 -36.03900 -106.15300 1.000 42.01182 O ? A ? 124 1
   ATOM 960 CG2 . THR B 169 ? -158.08700 -33.68800 -105.57000 1.000 31.62694 C ? A ? 124 1
   ATOM 961 N . ALA B 170 ? -160.31600 -33.37600 -103.18500 1.000 22.95684 N ? A ? 125 1
   ATOM 962 CA . ALA B 170 ? -161.40300 -32.47400 -102.79300 1.000 19.74943 C ? A ? 125 1
   ATOM 963 C . ALA B 170 ? -160.96800 -31.02300 -102.74300 1.000 23.05027 C ? A ? 125 1
   ATOM 964 O . ALA B 170 ? -159.87300 -30.74500 -102.28700 1.000 31.99011 O ? A ? 125 1
   ATOM 965 CB . ALA B 170 ? -161.98500 -32.89500 -101.48300 1.000 24.28494 C ? A ? 125 1
   ATOM 966 N . TYR B 171 ? -161.82000 -30.15400 -103.24400 1.000 24.48058 N ? A ? 126 1
   ATOM 967 CA . TYR B 171 ? -161.59000 -28.72200 -103.11200 1.000 27.33555 C ? A ? 126 1
   ATOM 968 C . TYR B 171 ? -162.71500 -28.22700 -102.21500 1.000 33.98320 C ? A ? 126 1
   ATOM 969 O . TYR B 171 ? -163.74700 -27.72500 -102.67900 1.000 35.02345 O ? A ? 126 1
   ATOM 970 CB . TYR B 171 ? -161.57300 -28.02900 -104.44200 1.000 27.65303 C ? A ? 126 1
   ATOM 971 CG . TYR B 171 ? -161.48700 -26.53700 -104.34000 1.000 25.25699 C ? A ? 126 1
   ATOM 972 CD1 . TYR B 171 ? -162.22700 -25.72700 -105.17300 1.000 31.38555 C ? A ? 126 1
   ATOM 973 CD2 . TYR B 171 ? -160.65700 -25.93700 -103.41800 1.000 28.93693 C ? A ? 126 1
   ATOM 974 CE1 . TYR B 171 ? -162.14800 -24.35100 -105.08800 1.000 35.02930 C ? A ? 126 1
   ATOM 975 CE2 . TYR B 171 ? -160.57300 -24.56900 -103.32000 1.000 34.79375 C ? A ? 126 1
   ATOM 976 CZ . TYR B 171 ? -161.32300 -23.77600 -104.15400 1.000 34.04785 C ? A ? 126 1
   ATOM 977 OH . TYR B 171 ? -161.24300 -22.40300 -104.04900 1.000 42.42627 O ? A ? 126 1
   ATOM 978 N . VAL B 172 ? -162.50400 -28.39900 -100.91400 1.000 33.40009 N ? A ? 127 1
   ATOM 979 CA . VAL B 172 ? -163.56200 -28.23000 -99.91300 1.000 31.90205 C ? A ? 127 1
   ATOM 980 C . VAL B 172 ? -164.04800 -26.78800 -99.91900 1.000 32.59581 C ? A ? 127 1
   ATOM 981 O . VAL B 172 ? -163.22200 -25.85300 -99.98100 1.000 35.10910 O ? A ? 127 1
   ATOM 982 CB . VAL B 172 ? -163.03700 -28.64000 -98.52800 1.000 31.37905 C ? A ? 127 1
   ATOM 983 CG1 . VAL B 172 ? -164.03800 -28.30700 -97.42200 1.000 34.24080 C ? A ? 127 1
   ATOM 984 CG2 . VAL B 172 ? -162.71800 -30.12300 -98.54300 1.000 30.63691 C ? A ? 127 1
   ATOM 985 N . PRO B 173 ? -165.35500 -26.54400 -99.87100 1.000 31.01586 N ? A ? 128 1
   ATOM 986 CA . PRO B 173 ? -165.85000 -25.16300 -99.89400 1.000 34.46571 C ? A ? 128 1
   ATOM 987 C . PRO B 173 ? -165.23300 -24.33800 -98.77500 1.000 42.27001 C ? A ? 128 1
   ATOM 988 O . PRO B 173 ? -165.15800 -24.78400 -97.62600 1.000 50.23373 O ? A ? 128 1
   ATOM 989 CB . PRO B 173 ? -167.35900 -25.32900 -99.70300 1.000 28.05213 C ? A ? 128 1
   ATOM 990 CG . PRO B 173 ? -167.64500 -26.73700 -100.09900 1.000 31.60149 C ? A ? 128 1
   ATOM 991 CD . PRO B 173 ? -166.44000 -27.53400 -99.79600 1.000 27.91938 C ? A ? 128 1
   ATOM 992 N . ASN B 174 ? -164.77100 -23.13500 -99.12100 1.000 38.13638 N ? A ? 129 1
   ATOM 993 CA . ASN B 174 ? -164.27100 -22.18700 -98.12700 1.000 40.02453 C ? A ? 129 1
   ATOM 994 C . ASN B 174 ? -165.43600 -21.45600 -97.46400 1.000 44.14322 C ? A ? 129 1
   ATOM 995 O . ASN B 174 ? -166.44000 -21.15300 -98.11400 1.000 48.27039 O ? A ? 129 1
   ATOM 996 CB . ASN B 174 ? -163.33400 -21.17800 -98.78900 1.000 42.90009 C ? A ? 129 1
   ATOM 997 CG . ASN B 174 ? -162.60600 -20.30500 -97.78700 1.000 42.71822 C ? A ? 129 1
   ATOM 998 OD1 . ASN B 174 ? -163.21700 -19.50300 -97.07300 1.000 45.01240 O ? A ? 129 1
   ATOM 999 ND2 . ASN B 174 ? -161.28800 -20.44300 -97.74300 1.000 36.04996 N ? A ? 129 1
   ATOM 1000 N . ALA B 175 ? -165.30500 -21.15800 -96.16600 1.000 39.95453 N ? A ? 130 1
   ATOM 1001 CA . ALA B 175 ? -166.44700 -20.57600 -95.46900 1.000 38.67093 C ? A ? 130 1
   ATOM 1002 C . ALA B 175 ? -166.78700 -19.17500 -95.95500 1.000 45.53904 C ? A ? 130 1
   ATOM 1003 O . ALA B 175 ? -167.91500 -18.71700 -95.74100 1.000 43.39298 O ? A ? 130 1
   ATOM 1004 CB . ALA B 175 ? -166.20300 -20.52400 -93.97200 1.000 41.48717 C ? A ? 130 1
   ATOM 1005 N . GLY B 176 ? -165.84500 -18.48100 -96.57300 1.000 56.27966 N ? A ? 131 1
   ATOM 1006 CA . GLY B 176 ? -166.10300 -17.15500 -97.10400 1.000 50.53782 C ? A ? 131 1
   ATOM 1007 C . GLY B 176 ? -165.63100 -16.04800 -96.17400 1.000 48.68244 C ? A ? 131 1
   ATOM 1008 O . GLY B 176 ? -165.60400 -16.18800 -94.94200 1.000 42.38794 O ? A ? 131 1
   ATOM 1009 N . ARG B 177 ? -165.23800 -14.92800 -96.77000 1.000 45.58700 N ? A ? 132 1
   ATOM 1010 CA . ARG B 177 ? -164.89000 -13.78400 -95.95000 1.000 50.58023 C ? A ? 132 1
   ATOM 1011 C . ARG B 177 ? -166.10500 -13.38700 -95.13200 1.000 47.29578 C ? A ? 132 1
   ATOM 1012 O . ARG B 177 ? -167.23400 -13.41800 -95.62700 1.000 46.09493 O ? A ? 132 1
   ATOM 1013 CB . ARG B 177 ? -164.39600 -12.61600 -96.80600 1.000 50.37518 C ? A ? 132 1
   ATOM 1014 CG . ARG B 177 ? -164.03000 -11.41300 -95.95000 1.000 61.11471 C ? A ? 132 1
   ATOM 1015 CD . ARG B 177 ? -163.58800 -10.23900 -96.76500 1.000 68.46384 C ? A ? 132 1
   ATOM 1016 NE . ARG B 177 ? -162.32500 -10.54000 -97.42100 1.000 51.74167 N ? A ? 132 1
   ATOM 1017 CZ . ARG B 177 ? -161.71000 -9.72900 -98.27500 1.000 68.34636 C ? A ? 132 1
   ATOM 1018 NH1 . ARG B 177 ? -160.56600 -10.10200 -98.83600 1.000 62.94260 N ? A ? 132 1
   ATOM 1019 NH2 . ARG B 177 ? -162.23400 -8.54500 -98.57200 1.000 79.11864 N ? A ? 132 1
   ATOM 1020 N . GLY B 178 ? -165.87300 -13.06600 -93.85900 1.000 39.56389 N ? A ? 133 1
   ATOM 1021 CA . GLY B 178 ? -166.97200 -12.77300 -92.95800 1.000 43.29043 C ? A ? 133 1
   ATOM 1022 C . GLY B 178 ? -167.95200 -13.91600 -92.79100 1.000 49.52335 C ? A ? 133 1
   ATOM 1023 O . GLY B 178 ? -169.13300 -13.67700 -92.50900 1.000 51.85348 O ? A ? 133 1
   ATOM 1024 N . LEU B 179 ? -167.50100 -15.15400 -92.99200 1.000 43.39568 N ? A ? 134 1
   ATOM 1025 CA . LEU B 179 ? -168.28100 -16.34700 -92.65700 1.000 45.38027 C ? A ? 134 1
   ATOM 1026 C . LEU B 179 ? -169.61400 -16.42800 -93.41300 1.000 53.47517 C ? A ? 134 1
   ATOM 1027 O . LEU B 179 ? -170.60800 -16.93800 -92.88200 1.000 51.04751 O ? A ? 134 1
   ATOM 1028 CB . LEU B 179 ? -168.51600 -16.41700 -91.15000 1.000 38.25267 C ? A ? 134 1
   ATOM 1029 CG . LEU B 179 ? -167.26300 -16.69200 -90.32500 1.000 38.77985 C ? A ? 134 1
   ATOM 1030 CD1 . LEU B 179 ? -167.65400 -17.41600 -89.04500 1.000 42.04224 C ? A ? 134 1
   ATOM 1031 CD2 . LEU B 179 ? -166.23700 -17.50100 -91.11000 1.000 36.93561 C ? A ? 134 1
   ATOM 1032 N . VAL B 180 ? -169.64900 -15.95400 -94.66500 1.000 52.63568 N ? A ? 135 1
   ATOM 1033 CA . VAL B 180 ? -170.90900 -15.92300 -95.40700 1.000 48.98598 C ? A ? 135 1
   ATOM 1034 C . VAL B 180 ? -171.36600 -17.32700 -95.78700 1.000 46.10775 C ? A ? 135 1
   ATOM 1035 O . VAL B 180 ? -172.56800 -17.57800 -95.91000 1.000 42.27689 O ? A ? 135 1
   ATOM 1036 CB . VAL B 180 ? -170.78200 -15.01700 -96.64700 1.000 55.00027 C ? A ? 135 1
   ATOM 1037 CG1 . VAL B 180 ? -170.15100 -13.69700 -96.26500 1.000 52.46019 C ? A ? 135 1
   ATOM 1038 CG2 . VAL B 180 ? -169.96600 -15.69100 -97.73800 1.000 54.73424 C ? A ? 135 1
   ATOM 1039 N . ARG B 181 ? -170.43600 -18.26500 -95.96100 1.000 48.37211 N ? A ? 136 1
   ATOM 1040 CA . ARG B 181 ? -170.76600 -19.62400 -96.36700 1.000 49.48896 C ? A ? 136 1
   ATOM 1041 C . ARG B 181 ? -170.49200 -20.65300 -95.27400 1.000 46.59749 C ? A ? 136 1
   ATOM 1042 O . ARG B 181 ? -170.51400 -21.85100 -95.56200 1.000 45.30914 O ? A ? 136 1
   ATOM 1043 CB . ARG B 181 ? -169.99500 -19.99500 -97.64500 1.000 46.40896 C ? A ? 136 1
   ATOM 1044 CG . ARG B 181 ? -170.83500 -19.97100 -98.94200 1.000 49.68741 C ? A ? 136 1
   ATOM 1045 CD . ARG B 181 ? -169.99400 -19.92800 -100.22700 1.000 52.59072 C ? A ? 136 1
   ATOM 1046 NE . ARG B 181 ? -169.71500 -21.24900 -100.81100 1.000 56.95126 N ? A ? 136 1
   ATOM 1047 CZ . ARG B 181 ? -170.43600 -21.82200 -101.77600 1.000 58.76266 C ? A ? 136 1
   ATOM 1048 NH1 . ARG B 181 ? -171.50400 -21.20700 -102.26100 1.000 64.79606 N ? A ? 136 1
   ATOM 1049 NH2 . ARG B 181 ? -170.09800 -23.01500 -102.25500 1.000 48.37606 N ? A ? 136 1
   ATOM 1050 N . LEU B 182 ? -170.23700 -20.22500 -94.03000 1.000 54.41715 N ? A ? 137 1
   ATOM 1051 CA . LEU B 182 ? -169.86900 -21.17500 -92.97600 1.000 52.73440 C ? A ? 137 1
   ATOM 1052 C . LEU B 182 ? -170.95300 -22.22700 -92.76400 1.000 56.95154 C ? A ? 137 1
   ATOM 1053 O . LEU B 182 ? -170.67000 -23.43200 -92.72000 1.000 52.58147 O ? A ? 137 1
   ATOM 1054 CB . LEU B 182 ? -169.58800 -20.45200 -91.65400 1.000 51.81384 C ? A ? 137 1
   ATOM 1055 CG . LEU B 182 ? -169.34800 -21.39100 -90.44700 1.000 52.20322 C ? A ? 137 1
   ATOM 1056 CD1 . LEU B 182 ? -167.87300 -21.79200 -90.29400 1.000 41.38096 C ? A ? 137 1
   ATOM 1057 CD2 . LEU B 182 ? -169.87800 -20.81400 -89.13400 1.000 50.48344 C ? A ? 137 1
   ATOM 1058 N . GLU B 183 ? -172.20200 -21.79000 -92.60800 1.000 57.80332 N ? A ? 138 1
   ATOM 1059 CA . GLU B 183 ? -173.25400 -22.76300 -92.37000 1.000 53.81393 C ? A ? 138 1
   ATOM 1060 C . GLU B 183 ? -173.43800 -23.69100 -93.56500 1.000 53.10829 C ? A ? 138 1
   ATOM 1061 O . GLU B 183 ? -173.87500 -24.83200 -93.38000 1.000 62.68501 O ? A ? 138 1
   ATOM 1062 CB . GLU B 183 ? -174.55300 -22.04800 -91.97700 1.000 47.46832 C ? A ? 138 1
   ATOM 1063 CG . GLU B 183 ? -174.34600 -21.03300 -90.82300 1.000 72.76632 C ? A ? 138 1
   ATOM 1064 CD . GLU B 183 ? -175.36500 -21.16100 -89.67400 1.000 79.91585 C ? A ? 138 1
   ATOM 1065 OE1 . GLU B 183 ? -176.25500 -20.28800 -89.55400 1.000 72.43701 O ? A ? 138 1
   ATOM 1066 OE2 . GLU B 183 ? -175.26400 -22.12300 -88.87600 1.000 75.54584 O ? A ? 138 1
   ATOM 1067 N . TYR B 184 ? -172.94700 -23.33900 -94.74300 1.000 40.24453 N ? A ? 139 1
   ATOM 1068 CA . TYR B 184 ? -172.99700 -24.32300 -95.85100 1.000 34.62724 C ? A ? 139 1
   ATOM 1069 C . TYR B 184 ? -171.85100 -25.31900 -95.66500 1.000 38.58829 C ? A ? 139 1
   ATOM 1070 O . TYR B 184 ? -172.07200 -26.50300 -95.83700 1.000 50.11158 O ? A ? 139 1
   ATOM 1071 CB . TYR B 184 ? -172.92400 -23.61900 -97.20300 1.000 36.86340 C ? A ? 139 1
   ATOM 1072 CG . TYR B 184 ? -172.60300 -24.49200 -98.38300 1.000 34.73311 C ? A ? 139 1
   ATOM 1073 CD1 . TYR B 184 ? -171.35500 -24.45100 -98.97700 1.000 37.65295 C ? A ? 139 1
   ATOM 1074 CD2 . TYR B 184 ? -173.55100 -25.34600 -98.91200 1.000 39.35730 C ? A ? 139 1
   ATOM 1075 CE1 . TYR B 184 ? -171.05300 -25.25600 -100.05800 1.000 35.47651 C ? A ? 139 1
   ATOM 1076 CE2 . TYR B 184 ? -173.26600 -26.15300 -99.99700 1.000 38.76576 C ? A ? 139 1
   ATOM 1077 CZ . TYR B 184 ? -172.01300 -26.10300 -100.57000 1.000 36.46405 C ? A ? 139 1
   ATOM 1078 OH . TYR B 184 ? -171.72300 -26.89500 -101.63200 1.000 47.09035 O ? A ? 139 1
   ATOM 1079 N . ARG B 185 ? -170.66500 -24.84000 -95.32000 1.000 38.29051 N ? A ? 140 1
   ATOM 1080 CA . ARG B 185 ? -169.47300 -25.70400 -95.15800 1.000 37.54044 C ? A ? 140 1
   ATOM 1081 C . ARG B 185 ? -169.75100 -26.74500 -94.07700 1.000 42.20882 C ? A ? 140 1
   ATOM 1082 O . ARG B 185 ? -169.25600 -27.84600 -94.18600 1.000 41.54042 O ? A ? 140 1
   ATOM 1083 CB . ARG B 185 ? -168.28600 -24.80300 -94.81400 1.000 33.38491 C ? A ? 140 1
   ATOM 1084 CG . ARG B 185 ? -167.15700 -25.46600 -94.04700 1.000 32.13228 C ? A ? 140 1
   ATOM 1085 CD . ARG B 185 ? -166.37300 -26.30600 -95.02200 1.000 25.14570 C ? A ? 140 1
   ATOM 1086 NE . ARG B 185 ? -165.22200 -26.89800 -94.38400 1.000 24.02312 N ? A ? 140 1
   ATOM 1087 CZ . ARG B 185 ? -164.02800 -26.34600 -94.37900 1.000 27.91177 C ? A ? 140 1
   ATOM 1088 NH1 . ARG B 185 ? -163.82900 -25.18900 -94.97800 1.000 33.75556 N ? A ? 140 1
   ATOM 1089 NH2 . ARG B 185 ? -163.03100 -26.95800 -93.78800 1.000 29.61922 N ? A ? 140 1
   ATOM 1090 N . GLN B 186 ? -170.54900 -26.38600 -93.08700 1.000 43.48248 N ? A ? 141 1
   ATOM 1091 CA . GLN B 186 ? -170.89400 -27.32100 -91.99900 1.000 47.78667 C ? A ? 141 1
   ATOM 1092 C . GLN B 186 ? -171.73800 -28.44800 -92.58400 1.000 39.62794 C ? A ? 141 1
   ATOM 1093 O . GLN B 186 ? -171.46900 -29.59700 -92.24400 1.000 33.83486 O ? A ? 141 1
   ATOM 1094 CB . GLN B 186 ? -171.62000 -26.56900 -90.88600 1.000 52.05484 C ? A ? 141 1
   ATOM 1095 CG . GLN B 186 ? -170.73500 -25.64100 -90.07100 1.000 51.75901 C ? A ? 141 1
   ATOM 1096 CD . GLN B 186 ? -171.53200 -24.93700 -89.00100 1.000 62.17419 C ? A ? 141 1
   ATOM 1097 OE1 . GLN B 186 ? -171.96500 -23.80000 -89.16200 1.000 65.21785 O ? A ? 141 1
   ATOM 1098 NE2 . GLN B 186 ? -171.74500 -25.62000 -87.89100 1.000 62.69818 N ? A ? 141 1
   ATOM 1099 N . ARG B 187 ? -172.71900 -28.12000 -93.42900 1.000 41.62411 N ? A ? 142 1
   ATOM 1100 CA . ARG B 187 ? -173.44800 -29.25300 -93.98400 1.000 42.61334 C ? A ? 142 1
   ATOM 1101 C . ARG B 187 ? -172.56900 -30.02500 -94.95200 1.000 39.43122 C ? A ? 142 1
   ATOM 1102 O . ARG B 187 ? -172.66100 -31.25700 -95.02500 1.000 44.19562 O ? A ? 142 1
   ATOM 1103 CB . ARG B 187 ? -174.76500 -28.81900 -94.65800 1.000 30.38144 C ? A ? 142 1
   ATOM 1104 CG . ARG B 187 ? -175.53500 -27.62900 -94.02600 1.000 39.09689 C ? A ? 142 1
   ATOM 1105 CD . ARG B 187 ? -175.60000 -27.54800 -92.45700 1.000 62.06268 C ? A ? 142 1
   ATOM 1106 NE . ARG B 187 ? -175.60800 -28.81100 -91.69500 1.000 77.06370 N ? A ? 142 1
   ATOM 1107 CZ . ARG B 187 ? -175.19800 -28.93300 -90.42600 1.000 64.74610 C ? A ? 142 1
   ATOM 1108 NH1 . ARG B 187 ? -175.25200 -30.11300 -89.81600 1.000 61.02815 N ? A ? 142 1
   ATOM 1109 NH2 . ARG B 187 ? -174.72200 -27.87800 -89.76500 1.000 60.00284 N ? A ? 142 1
   ATOM 1110 N . TRP B 188 ? -171.68600 -29.32300 -95.66800 1.000 37.26587 N ? A ? 143 1
   ATOM 1111 CA . TRP B 188 ? -170.73200 -30.00200 -96.53500 1.000 30.28148 C ? A ? 143 1
   ATOM 1112 C . TRP B 188 ? -169.87000 -30.97000 -95.73400 1.000 36.95444 C ? A ? 143 1
   ATOM 1113 O . TRP B 188 ? -169.70800 -32.13500 -96.11700 1.000 39.34222 O ? A ? 143 1
   ATOM 1114 CB . TRP B 188 ? -169.86700 -28.98000 -97.27200 1.000 34.65710 C ? A ? 143 1
   ATOM 1115 CG . TRP B 188 ? -169.30700 -29.54400 -98.52100 1.000 35.63287 C ? A ? 143 1
   ATOM 1116 CD1 . TRP B 188 ? -169.87900 -29.52600 -99.75900 1.000 34.15749 C ? A ? 143 1
   ATOM 1117 CD2 . TRP B 188 ? -168.08000 -30.25600 -98.65500 1.000 28.95336 C ? A ? 143 1
   ATOM 1118 NE1 . TRP B 188 ? -169.07500 -30.17500 -100.65700 1.000 30.98774 N ? A ? 143 1
   ATOM 1119 CE2 . TRP B 188 ? -167.96400 -30.63400 -100.00500 1.000 25.27154 C ? A ? 143 1
   ATOM 1120 CE3 . TRP B 188 ? -167.06500 -30.60700 -97.76200 1.000 30.60772 C ? A ? 143 1
   ATOM 1121 CZ2 . TRP B 188 ? -166.87400 -31.34500 -100.48900 1.000 27.71831 C ? A ? 143 1
   ATOM 1122 CZ3 . TRP B 188 ? -165.98900 -31.31200 -98.23500 1.000 35.98160 C ? A ? 143 1
   ATOM 1123 CH2 . TRP B 188 ? -165.89900 -31.67900 -99.59100 1.000 38.80944 C ? A ? 143 1
   ATOM 1124 N . ASP B 189 ? -169.34100 -30.51600 -94.59100 1.000 36.29584 N ? A ? 144 1
   ATOM 1125 CA . ASP B 189 ? -168.48500 -31.38600 -93.79100 1.000 35.64415 C ? A ? 144 1
   ATOM 1126 C . ASP B 189 ? -169.21400 -32.66200 -93.39600 1.000 34.92765 C ? A ? 144 1
   ATOM 1127 O . ASP B 189 ? -168.64900 -33.75700 -93.48400 1.000 38.49395 O ? A ? 144 1
   ATOM 1128 CB . ASP B 189 ? -167.97200 -30.64400 -92.55800 1.000 35.84305 C ? A ? 144 1
   ATOM 1129 CG . ASP B 189 ? -166.81500 -29.72500 -92.89100 1.000 41.11652 C ? A ? 144 1
   ATOM 1130 OD1 . ASP B 189 ? -166.26100 -29.05900 -91.96900 1.000 36.36017 O ? A ? 144 1
   ATOM 1131 OD2 . ASP B 189 ? -166.46000 -29.68300 -94.09600 1.000 40.13272 O ? A ? 144 1
   ATOM 1132 N . GLU B 190 ? -170.47800 -32.54900 -92.99200 1.000 40.35110 N ? A ? 145 1
   ATOM 1133 CA . GLU B 190 ? -171.24300 -33.74000 -92.62800 1.000 41.11679 C ? A ? 145 1
   ATOM 1134 C . GLU B 190 ? -171.42700 -34.65200 -93.83500 1.000 38.61473 C ? A ? 145 1
   ATOM 1135 O . GLU B 190 ? -171.21600 -35.86900 -93.74900 1.000 40.78343 O ? A ? 145 1
   ATOM 1136 CB . GLU B 190 ? -172.59900 -33.33300 -92.03700 1.000 46.59205 C ? A ? 145 1
   ATOM 1137 CG . GLU B 190 ? -173.32300 -34.41400 -91.21000 1.000 58.09636 C ? A ? 145 1
   ATOM 1138 CD . GLU B 190 ? -174.79800 -34.08000 -90.94600 1.000 62.14672 C ? A ? 145 1
   ATOM 1139 OE1 . GLU B 190 ? -175.59300 -35.02800 -90.73800 1.000 57.48110 O ? A ? 145 1
   ATOM 1140 OE2 . GLU B 190 ? -175.15800 -32.87500 -90.94900 1.000 57.18144 O ? A ? 145 1
   ATOM 1141 N . ALA B 191 ? -171.80600 -34.07400 -94.97600 1.000 32.02964 N ? A ? 146 1
   ATOM 1142 CA . ALA B 191 ? -172.07500 -34.87900 -96.16200 1.000 26.29764 C ? A ? 146 1
   ATOM 1143 C . ALA B 191 ? -170.82200 -35.60100 -96.62400 1.000 32.63745 C ? A ? 146 1
   ATOM 1144 O . ALA B 191 ? -170.85100 -36.80600 -96.91000 1.000 34.98730 O ? A ? 146 1
   ATOM 1145 CB . ALA B 191 ? -172.61800 -33.98900 -97.27800 1.000 24.62667 C ? A ? 146 1
   ATOM 1146 N . PHE B 192 ? -169.71000 -34.86200 -96.70800 1.000 31.35133 N ? A ? 147 1
   ATOM 1147 CA . PHE B 192 ? -168.43600 -35.42000 -97.14100 1.000 25.66024 C ? A ? 147 1
   ATOM 1148 C . PHE B 192 ? -168.05700 -36.61300 -96.29000 1.000 31.67057 C ? A ? 147 1
   ATOM 1149 O . PHE B 192 ? -167.63300 -37.65000 -96.80400 1.000 38.61461 O ? A ? 147 1
   ATOM 1150 CB . PHE B 192 ? -167.36600 -34.33100 -97.04800 1.000 31.10481 C ? A ? 147 1
   ATOM 1151 CG . PHE B 192 ? -166.10700 -34.63600 -97.79700 1.000 29.78677 C ? A ? 147 1
   ATOM 1152 CD1 . PHE B 192 ? -166.15000 -35.22700 -99.04300 1.000 24.36680 C ? A ? 147 1
   ATOM 1153 CD2 . PHE B 192 ? -164.87700 -34.31900 -97.25200 1.000 29.61577 C ? A ? 147 1
   ATOM 1154 CE1 . PHE B 192 ? -164.98900 -35.49900 -99.73500 1.000 23.97567 C ? A ? 147 1
   ATOM 1155 CE2 . PHE B 192 ? -163.71100 -34.59400 -97.93600 1.000 30.33439 C ? A ? 147 1
   ATOM 1156 CZ . PHE B 192 ? -163.76800 -35.18700 -99.18700 1.000 25.43373 C ? A ? 147 1
   ATOM 1157 N . ARG B 193 ? -168.24400 -36.48000 -94.97900 1.000 42.71444 N ? A ? 148 1
   ATOM 1158 CA . ARG B 193 ? -167.92400 -37.52200 -94.00800 1.000 40.62842 C ? A ? 148 1
   ATOM 1159 C . ARG B 193 ? -168.73000 -38.79300 -94.24600 1.000 36.83552 C ? A ? 148 1
   ATOM 1160 O . ARG B 193 ? -168.17000 -39.88600 -94.39700 1.000 38.98305 O ? A ? 148 1
   ATOM 1161 CB . ARG B 193 ? -168.21100 -36.97100 -92.61800 1.000 42.81398 C ? A ? 148 1
   ATOM 1162 CG . ARG B 193 ? -167.51900 -37.63800 -91.48800 1.000 46.94221 C ? A ? 148 1
   ATOM 1163 CD . ARG B 193 ? -168.12300 -37.06700 -90.21300 1.000 49.72663 C ? A ? 148 1
   ATOM 1164 NE . ARG B 193 ? -167.98600 -35.61400 -90.19600 1.000 47.69308 N ? A ? 148 1
   ATOM 1165 CZ . ARG B 193 ? -168.85300 -34.79900 -89.61500 1.000 48.31580 C ? A ? 148 1
   ATOM 1166 NH1 . ARG B 193 ? -169.91600 -35.31000 -89.00900 1.000 52.51607 N ? A ? 148 1
   ATOM 1167 NH2 . ARG B 193 ? -168.65800 -33.48400 -89.64900 1.000 46.97353 N ? A ? 148 1
   ATOM 1168 N . LYS B 194 ? -170.05800 -38.66900 -94.24200 1.000 30.60964 N ? A ? 149 1
   ATOM 1169 CA . LYS B 194 ? -170.90500 -39.83200 -94.44700 1.000 35.60432 C ? A ? 149 1
   ATOM 1170 C . LYS B 194 ? -170.62800 -40.48400 -95.79500 1.000 44.40278 C ? A ? 149 1
   ATOM 1171 O . LYS B 194 ? -170.43300 -41.70600 -95.87300 1.000 54.77083 O ? A ? 149 1
   ATOM 1172 CB . LYS B 194 ? -172.37100 -39.43500 -94.30000 1.000 42.84018 C ? A ? 149 1
   ATOM 1173 CG . LYS B 194 ? -172.65300 -38.80700 -92.92700 1.000 44.69366 C ? A ? 149 1
   ATOM 1174 CD . LYS B 194 ? -174.09900 -38.98500 -92.45900 1.000 48.83988 C ? A ? 149 1
   ATOM 1175 CE . LYS B 194 ? -174.40200 -38.01900 -91.32000 1.000 59.61643 C ? A ? 149 1
   ATOM 1176 NZ . LYS B 194 ? -175.79900 -38.12500 -90.81300 1.000 65.34316 N ? A ? 149 1
   ATOM 1177 N . PHE B 195 ? -170.58200 -39.69000 -96.86800 1.000 41.13210 N ? A ? 150 1
   ATOM 1178 CA . PHE B 195 ? -170.15700 -40.24300 -98.15200 1.000 43.50409 C ? A ? 150 1
   ATOM 1179 C . PHE B 195 ? -168.82300 -40.97300 -98.01700 1.000 45.24201 C ? A ? 150 1
   ATOM 1180 O . PHE B 195 ? -168.64700 -42.06700 -98.56500 1.000 52.19559 O ? A ? 150 1
   ATOM 1181 CB . PHE B 195 ? -170.06100 -39.13500 -99.20700 1.000 41.37225 C ? A ? 150 1
   ATOM 1182 CG . PHE B 195 ? -169.35200 -39.55100 -100.48800 1.000 40.26427 C ? A ? 150 1
   ATOM 1183 CD1 . PHE B 195 ? -170.06400 -40.10100 -101.54900 1.000 37.26212 C ? A ? 150 1
   ATOM 1184 CD2 . PHE B 195 ? -167.97300 -39.37900 -100.63400 1.000 37.11838 C ? A ? 150 1
   ATOM 1185 CE1 . PHE B 195 ? -169.41700 -40.47800 -102.72400 1.000 38.33172 C ? A ? 150 1
   ATOM 1186 CE2 . PHE B 195 ? -167.31800 -39.75700 -101.80400 1.000 34.36422 C ? A ? 150 1
   ATOM 1187 CZ . PHE B 195 ? -168.04300 -40.30100 -102.85000 1.000 39.56675 C ? A ? 150 1
   ATOM 1188 N . LEU B 196 ? -167.85500 -40.42200 -97.29900 1.000 37.59095 N ? A ? 151 1
   ATOM 1189 CA . LEU B 196 ? -166.51000 -41.04800 -97.30400 1.000 39.48589 C ? A ? 151 1
   ATOM 1190 C . LEU B 196 ? -166.50100 -42.33300 -96.48700 1.000 47.98688 C ? A ? 151 1
   ATOM 1191 O . LEU B 196 ? -165.73700 -43.24200 -96.82600 1.000 51.39857 O ? A ? 151 1
   ATOM 1192 CB . LEU B 196 ? -165.47200 -40.06200 -96.77600 1.000 41.53418 C ? A ? 151 1
   ATOM 1193 CG . LEU B 196 ? -164.84100 -39.11700 -97.78900 1.000 30.52663 C ? A ? 151 1
   ATOM 1194 CD1 . LEU B 196 ? -163.81700 -38.24900 -97.09300 1.000 24.94278 C ? A ? 151 1
   ATOM 1195 CD2 . LEU B 196 ? -164.19800 -39.89200 -98.91900 1.000 29.29270 C ? A ? 151 1
   ATOM 1196 N . LYS B 197 ? -167.31100 -42.39300 -95.43800 1.000 50.41714 N ? A ? 152 1
   ATOM 1197 CA . LYS B 197 ? -167.27400 -43.58400 -94.56500 1.000 54.48230 C ? A ? 152 1
   ATOM 1198 C . LYS B 197 ? -167.88500 -44.74500 -95.33400 1.000 60.92904 C ? A ? 152 1
   ATOM 1199 O . LYS B 197 ? -167.50900 -45.87700 -95.03700 1.000 75.28388 O ? A ? 152 1
   ATOM 1200 CB . LYS B 197 ? -167.85000 -43.30900 -93.17200 1.000 50.56426 C ? A ? 152 1
   ATOM 1201 CG . LYS B 197 ? -167.80200 -44.44100 -92.16100 1.000 65.96815 C ? A ? 152 1
   ATOM 1202 CD . LYS B 197 ? -168.35800 -44.00200 -90.83300 1.000 57.66936 C ? A ? 152 1
   ATOM 1203 CE . LYS B 197 ? -168.34500 -45.11900 -89.81100 1.000 74.33863 C ? A ? 152 1
   ATOM 1204 NZ . LYS B 197 ? -168.89300 -44.68300 -88.50600 1.000 82.41410 N ? A ? 152 1
   ATOM 1205 N . GLY B 198 ? -168.74500 -44.46600 -96.30100 1.000 51.25120 N ? A ? 153 1
   ATOM 1206 CA . GLY B 198 ? -169.27900 -45.54400 -97.15300 1.000 61.77939 C ? A ? 153 1
   ATOM 1207 C . GLY B 198 ? -168.25000 -46.09200 -98.13800 1.000 63.91392 C ? A ? 153 1
   ATOM 1208 O . GLY B 198 ? -168.43700 -47.20500 -98.63900 1.000 73.12490 O ? A ? 153 1
   ATOM 1209 N . LEU B 199 ? -167.20500 -45.32700 -98.42900 1.000 63.90017 N ? A ? 154 1
   ATOM 1210 CA . LEU B 199 ? -166.19100 -45.76400 -99.41600 1.000 63.13561 C ? A ? 154 1
   ATOM 1211 C . LEU B 199 ? -165.12800 -46.55600 -98.66000 1.000 70.47816 C ? A ? 154 1
   ATOM 1212 O . LEU B 199 ? -164.47700 -47.41000 -99.27500 1.000 64.07965 O ? A ? 154 1
   ATOM 1213 CB . LEU B 199 ? -165.53700 -44.54300 -100.06600 1.000 49.85029 C ? A ? 154 1
   ATOM 1214 CG . LEU B 199 ? -166.40100 -43.57400 -100.85300 1.000 54.75416 C ? A ? 154 1
   ATOM 1215 CD1 . LEU B 199 ? -167.22100 -44.30200 -101.90200 1.000 69.13408 C ? A ? 154 1
   ATOM 1216 CD2 . LEU B 199 ? -165.47900 -42.57600 -101.51500 1.000 49.89853 C ? A ? 154 1
   ATOM 1217 N . ALA B 200 ? -164.93500 -46.23200 -97.38000 1.000 69.20760 N ? A ? 155 1
   ATOM 1218 CA . ALA B 200 ? -163.87100 -46.91200 -96.60700 1.000 72.45899 C ? A ? 155 1
   ATOM 1219 C . ALA B 200 ? -164.37700 -48.28200 -96.16500 1.000 73.34587 C ? A ? 155 1
   ATOM 1220 O . ALA B 200 ? -163.57300 -49.04400 -95.63000 1.000 74.85990 O ? A ? 155 1
   ATOM 1221 CB . ALA B 200 ? -163.36100 -46.06600 -95.48400 1.000 57.83738 C ? A ? 155 1
   ATOM 1222 N . SER B 201 ? -165.66800 -48.54900 -96.33600 1.000 63.87243 N ? A ? 156 1
   ATOM 1223 CA . SER B 201 ? -166.16600 -49.90500 -96.10300 1.000 66.71282 C ? A ? 156 1
   ATOM 1224 C . SER B 201 ? -165.60400 -50.91200 -97.10100 1.000 74.87132 C ? A ? 156 1
   ATOM 1225 O . SER B 201 ? -165.71300 -52.12400 -96.88200 1.000 76.33117 O ? A ? 156 1
   ATOM 1226 CB . SER B 201 ? -167.70400 -49.94300 -96.18500 1.000 64.70790 C ? A ? 156 1
   ATOM 1227 OG . SER B 201 ? -168.29600 -48.86400 -95.47800 1.000 63.36514 O ? A ? 156 1
   ATOM 1228 N . ARG B 202 ? -165.00900 -50.42300 -98.20500 1.000 71.90504 N ? A ? 157 1
   ATOM 1229 CA . ARG B 202 ? -164.37300 -51.23100 -99.23100 1.000 62.89616 C ? A ? 157 1
   ATOM 1230 C . ARG B 202 ? -162.85400 -51.24000 -99.01600 1.000 66.20765 C ? A ? 157 1
   ATOM 1231 O . ARG B 202 ? -162.34300 -51.86600 -98.07300 1.000 49.51394 O ? A ? 157 1
   ATOM 1232 CB . ARG B 202 ? -164.75400 -50.66300 -100.59300 1.000 62.33022 C ? A ? 157 1
   ATOM 1233 CG . ARG B 202 ? -164.33900 -51.46300 -101.83700 1.000 77.03331 C ? A ? 157 1
   ATOM 1234 CD . ARG B 202 ? -164.93600 -50.85600 -103.12800 1.000 81.36114 C ? A ? 157 1
   ATOM 1235 NE . ARG B 202 ? -165.35600 -49.45400 -102.99500 1.000 94.39690 N ? A ? 157 1
   ATOM 1236 CZ . ARG B 202 ? -166.57700 -49.06000 -102.61900 1.000 94.33662 C ? A ? 157 1
   ATOM 1237 NH1 . ARG B 202 ? -167.50200 -49.96400 -102.30400 1.000 81.56883 N ? A ? 157 1
   ATOM 1238 NH2 . ARG B 202 ? -166.86900 -47.76300 -102.52900 1.000 77.81106 N ? A ? 157 1
   ATOM 1239 N . LYS B 203 ? -162.13200 -50.54000 -99.88900 1.000 74.74342 N ? A ? 158 1
   ATOM 1240 CA . LYS B 203 ? -160.67600 -50.48100 -99.87300 1.000 58.89596 C ? A ? 158 1
   ATOM 1241 C . LYS B 203 ? -160.19800 -49.41000 -98.90300 1.000 48.03005 C ? A ? 158 1
   ATOM 1242 O . LYS B 203 ? -160.98800 -48.59900 -98.38900 1.000 47.96634 O ? A ? 158 1
   ATOM 1243 CB . LYS B 203 ? -160.15300 -50.18800 -101.28400 1.000 52.95405 C ? A ? 158 1
   ATOM 1244 CG . LYS B 203 ? -160.67700 -51.06600 -102.40600 1.000 50.39766 C ? A ? 158 1
   ATOM 1245 CD . LYS B 203 ? -159.63900 -51.16500 -103.51800 1.000 38.58853 C ? A ? 158 1
   ATOM 1246 CE . LYS B 203 ? -160.26200 -51.59900 -104.83500 1.000 36.47513 C ? A ? 158 1
   ATOM 1247 NZ . LYS B 203 ? -159.26500 -52.22100 -105.74800 1.000 42.43592 N ? A ? 158 1
   ATOM 1248 N . PRO B 204 ? -158.89700 -49.36600 -98.62000 1.000 37.22988 N ? A ? 159 1
   ATOM 1249 CA . PRO B 204 ? -158.36700 -48.23100 -97.86400 1.000 37.05881 C ? A ? 159 1
   ATOM 1250 C . PRO B 204 ? -158.50600 -46.95100 -98.67400 1.000 40.46432 C ? A ? 159 1
   ATOM 1251 O . PRO B 204 ? -158.71700 -46.96300 -99.89100 1.000 37.54212 O ? A ? 159 1
   ATOM 1252 CB . PRO B 204 ? -156.89700 -48.59700 -97.62700 1.000 28.84305 C ? A ? 159 1
   ATOM 1253 CG . PRO B 204 ? -156.58700 -49.59200 -98.67700 1.000 38.85799 C ? A ? 159 1
   ATOM 1254 CD . PRO B 204 ? -157.85300 -50.36600 -98.90100 1.000 34.42772 C ? A ? 159 1
   ATOM 1255 N . LEU B 205 ? -158.38600 -45.83200 -97.96800 1.000 40.03459 N ? A ? 160 1
   ATOM 1256 CA . LEU B 205 ? -158.66500 -44.51900 -98.52200 1.000 30.62672 C ? A ? 160 1
   ATOM 1257 C . LEU B 205 ? -157.42000 -43.64200 -98.47400 1.000 30.89775 C ? A ? 160 1
   ATOM 1258 O . LEU B 205 ? -156.68200 -43.64400 -97.48400 1.000 33.70806 O ? A ? 160 1
   ATOM 1259 CB . LEU B 205 ? -159.79600 -43.86100 -97.74700 1.000 27.13054 C ? A ? 160 1
   ATOM 1260 CG . LEU B 205 ? -160.65600 -42.83400 -98.48900 1.000 34.63070 C ? A ? 160 1
   ATOM 1261 CD1 . LEU B 205 ? -162.04800 -42.77700 -97.84600 1.000 33.76966 C ? A ? 160 1
   ATOM 1262 CD2 . LEU B 205 ? -159.99900 -41.45100 -98.49900 1.000 28.49985 C ? A ? 160 1
   ATOM 1263 N . VAL B 206 ? -157.19100 -42.89300 -99.54500 1.000 22.20288 N ? A ? 161 1
   ATOM 1264 CA . VAL B 206 ? -156.29500 -41.74900 -99.52300 1.000 20.49739 C ? A ? 161 1
   ATOM 1265 C . VAL B 206 ? -157.13500 -40.55300 -99.90800 1.000 23.95966 C ? A ? 161 1
   ATOM 1266 O . VAL B 206 ? -157.77200 -40.56000 -100.96900 1.000 29.52132 O ? A ? 161 1
   ATOM 1267 CB . VAL B 206 ? -155.11100 -41.91000 -100.48600 1.000 22.16881 C ? A ? 161 1
   ATOM 1268 CG1 . VAL B 206 ? -154.19800 -40.68900 -100.39600 1.000 17.58148 C ? A ? 161 1
   ATOM 1269 CG2 . VAL B 206 ? -154.34600 -43.17700 -100.17600 1.000 24.22169 C ? A ? 161 1
   ATOM 1270 N . LEU B 207 ? -157.17600 -39.54700 -99.04300 1.000 24.11474 N ? A ? 162 1
   ATOM 1271 CA . LEU B 207 ? -157.89500 -38.31200 -99.33700 1.000 22.54692 C ? A ? 162 1
   ATOM 1272 C . LEU B 207 ? -156.89700 -37.17300 -99.32200 1.000 24.57308 C ? A ? 162 1
   ATOM 1273 O . LEU B 207 ? -156.20000 -36.96000 -98.32100 1.000 23.77071 O ? A ? 162 1
   ATOM 1274 CB . LEU B 207 ? -159.02100 -38.05200 -98.33700 1.000 24.64524 C ? A ? 162 1
   ATOM 1275 CG . LEU B 207 ? -159.50400 -36.60200 -98.22600 1.000 25.77865 C ? A ? 162 1
   ATOM 1276 CD1 . LEU B 207 ? -160.08600 -36.09300 -99.56400 1.000 22.14050 C ? A ? 162 1
   ATOM 1277 CD2 . LEU B 207 ? -160.50500 -36.44800 -97.05300 1.000 21.17635 C ? A ? 162 1
   ATOM 1278 N . CYS B 208 ? -156.82400 -36.45300 -100.42800 1.000 23.20555 N ? A ? 163 1
   ATOM 1279 CA . CYS B 208 ? -155.91700 -35.33000 -100.56100 1.000 21.61370 C ? A ? 163 1
   ATOM 1280 C . CYS B 208 ? -156.68300 -34.14400 -101.12700 1.000 28.07631 C ? A ? 163 1
   ATOM 1281 O . CYS B 208 ? -157.78000 -34.29600 -101.68700 1.000 31.15586 O ? A ? 163 1
   ATOM 1282 CB . CYS B 208 ? -154.76000 -35.67600 -101.47700 1.000 23.80828 C ? A ? 163 1
   ATOM 1283 SG . CYS B 208 ? -155.31800 -35.81600 -103.22200 1.000 38.22242 S ? A ? 163 1
   ATOM 1284 N . GLY B 209 ? -156.09900 -32.95300 -100.97300 1.000 25.33561 N ? A ? 164 1
   ATOM 1285 CA . GLY B 209 ? -156.60500 -31.76800 -101.63100 1.000 28.83739 C ? A ? 164 1
   ATOM 1286 C . GLY B 209 ? -156.63400 -30.58300 -100.69600 1.000 27.38614 C ? A ? 164 1
   ATOM 1287 O . GLY B 209 ? -156.11800 -30.63200 -99.57800 1.000 26.68972 O ? A ? 164 1
   ATOM 1288 N . ASP B 210 ? -157.22700 -29.49000 -101.17600 1.000 23.43767 N ? A ? 165 1
   ATOM 1289 CA . ASP B 210 ? -157.43300 -28.31400 -100.33800 1.000 25.44029 C ? A ? 165 1
   ATOM 1290 C . ASP B 210 ? -158.63800 -28.59800 -99.44900 1.000 31.80299 C ? A ? 165 1
   ATOM 1291 O . ASP B 210 ? -159.77900 -28.63700 -99.92500 1.000 29.93692 O ? A ? 165 1
   ATOM 1292 CB . ASP B 210 ? -157.62700 -27.05400 -101.18300 1.000 25.56595 C ? A ? 165 1
   ATOM 1293 CG . ASP B 210 ? -157.66000 -25.76800 -100.33900 1.000 37.21038 C ? A ? 165 1
   ATOM 1294 OD1 . ASP B 210 ? -157.48000 -24.65500 -100.89800 1.000 33.04006 O ? A ? 165 1
   ATOM 1295 OD2 . ASP B 210 ? -157.87400 -25.86600 -99.10800 1.000 41.97229 O ? A ? 165 1
   ATOM 1296 N . LEU B 211 ? -158.38500 -28.84100 -98.16400 1.000 31.81547 N ? A ? 166 1
   ATOM 1297 CA . LEU B 211 ? -159.46500 -29.11400 -97.23300 1.000 26.56753 C ? A ? 166 1
   ATOM 1298 C . LEU B 211 ? -159.93300 -27.85800 -96.53000 1.000 30.70459 C ? A ? 166 1
   ATOM 1299 O . LEU B 211 ? -160.89000 -27.92300 -95.75200 1.000 32.75003 O ? A ? 166 1
   ATOM 1300 CB . LEU B 211 ? -159.04400 -30.16000 -96.20900 1.000 22.63491 C ? A ? 166 1
   ATOM 1301 CG . LEU B 211 ? -158.62100 -31.53300 -96.74800 1.000 25.88973 C ? A ? 166 1
   ATOM 1302 CD1 . LEU B 211 ? -158.63700 -32.57400 -95.62600 1.000 25.33076 C ? A ? 166 1
   ATOM 1303 CD2 . LEU B 211 ? -159.46300 -31.99700 -97.94100 1.000 20.63311 C ? A ? 166 1
   ATOM 1304 N . ASN B 212 ? -159.36600 -26.71300 -96.88400 1.000 32.40411 N ? A ? 167 1
   ATOM 1305 CA . ASN B 212 ? -159.80600 -25.38000 -96.38500 1.000 33.26977 C ? A ? 167 1
   ATOM 1306 C . ASN B 212 ? -160.00200 -25.34400 -94.87800 1.000 34.59575 C ? A ? 167 1
   ATOM 1307 O . ASN B 212 ? -160.90100 -24.65300 -94.41800 1.000 38.23602 O ? A ? 167 1
   ATOM 1308 CB . ASN B 212 ? -160.94700 -24.79500 -97.21500 1.000 35.92898 C ? A ? 167 1
   ATOM 1309 CG . ASN B 212 ? -160.48400 -24.01000 -98.41800 1.000 41.10724 C ? A ? 167 1
   ATOM 1310 OD1 . ASN B 212 ? -159.76500 -23.02800 -98.28000 1.000 51.77276 O ? A ? 167 1
   ATOM 1311 ND2 . ASN B 212 ? -160.88800 -24.43800 -99.59800 1.000 38.73431 N ? A ? 167 1
   ATOM 1312 N . VAL B 213 ? -159.15900 -26.05700 -94.15400 1.000 33.53592 N ? A ? 168 1
   ATOM 1313 CA . VAL B 213 ? -159.20400 -25.99500 -92.67700 1.000 32.65184 C ? A ? 168 1
   ATOM 1314 C . VAL B 213 ? -157.81700 -26.26900 -92.12400 1.000 35.42300 C ? A ? 168 1
   ATOM 1315 O . VAL B 213 ? -157.17500 -27.16800 -92.62300 1.000 32.55654 O ? A ? 168 1
   ATOM 1316 CB . VAL B 213 ? -160.23500 -26.95700 -92.06300 1.000 32.64530 C ? A ? 168 1
   ATOM 1317 CG1 . VAL B 213 ? -160.07900 -28.37800 -92.56500 1.000 35.94757 C ? A ? 168 1
   ATOM 1318 CG2 . VAL B 213 ? -160.20700 -26.92300 -90.54700 1.000 38.30641 C ? A ? 168 1
   ATOM 1319 N . ALA B 214 ? -157.32800 -25.40400 -91.24900 1.000 35.22324 N ? A ? 169 1
   ATOM 1320 CA . ALA B 214 ? -156.11800 -25.72200 -90.50700 1.000 43.44084 C ? A ? 169 1
   ATOM 1321 C . ALA B 214 ? -156.55700 -26.38600 -89.21200 1.000 40.20491 C ? A ? 169 1
   ATOM 1322 O . ALA B 214 ? -157.36700 -25.81500 -88.47600 1.000 50.40180 O ? A ? 169 1
   ATOM 1323 CB . ALA B 214 ? -155.29200 -24.46400 -90.23700 1.000 37.25431 C ? A ? 169 1
   ATOM 1324 N . HIS B 215 ? -156.05400 -27.59700 -88.94800 1.000 32.62390 N ? A ? 170 1
   ATOM 1325 CA . HIS B 215 ? -156.57100 -28.39500 -87.83200 1.000 39.10603 C ? A ? 170 1
   ATOM 1326 C . HIS B 215 ? -156.25000 -27.74200 -86.48800 1.000 42.70873 C ? A ? 170 1
   ATOM 1327 O . HIS B 215 ? -157.15000 -27.21700 -85.81800 1.000 39.20384 O ? A ? 170 1
   ATOM 1328 CB . HIS B 215 ? -156.01900 -29.83000 -87.89200 1.000 38.76266 C ? A ? 170 1
   ATOM 1329 CG . HIS B 215 ? -156.66500 -30.78200 -86.92400 1.000 40.21225 C ? A ? 170 1
   ATOM 1330 ND1 . HIS B 215 ? -155.99900 -31.87200 -86.39600 1.000 35.72692 N ? A ? 170 1
   ATOM 1331 CD2 . HIS B 215 ? -157.91200 -30.80900 -86.39200 1.000 36.68319 C ? A ? 170 1
   ATOM 1332 CE1 . HIS B 215 ? -156.80300 -32.51900 -85.56800 1.000 38.36557 C ? A ? 170 1
   ATOM 1333 NE2 . HIS B 215 ? -157.97100 -31.89900 -85.55100 1.000 37.35703 N ? A ? 170 1
   ATOM 1334 N . GLU B 216 ? -154.97700 -27.75700 -86.09100 1.000 49.08976 N ? A ? 171 1
   ATOM 1335 CA . GLU B 216 ? -154.54200 -27.23400 -84.80200 1.000 50.28947 C ? A ? 171 1
   ATOM 1336 C . GLU B 216 ? -153.77600 -25.93600 -84.99500 1.000 50.58056 C ? A ? 171 1
   ATOM 1337 O . GLU B 216 ? -153.48300 -25.51300 -86.11900 1.000 47.32246 O ? A ? 171 1
   ATOM 1338 CB . GLU B 216 ? -153.65400 -28.23500 -84.04000 1.000 45.38729 C ? A ? 171 1
   ATOM 1339 CG . GLU B 216 ? -154.28800 -29.59100 -83.69500 1.000 41.59800 C ? A ? 171 1
   ATOM 1340 CD . GLU B 216 ? -155.53700 -29.50000 -82.83000 1.000 42.99741 C ? A ? 171 1
   ATOM 1341 OE1 . GLU B 216 ? -156.23500 -30.53900 -82.71700 1.000 39.33928 O ? A ? 171 1
   ATOM 1342 OE2 . GLU B 216 ? -155.81500 -28.40700 -82.27400 1.000 45.90985 O ? A ? 171 1
   ATOM 1343 N . GLU B 217 ? -153.43400 -25.32300 -83.85900 1.000 51.64360 N ? A ? 172 1
   ATOM 1344 CA . GLU B 217 ? -152.73700 -24.04500 -83.88900 1.000 44.74947 C ? A ? 172 1
   ATOM 1345 C . GLU B 217 ? -151.38100 -24.17000 -84.57400 1.000 47.09146 C ? A ? 172 1
   ATOM 1346 O . GLU B 217 ? -150.95200 -23.24500 -85.27800 1.000 52.12398 O ? A ? 172 1
   ATOM 1347 CB . GLU B 217 ? -152.60500 -23.49800 -82.46300 1.000 45.55475 C ? A ? 172 1
   ATOM 1348 CG . GLU B 217 ? -153.96100 -23.33000 -81.75200 1.000 58.99343 C ? A ? 172 1
   ATOM 1349 CD . GLU B 217 ? -153.93200 -22.39600 -80.53500 1.000 61.72588 C ? A ? 172 1
   ATOM 1350 OE1 . GLU B 217 ? -152.86700 -21.80100 -80.25100 1.000 55.92993 O ? A ? 172 1
   ATOM 1351 OE2 . GLU B 217 ? -154.99000 -22.26000 -79.86700 1.000 52.22955 O ? A ? 172 1
   ATOM 1352 N . ILE B 218 ? -150.71600 -25.32000 -84.43500 1.000 42.40508 N ? A ? 173 1
   ATOM 1353 CA . ILE B 218 ? -149.42300 -25.52100 -85.07800 1.000 40.16142 C ? A ? 173 1
   ATOM 1354 C . ILE B 218 ? -149.52100 -25.48100 -86.60000 1.000 42.64250 C ? A ? 173 1
   ATOM 1355 O . ILE B 218 ? -148.49300 -25.37100 -87.28200 1.000 44.49201 O ? A ? 173 1
   ATOM 1356 CB . ILE B 218 ? -148.80400 -26.84800 -84.57400 1.000 40.13882 C ? A ? 173 1
   ATOM 1357 CG1 . ILE B 218 ? -147.31000 -26.93000 -84.91200 1.000 40.12151 C ? A ? 173 1
   ATOM 1358 CG2 . ILE B 218 ? -149.59100 -28.05000 -85.08400 1.000 43.15277 C ? A ? 173 1
   ATOM 1359 CD1 . ILE B 218 ? -146.60600 -28.14200 -84.31000 1.000 43.94704 C ? A ? 173 1
   ATOM 1360 N . ASP B 219 ? -150.73900 -25.51700 -87.14300 1.000 41.54522 N ? A ? 174 1
   ATOM 1361 CA . ASP B 219 ? -150.97700 -25.57700 -88.57800 1.000 41.88362 C ? A ? 174 1
   ATOM 1362 C . ASP B 219 ? -151.04900 -24.20400 -89.22600 1.000 44.56820 C ? A ? 174 1
   ATOM 1363 O . ASP B 219 ? -151.21000 -24.11900 -90.45100 1.000 45.22521 O ? A ? 174 1
   ATOM 1364 CB . ASP B 219 ? -152.27100 -26.34700 -88.87400 1.000 41.18246 C ? A ? 174 1
   ATOM 1365 CG . ASP B 219 ? -152.20600 -27.80700 -88.44600 1.000 43.11038 C ? A ? 174 1
   ATOM 1366 OD1 . ASP B 219 ? -151.19600 -28.48000 -88.76000 1.000 43.00137 O ? A ? 174 1
   ATOM 1367 OD2 . ASP B 219 ? -153.17200 -28.27900 -87.80200 1.000 35.43631 O ? A ? 174 1
   ATOM 1368 N . LEU B 220 ? -150.95100 -23.12600 -88.45100 1.000 42.90439 N ? A ? 175 1
   ATOM 1369 CA . LEU B 220 ? -150.91900 -21.79100 -89.03300 1.000 45.74404 C ? A ? 175 1
   ATOM 1370 C . LEU B 220 ? -150.01600 -20.93800 -88.16700 1.000 50.57131 C ? A ? 175 1
   ATOM 1371 O . LEU B 220 ? -149.61100 -21.34500 -87.07000 1.000 54.16303 O ? A ? 175 1
   ATOM 1372 CB . LEU B 220 ? -152.33200 -21.19500 -89.16900 1.000 44.58059 C ? A ? 175 1
   ATOM 1373 CG . LEU B 220 ? -153.15700 -20.73800 -87.96700 1.000 39.06704 C ? A ? 175 1
   ATOM 1374 CD1 . LEU B 220 ? -154.37400 -19.95500 -88.42400 1.000 34.41144 C ? A ? 175 1
   ATOM 1375 CD2 . LEU B 220 ? -153.59200 -21.94400 -87.15300 1.000 43.78132 C ? A ? 175 1
   ATOM 1376 N . ARG B 221 ? -149.68000 -19.74500 -88.68100 1.000 49.60251 N ? A ? 176 1
   ATOM 1377 CA . ARG B 221 ? -148.83400 -18.83600 -87.91700 1.000 49.91969 C ? A ? 176 1
   ATOM 1378 C . ARG B 221 ? -149.63900 -17.83500 -87.08900 1.000 49.42135 C ? A ? 176 1
   ATOM 1379 O . ARG B 221 ? -149.11000 -17.26800 -86.13000 1.000 57.02589 O ? A ? 176 1
   ATOM 1380 CB . ARG B 221 ? -147.85600 -18.08800 -88.83500 1.000 40.70571 C ? A ? 176 1
   ATOM 1381 CG . ARG B 221 ? -146.73900 -17.34900 -88.05500 1.000 56.28922 C ? A ? 176 1
   ATOM 1382 CD . ARG B 221 ? -145.88900 -16.41500 -88.92200 1.000 55.61838 C ? A ? 176 1
   ATOM 1383 NE . ARG B 221 ? -145.44500 -15.20800 -88.21200 1.000 66.70677 N ? A ? 176 1
   ATOM 1384 CZ . ARG B 221 ? -146.24200 -14.18800 -87.85900 1.000 77.41009 C ? A ? 176 1
   ATOM 1385 NH1 . ARG B 221 ? -147.54700 -14.20600 -88.13700 1.000 74.81209 N ? A ? 176 1
   ATOM 1386 NH2 . ARG B 221 ? -145.73600 -13.12900 -87.22700 1.000 66.11208 N ? A ? 176 1
   ATOM 1387 N . ASN B 222 ? -150.91900 -17.61700 -87.41800 1.000 50.22384 N ? A ? 177 1
   ATOM 1388 CA . ASN B 222 ? -151.75000 -16.66400 -86.68100 1.000 45.95419 C ? A ? 177 1
   ATOM 1389 C . ASN B 222 ? -152.94700 -17.37000 -86.05400 1.000 40.95574 C ? A ? 177 1
   ATOM 1390 O . ASN B 222 ? -154.10000 -17.07000 -86.40700 1.000 44.86547 O ? A ? 177 1
   ATOM 1391 CB . ASN B 222 ? -152.24100 -15.52400 -87.59400 1.000 57.79226 C ? A ? 177 1
   ATOM 1392 CG . ASN B 222 ? -151.21500 -14.39100 -87.78100 1.000 64.88316 C ? A ? 177 1
   ATOM 1393 OD1 . ASN B 222 ? -150.03000 -14.62900 -88.06100 1.000 57.86578 O ? A ? 177 1
   ATOM 1394 ND2 . ASN B 222 ? -151.68900 -13.14300 -87.63900 1.000 65.79723 N ? A ? 177 1
   ATOM 1395 N . PRO B 223 ? -152.72400 -18.28800 -85.11200 1.000 40.87449 N ? A ? 178 1
   ATOM 1396 CA . PRO B 223 ? -153.86000 -19.02500 -84.53000 1.000 45.01603 C ? A ? 178 1
   ATOM 1397 C . PRO B 223 ? -154.88500 -18.13500 -83.84000 1.000 47.27573 C ? A ? 178 1
   ATOM 1398 O . PRO B 223 ? -156.09800 -18.39900 -83.95000 1.000 42.45685 O ? A ? 178 1
   ATOM 1399 CB . PRO B 223 ? -153.17800 -19.96800 -83.52200 1.000 40.68944 C ? A ? 178 1
   ATOM 1400 CG . PRO B 223 ? -151.74600 -20.05300 -84.00300 1.000 41.78836 C ? A ? 178 1
   ATOM 1401 CD . PRO B 223 ? -151.44400 -18.67100 -84.49200 1.000 42.30958 C ? A ? 178 1
   ATOM 1402 N . LYS B 224 ? -154.44300 -17.08700 -83.12600 1.000 50.31854 N ? A ? 179 1
   ATOM 1403 CA . LYS B 224 ? -155.32600 -16.33200 -82.24600 1.000 45.51601 C ? A ? 179 1
   ATOM 1404 C . LYS B 224 ? -156.04500 -15.19400 -82.96300 1.000 48.83375 C ? A ? 179 1
   ATOM 1405 O . LYS B 224 ? -157.16800 -14.84300 -82.57800 1.000 50.61221 O ? A ? 179 1
   ATOM 1406 CB . LYS B 224 ? -154.53000 -15.82500 -81.03900 1.000 53.46533 C ? A ? 179 1
   ATOM 1407 CG . LYS B 224 ? -153.90400 -16.97500 -80.23800 1.000 57.00855 C ? A ? 179 1
   ATOM 1408 CD . LYS B 224 ? -153.03400 -16.51400 -79.06500 1.000 69.23716 C ? A ? 179 1
   ATOM 1409 CE . LYS B 224 ? -152.23800 -15.26900 -79.40800 1.000 65.32367 C ? A ? 179 1
   ATOM 1410 NZ . LYS B 224 ? -150.81600 -15.35300 -78.96200 1.000 62.42194 N ? A ? 179 1
   ATOM 1411 N . GLY B 225 ? -155.43400 -14.62600 -84.00700 1.000 47.72239 N ? A ? 180 1
   ATOM 1412 CA . GLY B 225 ? -156.10900 -13.65300 -84.84600 1.000 54.45381 C ? A ? 180 1
   ATOM 1413 C . GLY B 225 ? -156.99200 -14.23100 -85.94700 1.000 53.23057 C ? A ? 180 1
   ATOM 1414 O . GLY B 225 ? -157.32200 -13.54500 -86.92700 1.000 49.50469 O ? A ? 180 1
   ATOM 1415 N . ASN B 226 ? -157.41000 -15.48800 -85.80500 1.000 55.92487 N ? A ? 181 1
   ATOM 1416 CA . ASN B 226 ? -158.15000 -16.10900 -86.89400 1.000 55.64667 C ? A ? 181 1
   ATOM 1417 C . ASN B 226 ? -159.36000 -16.94300 -86.50200 1.000 55.87376 C ? A ? 181 1
   ATOM 1418 O . ASN B 226 ? -160.14600 -17.26300 -87.39800 1.000 57.20703 O ? A ? 181 1
   ATOM 1419 CB . ASN B 226 ? -157.21100 -16.98600 -87.71900 1.000 41.91766 C ? A ? 181 1
   ATOM 1420 CG . ASN B 226 ? -156.24500 -16.17300 -88.52300 1.000 47.93415 C ? A ? 181 1
   ATOM 1421 OD1 . ASN B 226 ? -155.17500 -16.65900 -88.90300 1.000 52.90060 O ? A ? 181 1
   ATOM 1422 ND2 . ASN B 226 ? -156.60900 -14.92500 -88.80400 1.000 61.53265 N ? A ? 181 1
   ATOM 1423 N . LYS B 227 ? -159.56400 -17.30900 -85.23000 1.000 48.37901 N ? A ? 182 1
   ATOM 1424 CA . LYS B 227 ? -160.62800 -18.26800 -84.94900 1.000 48.00202 C ? A ? 182 1
   ATOM 1425 C . LYS B 227 ? -162.02000 -17.67700 -85.07500 1.000 46.07286 C ? A ? 182 1
   ATOM 1426 O . LYS B 227 ? -162.97300 -18.25300 -84.53500 1.000 44.58482 O ? A ? 182 1
   ATOM 1427 CB . LYS B 227 ? -160.45100 -18.91500 -83.57100 1.000 55.44521 C ? A ? 182 1
   ATOM 1428 CG . LYS B 227 ? -159.27000 -19.83500 -83.41100 1.000 65.15911 C ? A ? 182 1
   ATOM 1429 CD . LYS B 227 ? -159.27300 -20.42900 -82.00000 1.000 67.64618 C ? A ? 182 1
   ATOM 1430 CE . LYS B 227 ? -158.98600 -19.36600 -80.93600 1.000 69.07543 C ? A ? 182 1
   ATOM 1431 NZ . LYS B 227 ? -157.63100 -18.74900 -81.06300 1.000 54.00631 N ? A ? 182 1
   ATOM 1432 N . LYS B 228 ? -162.16900 -16.55400 -85.77400 1.000 48.30960 N ? A ? 183 1
   ATOM 1433 CA . LYS B 228 ? -163.46400 -16.17000 -86.31700 1.000 54.36711 C ? A ? 183 1
   ATOM 1434 C . LYS B 228 ? -163.37400 -15.93300 -87.82000 1.000 47.42847 C ? A ? 183 1
   ATOM 1435 O . LYS B 228 ? -164.22000 -15.23600 -88.39300 1.000 44.84749 O ? A ? 183 1
   ATOM 1436 CB . LYS B 228 ? -164.03000 -14.95200 -85.57800 1.000 47.90458 C ? A ? 183 1
   ATOM 1437 CG . LYS B 228 ? -164.87300 -15.33900 -84.34000 1.000 48.57738 C ? A ? 183 1
   ATOM 1438 CD . LYS B 228 ? -165.72600 -14.17600 -83.82200 1.000 55.99020 C ? A ? 183 1
   ATOM 1439 CE . LYS B 228 ? -165.30900 -13.69600 -82.41000 1.000 63.62011 C ? A ? 183 1
   ATOM 1440 NZ . LYS B 228 ? -164.92400 -14.78500 -81.44700 1.000 51.59931 N ? A ? 183 1
   ATOM 1441 N . ASN B 229 ? -162.38100 -16.54100 -88.47400 1.000 44.35173 N ? A ? 184 1
   ATOM 1442 CA . ASN B 229 ? -162.13000 -16.35700 -89.89700 1.000 53.90802 C ? A ? 184 1
   ATOM 1443 C . ASN B 229 ? -162.09700 -17.69300 -90.63000 1.000 45.03863 C ? A ? 184 1
   ATOM 1444 O . ASN B 229 ? -161.64700 -18.71300 -90.09200 1.000 37.75731 O ? A ? 184 1
   ATOM 1445 CB . ASN B 229 ? -160.80800 -15.60700 -90.14100 1.000 56.87244 C ? A ? 184 1
   ATOM 1446 CG . ASN B 229 ? -160.97600 -14.09600 -90.11600 1.000 52.11448 C ? A ? 184 1
   ATOM 1447 OD1 . ASN B 229 ? -162.10100 -13.56700 -90.07100 1.000 52.15473 O ? A ? 184 1
   ATOM 1448 ND2 . ASN B 229 ? -159.85200 -13.38900 -90.16700 1.000 55.42426 N ? A ? 184 1
   ATOM 1449 N . ALA B 230 ? -162.56000 -17.66200 -91.87800 1.000 42.82485 N ? A ? 185 1
   ATOM 1450 CA . ALA B 230 ? -162.72900 -18.88000 -92.65700 1.000 41.71228 C ? A ? 185 1
   ATOM 1451 C . ALA B 230 ? -161.44200 -19.68000 -92.67700 1.000 40.32438 C ? A ? 185 1
   ATOM 1452 O . ALA B 230 ? -160.40500 -19.19900 -93.14400 1.000 49.74852 O ? A ? 185 1
   ATOM 1453 CB . ALA B 230 ? -163.16400 -18.53600 -94.08100 1.000 39.93450 C ? A ? 185 1
   ATOM 1454 N . GLY B 231 ? -161.50300 -20.89100 -92.14100 1.000 36.49293 N ? A ? 186 1
   ATOM 1455 CA . GLY B 231 ? -160.36900 -21.79200 -92.16600 1.000 39.42578 C ? A ? 186 1
   ATOM 1456 C . GLY B 231 ? -159.81900 -22.14500 -90.80400 1.000 46.08773 C ? A ? 186 1
   ATOM 1457 O . GLY B 231 ? -158.98900 -23.06400 -90.71100 1.000 42.77307 O ? A ? 186 1
   ATOM 1458 N . PHE B 232 ? -160.23900 -21.43700 -89.74300 1.000 43.74614 N ? A ? 187 1
   ATOM 1459 CA . PHE B 232 ? -159.78700 -21.75200 -88.39200 1.000 37.72459 C ? A ? 187 1
   ATOM 1460 C . PHE B 232 ? -160.87000 -21.48800 -87.34900 1.000 40.60532 C ? A ? 187 1
   ATOM 1461 O . PHE B 232 ? -160.55600 -21.31100 -86.16500 1.000 45.92239 O ? A ? 187 1
   ATOM 1462 CB . PHE B 232 ? -158.51900 -20.97700 -88.02900 1.000 36.87251 C ? A ? 187 1
   ATOM 1463 CG . PHE B 232 ? -157.69700 -21.66000 -86.97700 1.000 41.71665 C ? A ? 187 1
   ATOM 1464 CD1 . PHE B 232 ? -157.34200 -22.99300 -87.12700 1.000 39.49177 C ? A ? 187 1
   ATOM 1465 CD2 . PHE B 232 ? -157.31100 -20.99400 -85.82300 1.000 39.79022 C ? A ? 187 1
   ATOM 1466 CE1 . PHE B 232 ? -156.59400 -23.65600 -86.15600 1.000 38.86579 C ? A ? 187 1
   ATOM 1467 CE2 . PHE B 232 ? -156.55800 -21.65100 -84.84400 1.000 47.68413 C ? A ? 187 1
   ATOM 1468 CZ . PHE B 232 ? -156.20200 -22.98900 -85.01300 1.000 43.72110 C ? A ? 187 1
   ATOM 1469 N . THR B 233 ? -162.13000 -21.44900 -87.75800 1.000 39.32141 N ? A ? 188 1
   ATOM 1470 CA . THR B 233 ? -163.22000 -21.33000 -86.82200 1.000 39.44421 C ? A ? 188 1
   ATOM 1471 C . THR B 233 ? -163.38000 -22.65800 -86.08600 1.000 42.86657 C ? A ? 188 1
   ATOM 1472 O . THR B 233 ? -162.88000 -23.68700 -86.54300 1.000 40.33405 O ? A ? 188 1
   ATOM 1473 CB . THR B 233 ? -164.48600 -20.94500 -87.57500 1.000 35.25142 C ? A ? 188 1
   ATOM 1474 OG1 . THR B 233 ? -164.88400 -22.03500 -88.40300 1.000 39.46232 O ? A ? 188 1
   ATOM 1475 CG2 . THR B 233 ? -164.20700 -19.74600 -88.47600 1.000 42.92141 C ? A ? 188 1
   ATOM 1476 N . PRO B 234 ? -164.02900 -22.66200 -84.91600 1.000 49.29117 N ? A ? 189 1
   ATOM 1477 CA . PRO B 234 ? -164.13000 -23.92300 -84.15600 1.000 45.35105 C ? A ? 189 1
   ATOM 1478 C . PRO B 234 ? -165.04800 -24.95400 -84.81100 1.000 46.68532 C ? A ? 189 1
   ATOM 1479 O . PRO B 234 ? -164.89600 -26.16100 -84.55600 1.000 44.97873 O ? A ? 189 1
   ATOM 1480 CB . PRO B 234 ? -164.67100 -23.46600 -82.79600 1.000 42.38600 C ? A ? 189 1
   ATOM 1481 CG . PRO B 234 ? -165.46000 -22.20400 -83.12700 1.000 41.35431 C ? A ? 189 1
   ATOM 1482 CD . PRO B 234 ? -164.66900 -21.53300 -84.20700 1.000 45.80257 C ? A ? 189 1
   ATOM 1483 N . GLN B 235 ? -165.99300 -24.51800 -85.64800 1.000 45.33298 N ? A ? 190 1
   ATOM 1484 CA . GLN B 235 ? -166.82200 -25.45700 -86.39800 1.000 42.61471 C ? A ? 190 1
   ATOM 1485 C . GLN B 235 ? -165.98100 -26.22700 -87.40800 1.000 41.65461 C ? A ? 190 1
   ATOM 1486 O . GLN B 235 ? -165.96500 -27.46400 -87.41500 1.000 45.77662 O ? A ? 190 1
   ATOM 1487 CB . GLN B 235 ? -167.95500 -24.70300 -87.09600 1.000 40.76874 C ? A ? 190 1
   ATOM 1488 CG . GLN B 235 ? -168.96900 -24.05800 -86.15000 1.000 48.14943 C ? A ? 190 1
   ATOM 1489 CD . GLN B 235 ? -168.50100 -22.74100 -85.49900 1.000 51.34267 C ? A ? 190 1
   ATOM 1490 OE1 . GLN B 235 ? -167.34100 -22.31800 -85.62800 1.000 44.27127 O ? A ? 190 1
   ATOM 1491 NE2 . GLN B 235 ? -169.42300 -22.09100 -84.78800 1.000 57.98940 N ? A ? 190 1
   ATOM 1492 N . GLU B 236 ? -165.25000 -25.50100 -88.25300 1.000 34.58020 N ? A ? 191 1
   ATOM 1493 CA . GLU B 236 ? -164.38100 -26.13800 -89.23500 1.000 37.61494 C ? A ? 191 1
   ATOM 1494 C . GLU B 236 ? -163.32500 -27.00400 -88.57900 1.000 37.97711 C ? A ? 191 1
   ATOM 1495 O . GLU B 236 ? -163.04600 -28.10900 -89.04900 1.000 43.57092 O ? A ? 191 1
   ATOM 1496 CB . GLU B 236 ? -163.71100 -25.07700 -90.09300 1.000 42.15382 C ? A ? 191 1
   ATOM 1497 CG . GLU B 236 ? -164.71200 -24.26700 -90.86800 1.000 39.33722 C ? A ? 191 1
   ATOM 1498 CD . GLU B 236 ? -164.13400 -22.99400 -91.40600 1.000 39.92920 C ? A ? 191 1
   ATOM 1499 OE1 . GLU B 236 ? -163.04900 -22.55400 -90.96200 1.000 45.84123 O ? A ? 191 1
   ATOM 1500 OE2 . GLU B 236 ? -164.76800 -22.43500 -92.30400 1.000 49.00272 O ? A ? 191 1
   ATOM 1501 N . ARG B 237 ? -162.71200 -26.51400 -87.50300 1.000 41.39099 N ? A ? 192 1
   ATOM 1502 CA . ARG B 237 ? -161.65500 -27.26600 -86.82600 1.000 42.60502 C ? A ? 192 1
   ATOM 1503 C . ARG B 237 ? -162.15100 -28.60100 -86.28100 1.000 44.68435 C ? A ? 192 1
   ATOM 1504 O . ARG B 237 ? -161.47400 -29.62800 -86.44100 1.000 44.58669 O ? A ? 192 1
   ATOM 1505 CB . ARG B 237 ? -161.05000 -26.43500 -85.69500 1.000 37.13240 C ? A ? 192 1
   ATOM 1506 CG . ARG B 237 ? -160.17400 -25.32400 -86.17200 1.000 40.69524 C ? A ? 192 1
   ATOM 1507 CD . ARG B 237 ? -159.71700 -24.51800 -85.00400 1.000 46.61289 C ? A ? 192 1
   ATOM 1508 NE . ARG B 237 ? -158.67900 -25.23300 -84.27000 1.000 47.77715 N ? A ? 192 1
   ATOM 1509 CZ . ARG B 237 ? -158.25300 -24.88700 -83.06100 1.000 44.01474 C ? A ? 192 1
   ATOM 1510 NH1 . ARG B 237 ? -158.79100 -23.83600 -82.44400 1.000 39.81694 N ? A ? 192 1
   ATOM 1511 NH2 . ARG B 237 ? -157.30200 -25.60200 -82.46900 1.000 43.47052 N ? A ? 192 1
   ATOM 1512 N . GLN B 238 ? -163.33200 -28.58400 -85.67600 1.000 41.46255 N ? A ? 193 1
   ATOM 1513 CA . GLN B 238 ? -163.91500 -29.81000 -85.09000 1.000 46.70292 C ? A ? 193 1
   ATOM 1514 C . GLN B 238 ? -164.48000 -30.70800 -86.19300 1.000 48.96143 C ? A ? 193 1
   ATOM 1515 O . GLN B 238 ? -164.41700 -31.91900 -86.02800 1.000 55.45939 O ? A ? 193 1
   ATOM 1516 CB . GLN B 238 ? -164.92500 -29.41500 -84.01200 1.000 60.39461 C ? A ? 193 1
   ATOM 1517 CG . GLN B 238 ? -164.34000 -28.74800 -82.77400 1.000 82.96433 C ? A ? 193 1
   ATOM 1518 CD . GLN B 238 ? -165.41100 -28.32800 -81.79700 1.000 97.11095 C ? A ? 193 1
   ATOM 1519 OE1 . GLN B 238 ? -166.56200 -28.09600 -82.16200 1.000 91.47535 O ? A ? 193 1
   ATOM 1520 NE2 . GLN B 238 ? -165.03500 -28.22300 -80.53400 1.000 98.85632 N ? A ? 193 1
   ATOM 1521 N . GLY B 239 ? -164.96300 -30.13600 -87.28900 1.000 44.25053 N ? A ? 194 1
   ATOM 1522 CA . GLY B 239 ? -165.47400 -30.94700 -88.40500 1.000 42.30186 C ? A ? 194 1
   ATOM 1523 C . GLY B 239 ? -164.37900 -31.76900 -89.01900 1.000 31.48070 C ? A ? 194 1
   ATOM 1524 O . GLY B 239 ? -164.66300 -32.84100 -89.53100 1.000 36.61887 O ? A ? 194 1
   ATOM 1525 N . PHE B 240 ? -163.17600 -31.23400 -88.99500 1.000 29.32402 N ? A ? 195 1
   ATOM 1526 CA . PHE B 240 ? -162.02200 -31.96900 -89.49800 1.000 29.71332 C ? A ? 195 1
   ATOM 1527 C . PHE B 240 ? -161.60100 -33.07700 -88.53700 1.000 37.74448 C ? A ? 195 1
   ATOM 1528 O . PHE B 240 ? -161.10900 -34.12800 -88.97300 1.000 40.52232 O ? A ? 195 1
   ATOM 1529 CB . PHE B 240 ? -160.87600 -30.97900 -89.73300 1.000 31.62135 C ? A ? 195 1
   ATOM 1530 CG . PHE B 240 ? -159.62600 -31.58600 -90.28400 1.000 30.03519 C ? A ? 195 1
   ATOM 1531 CD1 . PHE B 240 ? -159.42300 -31.65300 -91.64000 1.000 27.60885 C ? A ? 195 1
   ATOM 1532 CD2 . PHE B 240 ? -158.61800 -32.04000 -89.44100 1.000 37.83165 C ? A ? 195 1
   ATOM 1533 CE1 . PHE B 240 ? -158.24100 -32.19800 -92.15700 1.000 38.82325 C ? A ? 195 1
   ATOM 1534 CE2 . PHE B 240 ? -157.43100 -32.58900 -89.95000 1.000 30.16931 C ? A ? 195 1
   ATOM 1535 CZ . PHE B 240 ? -157.24400 -32.66100 -91.30400 1.000 34.75851 C ? A ? 195 1
   ATOM 1536 N . GLY B 241 ? -161.77000 -32.86000 -87.23100 1.000 37.49622 N ? A ? 196 1
   ATOM 1537 CA . GLY B 241 ? -161.57700 -33.94900 -86.28400 1.000 36.28185 C ? A ? 196 1
   ATOM 1538 C . GLY B 241 ? -162.64500 -35.02200 -86.40900 1.000 41.17512 C ? A ? 196 1
   ATOM 1539 O . GLY B 241 ? -162.34800 -36.21900 -86.32400 1.000 42.03004 O ? A ? 196 1
   ATOM 1540 N . GLU B 242 ? -163.90300 -34.61000 -86.60100 1.000 35.28575 N ? A ? 197 1
   ATOM 1541 CA . GLU B 242 ? -164.95800 -35.56500 -86.90700 1.000 37.55125 C ? A ? 197 1
   ATOM 1542 C . GLU B 242 ? -164.56700 -36.42500 -88.09700 1.000 41.30519 C ? A ? 197 1
   ATOM 1543 O . GLU B 242 ? -164.71400 -37.65500 -88.07600 1.000 41.56235 O ? A ? 197 1
   ATOM 1544 CB . GLU B 242 ? -166.26500 -34.82800 -87.19600 1.000 46.33920 C ? A ? 197 1
   ATOM 1545 CG . GLU B 242 ? -166.80500 -34.00500 -86.03900 1.000 49.89703 C ? A ? 197 1
   ATOM 1546 CD . GLU B 242 ? -168.22900 -33.51700 -86.28300 1.000 53.81486 C ? A ? 197 1
   ATOM 1547 OE1 . GLU B 242 ? -168.42000 -32.29200 -86.52600 1.000 48.46973 O ? A ? 197 1
   ATOM 1548 OE2 . GLU B 242 ? -169.15200 -34.37000 -86.22700 1.000 49.40295 O ? A ? 197 1
   ATOM 1549 N . LEU B 243 ? -164.06300 -35.78100 -89.15000 1.000 37.60018 N ? A ? 198 1
   ATOM 1550 CA . LEU B 243 ? -163.57600 -36.51100 -90.31500 1.000 38.18844 C ? A ? 198 1
   ATOM 1551 C . LEU B 243 ? -162.55600 -37.57800 -89.92400 1.000 34.21230 C ? A ? 198 1
   ATOM 1552 O . LEU B 243 ? -162.69900 -38.75000 -90.29100 1.000 40.87105 O ? A ? 198 1
   ATOM 1553 CB . LEU B 243 ? -162.96800 -35.53600 -91.32200 1.000 39.36852 C ? A ? 198 1
   ATOM 1554 CG . LEU B 243 ? -162.49300 -36.25300 -92.57600 1.000 36.69235 C ? A ? 198 1
   ATOM 1555 CD1 . LEU B 243 ? -163.69100 -36.98300 -93.17600 1.000 32.64805 C ? A ? 198 1
   ATOM 1556 CD2 . LEU B 243 ? -161.86900 -35.28900 -93.55900 1.000 26.32675 C ? A ? 198 1
   ATOM 1557 N . LEU B 244 ? -161.51700 -37.18800 -89.17700 1.000 29.12629 N ? A ? 199 1
   ATOM 1558 CA . LEU B 244 ? -160.49500 -38.13800 -88.74200 1.000 35.20141 C ? A ? 199 1
   ATOM 1559 C . LEU B 244 ? -161.06900 -39.27500 -87.90300 1.000 38.83845 C ? A ? 199 1
   ATOM 1560 O . LEU B 244 ? -160.44600 -40.34100 -87.79800 1.000 31.41501 O ? A ? 199 1
   ATOM 1561 CB . LEU B 244 ? -159.42000 -37.40900 -87.93300 1.000 33.19422 C ? A ? 199 1
   ATOM 1562 CG . LEU B 244 ? -158.45400 -36.50100 -88.68300 1.000 33.97312 C ? A ? 199 1
   ATOM 1563 CD1 . LEU B 244 ? -157.25900 -36.22900 -87.79900 1.000 31.70795 C ? A ? 199 1
   ATOM 1564 CD2 . LEU B 244 ? -158.02400 -37.15200 -89.98000 1.000 34.40715 C ? A ? 199 1
   ATOM 1565 N . GLN B 245 ? -162.23900 -39.06400 -87.30100 1.000 48.73054 N ? A ? 200 1
   ATOM 1566 CA . GLN B 245 ? -162.86700 -39.99400 -86.37300 1.000 42.56197 C ? A ? 200 1
   ATOM 1567 C . GLN B 245 ? -163.86200 -40.91300 -87.05400 1.000 32.97377 C ? A ? 200 1
   ATOM 1568 O . GLN B 245 ? -163.77600 -42.13300 -86.91400 1.000 41.48247 O ? A ? 200 1
   ATOM 1569 CB . GLN B 245 ? -163.57900 -39.21100 -85.27200 1.000 48.41102 C ? A ? 200 1
   ATOM 1570 CG . GLN B 245 ? -162.82900 -39.22900 -83.97300 1.000 47.41026 C ? A ? 200 1
   ATOM 1571 CD . GLN B 245 ? -162.82100 -40.60100 -83.33900 1.000 52.08921 C ? A ? 200 1
   ATOM 1572 OE1 . GLN B 245 ? -163.84100 -41.30900 -83.34600 1.000 49.93908 O ? A ? 200 1
   ATOM 1573 NE2 . GLN B 245 ? -161.67500 -40.98500 -82.77400 1.000 49.70462 N ? A ? 200 1
   ATOM 1574 N . ALA B 246 ? -164.79800 -40.33800 -87.80200 1.000 28.29904 N ? A ? 201 1
   ATOM 1575 CA . ALA B 246 ? -165.84500 -41.13700 -88.42700 1.000 48.90514 C ? A ? 201 1
   ATOM 1576 C . ALA B 246 ? -165.27600 -42.22900 -89.33300 1.000 48.98105 C ? A ? 201 1
   ATOM 1577 O . ALA B 246 ? -165.71600 -43.39000 -89.28700 1.000 51.19198 O ? A ? 201 1
   ATOM 1578 CB . ALA B 246 ? -166.78200 -40.22300 -89.21700 1.000 60.21811 C ? A ? 201 1
   ATOM 1579 N . VAL B 247 ? -164.30900 -41.88200 -90.17300 1.000 44.74491 N ? A ? 202 1
   ATOM 1580 CA . VAL B 247 ? -164.01900 -42.75100 -91.30900 1.000 46.26132 C ? A ? 202 1
   ATOM 1581 C . VAL B 247 ? -163.32900 -44.03300 -90.83600 1.000 38.79514 C ? A ? 202 1
   ATOM 1582 O . VAL B 247 ? -163.86100 -45.12200 -91.09200 1.000 44.81486 O ? A ? 202 1
   ATOM 1583 CB . VAL B 247 ? -163.24600 -41.99000 -92.40000 1.000 40.90253 C ? A ? 202 1
   ATOM 1584 CG1 . VAL B 247 ? -163.23800 -42.79800 -93.67100 1.000 46.28140 C ? A ? 202 1
   ATOM 1585 CG2 . VAL B 247 ? -163.93100 -40.64800 -92.66800 1.000 29.50771 C ? A ? 202 1
   ATOM 1586 N . PRO B 248 ? -162.19100 -43.98800 -90.12000 1.000 34.28942 N ? A ? 203 1
   ATOM 1587 CA . PRO B 248 ? -161.35100 -42.88500 -89.67600 1.000 39.58137 C ? A ? 203 1
   ATOM 1588 C . PRO B 248 ? -160.17400 -42.69500 -90.62300 1.000 37.33850 C ? A ? 203 1
   ATOM 1589 O . PRO B 248 ? -160.06500 -43.38200 -91.64100 1.000 34.22531 O ? A ? 203 1
   ATOM 1590 CB . PRO B 248 ? -160.88100 -43.36200 -88.31600 1.000 31.39426 C ? A ? 203 1
   ATOM 1591 CG . PRO B 248 ? -160.61100 -44.81300 -88.58800 1.000 28.65123 C ? A ? 203 1
   ATOM 1592 CD . PRO B 248 ? -161.66500 -45.25800 -89.59000 1.000 30.73565 C ? A ? 203 1
   ATOM 1593 N . LEU B 249 ? -159.28500 -41.77700 -90.25700 1.000 38.25233 N ? A ? 204 1
   ATOM 1594 CA . LEU B 249 ? -158.18200 -41.36100 -91.10800 1.000 35.82996 C ? A ? 204 1
   ATOM 1595 C . LEU B 249 ? -157.11800 -40.71900 -90.23400 1.000 35.42567 C ? A ? 204 1
   ATOM 1596 O . LEU B 249 ? -157.42400 -40.12100 -89.20100 1.000 38.15829 O ? A ? 204 1
   ATOM 1597 CB . LEU B 249 ? -158.63200 -40.36200 -92.18800 1.000 36.63445 C ? A ? 204 1
   ATOM 1598 CG . LEU B 249 ? -159.58000 -40.77400 -93.31100 1.000 27.21011 C ? A ? 204 1
   ATOM 1599 CD1 . LEU B 249 ? -160.06700 -39.54400 -93.99000 1.000 22.75483 C ? A ? 204 1
   ATOM 1600 CD2 . LEU B 249 ? -158.86400 -41.69000 -94.28400 1.000 28.02162 C ? A ? 204 1
   ATOM 1601 N . ALA B 250 ? -155.91400 -40.67000 -90.76700 1.000 31.12568 N ? A ? 205 1
   ATOM 1602 CA . ALA B 250 ? -154.81800 -40.01200 -90.05100 1.000 30.23236 C ? A ? 205 1
   ATOM 1603 C . ALA B 250 ? -154.27100 -38.90600 -90.93500 1.000 36.41890 C ? A ? 205 1
   ATOM 1604 O . ALA B 250 ? -154.34900 -39.06500 -92.13900 1.000 43.60527 O ? A ? 205 1
   ATOM 1605 CB . ALA B 250 ? -153.76800 -41.04100 -89.78500 1.000 30.59544 C ? A ? 205 1
   ATOM 1606 N . ASP B 251 ? -153.75800 -37.83300 -90.34700 1.000 28.23104 N ? A ? 206 1
   ATOM 1607 CA . ASP B 251 ? -153.07900 -36.77500 -91.12200 1.000 27.50208 C ? A ? 206 1
   ATOM 1608 C . ASP B 251 ? -151.66300 -37.23900 -91.41300 1.000 34.97382 C ? A ? 206 1
   ATOM 1609 O . ASP B 251 ? -150.84600 -37.12000 -90.53100 1.000 43.58549 O ? A ? 206 1
   ATOM 1610 CB . ASP B 251 ? -152.91400 -35.54300 -90.25900 1.000 34.48994 C ? A ? 206 1
   ATOM 1611 CG . ASP B 251 ? -152.77500 -34.25500 -91.02300 1.000 46.40236 C ? A ? 206 1
   ATOM 1612 OD1 . ASP B 251 ? -151.90600 -34.18100 -91.90500 1.000 44.45658 O ? A ? 206 1
   ATOM 1613 OD2 . ASP B 251 ? -153.52300 -33.33400 -90.69300 1.000 50.45718 O ? A ? 206 1
   ATOM 1614 N . SER B 252 ? -151.39500 -37.72300 -92.61500 1.000 31.74465 N ? A ? 207 1
   ATOM 1615 CA . SER B 252 ? -150.06400 -38.25700 -92.98600 1.000 33.84189 C ? A ? 207 1
   ATOM 1616 C . SER B 252 ? -148.94800 -37.34600 -92.52300 1.000 36.73756 C ? A ? 207 1
   ATOM 1617 O . SER B 252 ? -148.00900 -37.83100 -91.91100 1.000 38.17567 O ? A ? 207 1
   ATOM 1618 CB . SER B 252 ? -149.95000 -38.43700 -94.46300 1.000 33.81627 C ? A ? 207 1
   ATOM 1619 OG . SER B 252 ? -149.99200 -37.19100 -95.12600 1.000 44.64180 O ? A ? 207 1
   ATOM 1620 N . PHE B 253 ? -149.05800 -36.06700 -92.85300 1.000 42.42011 N ? A ? 208 1
   ATOM 1621 CA . PHE B 253 ? -147.91200 -35.22600 -92.53400 1.000 35.09774 C ? A ? 208 1
   ATOM 1622 C . PHE B 253 ? -147.75500 -35.06900 -91.02300 1.000 41.06173 C ? A ? 208 1
   ATOM 1623 O . PHE B 253 ? -146.63900 -35.16100 -90.48800 1.000 38.78082 O ? A ? 208 1
   ATOM 1624 CB . PHE B 253 ? -148.04000 -33.86200 -93.21600 1.000 34.87390 C ? A ? 208 1
   ATOM 1625 CG . PHE B 253 ? -146.96500 -32.89800 -92.81000 1.000 32.50815 C ? A ? 208 1
   ATOM 1626 CD1 . PHE B 253 ? -145.69600 -32.98900 -93.35900 1.000 28.12381 C ? A ? 208 1
   ATOM 1627 CD2 . PHE B 253 ? -147.21000 -31.93400 -91.84000 1.000 33.44840 C ? A ? 208 1
   ATOM 1628 CE1 . PHE B 253 ? -144.69300 -32.12000 -92.96700 1.000 36.96688 C ? A ? 208 1
   ATOM 1629 CE2 . PHE B 253 ? -146.21300 -31.06000 -91.43300 1.000 32.79083 C ? A ? 208 1
   ATOM 1630 CZ . PHE B 253 ? -144.95100 -31.15000 -91.99800 1.000 39.39865 C ? A ? 208 1
   ATOM 1631 N . ARG B 254 ? -148.86500 -34.83700 -90.31400 1.000 38.92463 N ? A ? 209 1
   ATOM 1632 CA . ARG B 254 ? -148.77200 -34.64700 -88.87500 1.000 35.29170 C ? A ? 209 1
   ATOM 1633 C . ARG B 254 ? -148.50800 -35.95700 -88.15200 1.000 42.27628 C ? A ? 209 1
   ATOM 1634 O . ARG B 254 ? -148.05900 -35.93100 -87.00100 1.000 52.17485 O ? A ? 209 1
   ATOM 1635 CB . ARG B 254 ? -150.04200 -33.98500 -88.33800 1.000 37.68884 C ? A ? 209 1
   ATOM 1636 CG . ARG B 254 ? -149.88100 -33.26300 -86.99200 1.000 37.34399 C ? A ? 209 1
   ATOM 1637 CD . ARG B 254 ? -148.76400 -32.23700 -87.03000 1.000 38.63955 C ? A ? 209 1
   ATOM 1638 NE . ARG B 254 ? -149.19400 -30.93100 -87.52900 1.000 35.81819 N ? A ? 209 1
   ATOM 1639 CZ . ARG B 254 ? -148.35000 -29.99100 -87.95300 1.000 39.39769 C ? A ? 209 1
   ATOM 1640 NH1 . ARG B 254 ? -147.04200 -30.22800 -87.92600 1.000 34.05600 N ? A ? 209 1
   ATOM 1641 NH2 . ARG B 254 ? -148.80000 -28.81600 -88.40000 1.000 35.41871 N ? A ? 209 1
   ATOM 1642 N . HIS B 255 ? -148.75500 -37.10500 -88.78600 1.000 36.23053 N ? A ? 210 1
   ATOM 1643 CA . HIS B 255 ? -148.32800 -38.34900 -88.16400 1.000 34.74185 C ? A ? 210 1
   ATOM 1644 C . HIS B 255 ? -146.80900 -38.39100 -88.05200 1.000 39.46362 C ? A ? 210 1
   ATOM 1645 O . HIS B 255 ? -146.25800 -38.53000 -86.95400 1.000 47.57432 O ? A ? 210 1
   ATOM 1646 CB . HIS B 255 ? -148.84800 -39.56000 -88.93200 1.000 40.20069 C ? A ? 210 1
   ATOM 1647 CG . HIS B 255 ? -148.71400 -40.84400 -88.16900 1.000 50.51303 C ? A ? 210 1
   ATOM 1648 ND1 . HIS B 255 ? -147.86700 -41.86200 -88.55900 1.000 50.98489 N ? A ? 210 1
   ATOM 1649 CD2 . HIS B 255 ? -149.29900 -41.26000 -87.02000 1.000 47.55035 C ? A ? 210 1
   ATOM 1650 CE1 . HIS B 255 ? -147.95200 -42.85700 -87.69500 1.000 54.78594 C ? A ? 210 1
   ATOM 1651 NE2 . HIS B 255 ? -148.81000 -42.51600 -86.74900 1.000 57.24611 N ? A ? 210 1
   ATOM 1652 N . LEU B 256 ? -146.11100 -38.22200 -89.17800 1.000 43.65940 N ? A ? 211 1
   ATOM 1653 CA . LEU B 256 ? -144.65000 -38.29500 -89.17100 1.000 44.34931 C ? A ? 211 1
   ATOM 1654 C . LEU B 256 ? -143.97600 -37.04700 -88.59000 1.000 44.19379 C ? A ? 211 1
   ATOM 1655 O . LEU B 256 ? -142.83200 -37.13300 -88.13000 1.000 44.17489 O ? A ? 211 1
   ATOM 1656 CB . LEU B 256 ? -144.12500 -38.54400 -90.59000 1.000 35.13194 C ? A ? 211 1
   ATOM 1657 CG . LEU B 256 ? -144.66600 -39.76900 -91.32400 1.000 27.13477 C ? A ? 211 1
   ATOM 1658 CD1 . LEU B 256 ? -145.14500 -39.25600 -92.61800 1.000 29.30903 C ? A ? 211 1
   ATOM 1659 CD2 . LEU B 256 ? -143.62500 -40.83200 -91.57500 1.000 28.70336 C ? A ? 211 1
   ATOM 1660 N . TYR B 257 ? -144.63700 -35.89400 -88.59200 1.000 44.65204 N ? A ? 212 1
   ATOM 1661 CA . TYR B 257 ? -144.03000 -34.64700 -88.12100 1.000 47.12383 C ? A ? 212 1
   ATOM 1662 C . TYR B 257 ? -144.95900 -33.98200 -87.11400 1.000 51.16286 C ? A ? 212 1
   ATOM 1663 O . TYR B 257 ? -145.59900 -32.96100 -87.41300 1.000 47.04585 O ? A ? 212 1
   ATOM 1664 CB . TYR B 257 ? -143.72400 -33.71500 -89.29500 1.000 45.70902 C ? A ? 212 1
   ATOM 1665 CG . TYR B 257 ? -142.91700 -34.35400 -90.40300 1.000 43.57848 C ? A ? 212 1
   ATOM 1666 CD1 . TYR B 257 ? -141.53100 -34.41200 -90.33100 1.000 44.88057 C ? A ? 212 1
   ATOM 1667 CD2 . TYR B 257 ? -143.54400 -34.90300 -91.52600 1.000 42.19479 C ? A ? 212 1
   ATOM 1668 CE1 . TYR B 257 ? -140.78400 -35.00100 -91.35300 1.000 51.95499 C ? A ? 212 1
   ATOM 1669 CE2 . TYR B 257 ? -142.80400 -35.49700 -92.55500 1.000 41.90794 C ? A ? 212 1
   ATOM 1670 CZ . TYR B 257 ? -141.42300 -35.53800 -92.46500 1.000 42.61908 C ? A ? 212 1
   ATOM 1671 OH . TYR B 257 ? -140.68000 -36.11700 -93.47700 1.000 40.43590 O ? A ? 212 1
   ATOM 1672 N . PRO B 258 ? -145.05000 -34.54000 -85.88400 1.000 50.90524 N ? A ? 213 1
   ATOM 1673 CA . PRO B 258 ? -146.09400 -34.10300 -84.94500 1.000 44.01912 C ? A ? 213 1
   ATOM 1674 C . PRO B 258 ? -145.79600 -32.78400 -84.24900 1.000 45.45620 C ? A ? 213 1
   ATOM 1675 O . PRO B 258 ? -146.73000 -32.05800 -83.89300 1.000 47.37540 O ? A ? 213 1
   ATOM 1676 CB . PRO B 258 ? -146.16600 -35.26500 -83.94300 1.000 36.33861 C ? A ? 213 1
   ATOM 1677 CG . PRO B 258 ? -145.47600 -36.39900 -84.61500 1.000 37.03518 C ? A ? 213 1
   ATOM 1678 CD . PRO B 258 ? -144.40000 -35.77200 -85.42000 1.000 39.96310 C ? A ? 213 1
   ATOM 1679 N . ASN B 259 ? -144.51900 -32.45700 -84.03900 1.000 54.39846 N ? A ? 214 1
   ATOM 1680 CA . ASN B 259 ? -144.15500 -31.20900 -83.37300 1.000 60.11031 C ? A ? 214 1
   ATOM 1681 C . ASN B 259 ? -143.72400 -30.12100 -84.34400 1.000 52.08836 C ? A ? 214 1
   ATOM 1682 O . ASN B 259 ? -143.50300 -28.98000 -83.91600 1.000 48.96141 O ? A ? 214 1
   ATOM 1683 CB . ASN B 259 ? -143.02500 -31.44300 -82.35900 1.000 46.68968 C ? A ? 214 1
   ATOM 1684 CG . ASN B 259 ? -143.29000 -32.62800 -81.45700 1.000 49.85361 C ? A ? 214 1
   ATOM 1685 OD1 . ASN B 259 ? -144.42200 -33.11600 -81.35900 1.000 45.25674 O ? A ? 214 1
   ATOM 1686 ND2 . ASN B 259 ? -142.24500 -33.09900 -80.78500 1.000 57.60471 N ? A ? 214 1
   ATOM 1687 N . THR B 260 ? -143.61300 -30.43700 -85.62300 1.000 51.46431 N ? A ? 215 1
   ATOM 1688 CA . THR B 260 ? -142.99100 -29.52400 -86.56800 1.000 51.01247 C ? A ? 215 1
   ATOM 1689 C . THR B 260 ? -143.89000 -28.32200 -86.80900 1.000 45.34548 C ? A ? 215 1
   ATOM 1690 O . THR B 260 ? -144.98600 -28.48800 -87.35300 1.000 43.51338 O ? A ? 215 1
   ATOM 1691 CB . THR B 260 ? -142.69500 -30.25900 -87.86600 1.000 46.70221 C ? A ? 215 1
   ATOM 1692 OG1 . THR B 260 ? -142.28700 -31.59900 -87.55500 1.000 53.65046 O ? A ? 215 1
   ATOM 1693 CG2 . THR B 260 ? -141.56700 -29.57900 -88.61100 1.000 45.59603 C ? A ? 215 1
   ATOM 1694 N . PRO B 261 ? -143.49000 -27.11600 -86.40400 1.000 47.93819 N ? A ? 216 1
   ATOM 1695 CA . PRO B 261 ? -144.31900 -25.93200 -86.64800 1.000 48.60554 C ? A ? 216 1
   ATOM 1696 C . PRO B 261 ? -143.90200 -25.20200 -87.91300 1.000 44.41475 C ? A ? 216 1
   ATOM 1697 O . PRO B 261 ? -142.88100 -25.54100 -88.51500 1.000 46.45906 O ? A ? 216 1
   ATOM 1698 CB . PRO B 261 ? -144.04600 -25.07600 -85.40900 1.000 51.34716 C ? A ? 216 1
   ATOM 1699 CG . PRO B 261 ? -142.58600 -25.36300 -85.12300 1.000 48.17407 C ? A ? 216 1
   ATOM 1700 CD . PRO B 261 ? -142.27100 -26.76400 -85.65700 1.000 43.31804 C ? A ? 216 1
   ATOM 1701 N . TYR B 262 ? -144.66800 -24.18700 -88.31000 1.000 46.69063 N ? A ? 217 1
   ATOM 1702 CA . TYR B 262 ? -144.33500 -23.31000 -89.43000 1.000 48.15019 C ? A ? 217 1
   ATOM 1703 C . TYR B 262 ? -144.33100 -24.02800 -90.77300 1.000 47.64124 C ? A ? 217 1
   ATOM 1704 O . TYR B 262 ? -143.66600 -23.57400 -91.70700 1.000 48.28758 O ? A ? 217 1
   ATOM 1705 CB . TYR B 262 ? -142.98400 -22.61800 -89.21200 1.000 47.64131 C ? A ? 217 1
   ATOM 1706 CG . TYR B 262 ? -142.87300 -22.00000 -87.84700 1.000 56.59520 C ? A ? 217 1
   ATOM 1707 CD1 . TYR B 262 ? -143.86200 -21.14900 -87.37600 1.000 56.63548 C ? A ? 217 1
   ATOM 1708 CD2 . TYR B 262 ? -141.80000 -22.27800 -87.01600 1.000 57.88098 C ? A ? 217 1
   ATOM 1709 CE1 . TYR B 262 ? -143.78100 -20.58200 -86.13000 1.000 57.07868 C ? A ? 217 1
   ATOM 1710 CE2 . TYR B 262 ? -141.71400 -21.71200 -85.76100 1.000 58.65673 C ? A ? 217 1
   ATOM 1711 CZ . TYR B 262 ? -142.70700 -20.86200 -85.32600 1.000 57.63922 C ? A ? 217 1
   ATOM 1712 OH . TYR B 262 ? -142.63800 -20.28500 -84.08100 1.000 53.52842 O ? A ? 217 1
   ATOM 1713 N . ALA B 263 ? -145.07000 -25.13500 -90.90000 1.000 49.69316 N ? A ? 218 1
   ATOM 1714 CA . ALA B 263 ? -145.15400 -25.90800 -92.14200 1.000 46.60259 C ? A ? 218 1
   ATOM 1715 C . ALA B 263 ? -146.52500 -25.66200 -92.77400 1.000 40.24788 C ? A ? 218 1
   ATOM 1716 O . ALA B 263 ? -147.51900 -26.28700 -92.39200 1.000 36.62539 O ? A ? 218 1
   ATOM 1717 CB . ALA B 263 ? -144.90900 -27.39200 -91.87900 1.000 38.30223 C ? A ? 218 1
   ATOM 1718 N . TYR B 264 ? -146.57200 -24.75100 -93.74700 1.000 37.90033 N ? A ? 219 1
   ATOM 1719 CA . TYR B 264 ? -147.81800 -24.29000 -94.33800 1.000 37.71894 C ? A ? 219 1
   ATOM 1720 C . TYR B 264 ? -147.89500 -24.70000 -95.80500 1.000 34.11328 C ? A ? 219 1
   ATOM 1721 O . TYR B 264 ? -146.87900 -24.94300 -96.46100 1.000 34.22403 O ? A ? 219 1
   ATOM 1722 CB . TYR B 264 ? -147.94400 -22.76500 -94.19100 1.000 37.45700 C ? A ? 219 1
   ATOM 1723 CG . TYR B 264 ? -147.64700 -22.30200 -92.78300 1.000 44.33514 C ? A ? 219 1
   ATOM 1724 CD1 . TYR B 264 ? -148.05500 -23.06100 -91.68300 1.000 37.27087 C ? A ? 219 1
   ATOM 1725 CD2 . TYR B 264 ? -146.94400 -21.12500 -92.54300 1.000 48.34704 C ? A ? 219 1
   ATOM 1726 CE1 . TYR B 264 ? -147.77600 -22.66200 -90.39000 1.000 42.33712 C ? A ? 219 1
   ATOM 1727 CE2 . TYR B 264 ? -146.66600 -20.71500 -91.23900 1.000 48.22087 C ? A ? 219 1
   ATOM 1728 CZ . TYR B 264 ? -147.08600 -21.48900 -90.16800 1.000 48.50714 C ? A ? 219 1
   ATOM 1729 OH . TYR B 264 ? -146.81500 -21.10200 -88.87000 1.000 46.49318 O ? A ? 219 1
   ATOM 1730 N . THR B 265 ? -149.11700 -24.79600 -96.32400 1.000 30.71725 N ? A ? 220 1
   ATOM 1731 CA . THR B 265 ? -149.29000 -25.04500 -97.74600 1.000 29.16109 C ? A ? 220 1
   ATOM 1732 C . THR B 265 ? -149.98300 -23.90200 -98.47000 1.000 31.14343 C ? A ? 220 1
   ATOM 1733 O . THR B 265 ? -150.26000 -24.02300 -99.67200 1.000 41.81359 O ? A ? 220 1
   ATOM 1734 CB . THR B 265 ? -150.06700 -26.35200 -97.99100 1.000 33.55864 C ? A ? 220 1
   ATOM 1735 OG1 . THR B 265 ? -151.41100 -26.24400 -97.49000 1.000 39.54648 O ? A ? 220 1
   ATOM 1736 CG2 . THR B 265 ? -149.35400 -27.53100 -97.33900 1.000 36.61149 C ? A ? 220 1
   ATOM 1737 N . PHE B 266 ? -150.27900 -22.80300 -97.78700 1.000 28.98914 N ? A ? 221 1
   ATOM 1738 CA . PHE B 266 ? -150.96900 -21.69400 -98.42800 1.000 28.81859 C ? A ? 221 1
   ATOM 1739 C . PHE B 266 ? -150.54600 -20.39000 -97.77900 1.000 34.65747 C ? A ? 221 1
   ATOM 1740 O . PHE B 266 ? -150.53100 -20.29300 -96.55200 1.000 42.52444 O ? A ? 221 1
   ATOM 1741 CB . PHE B 266 ? -152.48800 -21.83100 -98.31500 1.000 27.28159 C ? A ? 221 1
   ATOM 1742 CG . PHE B 266 ? -153.19400 -20.50100 -98.28900 1.000 33.77109 C ? A ? 221 1
   ATOM 1743 CD1 . PHE B 266 ? -153.52300 -19.88700 -97.08900 1.000 29.95761 C ? A ? 221 1
   ATOM 1744 CD2 . PHE B 266 ? -153.49000 -19.84400 -99.47600 1.000 35.12946 C ? A ? 221 1
   ATOM 1745 CE1 . PHE B 266 ? -154.14300 -18.65900 -97.08400 1.000 35.51467 C ? A ? 221 1
   ATOM 1746 CE2 . PHE B 266 ? -154.12000 -18.62100 -99.46700 1.000 31.90787 C ? A ? 221 1
   ATOM 1747 CZ . PHE B 266 ? -154.44300 -18.02700 -98.27300 1.000 32.23431 C ? A ? 221 1
   ATOM 1748 N . TRP B 267 ? -150.25800 -19.38500 -98.59100 1.000 33.73823 N ? A ? 222 1
   ATOM 1749 CA . TRP B 267 ? -150.01000 -18.03700 -98.10200 1.000 34.89603 C ? A ? 222 1
   ATOM 1750 C . TRP B 267 ? -150.85100 -17.09300 -98.93700 1.000 40.09980 C ? A ? 222 1
   ATOM 1751 O . TRP B 267 ? -150.82900 -17.17500 -100.17000 1.000 46.14156 O ? A ? 222 1
   ATOM 1752 CB . TRP B 267 ? -148.53300 -17.65700 -98.21900 1.000 36.76507 C ? A ? 222 1
   ATOM 1753 CG . TRP B 267 ? -147.60600 -18.73900 -97.78900 1.000 32.81137 C ? A ? 222 1
   ATOM 1754 CD1 . TRP B 267 ? -146.92000 -18.80000 -96.61500 1.000 40.87671 C ? A ? 222 1
   ATOM 1755 CD2 . TRP B 267 ? -147.26300 -19.92500 -98.51900 1.000 32.27589 C ? A ? 222 1
   ATOM 1756 NE1 . TRP B 267 ? -146.16900 -19.95400 -96.56100 1.000 44.03907 N ? A ? 222 1
   ATOM 1757 CE2 . TRP B 267 ? -146.36000 -20.66300 -97.71600 1.000 35.53304 C ? A ? 222 1
   ATOM 1758 CE3 . TRP B 267 ? -147.63200 -20.43900 -99.77100 1.000 34.66976 C ? A ? 222 1
   ATOM 1759 CZ2 . TRP B 267 ? -145.81900 -21.89100 -98.12100 1.000 31.81247 C ? A ? 222 1
   ATOM 1760 CZ3 . TRP B 267 ? -147.08800 -21.66400 -100.18200 1.000 34.16805 C ? A ? 222 1
   ATOM 1761 CH2 . TRP B 267 ? -146.19200 -22.37300 -99.35600 1.000 31.66859 C ? A ? 222 1
   ATOM 1762 N . THR B 268 ? -151.59600 -16.21200 -98.28500 1.000 32.99444 N ? A ? 223 1
   ATOM 1763 CA . THR B 268 ? -152.30600 -15.19200 -99.04100 1.000 39.61287 C ? A ? 223 1
   ATOM 1764 C . THR B 268 ? -151.34200 -14.44500 -99.95500 1.000 43.88348 C ? A ? 223 1
   ATOM 1765 O . THR B 268 ? -150.17400 -14.22000 -99.61300 1.000 47.45214 O ? A ? 223 1
   ATOM 1766 CB . THR B 268 ? -153.01400 -14.21300 -98.10400 1.000 46.63788 C ? A ? 223 1
   ATOM 1767 OG1 . THR B 268 ? -153.80600 -13.31000 -98.88300 1.000 40.06734 O ? A ? 223 1
   ATOM 1768 CG2 . THR B 268 ? -152.01000 -13.42500 -97.27200 1.000 38.87520 C ? A ? 223 1
   ATOM 1769 N . TYR B 269 ? -151.82500 -14.10900 -101.15500 1.000 46.49552 N ? A ? 224 1
   ATOM 1770 CA . TYR B 269 ? -151.00600 -13.32600 -102.07500 1.000 47.34287 C ? A ? 224 1
   ATOM 1771 C . TYR B 269 ? -150.57800 -12.01200 -101.42800 1.000 47.83605 C ? A ? 224 1
   ATOM 1772 O . TYR B 269 ? -149.41200 -11.61100 -101.52900 1.000 54.89659 O ? A ? 224 1
   ATOM 1773 CB . TYR B 269 ? -151.76900 -13.06300 -103.38000 1.000 43.57552 C ? A ? 224 1
   ATOM 1774 CG . TYR B 269 ? -151.77000 -14.20900 -104.37900 1.000 37.69745 C ? A ? 224 1
   ATOM 1775 CD1 . TYR B 269 ? -150.57800 -14.78600 -104.79600 1.000 37.87593 C ? A ? 224 1
   ATOM 1776 CD2 . TYR B 269 ? -152.96700 -14.70400 -104.92100 1.000 41.38937 C ? A ? 224 1
   ATOM 1777 CE1 . TYR B 269 ? -150.56100 -15.84200 -105.71900 1.000 36.62419 C ? A ? 224 1
   ATOM 1778 CE2 . TYR B 269 ? -152.96200 -15.76300 -105.84300 1.000 42.08873 C ? A ? 224 1
   ATOM 1779 CZ . TYR B 269 ? -151.74900 -16.32300 -106.23300 1.000 41.01208 C ? A ? 224 1
   ATOM 1780 OH . TYR B 269 ? -151.70600 -17.36300 -107.13100 1.000 43.44023 O ? A ? 224 1
   ATOM 1781 N . MET B 270 ? -151.49700 -11.36700 -100.71100 1.000 42.18152 N ? A ? 225 1
   ATOM 1782 CA . MET B 270 ? -151.29700 -10.02100 -100.20100 1.000 46.17775 C ? A ? 225 1
   ATOM 1783 C . MET B 270 ? -150.17900 -9.96500 -99.14700 1.000 51.23736 C ? A ? 225 1
   ATOM 1784 O . MET B 270 ? -149.75500 -10.98300 -98.57700 1.000 40.09404 O ? A ? 225 1
   ATOM 1785 CB . MET B 270 ? -152.61100 -9.50200 -99.62300 1.000 37.67809 C ? A ? 225 1
   ATOM 1786 CG . MET B 270 ? -153.75000 -9.63300 -100.62600 1.000 39.82266 C ? A ? 225 1
   ATOM 1787 SD . MET B 270 ? -155.37700 -9.27200 -99.94600 1.000 50.93909 S ? A ? 225 1
   ATOM 1788 CE . MET B 270 ? -155.96600 -10.90900 -99.50800 1.000 45.40456 C ? A ? 225 1
   ATOM 1789 N . MET B 271 ? -149.67500 -8.73600 -98.94500 1.000 57.45209 N ? A ? 226 1
   ATOM 1790 CA . MET B 271 ? -148.76500 -8.35700 -97.84900 1.000 46.12358 C ? A ? 226 1
   ATOM 1791 C . MET B 271 ? -147.49500 -9.20200 -97.79300 1.000 50.86129 C ? A ? 226 1
   ATOM 1792 O . MET B 271 ? -146.90700 -9.38100 -96.72400 1.000 49.91579 O ? A ? 226 1
   ATOM 1793 CB . MET B 271 ? -149.46800 -8.40300 -96.48700 1.000 46.02495 C ? A ? 226 1
   ATOM 1794 CG . MET B 271 ? -150.85900 -7.77200 -96.39800 1.000 50.27767 C ? A ? 226 1
   ATOM 1795 SD . MET B 271 ? -150.84900 -5.96200 -96.28300 1.000 66.41269 S ? A ? 226 1
   ATOM 1796 CE . MET B 271 ? -152.62000 -5.59400 -96.28000 1.000 44.73978 C ? A ? 226 1
   ATOM 1797 N . ASN B 272 ? -147.04400 -9.70800 -98.94500 1.000 56.20678 N ? A ? 227 1
   ATOM 1798 CA . ASN B 272 ? -145.83100 -10.54500 -99.05600 1.000 54.82446 C ? A ? 227 1
   ATOM 1799 C . ASN B 272 ? -145.77100 -11.61600 -97.97400 1.000 51.21464 C ? A ? 227 1
   ATOM 1800 O . ASN B 272 ? -144.71900 -11.93100 -97.41800 1.000 50.08406 O ? A ? 227 1
   ATOM 1801 CB . ASN B 272 ? -144.55900 -9.69900 -99.03300 1.000 52.90577 C ? A ? 227 1
   ATOM 1802 CG . ASN B 272 ? -144.59900 -8.55600 -100.03000 1.000 64.44128 C ? A ? 227 1
   ATOM 1803 OD1 . ASN B 272 ? -145.02300 -8.73700 -101.18300 1.000 61.85789 O ? A ? 227 1
   ATOM 1804 ND2 . ASN B 272 ? -144.15600 -7.37000 -99.59700 1.000 50.79793 N ? A ? 227 1
   ATOM 1805 N . ALA B 273 ? -146.94800 -12.18800 -97.68300 1.000 58.84754 N ? A ? 228 1
   ATOM 1806 CA . ALA B 273 ? -147.07500 -13.15100 -96.59500 1.000 50.21519 C ? A ? 228 1
   ATOM 1807 C . ALA B 273 ? -146.25800 -14.40900 -96.85600 1.000 45.29741 C ? A ? 228 1
   ATOM 1808 O . ALA B 273 ? -145.72700 -15.01400 -95.91600 1.000 49.69666 O ? A ? 228 1
   ATOM 1809 CB . ALA B 273 ? -148.55000 -13.50300 -96.37700 1.000 43.99912 C ? A ? 228 1
   ATOM 1810 N . ARG B 274 ? -146.16400 -14.83600 -98.11700 1.000 42.74906 N ? A ? 229 1
   ATOM 1811 CA . ARG B 274 ? -145.34400 -16.00000 -98.41900 1.000 43.96814 C ? A ? 229 1
   ATOM 1812 C . ARG B 274 ? -143.87700 -15.71400 -98.12900 1.000 49.14600 C ? A ? 229 1
   ATOM 1813 O . ARG B 274 ? -143.14100 -16.60200 -97.67500 1.000 45.22231 O ? A ? 229 1
   ATOM 1814 CB . ARG B 274 ? -145.54200 -16.43700 -99.86900 1.000 40.65667 C ? A ? 229 1
   ATOM 1815 CG . ARG B 274 ? -145.06700 -17.86200 -100.09500 1.000 38.13095 C ? A ? 229 1
   ATOM 1816 CD . ARG B 274 ? -145.40900 -18.38200 -101.46800 1.000 31.08402 C ? A ? 229 1
   ATOM 1817 NE . ARG B 274 ? -144.79900 -19.69200 -101.69200 1.000 29.25788 N ? A ? 229 1
   ATOM 1818 CZ . ARG B 274 ? -145.04600 -20.44400 -102.76000 1.000 35.10201 C ? A ? 229 1
   ATOM 1819 NH1 . ARG B 274 ? -145.90300 -20.01400 -103.68500 1.000 32.90597 N ? A ? 229 1
   ATOM 1820 NH2 . ARG B 274 ? -144.44800 -21.62200 -102.90200 1.000 33.70954 N ? A ? 229 1
   ATOM 1821 N . SER B 275 ? -143.44000 -14.46800 -98.35300 1.000 51.12843 N ? A ? 230 1
   ATOM 1822 CA . SER B 275 ? -142.07300 -14.09200 -97.99900 1.000 47.06700 C ? A ? 230 1
   ATOM 1823 C . SER B 275 ? -141.81200 -14.29800 -96.50900 1.000 50.09525 C ? A ? 230 1
   ATOM 1824 O . SER B 275 ? -140.70800 -14.69600 -96.11500 1.000 50.50908 O ? A ? 230 1
   ATOM 1825 CB . SER B 275 ? -141.81100 -12.63500 -98.40300 1.000 47.34374 C ? A ? 230 1
   ATOM 1826 OG . SER B 275 ? -142.07000 -12.40100 -99.78500 1.000 58.24102 O ? A ? 230 1
   ATOM 1827 N . LYS B 276 ? -142.82600 -14.06500 -95.67200 1.000 49.39575 N ? A ? 231 1
   ATOM 1828 CA . LYS B 276 ? -142.72100 -14.10300 -94.21700 1.000 48.25192 C ? A ? 231 1
   ATOM 1829 C . LYS B 276 ? -143.22500 -15.40700 -93.61300 1.000 51.52948 C ? A ? 231 1
   ATOM 1830 O . LYS B 276 ? -143.39000 -15.49800 -92.38800 1.000 58.49818 O ? A ? 231 1
   ATOM 1831 CB . LYS B 276 ? -143.49200 -12.92000 -93.61400 1.000 50.59787 C ? A ? 231 1
   ATOM 1832 CG . LYS B 276 ? -143.01600 -11.54500 -94.11100 1.000 44.88322 C ? A ? 231 1
   ATOM 1833 CD . LYS B 276 ? -144.09800 -10.45200 -93.92100 1.000 44.54573 C ? A ? 231 1
   ATOM 1834 CE . LYS B 276 ? -143.92600 -9.28800 -94.91300 1.000 53.30123 C ? A ? 231 1
   ATOM 1835 NZ . LYS B 276 ? -145.02700 -8.29300 -94.76300 1.000 50.27480 N ? A ? 231 1
   ATOM 1836 N . ASN B 277 ? -143.48900 -16.42100 -94.44100 1.000 50.21118 N ? A ? 232 1
   ATOM 1837 CA . ASN B 277 ? -144.12500 -17.66100 -93.99800 1.000 47.44239 C ? A ? 232 1
   ATOM 1838 C . ASN B 277 ? -145.31300 -17.41500 -93.09300 1.000 47.99333 C ? A ? 232 1
   ATOM 1839 O . ASN B 277 ? -145.51800 -18.13100 -92.10700 1.000 45.13781 O ? A ? 232 1
   ATOM 1840 CB . ASN B 277 ? -143.14100 -18.58600 -93.30000 1.000 48.66446 C ? A ? 232 1
   ATOM 1841 CG . ASN B 277 ? -143.50900 -20.03300 -93.47900 1.000 53.44953 C ? A ? 232 1
   ATOM 1842 OD1 . ASN B 277 ? -144.10600 -20.40100 -94.49400 1.000 57.71989 O ? A ? 232 1
   ATOM 1843 ND2 . ASN B 277 ? -143.19000 -20.86200 -92.48900 1.000 54.71765 N ? A ? 232 1
   ATOM 1844 N . VAL B 278 ? -146.09600 -16.38300 -93.38900 1.000 48.97485 N ? A ? 233 1
   ATOM 1845 CA . VAL B 278 ? -147.38600 -16.20000 -92.74100 1.000 49.39175 C ? A ? 233 1
   ATOM 1846 C . VAL B 278 ? -148.36500 -16.97100 -93.61800 1.000 44.53143 C ? A ? 233 1
   ATOM 1847 O . VAL B 278 ? -148.96800 -16.43000 -94.55200 1.000 42.55638 O ? A ? 233 1
   ATOM 1848 CB . VAL B 278 ? -147.74500 -14.72600 -92.57000 1.000 49.42651 C ? A ? 233 1
   ATOM 1849 CG1 . VAL B 278 ? -149.17700 -14.54300 -92.00800 1.000 40.01969 C ? A ? 233 1
   ATOM 1850 CG2 . VAL B 278 ? -146.72000 -14.04600 -91.66500 1.000 48.19730 C ? A ? 233 1
   ATOM 1851 N . GLY B 279 ? -148.46700 -18.27300 -93.34800 1.000 46.03196 N ? A ? 234 1
   ATOM 1852 CA . GLY B 279 ? -149.27300 -19.16700 -94.15000 1.000 42.23008 C ? A ? 234 1
   ATOM 1853 C . GLY B 279 ? -150.08700 -20.12300 -93.29600 1.000 44.81671 C ? A ? 234 1
   ATOM 1854 O . GLY B 279 ? -150.11300 -20.03000 -92.06500 1.000 41.74110 O ? A ? 234 1
   ATOM 1855 N . TRP B 280 ? -150.77000 -21.03700 -93.99100 1.000 40.24435 N ? A ? 235 1
   ATOM 1856 CA . TRP B 280 ? -151.64900 -22.02000 -93.38200 1.000 35.07805 C ? A ? 235 1
   ATOM 1857 C . TRP B 280 ? -151.36400 -23.39900 -93.96600 1.000 33.36185 C ? A ? 235 1
   ATOM 1858 O . TRP B 280 ? -150.86900 -23.53400 -95.09000 1.000 30.03605 O ? A ? 235 1
   ATOM 1859 CB . TRP B 280 ? -153.12500 -21.69900 -93.62500 1.000 34.74922 C ? A ? 235 1
   ATOM 1860 CG . TRP B 280 ? -153.62700 -20.33000 -93.25500 1.000 34.69730 C ? A ? 235 1
   ATOM 1861 CD1 . TRP B 280 ? -153.02100 -19.13800 -93.48300 1.000 34.44698 C ? A ? 235 1
   ATOM 1862 CD2 . TRP B 280 ? -154.89000 -20.02700 -92.63400 1.000 35.31248 C ? A ? 235 1
   ATOM 1863 NE1 . TRP B 280 ? -153.81500 -18.10600 -93.03300 1.000 41.41298 N ? A ? 235 1
   ATOM 1864 CE2 . TRP B 280 ? -154.96700 -18.62700 -92.50900 1.000 36.88214 C ? A ? 235 1
   ATOM 1865 CE3 . TRP B 280 ? -155.96200 -20.80800 -92.17600 1.000 34.41014 C ? A ? 235 1
   ATOM 1866 CZ2 . TRP B 280 ? -156.06900 -17.98700 -91.94300 1.000 44.75118 C ? A ? 235 1
   ATOM 1867 CZ3 . TRP B 280 ? -157.05300 -20.17700 -91.61000 1.000 35.91588 C ? A ? 235 1
   ATOM 1868 CH2 . TRP B 280 ? -157.09500 -18.77900 -91.49100 1.000 45.80190 C ? A ? 235 1
   ATOM 1869 N . ARG B 281 ? -151.74300 -24.42500 -93.21900 1.000 30.53644 N ? A ? 236 1
   ATOM 1870 CA . ARG B 281 ? -151.68800 -25.79700 -93.76600 1.000 32.23432 C ? A ? 236 1
   ATOM 1871 C . ARG B 281 ? -153.12600 -26.17100 -94.10400 1.000 36.87716 C ? A ? 236 1
   ATOM 1872 O . ARG B 281 ? -153.86700 -26.48100 -93.17600 1.000 31.00892 O ? A ? 236 1
   ATOM 1873 CB . ARG B 281 ? -151.10700 -26.81300 -92.78800 1.000 32.94548 C ? A ? 236 1
   ATOM 1874 CG . ARG B 281 ? -150.69500 -28.12000 -93.44400 1.000 36.64512 C ? A ? 236 1
   ATOM 1875 CD . ARG B 281 ? -149.80000 -28.95500 -92.55800 1.000 31.56306 C ? A ? 236 1
   ATOM 1876 NE . ARG B 281 ? -150.51000 -29.50900 -91.42000 1.000 32.84134 N ? A ? 236 1
   ATOM 1877 CZ . ARG B 281 ? -150.90200 -30.76900 -91.32600 1.000 32.73810 C ? A ? 236 1
   ATOM 1878 NH1 . ARG B 281 ? -150.67300 -31.60900 -92.31500 1.000 32.18687 N ? A ? 236 1
   ATOM 1879 NH2 . ARG B 281 ? -151.53600 -31.18300 -90.24800 1.000 36.99940 N ? A ? 236 1
   ATOM 1880 N . LEU B 282 ? -153.49000 -26.10700 -95.38700 1.000 32.71298 N ? A ? 237 1
   ATOM 1881 CA . LEU B 282 ? -154.87900 -26.38600 -95.81700 1.000 33.20911 C ? A ? 237 1
   ATOM 1882 C . LEU B 282 ? -154.88700 -27.57900 -96.77000 1.000 34.36721 C ? A ? 237 1
   ATOM 1883 O . LEU B 282 ? -155.97100 -28.08000 -97.03100 1.000 31.40247 O ? A ? 237 1
   ATOM 1884 CB . LEU B 282 ? -155.44900 -25.14700 -96.50200 1.000 32.21125 C ? A ? 237 1
   ATOM 1885 CG . LEU B 282 ? -155.38300 -23.82800 -95.74300 1.000 30.46826 C ? A ? 237 1
   ATOM 1886 CD1 . LEU B 282 ? -155.87700 -22.70000 -96.62700 1.000 20.00847 C ? A ? 237 1
   ATOM 1887 CD2 . LEU B 282 ? -156.20800 -23.89300 -94.47200 1.000 30.16609 C ? A ? 237 1
   ATOM 1888 N . ASP B 283 ? -153.71800 -28.00200 -97.25100 1.000 28.47423 N ? A ? 238 1
   ATOM 1889 CA . ASP B 283 ? -153.62500 -29.09500 -98.20600 1.000 33.39687 C ? A ? 238 1
   ATOM 1890 C . ASP B 283 ? -153.11700 -30.33800 -97.49400 1.000 34.29825 C ? A ? 238 1
   ATOM 1891 O . ASP B 283 ? -152.05800 -30.30100 -96.85100 1.000 32.76569 O ? A ? 238 1
   ATOM 1892 CB . ASP B 283 ? -152.70900 -28.70600 -99.36700 1.000 40.28634 C ? A ? 238 1
   ATOM 1893 CG . ASP B 283 ? -153.34500 -27.65700 -100.27500 1.000 47.55129 C ? A ? 238 1
   ATOM 1894 OD1 . ASP B 283 ? -154.58200 -27.44300 -100.17900 1.000 54.19447 O ? A ? 238 1
   ATOM 1895 OD2 . ASP B 283 ? -152.59800 -27.04100 -101.07300 1.000 59.97703 O ? A ? 238 1
   ATOM 1896 N . TYR B 284 ? -153.88100 -31.42700 -97.59200 1.000 32.98722 N ? A ? 239 1
   ATOM 1897 CA . TYR B 284 ? -153.67100 -32.58200 -96.73500 1.000 31.63283 C ? A ? 239 1
   ATOM 1898 C . TYR B 284 ? -153.57500 -33.86600 -97.54600 1.000 29.51195 C ? A ? 239 1
   ATOM 1899 O . TYR B 284 ? -154.07000 -33.96100 -98.67500 1.000 30.97801 O ? A ? 239 1
   ATOM 1900 CB . TYR B 284 ? -154.80900 -32.74500 -95.71700 1.000 30.04437 C ? A ? 239 1
   ATOM 1901 CG . TYR B 284 ? -154.90400 -31.67000 -94.66400 1.000 32.79558 C ? A ? 239 1
   ATOM 1902 CD1 . TYR B 284 ? -155.60000 -30.50100 -94.91500 1.000 32.53084 C ? A ? 239 1
   ATOM 1903 CD2 . TYR B 284 ? -154.32200 -31.83400 -93.40400 1.000 34.25209 C ? A ? 239 1
   ATOM 1904 CE1 . TYR B 284 ? -155.70500 -29.51100 -93.95400 1.000 33.52787 C ? A ? 239 1
   ATOM 1905 CE2 . TYR B 284 ? -154.42400 -30.84800 -92.43800 1.000 31.33323 C ? A ? 239 1
   ATOM 1906 CZ . TYR B 284 ? -155.12500 -29.68900 -92.72500 1.000 31.39824 C ? A ? 239 1
   ATOM 1907 OH . TYR B 284 ? -155.25400 -28.68100 -91.80200 1.000 38.01742 O ? A ? 239 1
   ATOM 1908 N . PHE B 285 ? -152.95600 -34.86600 -96.91600 1.000 27.93372 N ? A ? 240 1
   ATOM 1909 CA . PHE B 285 ? -152.98800 -36.26300 -97.34600 1.000 25.94852 C ? A ? 240 1
   ATOM 1910 C . PHE B 285 ? -153.53100 -37.06800 -96.17400 1.000 25.19594 C ? A ? 240 1
   ATOM 1911 O . PHE B 285 ? -152.77600 -37.43300 -95.27400 1.000 27.88496 O ? A ? 240 1
   ATOM 1912 CB . PHE B 285 ? -151.60200 -36.75900 -97.73500 1.000 27.79811 C ? A ? 240 1
   ATOM 1913 CG . PHE B 285 ? -151.28900 -36.59000 -99.18000 1.000 28.42516 C ? A ? 240 1
   ATOM 1914 CD1 . PHE B 285 ? -150.26000 -35.75700 -99.58400 1.000 30.70192 C ? A ? 240 1
   ATOM 1915 CD2 . PHE B 285 ? -152.01800 -37.26200 -100.14100 1.000 26.09732 C ? A ? 240 1
   ATOM 1916 CE1 . PHE B 285 ? -149.96100 -35.59500 -100.92700 1.000 30.10320 C ? A ? 240 1
   ATOM 1917 CE2 . PHE B 285 ? -151.72300 -37.11100 -101.48100 1.000 26.49983 C ? A ? 240 1
   ATOM 1918 CZ . PHE B 285 ? -150.69700 -36.27000 -101.87800 1.000 28.03776 C ? A ? 240 1
   ATOM 1919 N . LEU B 286 ? -154.82800 -37.33900 -96.16200 1.000 24.92784 N ? A ? 241 1
   ATOM 1920 CA . LEU B 286 ? -155.40800 -38.16100 -95.11200 1.000 22.79258 C ? A ? 241 1
   ATOM 1921 C . LEU B 286 ? -155.35900 -39.63100 -95.52300 1.000 28.04279 C ? A ? 241 1
   ATOM 1922 O . LEU B 286 ? -155.61500 -39.97700 -96.68100 1.000 33.90367 O ? A ? 241 1
   ATOM 1923 CB . LEU B 286 ? -156.83900 -37.71600 -94.83200 1.000 23.81672 C ? A ? 241 1
   ATOM 1924 CG . LEU B 286 ? -156.93000 -36.22800 -94.49100 1.000 22.10502 C ? A ? 241 1
   ATOM 1925 CD1 . LEU B 286 ? -158.30700 -35.89600 -93.97100 1.000 25.69820 C ? A ? 241 1
   ATOM 1926 CD2 . LEU B 286 ? -155.90100 -35.85300 -93.46500 1.000 28.35859 C ? A ? 241 1
   ATOM 1927 N . LEU B 287 ? -155.01300 -40.49700 -94.57900 1.000 26.59235 N ? A ? 242 1
   ATOM 1928 CA . LEU B 287 ? -154.77200 -41.89800 -94.88600 1.000 25.85869 C ? A ? 242 1
   ATOM 1929 C . LEU B 287 ? -155.59000 -42.77900 -93.97200 1.000 31.53007 C ? A ? 242 1
   ATOM 1930 O . LEU B 287 ? -155.59400 -42.57300 -92.75300 1.000 32.26939 O ? A ? 242 1
   ATOM 1931 CB . LEU B 287 ? -153.30700 -42.27100 -94.70700 1.000 23.31840 C ? A ? 242 1
   ATOM 1932 CG . LEU B 287 ? -152.28600 -41.70700 -95.66800 1.000 23.51153 C ? A ? 242 1
   ATOM 1933 CD1 . LEU B 287 ? -150.92600 -42.18100 -95.22400 1.000 22.13158 C ? A ? 242 1
   ATOM 1934 CD2 . LEU B 287 ? -152.59000 -42.16700 -97.09200 1.000 31.85960 C ? A ? 242 1
   ATOM 1935 N . SER B 288 ? -156.25700 -43.76900 -94.56200 1.000 32.41722 N ? A ? 243 1
   ATOM 1936 CA . SER B 288 ? -156.75600 -44.89800 -93.79400 1.000 31.86840 C ? A ? 243 1
   ATOM 1937 C . SER B 288 ? -155.67800 -45.40500 -92.85500 1.000 34.88729 C ? A ? 243 1
   ATOM 1938 O . SER B 288 ? -154.49600 -45.44100 -93.21500 1.000 30.36356 O ? A ? 243 1
   ATOM 1939 CB . SER B 288 ? -157.17200 -46.02800 -94.72100 1.000 25.27126 C ? A ? 243 1
   ATOM 1940 OG . SER B 288 ? -158.49900 -45.83400 -95.13500 1.000 30.32153 O ? A ? 243 1
   ATOM 1941 N . HIS B 289 ? -156.09900 -45.79000 -91.64100 1.000 43.12135 N ? A ? 244 1
   ATOM 1942 CA . HIS B 289 ? -155.16500 -46.38800 -90.69100 1.000 42.67453 C ? A ? 244 1
   ATOM 1943 C . HIS B 289 ? -154.52200 -47.61800 -91.29400 1.000 35.32523 C ? A ? 244 1
   ATOM 1944 O . HIS B 289 ? -153.32600 -47.87200 -91.09400 1.000 36.88789 O ? A ? 244 1
   ATOM 1945 CB . HIS B 289 ? -155.87600 -46.76000 -89.39100 1.000 43.98662 C ? A ? 244 1
   ATOM 1946 CG . HIS B 289 ? -156.24300 -45.59100 -88.53700 1.000 47.23128 C ? A ? 244 1
   ATOM 1947 ND1 . HIS B 289 ? -156.62600 -45.73100 -87.21900 1.000 48.20913 N ? A ? 244 1
   ATOM 1948 CD2 . HIS B 289 ? -156.30300 -44.26600 -88.81100 1.000 40.67549 C ? A ? 244 1
   ATOM 1949 CE1 . HIS B 289 ? -156.89500 -44.53900 -86.71600 1.000 46.92477 C ? A ? 244 1
   ATOM 1950 NE2 . HIS B 289 ? -156.70900 -43.63400 -87.66100 1.000 39.91113 N ? A ? 244 1
   ATOM 1951 N . SER B 290 ? -155.31200 -48.38300 -92.04200 1.000 27.82653 N ? A ? 245 1
   ATOM 1952 CA . SER B 290 ? -154.85400 -49.53500 -92.79300 1.000 26.29922 C ? A ? 245 1
   ATOM 1953 C . SER B 290 ? -153.54600 -49.28900 -93.51800 1.000 37.04760 C ? A ? 245 1
   ATOM 1954 O . SER B 290 ? -152.77100 -50.22700 -93.72500 1.000 44.47420 O ? A ? 245 1
   ATOM 1955 CB . SER B 290 ? -155.91200 -49.93800 -93.81300 1.000 31.09237 C ? A ? 245 1
   ATOM 1956 OG . SER B 290 ? -155.28300 -50.57300 -94.91300 1.000 40.90493 O ? A ? 245 1
   ATOM 1957 N . LEU B 291 ? -153.29100 -48.03400 -93.90100 1.000 41.59434 N ? A ? 246 1
   ATOM 1958 CA . LEU B 291 ? -152.23900 -47.70900 -94.86100 1.000 36.33714 C ? A ? 246 1
   ATOM 1959 C . LEU B 291 ? -150.96400 -47.17300 -94.22200 1.000 35.44708 C ? A ? 246 1
   ATOM 1960 O . LEU B 291 ? -149.92000 -47.15300 -94.88800 1.000 38.91289 O ? A ? 246 1
   ATOM 1961 CB . LEU B 291 ? -152.75300 -46.68300 -95.89000 1.000 35.59308 C ? A ? 246 1
   ATOM 1962 CG . LEU B 291 ? -153.45600 -47.17800 -97.17400 1.000 32.78994 C ? A ? 246 1
   ATOM 1963 CD1 . LEU B 291 ? -154.39100 -46.11400 -97.78900 1.000 25.00043 C ? A ? 246 1
   ATOM 1964 CD2 . LEU B 291 ? -152.44400 -47.69300 -98.21300 1.000 25.98766 C ? A ? 246 1
   ATOM 1965 N . LEU B 292 ? -151.01600 -46.75300 -92.96100 1.000 34.81674 N ? A ? 247 1
   ATOM 1966 CA . LEU B 292 ? -149.84500 -46.15400 -92.32500 1.000 38.42673 C ? A ? 247 1
   ATOM 1967 C . LEU B 292 ? -148.57000 -46.99300 -92.44300 1.000 38.68132 C ? A ? 247 1
   ATOM 1968 O . LEU B 292 ? -147.49900 -46.40600 -92.67700 1.000 36.46071 O ? A ? 247 1
   ATOM 1969 CB . LEU B 292 ? -150.18200 -45.84800 -90.85900 1.000 39.72226 C ? A ? 247 1
   ATOM 1970 CG . LEU B 292 ? -151.28500 -44.80600 -90.62600 1.000 41.35773 C ? A ? 247 1
   ATOM 1971 CD1 . LEU B 292 ? -152.12200 -45.16200 -89.40300 1.000 32.02278 C ? A ? 247 1
   ATOM 1972 CD2 . LEU B 292 ? -150.71800 -43.38300 -90.50700 1.000 35.89888 C ? A ? 247 1
   ATOM 1973 N . PRO B 293 ? -148.59300 -48.32300 -92.31600 1.000 40.90967 N ? A ? 248 1
   ATOM 1974 CA . PRO B 293 ? -147.34700 -49.09500 -92.52200 1.000 39.13204 C ? A ? 248 1
   ATOM 1975 C . PRO B 293 ? -146.73000 -48.94800 -93.91600 1.000 41.58243 C ? A ? 248 1
   ATOM 1976 O . PRO B 293 ? -145.55600 -49.30500 -94.09600 1.000 45.69341 O ? A ? 248 1
   ATOM 1977 CB . PRO B 293 ? -147.77700 -50.55000 -92.25100 1.000 39.01595 C ? A ? 248 1
   ATOM 1978 CG . PRO B 293 ? -149.28800 -50.52800 -92.10000 1.000 44.73792 C ? A ? 248 1
   ATOM 1979 CD . PRO B 293 ? -149.64300 -49.14100 -91.67600 1.000 42.69296 C ? A ? 248 1
   ATOM 1980 N . ALA B 294 ? -147.48600 -48.46000 -94.90400 1.000 43.61362 N ? A ? 249 1
   ATOM 1981 CA . ALA B 294 ? -146.97200 -48.13600 -96.22900 1.000 35.97538 C ? A ? 249 1
   ATOM 1982 C . ALA B 294 ? -146.52600 -46.68400 -96.35200 1.000 31.15483 C ? A ? 249 1
   ATOM 1983 O . ALA B 294 ? -145.92000 -46.30600 -97.36200 1.000 33.65119 O ? A ? 249 1
   ATOM 1984 CB . ALA B 294 ? -148.04000 -48.42400 -97.27900 1.000 31.55935 C ? A ? 249 1
   ATOM 1985 N . LEU B 295 ? -146.80900 -45.86300 -95.35500 1.000 25.89488 N ? A ? 250 1
   ATOM 1986 CA . LEU B 295 ? -146.53200 -44.44500 -95.46500 1.000 30.07632 C ? A ? 250 1
   ATOM 1987 C . LEU B 295 ? -145.02900 -44.22900 -95.41300 1.000 32.13723 C ? A ? 250 1
   ATOM 1988 O . LEU B 295 ? -144.41400 -44.34200 -94.34900 1.000 41.46220 O ? A ? 250 1
   ATOM 1989 CB . LEU B 295 ? -147.24400 -43.68200 -94.35300 1.000 27.59236 C ? A ? 250 1
   ATOM 1990 CG . LEU B 295 ? -146.85800 -42.20400 -94.22600 1.000 31.31617 C ? A ? 250 1
   ATOM 1991 CD1 . LEU B 295 ? -146.86300 -41.45900 -95.58100 1.000 24.04090 C ? A ? 250 1
   ATOM 1992 CD2 . LEU B 295 ? -147.77900 -41.53500 -93.22000 1.000 28.74553 C ? A ? 250 1
   ATOM 1993 N . CYS B 296 ? -144.43200 -43.91800 -96.56100 1.000 34.85130 N ? A ? 251 1
   ATOM 1994 CA . CYS B 296 ? -143.00600 -43.61100 -96.58600 1.000 37.07203 C ? A ? 251 1
   ATOM 1995 C . CYS B 296 ? -142.73700 -42.16300 -96.17200 1.000 34.27764 C ? A ? 251 1
   ATOM 1996 O . CYS B 296 ? -141.85000 -41.89900 -95.35200 1.000 39.82823 O ? A ? 251 1
   ATOM 1997 CB . CYS B 296 ? -142.42300 -43.90200 -97.97600 1.000 34.29579 C ? A ? 251 1
   ATOM 1998 SG . CYS B 296 ? -142.51500 -45.65700 -98.49000 1.000 37.57841 S ? A ? 251 1
   ATOM 1999 N . ASP B 297 ? -143.47400 -41.21200 -96.73400 1.000 30.35672 N ? A ? 252 1
   ATOM 2000 CA . ASP B 297 ? -143.25100 -39.80500 -96.41100 1.000 29.30248 C ? A ? 252 1
   ATOM 2001 C . ASP B 297 ? -144.35200 -38.98400 -97.05900 1.000 27.85943 C ? A ? 252 1
   ATOM 2002 O . ASP B 297 ? -144.91100 -39.37200 -98.08800 1.000 30.14939 O ? A ? 252 1
   ATOM 2003 CB . ASP B 297 ? -141.87400 -39.31400 -96.88200 1.000 26.81632 C ? A ? 252 1
   ATOM 2004 CG . ASP B 297 ? -141.43900 -38.03900 -96.17400 1.000 30.50213 C ? A ? 252 1
   ATOM 2005 OD1 . ASP B 297 ? -142.22300 -37.51700 -95.35000 1.000 35.64926 O ? A ? 252 1
   ATOM 2006 OD2 . ASP B 297 ? -140.31600 -37.55200 -96.43200 1.000 28.07664 O ? A ? 252 1
   ATOM 2007 N . SER B 298 ? -144.65000 -37.84100 -96.45000 1.000 20.98470 N ? A ? 253 1
   ATOM 2008 CA . SER B 298 ? -145.62900 -36.90500 -96.98100 1.000 19.85508 C ? A ? 253 1
   ATOM 2009 C . SER B 298 ? -145.01800 -35.51800 -96.93900 1.000 25.74356 C ? A ? 253 1
   ATOM 2010 O . SER B 298 ? -144.69500 -35.02300 -95.85600 1.000 30.03254 O ? A ? 253 1
   ATOM 2011 CB . SER B 298 ? -146.92300 -36.95600 -96.17700 1.000 26.20185 C ? A ? 253 1
   ATOM 2012 OG . SER B 298 ? -147.56500 -35.69800 -96.16900 1.000 30.42418 O ? A ? 253 1
   ATOM 2013 N . LYS B 299 ? -144.86400 -34.89400 -98.10900 1.000 30.10210 N ? A ? 254 1
   ATOM 2014 CA . LYS B 299 ? -144.04500 -33.69500 -98.27600 1.000 27.92602 C ? A ? 254 1
   ATOM 2015 C . LYS B 299 ? -144.87200 -32.41900 -98.43100 1.000 31.09535 C ? A ? 254 1
   ATOM 2016 O . LYS B 299 ? -146.07400 -32.44400 -98.71400 1.000 32.37665 O ? A ? 254 1
   ATOM 2017 CB . LYS B 299 ? -143.12500 -33.81600 -99.49600 1.000 30.07187 C ? A ? 254 1
   ATOM 2018 CG . LYS B 299 ? -142.22700 -35.03700 -99.53400 1.000 31.78485 C ? A ? 254 1
   ATOM 2019 CD . LYS B 299 ? -141.72800 -35.42700 -98.17900 1.000 30.95484 C ? A ? 254 1
   ATOM 2020 CE . LYS B 299 ? -140.61800 -34.55100 -97.67700 1.000 35.19445 C ? A ? 254 1
   ATOM 2021 NZ . LYS B 299 ? -140.57800 -34.67000 -96.18400 1.000 35.68027 N ? A ? 254 1
   ATOM 2022 N . ILE B 300 ? -144.18100 -31.29200 -98.25100 1.000 34.12860 N ? A ? 255 1
   ATOM 2023 CA . ILE B 300 ? -144.66500 -29.94900 -98.57600 1.000 34.64700 C ? A ? 255 1
   ATOM 2024 C . ILE B 300 ? -143.62300 -29.30800 -99.49600 1.000 33.36780 C ? A ? 255 1
   ATOM 2025 O . ILE B 300 ? -142.46300 -29.13300 -99.09800 1.000 33.71235 O ? A ? 255 1
   ATOM 2026 CB . ILE B 300 ? -144.88000 -29.09800 -97.31100 1.000 30.83625 C ? A ? 255 1
   ATOM 2027 CG1 . ILE B 300 ? -145.75500 -29.84400 -96.29800 1.000 30.56516 C ? A ? 255 1
   ATOM 2028 CG2 . ILE B 300 ? -145.47600 -27.73400 -97.65300 1.000 28.79323 C ? A ? 255 1
   ATOM 2029 CD1 . ILE B 300 ? -146.22300 -28.97300 -95.12600 1.000 30.56693 C ? A ? 255 1
   ATOM 2030 N . ARG B 301 ? -144.02700 -28.97100 -100.72300 1.000 26.35242 N ? A ? 256 1
   ATOM 2031 CA . ARG B 301 ? -143.09300 -28.45800 -101.73100 1.000 27.16122 C ? A ? 256 1
   ATOM 2032 C . ARG B 301 ? -143.10000 -26.92600 -101.74700 1.000 32.21234 C ? A ? 256 1
   ATOM 2033 O . ARG B 301 ? -143.41600 -26.28200 -102.75200 1.000 31.80156 O ? A ? 256 1
   ATOM 2034 CB . ARG B 301 ? -143.43200 -29.02800 -103.10600 1.000 29.25077 C ? A ? 256 1
   ATOM 2035 CG . ARG B 301 ? -143.53300 -30.54700 -103.13800 1.000 32.04341 C ? A ? 256 1
   ATOM 2036 CD . ARG B 301 ? -142.26300 -31.25700 -102.63900 1.000 27.75366 C ? A ? 256 1
   ATOM 2037 NE . ARG B 301 ? -142.09600 -32.57000 -103.25400 1.000 22.73447 N ? A ? 256 1
   ATOM 2038 CZ . ARG B 301 ? -141.11200 -33.41200 -102.96600 1.000 25.83558 C ? A ? 256 1
   ATOM 2039 NH1 . ARG B 301 ? -140.21300 -33.07800 -102.06700 1.000 30.56889 N ? A ? 256 1
   ATOM 2040 NH2 . ARG B 301 ? -141.02700 -34.59100 -103.56900 1.000 28.31086 N ? A ? 256 1
   ATOM 2041 N . SER B 302 ? -142.66200 -26.35400 -100.61500 1.000 39.01271 N ? A ? 257 1
   ATOM 2042 CA . SER B 302 ? -142.85300 -24.93100 -100.32800 1.000 32.72899 C ? A ? 257 1
   ATOM 2043 C . SER B 302 ? -142.17000 -24.01300 -101.34200 1.000 39.74433 C ? A ? 257 1
   ATOM 2044 O . SER B 302 ? -142.48900 -22.81500 -101.40600 1.000 37.80839 O ? A ? 257 1
   ATOM 2045 CB . SER B 302 ? -142.38200 -24.62700 -98.87300 1.000 29.90969 C ? A ? 257 1
   ATOM 2046 OG . SER B 302 ? -141.26500 -25.40800 -98.45300 1.000 32.40826 O ? A ? 257 1
   ATOM 2047 N . LYS B 303 ? -141.26500 -24.55100 -102.16400 1.000 37.02447 N ? A ? 258 1
   ATOM 2048 CA . LYS B 303 ? -140.48900 -23.75400 -103.10400 1.000 38.37597 C ? A ? 258 1
   ATOM 2049 C . LYS B 303 ? -141.04700 -23.74600 -104.52300 1.000 40.78451 C ? A ? 258 1
   ATOM 2050 O . LYS B 303 ? -140.53700 -22.99800 -105.36800 1.000 38.29181 O ? A ? 258 1
   ATOM 2051 CB . LYS B 303 ? -139.04200 -24.27500 -103.16100 1.000 39.82874 C ? A ? 258 1
   ATOM 2052 CG . LYS B 303 ? -138.15600 -23.95300 -101.96800 1.000 50.96904 C ? A ? 258 1
   ATOM 2053 CD . LYS B 303 ? -136.72900 -24.53700 -102.15400 1.000 61.19768 C ? A ? 258 1
   ATOM 2054 CE . LYS B 303 ? -136.67900 -25.68600 -103.18700 1.000 57.28648 C ? A ? 258 1
   ATOM 2055 NZ . LYS B 303 ? -135.38100 -26.45100 -103.16700 1.000 50.44603 N ? A ? 258 1
   ATOM 2056 N . ALA B 304 ? -142.05300 -24.56500 -104.82000 1.000 41.97510 N ? A ? 259 1
   ATOM 2057 CA . ALA B 304 ? -142.64800 -24.55300 -106.14700 1.000 30.82148 C ? A ? 259 1
   ATOM 2058 C . ALA B 304 ? -143.65300 -23.41400 -106.21400 1.000 29.02393 C ? A ? 259 1
   ATOM 2059 O . ALA B 304 ? -144.57500 -23.32900 -105.39600 1.000 31.45702 O ? A ? 259 1
   ATOM 2060 CB . ALA B 304 ? -143.30400 -25.89100 -106.47700 1.000 31.66348 C ? A ? 259 1
   ATOM 2061 N . LEU B 305 ? -143.43900 -22.50900 -107.14800 1.000 38.88352 N ? A ? 260 1
   ATOM 2062 CA . LEU B 305 ? -144.29900 -21.35300 -107.26600 1.000 34.88644 C ? A ? 260 1
   ATOM 2063 C . LEU B 305 ? -145.38800 -21.66600 -108.27400 1.000 32.74315 C ? A ? 260 1
   ATOM 2064 O . LEU B 305 ? -145.38000 -22.71700 -108.91600 1.000 33.35228 O ? A ? 260 1
   ATOM 2065 CB . LEU B 305 ? -143.47400 -20.12400 -107.65900 1.000 29.30212 C ? A ? 260 1
   ATOM 2066 CG . LEU B 305 ? -142.31300 -19.90300 -106.67500 1.000 27.55736 C ? A ? 260 1
   ATOM 2067 CD1 . LEU B 305 ? -141.06800 -19.30500 -107.33400 1.000 39.25032 C ? A ? 260 1
   ATOM 2068 CD2 . LEU B 305 ? -142.75200 -19.07300 -105.47300 1.000 26.16353 C ? A ? 260 1
   ATOM 2069 N . GLY B 306 ? -146.35000 -20.75900 -108.39300 1.000 35.74786 N ? A ? 261 1
   ATOM 2070 CA . GLY B 306 ? -147.38000 -20.94300 -109.39300 1.000 30.27072 C ? A ? 261 1
   ATOM 2071 C . GLY B 306 ? -148.75500 -20.54800 -108.92200 1.000 31.35531 C ? A ? 261 1
   ATOM 2072 O . GLY B 306 ? -149.64600 -20.29700 -109.73700 1.000 30.26330 O ? A ? 261 1
   ATOM 2073 N . SER B 307 ? -148.93300 -20.45800 -107.61000 1.000 34.33992 N ? A ? 262 1
   ATOM 2074 CA . SER B 307 ? -150.26600 -20.31000 -107.04900 1.000 38.17543 C ? A ? 262 1
   ATOM 2075 C . SER B 307 ? -150.12900 -19.81500 -105.62100 1.000 35.78559 C ? A ? 262 1
   ATOM 2076 O . SER B 307 ? -149.02600 -19.75800 -105.07400 1.000 40.40027 O ? A ? 262 1
   ATOM 2077 CB . SER B 307 ? -151.02600 -21.63800 -107.09800 1.000 38.66815 C ? A ? 262 1
   ATOM 2078 OG . SER B 307 ? -152.11200 -21.63600 -106.18800 1.000 42.70435 O ? A ? 262 1
   ATOM 2079 N . ASP B 308 ? -151.25300 -19.49100 -104.98700 1.000 35.30335 N ? A ? 263 1
   ATOM 2080 CA . ASP B 308 ? -151.25900 -19.07900 -103.55800 1.000 36.44525 C ? A ? 263 1
   ATOM 2081 C . ASP B 308 ? -151.03900 -20.32000 -102.70200 1.000 34.66794 C ? A ? 263 1
   ATOM 2082 O . ASP B 308 ? -150.68100 -20.17500 -101.53700 1.000 34.98300 O ? A ? 263 1
   ATOM 2083 CB . ASP B 308 ? -152.52200 -18.30200 -103.17300 1.000 32.56149 C ? A ? 263 1
   ATOM 2084 CG . ASP B 308 ? -153.83300 -18.85900 -103.67400 1.000 38.78461 C ? A ? 263 1
   ATOM 2085 OD1 . ASP B 308 ? -154.85100 -18.19800 -103.45300 1.000 41.92372 O ? A ? 263 1
   ATOM 2086 OD2 . ASP B 308 ? -153.82500 -19.93500 -104.26700 1.000 43.90868 O ? A ? 263 1
   ATOM 2087 N . HIS B 309 ? -151.24400 -21.48700 -103.29400 1.000 32.61676 N ? A ? 264 1
   ATOM 2088 CA . HIS B 309 ? -150.99500 -22.75300 -102.57000 1.000 33.61592 C ? A ? 264 1
   ATOM 2089 C . HIS B 309 ? -149.76600 -23.42000 -103.15800 1.000 31.27562 C ? A ? 264 1
   ATOM 2090 O . HIS B 309 ? -149.44000 -23.14000 -104.29400 1.000 30.54768 O ? A ? 264 1
   ATOM 2091 CB . HIS B 309 ? -152.19800 -23.70300 -102.52800 1.000 26.26054 C ? A ? 264 1
   ATOM 2092 CG . HIS B 309 ? -153.42300 -23.23900 -101.83300 1.000 20.77558 C ? A ? 264 1
   ATOM 2093 ND1 . HIS B 309 ? -154.16600 -22.18700 -102.28500 1.000 30.35202 N ? A ? 264 1
   ATOM 2094 CD2 . HIS B 309 ? -154.08400 -23.75000 -100.78100 1.000 27.38710 C ? A ? 264 1
   ATOM 2095 CE1 . HIS B 309 ? -155.21300 -22.02900 -101.51400 1.000 36.51542 C ? A ? 264 1
   ATOM 2096 NE2 . HIS B 309 ? -155.17800 -22.96600 -100.57900 1.000 38.76707 N ? A ? 264 1
   ATOM 2097 N . CYS B 310 ? -149.12900 -24.27500 -102.37200 1.000 34.94336 N ? A ? 265 1
   ATOM 2098 CA . CYS B 310 ? -147.90800 -24.98300 -102.80900 1.000 27.38099 C ? A ? 265 1
   ATOM 2099 C . CYS B 310 ? -148.21700 -26.46800 -103.05100 1.000 26.58024 C ? A ? 265 1
   ATOM 2100 O . CYS B 310 ? -149.31500 -26.89000 -102.66400 1.000 28.87505 O ? A ? 265 1
   ATOM 2101 CB . CYS B 310 ? -146.79000 -24.83900 -101.78300 1.000 29.31476 C ? A ? 265 1
   ATOM 2102 SG . CYS B 310 ? -146.80100 -26.00600 -100.40600 1.000 44.67180 S ? A ? 265 1
   ATOM 2103 N . PRO B 311 ? -147.35100 -27.29600 -103.68200 1.000 24.62090 N ? A ? 266 1
   ATOM 2104 CA . PRO B 311 ? -147.66600 -28.71500 -103.82300 1.000 22.59735 C ? A ? 266 1
   ATOM 2105 C . PRO B 311 ? -147.32900 -29.49900 -102.56800 1.000 27.17909 C ? A ? 266 1
   ATOM 2106 O . PRO B 311 ? -146.47800 -29.12100 -101.76000 1.000 32.78281 O ? A ? 266 1
   ATOM 2107 CB . PRO B 311 ? -146.77900 -29.17100 -104.98700 1.000 24.83297 C ? A ? 266 1
   ATOM 2108 CG . PRO B 311 ? -146.19500 -27.94200 -105.57100 1.000 29.88238 C ? A ? 266 1
   ATOM 2109 CD . PRO B 311 ? -146.17200 -26.93300 -104.47400 1.000 32.33926 C ? A ? 266 1
   ATOM 2110 N . ILE B 312 ? -148.01200 -30.62700 -102.43300 1.000 24.98187 N ? A ? 267 1
   ATOM 2111 CA . ILE B 312 ? -147.67900 -31.64200 -101.44900 1.000 24.29501 C ? A ? 267 1
   ATOM 2112 C . ILE B 312 ? -147.50900 -32.94600 -102.20000 1.000 25.98209 C ? A ? 267 1
   ATOM 2113 O . ILE B 312 ? -148.03700 -33.13200 -103.29700 1.000 31.91245 O ? A ? 267 1
   ATOM 2114 CB . ILE B 312 ? -148.75100 -31.77900 -100.36100 1.000 23.67878 C ? A ? 267 1
   ATOM 2115 CG1 . ILE B 312 ? -150.08700 -32.19300 -100.98900 1.000 20.68245 C ? A ? 267 1
   ATOM 2116 CG2 . ILE B 312 ? -148.87400 -30.47600 -99.60000 1.000 26.05822 C ? A ? 267 1
   ATOM 2117 CD1 . ILE B 312 ? -151.26600 -32.07100 -100.04000 1.000 21.10948 C ? A ? 267 1
   ATOM 2118 N . THR B 313 ? -146.76500 -33.85900 -101.60300 1.000 22.90552 N ? A ? 268 1
   ATOM 2119 CA . THR B 313 ? -146.44800 -35.09200 -102.29000 1.000 21.26036 C ? A ? 268 1
   ATOM 2120 C . THR B 313 ? -146.43200 -36.22400 -101.28800 1.000 22.13665 C ? A ? 268 1
   ATOM 2121 O . THR B 313 ? -145.92300 -36.06000 -100.17800 1.000 25.51532 O ? A ? 268 1
   ATOM 2122 CB . THR B 313 ? -145.10700 -34.96700 -103.01000 1.000 26.07876 C ? A ? 268 1
   ATOM 2123 OG1 . THR B 313 ? -145.22100 -33.95400 -104.02700 1.000 26.96995 O ? A ? 268 1
   ATOM 2124 CG2 . THR B 313 ? -144.70300 -36.30300 -103.64200 1.000 27.54286 C ? A ? 268 1
   ATOM 2125 N . LEU B 314 ? -147.00800 -37.36000 -101.66700 1.000 19.91096 N ? A ? 269 1
   ATOM 2126 CA . LEU B 314 ? -147.13700 -38.49300 -100.76700 1.000 20.27579 C ? A ? 269 1
   ATOM 2127 C . LEU B 314 ? -146.43900 -39.69600 -101.37600 1.000 22.08598 C ? A ? 269 1
   ATOM 2128 O . LEU B 314 ? -146.57700 -39.95800 -102.57400 1.000 24.27334 O ? A ? 269 1
   ATOM 2129 CB . LEU B 314 ? -148.62200 -38.79900 -100.48500 1.000 22.87164 C ? A ? 269 1
   ATOM 2130 CG . LEU B 314 ? -149.07100 -40.12800 -99.86400 1.000 24.12083 C ? A ? 269 1
   ATOM 2131 CD1 . LEU B 314 ? -148.99200 -40.07800 -98.36400 1.000 22.53206 C ? A ? 269 1
   ATOM 2132 CD2 . LEU B 314 ? -150.49900 -40.48100 -100.29100 1.000 24.08092 C ? A ? 269 1
   ATOM 2133 N . TYR B 315 ? -145.67600 -40.41600 -100.55500 1.000 22.65118 N ? A ? 270 1
   ATOM 2134 CA . TYR B 315 ? -145.04500 -41.66600 -100.96500 1.000 26.57341 C ? A ? 270 1
   ATOM 2135 C . TYR B 315 ? -145.67900 -42.83300 -100.22100 1.000 23.03607 C ? A ? 270 1
   ATOM 2136 O . TYR B 315 ? -145.72700 -42.84100 -98.98900 1.000 29.28187 O ? A ? 270 1
   ATOM 2137 CB . TYR B 315 ? -143.54900 -41.64500 -100.68100 1.000 28.44476 C ? A ? 270 1
   ATOM 2138 CG . TYR B 315 ? -142.74900 -40.70000 -101.51500 1.000 22.47504 C ? A ? 270 1
   ATOM 2139 CD1 . TYR B 315 ? -142.30900 -41.06300 -102.77800 1.000 23.63521 C ? A ? 270 1
   ATOM 2140 CD2 . TYR B 315 ? -142.39700 -39.45700 -101.02200 1.000 23.79607 C ? A ? 270 1
   ATOM 2141 CE1 . TYR B 315 ? -141.54000 -40.19900 -103.54100 1.000 28.48519 C ? A ? 270 1
   ATOM 2142 CE2 . TYR B 315 ? -141.62700 -38.58700 -101.76500 1.000 24.62435 C ? A ? 270 1
   ATOM 2143 CZ . TYR B 315 ? -141.20100 -38.96100 -103.02700 1.000 32.75428 C ? A ? 270 1
   ATOM 2144 OH . TYR B 315 ? -140.43600 -38.09000 -103.77700 1.000 37.11144 O ? A ? 270 1
   ATOM 2145 N . LEU B 316 ? -146.12700 -43.82900 -100.95000 1.000 21.09627 N ? A ? 271 1
   ATOM 2146 CA . LEU B 316 ? -146.60900 -45.04000 -100.31700 1.000 26.59055 C ? A ? 271 1
   ATOM 2147 C . LEU B 316 ? -145.81700 -46.20800 -100.86300 1.000 38.88954 C ? A ? 271 1
   ATOM 2148 O . LEU B 316 ? -145.65800 -46.33000 -102.08400 1.000 42.89348 O ? A ? 271 1
   ATOM 2149 CB . LEU B 316 ? -148.09500 -45.24400 -100.57000 1.000 23.16198 C ? A ? 271 1
   ATOM 2150 CG . LEU B 316 ? -148.98600 -44.09000 -100.09900 1.000 28.18817 C ? A ? 271 1
   ATOM 2151 CD1 . LEU B 316 ? -150.47100 -44.44500 -100.27400 1.000 30.14890 C ? A ? 271 1
   ATOM 2152 CD2 . LEU B 316 ? -148.71100 -43.67400 -98.65600 1.000 31.13471 C ? A ? 271 1
   ATOM 2153 N . ALA B 317 ? -145.29600 -47.04100 -99.96200 1.000 40.27853 N ? A ? 272 1
   ATOM 2154 CA . ALA B 317 ? -144.75900 -48.34800 -100.33500 1.000 34.27336 C ? A ? 272 1
   ATOM 2155 C . ALA B 317 ? -145.93500 -49.31900 -100.36700 1.000 33.37972 C ? A ? 272 1
   ATOM 2156 O . ALA B 317 ? -146.34600 -49.84500 -99.33000 1.000 35.19181 O ? A ? 272 1
   ATOM 2157 CB . ALA B 317 ? -143.67400 -48.79100 -99.36300 1.000 34.85983 C ? A ? 272 1
   ATOM 2158 N . LEU B 318 ? -146.48400 -49.53500 -101.56600 1.000 40.06249 N ? A ? 273 1
   ATOM 2159 CA . LEU B 318 ? -147.71300 -50.30500 -101.80500 1.000 40.35925 C ? A ? 273 1
   ATOM 2160 C . LEU B 318 ? -147.43700 -51.59000 -102.56300 1.000 46.18579 C ? A ? 273 1
   ATOM 2161 O . LEU B 318 ? -146.32900 -51.75100 -103.08300 1.000 52.72716 O ? A ? 273 1
   ATOM 2162 CB . LEU B 318 ? -148.72200 -49.48300 -102.60600 1.000 35.90311 C ? A ? 273 1
   ATOM 2163 CG . LEU B 318 ? -149.78900 -48.74500 -101.80600 1.000 41.88004 C ? A ? 273 1
   ATOM 2164 CD1 . LEU B 318 ? -150.45400 -47.70300 -102.67100 1.000 42.18971 C ? A ? 273 1
   ATOM 2165 CD2 . LEU B 318 ? -150.81800 -49.72600 -101.28700 1.000 48.47213 C ? A ? 273 1
   ATOM 2166 OXT . LEU B 318 ? -148.31000 -52.46700 -102.69200 1.000 47.28586 O ? A ? 273 1
   ATOM 2167 O5' . G C 1 ? -161.35800 -76.15100 -96.05200 1.000 56.06962 O ? B ? . 1
   ATOM 2168 C5' . G C 1 ? -160.54500 -76.40600 -94.90100 1.000 43.06535 C ? B ? . 1
   ATOM 2169 C4' . G C 1 ? -160.05000 -75.10200 -94.28600 1.000 55.67637 C ? B ? . 1
   ATOM 2170 O4' . G C 1 ? -160.98800 -74.01700 -94.56800 1.000 45.13390 O ? B ? . 1
   ATOM 2171 C3' . G C 1 ? -159.88800 -75.12300 -92.75700 1.000 53.10666 C ? B ? . 1
   ATOM 2172 O3' . G C 1 ? -158.77200 -74.37000 -92.40300 1.000 47.29915 O ? B ? . 1
   ATOM 2173 C2' . G C 1 ? -161.15500 -74.42900 -92.28400 1.000 49.58574 C ? B ? . 1
   ATOM 2174 C1' . G C 1 ? -161.28100 -73.36200 -93.35600 1.000 42.90961 C ? B ? . 1
   ATOM 2175 N9 . G C 1 ? -162.60400 -72.77500 -93.43000 1.000 43.42435 N ? B ? . 1
   ATOM 2176 C8 . G C 1 ? -163.78600 -73.33400 -92.99900 1.000 47.21761 C ? B ? . 1
   ATOM 2177 N7 . G C 1 ? -164.82200 -72.55800 -93.17300 1.000 46.76724 N ? B ? . 1
   ATOM 2178 C5 . G C 1 ? -164.28800 -71.40200 -93.75500 1.000 49.99155 C ? B ? . 1
   ATOM 2179 C6 . G C 1 ? -164.92700 -70.19700 -94.18300 1.000 52.70509 C ? B ? . 1
   ATOM 2180 O6 . G C 1 ? -166.13100 -69.89700 -94.12300 1.000 50.71394 O ? B ? . 1
   ATOM 2181 N1 . G C 1 ? -164.00800 -69.28500 -94.72100 1.000 53.91476 N ? B ? . 1
   ATOM 2182 C2 . G C 1 ? -162.64400 -69.50700 -94.83700 1.000 55.83441 C ? B ? . 1
   ATOM 2183 N2 . G C 1 ? -161.91400 -68.51300 -95.38600 1.000 52.26170 N ? B ? . 1
   ATOM 2184 N3 . G C 1 ? -162.03800 -70.63100 -94.44100 1.000 50.96314 N ? B ? . 1
   ATOM 2185 C4 . G C 1 ? -162.91900 -71.52600 -93.91000 1.000 47.60547 C ? B ? . 1
   ATOM 2186 P . G C 2 ? -157.36400 -75.08700 -92.14600 1.000 53.97205 P ? B ? . 1
   ATOM 2187 OP1 . G C 2 ? -157.10200 -76.02100 -93.28000 1.000 45.17505 O ? B ? . 1
   ATOM 2188 OP2 . G C 2 ? -157.39100 -75.56600 -90.73800 1.000 51.46634 O ? B ? . 1
   ATOM 2189 O5' . G C 2 ? -156.33100 -73.87300 -92.25100 1.000 49.38675 O ? B ? . 1
   ATOM 2190 C5' . G C 2 ? -155.98500 -73.38400 -93.52800 1.000 56.02454 C ? B ? . 1
   ATOM 2191 C4' . G C 2 ? -155.57400 -71.91700 -93.49700 1.000 50.57927 C ? B ? . 1
   ATOM 2192 O4' . G C 2 ? -156.74000 -71.05800 -93.56200 1.000 50.17186 O ? B ? . 1
   ATOM 2193 C3' . G C 2 ? -154.75900 -71.46200 -92.30000 1.000 43.75492 C ? B ? . 1
   ATOM 2194 O3' . G C 2 ? -153.74600 -70.55100 -92.77200 1.000 53.16384 O ? B ? . 1
   ATOM 2195 C2' . G C 2 ? -155.80400 -70.78900 -91.39800 1.000 41.87182 C ? B ? . 1
   ATOM 2196 C1' . G C 2 ? -156.85800 -70.28800 -92.39100 1.000 41.06532 C ? B ? . 1
   ATOM 2197 N9 . G C 2 ? -158.22500 -70.43600 -91.91600 1.000 39.14389 N ? B ? . 1
   ATOM 2198 C8 . G C 2 ? -158.73200 -71.48700 -91.18900 1.000 44.49727 C ? B ? . 1
   ATOM 2199 N7 . G C 2 ? -160.00200 -71.35700 -90.90500 1.000 44.81662 N ? B ? . 1
   ATOM 2200 C5 . G C 2 ? -160.36200 -70.14700 -91.49100 1.000 38.55972 C ? B ? . 1
   ATOM 2201 C6 . G C 2 ? -161.60900 -69.49500 -91.51300 1.000 37.78681 C ? B ? . 1
   ATOM 2202 O6 . G C 2 ? -162.66400 -69.87300 -91.00100 1.000 48.80585 O ? B ? . 1
   ATOM 2203 N1 . G C 2 ? -161.56200 -68.28900 -92.21400 1.000 36.60586 N ? B ? . 1
   ATOM 2204 C2 . G C 2 ? -160.43400 -67.77200 -92.81700 1.000 46.18293 C ? B ? . 1
   ATOM 2205 N2 . G C 2 ? -160.57900 -66.58700 -93.45300 1.000 45.28694 N ? B ? . 1
   ATOM 2206 N3 . G C 2 ? -159.24300 -68.38100 -92.80200 1.000 43.64900 N ? B ? . 1
   ATOM 2207 C4 . G C 2 ? -159.28500 -69.56500 -92.12200 1.000 39.66596 C ? B ? . 1
   ATOM 2208 P . A C 3 ? -152.92200 -69.58200 -91.78500 1.000 46.65748 P ? B ? . 1
   ATOM 2209 OP1 . A C 3 ? -151.65900 -69.22100 -92.50800 1.000 39.39191 O ? B ? . 1
   ATOM 2210 OP2 . A C 3 ? -152.84400 -70.19200 -90.43200 1.000 41.53125 O ? B ? . 1
   ATOM 2211 O5' . A C 3 ? -153.86400 -68.29600 -91.68400 1.000 44.04477 O ? B ? . 1
   ATOM 2212 C5' . A C 3 ? -154.21200 -67.56900 -92.85700 1.000 41.38579 C ? B ? . 1
   ATOM 2213 C4' . A C 3 ? -154.91200 -66.27400 -92.48900 1.000 45.55311 C ? B ? . 1
   ATOM 2214 O4' . A C 3 ? -156.26600 -66.55400 -92.02700 1.000 53.27909 O ? B ? . 1
   ATOM 2215 C3' . A C 3 ? -154.24700 -65.47600 -91.36700 1.000 47.82957 C ? B ? . 1
   ATOM 2216 O3' . A C 3 ? -154.35000 -64.07900 -91.65300 1.000 60.64716 O ? B ? . 1
   ATOM 2217 C2' . A C 3 ? -155.07000 -65.86700 -90.13100 1.000 51.74901 C ? B ? . 1
   ATOM 2218 C1' . A C 3 ? -156.46500 -65.99300 -90.73600 1.000 46.67844 C ? B ? . 1
   ATOM 2219 N9 . A C 3 ? -157.39300 -66.85600 -89.98400 1.000 42.52074 N ? B ? . 1
   ATOM 2220 C8 . A C 3 ? -157.11200 -68.07200 -89.40200 1.000 41.50593 C ? B ? . 1
   ATOM 2221 N7 . A C 3 ? -158.15100 -68.63200 -88.80600 1.000 40.98979 N ? B ? . 1
   ATOM 2222 C5 . A C 3 ? -159.19300 -67.72600 -89.02100 1.000 40.30689 C ? B ? . 1
   ATOM 2223 C6 . A C 3 ? -160.56900 -67.73500 -88.65000 1.000 36.24394 C ? B ? . 1
   ATOM 2224 N6 . A C 3 ? -161.13800 -68.72700 -87.95800 1.000 34.50971 N ? B ? . 1
   ATOM 2225 N1 . A C 3 ? -161.33400 -66.67900 -89.02500 1.000 36.68954 N ? B ? . 1
   ATOM 2226 C2 . A C 3 ? -160.75700 -65.68100 -89.72600 1.000 42.67286 C ? B ? . 1
   ATOM 2227 N3 . A C 3 ? -159.48400 -65.55600 -90.13800 1.000 37.59496 N ? B ? . 1
   ATOM 2228 C4 . A C 3 ? -158.74500 -66.62600 -89.74800 1.000 43.64114 C ? B ? . 1
   ATOM 2229 P . T C 4 ? -153.61900 -62.99800 -90.71800 1.000 55.33528 P ? B ? . 1
   ATOM 2230 OP1 . T C 4 ? -153.09700 -61.93300 -91.60900 1.000 52.55785 O ? B ? . 1
   ATOM 2231 OP2 . T C 4 ? -152.70100 -63.73300 -89.81000 1.000 43.72475 O ? B ? . 1
   ATOM 2232 O5' . T C 4 ? -154.81500 -62.38900 -89.85400 1.000 45.84394 O ? B ? . 1
   ATOM 2233 C5' . T C 4 ? -155.81600 -61.63600 -90.50100 1.000 44.69820 C ? B ? . 1
   ATOM 2234 C4' . T C 4 ? -157.00500 -61.42400 -89.58500 1.000 55.49589 C ? B ? . 1
   ATOM 2235 O4' . T C 4 ? -157.51400 -62.69400 -89.13400 1.000 54.78742 O ? B ? . 1
   ATOM 2236 C3' . T C 4 ? -156.73000 -60.62100 -88.30100 1.000 58.34719 C ? B ? . 1
   ATOM 2237 O3' . T C 4 ? -157.34500 -59.32800 -88.40800 1.000 57.50970 O ? B ? . 1
   ATOM 2238 C2' . T C 4 ? -157.36500 -61.47800 -87.18100 1.000 53.35684 C ? B ? . 1
   ATOM 2239 C1' . T C 4 ? -158.24300 -62.43700 -87.97800 1.000 49.54299 C ? B ? . 1
   ATOM 2240 N1 . T C 4 ? -158.55100 -63.72500 -87.30100 1.000 49.84410 N ? B ? . 1
   ATOM 2241 C2 . T C 4 ? -159.85300 -63.97500 -86.94400 1.000 48.41801 C ? B ? . 1
   ATOM 2242 O2 . T C 4 ? -160.76000 -63.17900 -87.15300 1.000 45.41716 O ? B ? . 1
   ATOM 2243 N3 . T C 4 ? -160.06000 -65.20000 -86.33000 1.000 43.67184 N ? B ? . 1
   ATOM 2244 C4 . T C 4 ? -159.10000 -66.17200 -86.04800 1.000 44.49252 C ? B ? . 1
   ATOM 2245 O4 . T C 4 ? -159.37600 -67.23100 -85.48400 1.000 39.87839 O ? B ? . 1
   ATOM 2246 C5 . T C 4 ? -157.74700 -65.84200 -86.45400 1.000 41.11323 C ? B ? . 1
   ATOM 2247 C7 . T C 4 ? -156.63400 -66.80900 -86.20100 1.000 31.44419 C ? B ? . 1
   ATOM 2248 C6 . T C 4 ? -157.53800 -64.64900 -87.05500 1.000 46.23511 C ? B ? . 1
   ATOM 2249 P . C C 5 ? -157.31000 -58.28700 -87.18400 1.000 63.76090 P ? B ? . 1
   ATOM 2250 OP1 . C C 5 ? -157.52200 -56.95300 -87.79400 1.000 59.95878 O ? B ? . 1
   ATOM 2251 OP2 . C C 5 ? -156.15100 -58.57700 -86.30200 1.000 46.27979 O ? B ? . 1
   ATOM 2252 O5' . C C 5 ? -158.63300 -58.62500 -86.36300 1.000 64.00763 O ? B ? . 1
   ATOM 2253 C5' . C C 5 ? -159.91000 -58.50800 -86.99400 1.000 58.32139 C ? B ? . 1
   ATOM 2254 C4' . C C 5 ? -160.99500 -58.84100 -86.00000 1.000 54.43809 C ? B ? . 1
   ATOM 2255 O4' . C C 5 ? -160.97200 -60.27300 -85.74700 1.000 54.49183 O ? B ? . 1
   ATOM 2256 C3' . C C 5 ? -160.80500 -58.15100 -84.65300 1.000 58.92623 C ? B ? . 1
   ATOM 2257 O3' . C C 5 ? -161.85800 -57.18700 -84.41600 1.000 58.72711 O ? B ? . 1
   ATOM 2258 C2' . C C 5 ? -160.79400 -59.28800 -83.61600 1.000 60.73173 C ? B ? . 1
   ATOM 2259 C1' . C C 5 ? -161.23000 -60.52900 -84.39600 1.000 47.05391 C ? B ? . 1
   ATOM 2260 N1 . C C 5 ? -160.46700 -61.74500 -83.97800 1.000 46.59375 N ? B ? . 1
   ATOM 2261 C2 . C C 5 ? -161.12400 -62.76600 -83.27400 1.000 48.95508 C ? B ? . 1
   ATOM 2262 O2 . C C 5 ? -162.34700 -62.65700 -83.05100 1.000 48.19267 O ? B ? . 1
   ATOM 2263 N3 . C C 5 ? -160.40200 -63.85700 -82.87000 1.000 45.37356 N ? B ? . 1
   ATOM 2264 C4 . C C 5 ? -159.08800 -63.93200 -83.13600 1.000 45.36990 C ? B ? . 1
   ATOM 2265 N4 . C C 5 ? -158.42100 -65.02000 -82.72000 1.000 41.43282 N ? B ? . 1
   ATOM 2266 C5 . C C 5 ? -158.40500 -62.89300 -83.84200 1.000 42.54223 C ? B ? . 1
   ATOM 2267 C6 . C C 5 ? -159.12300 -61.82600 -84.22900 1.000 45.97932 C ? B ? . 1
   ATOM 2268 P . C C 6 ? -161.81300 -56.21000 -83.12700 1.000 74.19860 P ? B ? . 1
   ATOM 2269 OP1 . C C 6 ? -162.73000 -55.09200 -83.44600 1.000 67.80489 O ? B ? . 1
   ATOM 2270 OP2 . C C 6 ? -160.42700 -55.95300 -82.66100 1.000 54.25096 O ? B ? . 1
   ATOM 2271 O5' . C C 6 ? -162.47400 -57.07800 -81.97000 1.000 59.20562 O ? B ? . 1
   ATOM 2272 C5' . C C 6 ? -163.64200 -57.80400 -82.24600 1.000 59.06261 C ? B ? . 1
   ATOM 2273 C4' . C C 6 ? -164.01000 -58.64600 -81.05700 1.000 54.91930 C ? B ? . 1
   ATOM 2274 O4' . C C 6 ? -163.30300 -59.90600 -81.10000 1.000 53.69421 O ? B ? . 1
   ATOM 2275 C3' . C C 6 ? -163.66600 -58.00700 -79.72200 1.000 58.37226 C ? B ? . 1
   ATOM 2276 O3' . C C 6 ? -164.82800 -57.91300 -78.95100 1.000 67.95796 O ? B ? . 1
   ATOM 2277 C2' . C C 6 ? -162.64900 -58.96600 -79.09800 1.000 59.55711 C ? B ? . 1
   ATOM 2278 C1' . C C 6 ? -162.96700 -60.27200 -79.79600 1.000 50.62110 C ? B ? . 1
   ATOM 2279 N1 . C C 6 ? -161.80200 -61.18800 -79.85000 1.000 49.65262 N ? B ? . 1
   ATOM 2280 C2 . C C 6 ? -161.95100 -62.51900 -79.45100 1.000 49.39923 C ? B ? . 1
   ATOM 2281 O2 . C C 6 ? -163.07000 -62.90900 -79.07700 1.000 49.79236 O ? B ? . 1
   ATOM 2282 N3 . C C 6 ? -160.86300 -63.34400 -79.49400 1.000 44.40152 N ? B ? . 1
   ATOM 2283 C4 . C C 6 ? -159.67400 -62.86700 -79.91100 1.000 48.92391 C ? B ? . 1
   ATOM 2284 N4 . C C 6 ? -158.62600 -63.70400 -79.94800 1.000 46.22278 N ? B ? . 1
   ATOM 2285 C5 . C C 6 ? -159.50900 -61.50700 -80.31400 1.000 53.39669 C ? B ? . 1
   ATOM 2286 C6 . C C 6 ? -160.58600 -60.71100 -80.26400 1.000 51.62350 C ? B ? . 1
   ATOM 2287 P . G C 7 ? -164.78900 -57.20300 -77.51800 1.000 69.64161 P ? B ? . 1
   ATOM 2288 OP1 . G C 7 ? -165.92800 -56.25500 -77.52900 1.000 81.84269 O ? B ? . 1
   ATOM 2289 OP2 . G C 7 ? -163.42100 -56.69600 -77.25000 1.000 64.38630 O ? B ? . 1
   ATOM 2290 O5' . G C 7 ? -165.11000 -58.40600 -76.52200 1.000 47.99474 O ? B ? . 1
   ATOM 2291 C5' . G C 7 ? -166.19000 -59.26200 -76.81800 1.000 54.32471 C ? B ? . 1
   ATOM 2292 C4' . G C 7 ? -166.28600 -60.37300 -75.80200 1.000 58.60018 C ? B ? . 1
   ATOM 2293 O4' . G C 7 ? -165.22100 -61.33100 -76.03400 1.000 60.83880 O ? B ? . 1
   ATOM 2294 C3' . G C 7 ? -166.14900 -59.94300 -74.35300 1.000 57.34125 C ? B ? . 1
   ATOM 2295 O3' . G C 7 ? -166.96700 -60.79000 -73.53300 1.000 60.07803 O ? B ? . 1
   ATOM 2296 C2' . G C 7 ? -164.65400 -60.14300 -74.08400 1.000 58.66898 C ? B ? . 1
   ATOM 2297 C1' . G C 7 ? -164.33300 -61.36400 -74.93700 1.000 50.69914 C ? B ? . 1
   ATOM 2298 N9 . G C 7 ? -162.98200 -61.36300 -75.47700 1.000 51.35310 N ? B ? . 1
   ATOM 2299 C8 . G C 7 ? -162.34700 -60.31900 -76.11300 1.000 55.09788 C ? B ? . 1
   ATOM 2300 N7 . G C 7 ? -161.13900 -60.61000 -76.52300 1.000 43.95560 N ? B ? . 1
   ATOM 2301 C5 . G C 7 ? -160.96600 -61.93600 -76.14200 1.000 44.19683 C ? B ? . 1
   ATOM 2302 C6 . G C 7 ? -159.85000 -62.78900 -76.30800 1.000 42.11952 C ? B ? . 1
   ATOM 2303 O6 . G C 7 ? -158.76400 -62.53000 -76.84200 1.000 42.89337 O ? B ? . 1
   ATOM 2304 N1 . G C 7 ? -160.08000 -64.05500 -75.76600 1.000 45.24073 N ? B ? . 1
   ATOM 2305 C2 . G C 7 ? -161.24900 -64.45100 -75.14800 1.000 46.17389 C ? B ? . 1
   ATOM 2306 N2 . G C 7 ? -161.28400 -65.71900 -74.70000 1.000 39.80391 N ? B ? . 1
   ATOM 2307 N3 . G C 7 ? -162.31100 -63.65600 -74.97900 1.000 49.76921 N ? B ? . 1
   ATOM 2308 C4 . G C 7 ? -162.09500 -62.41600 -75.49800 1.000 48.77584 C ? B ? . 1
   ATOM 2309 P . T C 8 ? -166.95000 -60.66500 -71.92500 1.000 64.26752 P ? B ? . 1
   ATOM 2310 OP1 . T C 8 ? -168.34800 -60.90400 -71.48800 1.000 63.97346 O ? B ? . 1
   ATOM 2311 OP2 . T C 8 ? -166.26800 -59.41000 -71.50400 1.000 57.34503 O ? B ? . 1
   ATOM 2312 O5' . T C 8 ? -166.03800 -61.90100 -71.47000 1.000 60.41163 O ? B ? . 1
   ATOM 2313 C5' . T C 8 ? -166.03100 -63.09400 -72.24300 1.000 51.28899 C ? B ? . 1
   ATOM 2314 C4' . T C 8 ? -165.50500 -64.24900 -71.42400 1.000 56.95976 C ? B ? . 1
   ATOM 2315 O4' . T C 8 ? -164.15900 -64.56700 -71.84800 1.000 65.43249 O ? B ? . 1
   ATOM 2316 C3' . T C 8 ? -165.42400 -63.99600 -69.92400 1.000 63.22171 C ? B ? . 1
   ATOM 2317 O3' . T C 8 ? -165.69400 -65.20500 -69.21800 1.000 69.19875 O ? B ? . 1
   ATOM 2318 C2' . T C 8 ? -163.98200 -63.52800 -69.73400 1.000 62.32629 C ? B ? . 1
   ATOM 2319 C1' . T C 8 ? -163.23900 -64.33300 -70.79200 1.000 60.85738 C ? B ? . 1
   ATOM 2320 N1 . T C 8 ? -162.07500 -63.61500 -71.37200 1.000 56.22119 N ? B ? . 1
   ATOM 2321 C2 . T C 8 ? -160.89200 -64.30200 -71.60400 1.000 56.66701 C ? B ? . 1
   ATOM 2322 O2 . T C 8 ? -160.72800 -65.48700 -71.32900 1.000 57.82420 O ? B ? . 1
   ATOM 2323 N3 . T C 8 ? -159.89800 -63.54300 -72.17000 1.000 48.75259 N ? B ? . 1
   ATOM 2324 C4 . T C 8 ? -159.96500 -62.20500 -72.52500 1.000 46.16218 C ? B ? . 1
   ATOM 2325 O4 . T C 8 ? -159.01100 -61.61800 -73.02700 1.000 40.57800 O ? B ? . 1
   ATOM 2326 C5 . T C 8 ? -161.24000 -61.55000 -72.25700 1.000 47.89169 C ? B ? . 1
   ATOM 2327 C7 . T C 8 ? -161.44200 -60.10200 -72.58600 1.000 40.62753 C ? B ? . 1
   ATOM 2328 C6 . T C 8 ? -162.21600 -62.28000 -71.70700 1.000 51.57307 C ? B ? . 1
   ATOM 2329 P . C C 9 ? -165.40500 -65.32200 -67.64000 1.000 87.76641 P ? B ? . 1
   ATOM 2330 OP1 . C C 9 ? -166.28400 -66.39600 -67.11500 1.000 85.53656 O ? B ? . 1
   ATOM 2331 OP2 . C C 9 ? -165.45500 -63.96100 -67.04800 1.000 73.12426 O ? B ? . 1
   ATOM 2332 O5' . C C 9 ? -163.88800 -65.83100 -67.56300 1.000 79.87906 O ? B ? . 1
   ATOM 2333 C5' . C C 9 ? -163.54400 -67.13500 -68.02700 1.000 78.90536 C ? B ? . 1
   ATOM 2334 C4' . C C 9 ? -162.16200 -67.53300 -67.53400 1.000 81.49191 C ? B ? . 1
   ATOM 2335 O4' . C C 9 ? -161.15700 -66.74800 -68.22400 1.000 78.30675 O ? B ? . 1
   ATOM 2336 C3' . C C 9 ? -161.91400 -67.32100 -66.03400 1.000 86.51507 C ? B ? . 1
   ATOM 2337 O3' . C C 9 ? -161.17700 -68.41200 -65.51000 1.000 90.22717 O ? B ? . 1
   ATOM 2338 C2' . C C 9 ? -161.10200 -66.02800 -65.98700 1.000 70.45494 C ? B ? . 1
   ATOM 2339 C1' . C C 9 ? -160.31200 -66.11300 -67.28200 1.000 74.61583 C ? B ? . 1
   ATOM 2340 N1 . C C 9 ? -159.96200 -64.79800 -67.81800 1.000 68.31139 N ? B ? . 1
   ATOM 2341 C2 . C C 9 ? -158.79900 -64.64400 -68.58700 1.000 62.46760 C ? B ? . 1
   ATOM 2342 O2 . C C 9 ? -158.06900 -65.63100 -68.79600 1.000 56.12011 O ? B ? . 1
   ATOM 2343 N3 . C C 9 ? -158.50500 -63.40800 -69.07700 1.000 56.43916 N ? B ? . 1
   ATOM 2344 C4 . C C 9 ? -159.32100 -62.37000 -68.82100 1.000 52.52983 C ? B ? . 1
   ATOM 2345 N4 . C C 9 ? -158.99500 -61.17000 -69.31800 1.000 46.73013 N ? B ? . 1
   ATOM 2346 C5 . C C 9 ? -160.50600 -62.52000 -68.04400 1.000 54.00923 C ? B ? . 1
   ATOM 2347 C6 . C C 9 ? -160.78500 -63.73700 -67.57000 1.000 61.63882 C ? B ? . 1
   ATOM 2348 P . G C 10 ? -161.15200 -68.70500 -63.93100 1.000 90.41998 P ? B ? . 1
   ATOM 2349 OP1 . G C 10 ? -162.12700 -69.79200 -63.69800 1.000 93.93525 O ? B ? . 1
   ATOM 2350 OP2 . G C 10 ? -161.24900 -67.43800 -63.17000 1.000 80.35308 O ? B ? . 1
   ATOM 2351 O5' . G C 10 ? -159.67100 -69.25200 -63.68400 1.000 98.47794 O ? B ? . 1
   ATOM 2352 C5' . G C 10 ? -159.03900 -70.09200 -64.65900 1.000 98.08706 C ? B ? . 1
   ATOM 2353 C4' . G C 10 ? -157.52200 -69.97900 -64.56600 1.000 96.70945 C ? B ? . 1
   ATOM 2354 O4' . G C 10 ? -157.08800 -68.73600 -65.17400 1.000 87.95887 O ? B ? . 1
   ATOM 2355 C3' . G C 10 ? -156.96600 -69.97900 -63.14700 1.000 94.21257 C ? B ? . 1
   ATOM 2356 O3' . G C 10 ? -155.73400 -70.69700 -63.08500 1.000 100.32631 O ? B ? . 1
   ATOM 2357 C2' . G C 10 ? -156.78400 -68.49700 -62.82100 1.000 87.86128 C ? B ? . 1
   ATOM 2358 C1' . G C 10 ? -156.59700 -67.84700 -64.19200 1.000 87.82306 C ? B ? . 1
   ATOM 2359 N9 . G C 10 ? -157.28800 -66.56000 -64.31400 1.000 81.78541 N ? B ? . 1
   ATOM 2360 C8 . G C 10 ? -158.49400 -66.20300 -63.75000 1.000 81.74380 C ? B ? . 1
   ATOM 2361 N7 . G C 10 ? -158.84600 -64.97200 -64.00800 1.000 77.91727 N ? B ? . 1
   ATOM 2362 C5 . G C 10 ? -157.80700 -64.48100 -64.79200 1.000 74.50814 C ? B ? . 1
   ATOM 2363 C6 . G C 10 ? -157.62600 -63.20100 -65.37500 1.000 67.47893 C ? B ? . 1
   ATOM 2364 O6 . G C 10 ? -158.37100 -62.21500 -65.31500 1.000 67.66282 O ? B ? . 1
   ATOM 2365 N1 . G C 10 ? -156.43200 -63.12300 -66.08800 1.000 61.17161 N ? B ? . 1
   ATOM 2366 C2 . G C 10 ? -155.52300 -64.14800 -66.21800 1.000 62.95231 C ? B ? . 1
   ATOM 2367 N2 . G C 10 ? -154.42500 -63.88100 -66.94200 1.000 59.56376 N ? B ? . 1
   ATOM 2368 N3 . G C 10 ? -155.67700 -65.34900 -65.67700 1.000 68.39877 N ? B ? . 1
   ATOM 2369 C4 . G C 10 ? -156.83800 -65.44400 -64.98100 1.000 76.37082 C ? B ? . 1
   ATOM 2370 P . A C 11 ? -154.99900 -70.92000 -61.66800 1.000 113.92382 P ? B ? . 1
   ATOM 2371 OP1 . A C 11 ? -154.36200 -72.25800 -61.64800 1.000 99.73948 O ? B ? . 1
   ATOM 2372 OP2 . A C 11 ? -155.94400 -70.55300 -60.58900 1.000 106.20019 O ? B ? . 1
   ATOM 2373 O5' . A C 11 ? -153.85200 -69.81400 -61.67500 1.000 108.41924 O ? B ? . 1
   ATOM 2374 C5' . A C 11 ? -153.20900 -69.45500 -62.90100 1.000 104.45771 C ? B ? . 1
   ATOM 2375 C4' . A C 11 ? -152.13800 -68.41000 -62.64700 1.000 102.18885 C ? B ? . 1
   ATOM 2376 O4' . A C 11 ? -152.69400 -67.08000 -62.81600 1.000 93.29607 O ? B ? . 1
   ATOM 2377 C3' . A C 11 ? -151.53400 -68.45500 -61.24400 1.000 101.98888 C ? B ? . 1
   ATOM 2378 O3' . A C 11 ? -150.09700 -68.23300 -61.26500 1.000 98.39182 O ? B ? . 1
   ATOM 2379 C2' . A C 11 ? -152.29100 -67.35500 -60.48200 1.000 91.78646 C ? B ? . 1
   ATOM 2380 C1' . A C 11 ? -152.69100 -66.37100 -61.58600 1.000 86.42310 C ? B ? . 1
   ATOM 2381 N9 . A C 11 ? -154.01900 -65.78700 -61.40800 1.000 88.84251 N ? B ? . 1
   ATOM 2382 C8 . A C 11 ? -155.05700 -66.29100 -60.66800 1.000 95.80933 C ? B ? . 1
   ATOM 2383 N7 . A C 11 ? -156.14800 -65.55300 -60.71100 1.000 95.28877 N ? B ? . 1
   ATOM 2384 C5 . A C 11 ? -155.80100 -64.49300 -61.54600 1.000 90.47100 C ? B ? . 1
   ATOM 2385 C6 . A C 11 ? -156.51400 -63.35300 -62.00700 1.000 85.08987 C ? B ? . 1
   ATOM 2386 N6 . A C 11 ? -157.79300 -63.08500 -61.67700 1.000 75.61622 N ? B ? . 1
   ATOM 2387 N1 . A C 11 ? -155.85600 -62.49700 -62.83000 1.000 80.85981 N ? B ? . 1
   ATOM 2388 C2 . A C 11 ? -154.58600 -62.76700 -63.16300 1.000 71.16092 C ? B ? . 1
   ATOM 2389 N3 . A C 11 ? -153.83300 -63.80200 -62.80600 1.000 67.81541 N ? B ? . 1
   ATOM 2390 C4 . A C 11 ? -154.49400 -64.62900 -61.98500 1.000 82.55986 C ? B ? . 1
   ATOM 2391 P . G C 12 ? -149.27500 -67.99500 -62.63900 1.000 118.41778 P ? B ? . 1
   ATOM 2392 OP1 . G C 12 ? -149.43800 -69.13500 -63.58500 1.000 95.97782 O ? B ? . 1
   ATOM 2393 OP2 . G C 12 ? -149.57900 -66.62300 -63.11700 1.000 94.80210 O ? B ? . 1
   ATOM 2394 O5' . G C 12 ? -147.75300 -67.99000 -62.13400 1.000 95.56722 O ? B ? . 1
   ATOM 2395 C5' . G C 12 ? -146.76300 -67.26600 -62.84800 1.000 81.50673 C ? B ? . 1
   ATOM 2396 C4' . G C 12 ? -146.27400 -66.06400 -62.04200 1.000 78.15484 C ? B ? . 1
   ATOM 2397 O4' . G C 12 ? -147.36700 -65.15800 -61.72100 1.000 69.45288 O ? B ? . 1
   ATOM 2398 C3' . G C 12 ? -145.57700 -66.37500 -60.71400 1.000 68.93408 C ? B ? . 1
   ATOM 2399 O3' . G C 12 ? -144.34900 -65.70200 -60.72600 1.000 69.03674 O ? B ? . 1
   ATOM 2400 C2' . G C 12 ? -146.53700 -65.79800 -59.65400 1.000 66.48544 C ? B ? . 1
   ATOM 2401 C1' . G C 12 ? -147.16100 -64.64400 -60.42500 1.000 64.93115 C ? B ? . 1
   ATOM 2402 N9 . G C 12 ? -148.45600 -64.18600 -59.93100 1.000 62.78487 N ? B ? . 1
   ATOM 2403 C8 . G C 12 ? -149.48300 -64.95600 -59.43600 1.000 73.12077 C ? B ? . 1
   ATOM 2404 N7 . G C 12 ? -150.54400 -64.26300 -59.11500 1.000 67.88334 N ? B ? . 1
   ATOM 2405 C5 . G C 12 ? -150.19700 -62.95300 -59.41800 1.000 59.11453 C ? B ? . 1
   ATOM 2406 C6 . G C 12 ? -150.95300 -61.75200 -59.30500 1.000 59.22407 C ? B ? . 1
   ATOM 2407 O6 . G C 12 ? -152.10500 -61.60600 -58.87700 1.000 61.23381 O ? B ? . 1
   ATOM 2408 N1 . G C 12 ? -150.22900 -60.64100 -59.74100 1.000 54.94753 N ? B ? . 1
   ATOM 2409 C2 . G C 12 ? -148.93900 -60.69000 -60.23400 1.000 63.90976 C ? B ? . 1
   ATOM 2410 N2 . G C 12 ? -148.39600 -59.51500 -60.61200 1.000 61.49328 N ? B ? . 1
   ATOM 2411 N3 . G C 12 ? -148.22800 -61.81300 -60.35500 1.000 60.94085 N ? B ? . 1
   ATOM 2412 C4 . G C 12 ? -148.91900 -62.89600 -59.93500 1.000 55.54471 C ? B ? . 1
   ATOM 2413 P . C C 13 ? -143.21100 -66.00400 -59.64600 1.000 83.09340 P ? B ? . 1
   ATOM 2414 OP1 . C C 13 ? -142.07200 -66.59700 -60.38700 1.000 70.69640 O ? B ? . 1
   ATOM 2415 OP2 . C C 13 ? -143.82500 -66.70000 -58.47400 1.000 62.97362 O ? B ? . 1
   ATOM 2416 O5' . C C 13 ? -142.80800 -64.53700 -59.16600 1.000 63.19508 O ? B ? . 1
   ATOM 2417 C5' . C C 13 ? -143.20100 -64.12900 -57.87600 1.000 58.20791 C ? B ? . 1
   ATOM 2418 C4' . C C 13 ? -143.37200 -62.63800 -57.79400 1.000 40.40752 C ? B ? . 1
   ATOM 2419 O4' . C C 13 ? -144.69600 -62.30500 -58.22600 1.000 41.69248 O ? B ? . 1
   ATOM 2420 C3' . C C 13 ? -143.24700 -62.08800 -56.38700 1.000 33.61006 C ? B ? . 1
   ATOM 2421 O3' . C C 13 ? -141.89300 -61.67100 -56.15600 1.000 31.81497 O ? B ? . 1
   ATOM 2422 C2' . C C 13 ? -144.19200 -60.89400 -56.38700 1.000 42.67804 C ? B ? . 1
   ATOM 2423 C1' . C C 13 ? -145.18000 -61.20200 -57.50500 1.000 39.83362 C ? B ? . 1
   ATOM 2424 N1 . C C 13 ? -146.54300 -61.51800 -57.02500 1.000 47.15081 N ? B ? . 1
   ATOM 2425 C2 . C C 13 ? -147.52400 -60.52000 -57.03100 1.000 49.05334 C ? B ? . 1
   ATOM 2426 O2 . C C 13 ? -147.22400 -59.38200 -57.42500 1.000 49.66643 O ? B ? . 1
   ATOM 2427 N3 . C C 13 ? -148.77500 -60.82500 -56.59900 1.000 49.76894 N ? B ? . 1
   ATOM 2428 C4 . C C 13 ? -149.05700 -62.06100 -56.18600 1.000 52.95931 C ? B ? . 1
   ATOM 2429 N4 . C C 13 ? -150.31100 -62.32000 -55.77100 1.000 45.54418 N ? B ? . 1
   ATOM 2430 C5 . C C 13 ? -148.06500 -63.08700 -56.17700 1.000 53.28657 C ? B ? . 1
   ATOM 2431 C6 . C C 13 ? -146.83400 -62.77300 -56.59800 1.000 47.22289 C ? B ? . 1
   ATOM 2432 P . G C 14 ? -141.33300 -61.47100 -54.66200 1.000 39.59534 P ? B ? . 1
   ATOM 2433 OP1 . G C 14 ? -139.85800 -61.30500 -54.76200 1.000 38.16060 O ? B ? . 1
   ATOM 2434 OP2 . G C 14 ? -141.90900 -62.52400 -53.79300 1.000 35.66927 O ? B ? . 1
   ATOM 2435 O5' . G C 14 ? -141.99000 -60.09500 -54.19300 1.000 37.40861 O ? B ? . 1
   ATOM 2436 C5' . G C 14 ? -141.72800 -58.90700 -54.90400 1.000 35.96015 C ? B ? . 1
   ATOM 2437 C4' . G C 14 ? -142.43500 -57.75000 -54.24600 1.000 31.12297 C ? B ? . 1
   ATOM 2438 O4' . G C 14 ? -143.85700 -57.91900 -54.44500 1.000 33.91211 O ? B ? . 1
   ATOM 2439 C3' . G C 14 ? -142.20800 -57.65500 -52.74000 1.000 29.42810 C ? B ? . 1
   ATOM 2440 O3' . G C 14 ? -141.88400 -56.32000 -52.35000 1.000 30.69603 O ? B ? . 1
   ATOM 2441 C2' . G C 14 ? -143.52500 -58.12500 -52.13000 1.000 30.96761 C ? B ? . 1
   ATOM 2442 C1' . G C 14 ? -144.53700 -57.81300 -53.22200 1.000 32.53536 C ? B ? . 1
   ATOM 2443 N9 . G C 14 ? -145.63100 -58.76000 -53.24100 1.000 37.54460 N ? B ? . 1
   ATOM 2444 C8 . G C 14 ? -145.52200 -60.12500 -53.27700 1.000 38.14144 C ? B ? . 1
   ATOM 2445 N7 . G C 14 ? -146.67100 -60.73700 -53.28300 1.000 47.24996 N ? B ? . 1
   ATOM 2446 C5 . G C 14 ? -147.60500 -59.70800 -53.24600 1.000 44.82637 C ? B ? . 1
   ATOM 2447 C6 . G C 14 ? -149.00900 -59.76900 -53.22300 1.000 41.44854 C ? B ? . 1
   ATOM 2448 O6 . G C 14 ? -149.72100 -60.77000 -53.23500 1.000 43.59976 O ? B ? . 1
   ATOM 2449 N1 . G C 14 ? -149.58300 -58.50800 -53.18400 1.000 46.25757 N ? B ? . 1
   ATOM 2450 C2 . G C 14 ? -148.88200 -57.33100 -53.17100 1.000 43.13453 C ? B ? . 1
   ATOM 2451 N2 . G C 14 ? -149.61600 -56.21300 -53.13000 1.000 49.74258 N ? B ? . 1
   ATOM 2452 N3 . G C 14 ? -147.55600 -57.25300 -53.18700 1.000 45.80032 N ? B ? . 1
   ATOM 2453 C4 . G C 14 ? -146.98500 -58.48300 -53.22000 1.000 44.55955 C ? B ? . 1
   ATOM 2454 P . C C 15 ? -141.31000 -56.04600 -50.87000 1.000 29.32684 P ? B ? . 1
   ATOM 2455 OP1 . C C 15 ? -140.43100 -54.84400 -50.90900 1.000 34.71975 O ? B ? . 1
   ATOM 2456 OP2 . C C 15 ? -140.76600 -57.31200 -50.34300 1.000 31.44084 O ? B ? . 1
   ATOM 2457 O5' . C C 15 ? -142.61300 -55.68200 -50.03300 1.000 24.25124 O ? B ? . 1
   ATOM 2458 C5' . C C 15 ? -143.33000 -54.54700 -50.39600 1.000 32.39958 C ? B ? . 1
   ATOM 2459 C4' . C C 15 ? -144.67700 -54.50600 -49.71200 1.000 29.25912 C ? B ? . 1
   ATOM 2460 O4' . C C 15 ? -145.54500 -55.53600 -50.26200 1.000 33.72341 O ? B ? . 1
   ATOM 2461 C3' . C C 15 ? -144.63800 -54.73000 -48.19800 1.000 34.53615 C ? B ? . 1
   ATOM 2462 O3' . C C 15 ? -145.26200 -53.63600 -47.53000 1.000 35.39237 O ? B ? . 1
   ATOM 2463 C2' . C C 15 ? -145.42400 -56.03500 -48.01000 1.000 41.92151 C ? B ? . 1
   ATOM 2464 C1' . C C 15 ? -146.34500 -56.01600 -49.22300 1.000 39.77837 C ? B ? . 1
   ATOM 2465 N1 . C C 15 ? -146.89500 -57.37000 -49.56300 1.000 35.80512 N ? B ? . 1
   ATOM 2466 C2 . C C 15 ? -148.26400 -57.51700 -49.81900 1.000 36.00981 C ? B ? . 1
   ATOM 2467 O2 . C C 15 ? -148.98900 -56.51800 -49.82600 1.000 33.45251 O ? B ? . 1
   ATOM 2468 N3 . C C 15 ? -148.75400 -58.75100 -50.07300 1.000 40.28230 N ? B ? . 1
   ATOM 2469 C4 . C C 15 ? -147.94300 -59.80400 -50.05700 1.000 39.60558 C ? B ? . 1
   ATOM 2470 N4 . C C 15 ? -148.47300 -60.99700 -50.31900 1.000 44.30266 N ? B ? . 1
   ATOM 2471 C5 . C C 15 ? -146.54600 -59.68200 -49.78200 1.000 39.83909 C ? B ? . 1
   ATOM 2472 C6 . C C 15 ? -146.07200 -58.46000 -49.53000 1.000 37.46744 C ? B ? . 1
   ATOM 2473 P . A C 16 ? -145.13000 -53.45800 -45.93800 1.000 33.58442 P ? B ? . 1
   ATOM 2474 OP1 . A C 16 ? -144.34300 -52.23200 -45.67600 1.000 40.40413 O ? B ? . 1
   ATOM 2475 OP2 . A C 16 ? -144.66000 -54.73300 -45.35100 1.000 42.79485 O ? B ? . 1
   ATOM 2476 O5' . A C 16 ? -146.65100 -53.29200 -45.45000 1.000 37.28632 O ? B ? . 1
   ATOM 2477 C5' . A C 16 ? -147.58700 -52.55200 -46.22900 1.000 41.84494 C ? B ? . 1
   ATOM 2478 C4' . A C 16 ? -149.01600 -52.85000 -45.79100 1.000 41.09286 C ? B ? . 1
   ATOM 2479 O4' . A C 16 ? -149.53000 -53.97400 -46.53600 1.000 36.13197 O ? B ? . 1
   ATOM 2480 C3' . A C 16 ? -149.16500 -53.18600 -44.31200 1.000 46.52286 C ? B ? . 1
   ATOM 2481 O3' . A C 16 ? -150.11800 -52.35400 -43.70400 1.000 60.24161 O ? B ? . 1
   ATOM 2482 C2' . A C 16 ? -149.61100 -54.63300 -44.26400 1.000 39.89737 C ? B ? . 1
   ATOM 2483 C1' . A C 16 ? -150.07400 -54.94500 -45.67500 1.000 42.32263 C ? B ? . 1
   ATOM 2484 N9 . A C 16 ? -149.58400 -56.25000 -46.07000 1.000 44.98672 N ? B ? . 1
   ATOM 2485 C8 . A C 16 ? -148.27700 -56.61500 -46.21900 1.000 48.65065 C ? B ? . 1
   ATOM 2486 N7 . A C 16 ? -148.11000 -57.88200 -46.51800 1.000 52.55790 N ? B ? . 1
   ATOM 2487 C5 . A C 16 ? -149.39300 -58.38800 -46.53100 1.000 43.07971 C ? B ? . 1
   ATOM 2488 C6 . A C 16 ? -149.88900 -59.66900 -46.78100 1.000 43.62520 C ? B ? . 1
   ATOM 2489 N6 . A C 16 ? -149.10700 -60.70400 -47.07800 1.000 50.50952 N ? B ? . 1
   ATOM 2490 N1 . A C 16 ? -151.22200 -59.84500 -46.72400 1.000 48.69697 N ? B ? . 1
   ATOM 2491 C2 . A C 16 ? -152.00100 -58.79300 -46.42700 1.000 50.11964 C ? B ? . 1
   ATOM 2492 N3 . A C 16 ? -151.64700 -57.53200 -46.17000 1.000 46.65604 N ? B ? . 1
   ATOM 2493 C4 . A C 16 ? -150.31600 -57.39800 -46.24200 1.000 44.32495 C ? B ? . 1
   ATOM 2494 P . T C 17 ? -150.25200 -52.35700 -42.10400 1.000 53.52520 P ? B ? . 1
   ATOM 2495 OP1 . T C 17 ? -150.68100 -51.00000 -41.70200 1.000 59.30921 O ? B ? . 1
   ATOM 2496 OP2 . T C 17 ? -149.01600 -52.95700 -41.54400 1.000 51.63260 O ? B ? . 1
   ATOM 2497 O5' . T C 17 ? -151.41800 -53.40600 -41.82600 1.000 53.47154 O ? B ? . 1
   ATOM 2498 C5' . T C 17 ? -152.65500 -53.28900 -42.50200 1.000 50.20586 C ? B ? . 1
   ATOM 2499 C4' . T C 17 ? -153.59000 -54.41200 -42.09600 1.000 54.70784 C ? B ? . 1
   ATOM 2500 O4' . T C 17 ? -153.21100 -55.65000 -42.76700 1.000 49.26000 O ? B ? . 1
   ATOM 2501 C3' . T C 17 ? -153.61000 -54.74400 -40.59900 1.000 52.88821 C ? B ? . 1
   ATOM 2502 O3' . T C 17 ? -154.91200 -55.19300 -40.27200 1.000 62.52860 O ? B ? . 1
   ATOM 2503 C2' . T C 17 ? -152.60300 -55.89000 -40.51500 1.000 51.71485 C ? B ? . 1
   ATOM 2504 C1' . T C 17 ? -152.97700 -56.64700 -41.78600 1.000 55.74511 C ? B ? . 1
   ATOM 2505 N1 . T C 17 ? -151.93800 -57.58200 -42.29300 1.000 49.42029 N ? B ? . 1
   ATOM 2506 C2 . T C 17 ? -152.34200 -58.78500 -42.79200 1.000 45.32052 C ? B ? . 1
   ATOM 2507 O2 . T C 17 ? -153.49900 -59.12300 -42.82800 1.000 48.83157 O ? B ? . 1
   ATOM 2508 N3 . T C 17 ? -151.34400 -59.58400 -43.25300 1.000 50.96257 N ? B ? . 1
   ATOM 2509 C4 . T C 17 ? -149.99500 -59.30800 -43.26600 1.000 50.88768 C ? B ? . 1
   ATOM 2510 O4 . T C 17 ? -149.17100 -60.10600 -43.71000 1.000 52.44084 O ? B ? . 1
   ATOM 2511 C5 . T C 17 ? -149.62200 -58.01700 -42.72300 1.000 45.83320 C ? B ? . 1
   ATOM 2512 C7 . T C 17 ? -148.17800 -57.60100 -42.68500 1.000 46.07124 C ? B ? . 1
   ATOM 2513 C6 . T C 17 ? -150.60400 -57.22100 -42.26800 1.000 46.22786 C ? B ? . 1
   ATOM 2514 P . C C 18 ? -155.54100 -55.01000 -38.80400 1.000 56.57716 P ? B ? . 1
   ATOM 2515 OP1 . C C 18 ? -156.79700 -54.26400 -39.08800 1.000 49.28782 O ? B ? . 1
   ATOM 2516 OP2 . C C 18 ? -154.52600 -54.48300 -37.84000 1.000 37.40212 O ? B ? . 1
   ATOM 2517 O5' . C C 18 ? -155.91800 -56.51900 -38.38900 1.000 57.68579 O ? B ? . 1
   ATOM 2518 C5' . C C 18 ? -156.76700 -57.31100 -39.25300 1.000 58.26652 C ? B ? . 1
   ATOM 2519 C4' . C C 18 ? -156.46500 -58.80200 -39.11500 1.000 60.05102 C ? B ? . 1
   ATOM 2520 O4' . C C 18 ? -155.22200 -59.12100 -39.77900 1.000 67.81062 O ? B ? . 1
   ATOM 2521 C3' . C C 18 ? -156.29700 -59.29300 -37.68100 1.000 66.96888 C ? B ? . 1
   ATOM 2522 O3' . C C 18 ? -157.52700 -59.88000 -37.21900 1.000 87.81090 O ? B ? . 1
   ATOM 2523 C2' . C C 18 ? -155.16800 -60.33900 -37.75800 1.000 64.34891 C ? B ? . 1
   ATOM 2524 C1' . C C 18 ? -154.70300 -60.30400 -39.21700 1.000 65.41051 C ? B ? . 1
   ATOM 2525 N1 . C C 18 ? -153.18700 -60.31600 -39.35700 1.000 58.26464 N ? B ? . 1
   ATOM 2526 C2 . C C 18 ? -152.54400 -61.43800 -39.90300 1.000 50.40199 C ? B ? . 1
   ATOM 2527 O2 . C C 18 ? -153.22500 -62.39400 -40.29800 1.000 53.20399 O ? B ? . 1
   ATOM 2528 N3 . C C 18 ? -151.18800 -61.43700 -40.00000 1.000 51.85724 N ? B ? . 1
   ATOM 2529 C4 . C C 18 ? -150.47900 -60.38500 -39.56700 1.000 58.06782 C ? B ? . 1
   ATOM 2530 N4 . C C 18 ? -149.13600 -60.42800 -39.69100 1.000 52.28926 N ? B ? . 1
   ATOM 2531 C5 . C C 18 ? -151.11600 -59.24300 -38.98900 1.000 61.83930 C ? B ? . 1
   ATOM 2532 C6 . C C 18 ? -152.45400 -59.25300 -38.90100 1.000 60.75835 C ? B ? . 1
   ATOM 2533 P . A C 19 ? -157.70500 -60.31700 -35.67600 1.000 92.77021 P ? B ? . 1
   ATOM 2534 OP1 . A C 19 ? -158.96500 -59.72500 -35.14800 1.000 67.76761 O ? B ? . 1
   ATOM 2535 OP2 . A C 19 ? -156.40300 -60.06800 -34.98400 1.000 55.27587 O ? B ? . 1
   ATOM 2536 O5' . A C 19 ? -157.99100 -61.88700 -35.77000 1.000 71.37149 O ? B ? . 1
   ATOM 2537 C5' . A C 19 ? -157.74500 -62.59000 -36.98100 1.000 66.52233 C ? B ? . 1
   ATOM 2538 C4' . A C 19 ? -157.17600 -63.95900 -36.67600 1.000 66.74015 C ? B ? . 1
   ATOM 2539 O4' . A C 19 ? -155.78500 -64.00700 -37.08400 1.000 60.36577 O ? B ? . 1
   ATOM 2540 C3' . A C 19 ? -157.17100 -64.33100 -35.19100 1.000 70.52446 C ? B ? . 1
   ATOM 2541 O3' . A C 19 ? -157.31700 -65.76300 -35.06200 1.000 73.70328 O ? B ? . 1
   ATOM 2542 C2' . A C 19 ? -155.78200 -63.85800 -34.76000 1.000 61.86311 C ? B ? . 1
   ATOM 2543 C1' . A C 19 ? -154.98700 -64.32400 -35.96300 1.000 54.83076 C ? B ? . 1
   ATOM 2544 N9 . A C 19 ? -153.69600 -63.69700 -36.13700 1.000 54.69955 N ? B ? . 1
   ATOM 2545 C8 . A C 19 ? -153.34500 -62.40800 -35.85100 1.000 55.71454 C ? B ? . 1
   ATOM 2546 N7 . A C 19 ? -152.10100 -62.12700 -36.15700 1.000 54.11669 N ? B ? . 1
   ATOM 2547 C5 . A C 19 ? -151.61400 -63.31600 -36.69300 1.000 51.58502 C ? B ? . 1
   ATOM 2548 C6 . A C 19 ? -150.35400 -63.69200 -37.21300 1.000 48.63541 C ? B ? . 1
   ATOM 2549 N6 . A C 19 ? -149.30900 -62.86500 -37.28300 1.000 49.16024 N ? B ? . 1
   ATOM 2550 N1 . A C 19 ? -150.21100 -64.95800 -37.65700 1.000 48.42171 N ? B ? . 1
   ATOM 2551 C2 . A C 19 ? -151.25700 -65.78700 -37.58200 1.000 48.51505 C ? B ? . 1
   ATOM 2552 N3 . A C 19 ? -152.48200 -65.55000 -37.12000 1.000 49.07895 N ? B ? . 1
   ATOM 2553 C4 . A C 19 ? -152.59100 -64.28500 -36.68500 1.000 52.80619 C ? B ? . 1
   ATOM 2554 P . G C 20 ? -157.70300 -66.44600 -33.65400 1.000 65.39920 P ? B ? . 1
   ATOM 2555 OP1 . G C 20 ? -158.84200 -67.35000 -33.91700 1.000 60.13955 O ? B ? . 1
   ATOM 2556 OP2 . G C 20 ? -157.81000 -65.39500 -32.62000 1.000 63.58887 O ? B ? . 1
   ATOM 2557 O5' . G C 20 ? -156.42000 -67.32200 -33.33400 1.000 53.95773 O ? B ? . 1
   ATOM 2558 C5' . G C 20 ? -155.34500 -67.18700 -34.18100 1.000 55.65266 C ? B ? . 1
   ATOM 2559 C4' . G C 20 ? -154.35900 -68.27300 -33.99600 1.000 48.54621 C ? B ? . 1
   ATOM 2560 O4' . G C 20 ? -153.06500 -67.77100 -34.41400 1.000 59.40319 O ? B ? . 1
   ATOM 2561 C3' . G C 20 ? -154.19500 -68.72000 -32.56000 1.000 55.31265 C ? B ? . 1
   ATOM 2562 O3' . G C 20 ? -153.77300 -70.08200 -32.54400 1.000 73.19404 O ? B ? . 1
   ATOM 2563 C2' . G C 20 ? -153.11700 -67.77200 -32.04200 1.000 61.16818 C ? B ? . 1
   ATOM 2564 C1' . G C 20 ? -152.24300 -67.55900 -33.28200 1.000 57.78363 C ? B ? . 1
   ATOM 2565 N9 . G C 20 ? -151.63900 -66.22200 -33.36200 1.000 52.32490 N ? B ? . 1
   ATOM 2566 C8 . G C 20 ? -152.16300 -65.02600 -32.89800 1.000 49.16069 C ? B ? . 1
   ATOM 2567 N7 . G C 20 ? -151.37900 -64.00200 -33.09600 1.000 49.94109 N ? B ? . 1
   ATOM 2568 C5 . G C 20 ? -150.26100 -64.55700 -33.73100 1.000 54.14975 C ? B ? . 1
   ATOM 2569 C6 . G C 20 ? -149.06000 -63.94400 -34.20200 1.000 50.16572 C ? B ? . 1
   ATOM 2570 O6 . G C 20 ? -148.72600 -62.74600 -34.16000 1.000 43.04934 O ? B ? . 1
   ATOM 2571 N1 . G C 20 ? -148.19800 -64.87700 -34.77300 1.000 46.04853 N ? B ? . 1
   ATOM 2572 C2 . G C 20 ? -148.45400 -66.22100 -34.88100 1.000 47.44871 C ? B ? . 1
   ATOM 2573 N2 . G C 20 ? -147.50000 -66.95700 -35.46700 1.000 53.12476 N ? B ? . 1
   ATOM 2574 N3 . G C 20 ? -149.56600 -66.80400 -34.45400 1.000 45.37952 N ? B ? . 1
   ATOM 2575 C4 . G C 20 ? -150.41600 -65.91900 -33.89300 1.000 47.30356 C ? B ? . 1
   ATOM 2576 P . C C 21 ? -153.69500 -70.91900 -31.17400 1.000 75.95720 P ? B ? . 1
   ATOM 2577 OP1 . C C 21 ? -153.90600 -72.33900 -31.56800 1.000 65.82002 O ? B ? . 1
   ATOM 2578 OP2 . C C 21 ? -154.59600 -70.29300 -30.17000 1.000 64.16477 O ? B ? . 1
   ATOM 2579 O5' . C C 21 ? -152.15900 -70.73800 -30.72500 1.000 53.79910 O ? B ? . 1
   ATOM 2580 C5' . C C 21 ? -151.12800 -71.32400 -31.52000 1.000 56.69447 C ? B ? . 1
   ATOM 2581 C4' . C C 21 ? -149.74500 -70.99700 -30.98100 1.000 50.54807 C ? B ? . 1
   ATOM 2582 O4' . C C 21 ? -149.41300 -69.61800 -31.27500 1.000 57.51635 O ? B ? . 1
   ATOM 2583 C3' . C C 21 ? -149.56000 -71.15900 -29.46800 1.000 47.50626 C ? B ? . 1
   ATOM 2584 O3' . C C 21 ? -148.31300 -71.79400 -29.20900 1.000 39.05526 O ? B ? . 1
   ATOM 2585 C2' . C C 21 ? -149.55400 -69.71600 -28.97300 1.000 45.77421 C ? B ? . 1
   ATOM 2586 C1' . C C 21 ? -148.82600 -69.06000 -30.12900 1.000 56.73513 C ? B ? . 1
   ATOM 2587 N1 . C C 21 ? -148.95100 -67.57500 -30.19600 1.000 56.56107 N ? B ? . 1
   ATOM 2588 C2 . C C 21 ? -147.96800 -66.84400 -30.86500 1.000 51.66046 C ? B ? . 1
   ATOM 2589 O2 . C C 21 ? -147.02300 -67.45100 -31.39400 1.000 49.80655 O ? B ? . 1
   ATOM 2590 N3 . C C 21 ? -148.07900 -65.49200 -30.91800 1.000 49.30336 N ? B ? . 1
   ATOM 2591 C4 . C C 21 ? -149.11700 -64.88300 -30.34700 1.000 47.35515 C ? B ? . 1
   ATOM 2592 N4 . C C 21 ? -149.18500 -63.55100 -30.43500 1.000 44.90506 N ? B ? . 1
   ATOM 2593 C5 . C C 21 ? -150.12800 -65.61200 -29.66100 1.000 48.14629 C ? B ? . 1
   ATOM 2594 C6 . C C 21 ? -150.00800 -66.94400 -29.60800 1.000 53.62469 C ? B ? . 1
   ATOM 2595 N . ALA D 43 ? -139.72600 -61.88900 -81.66100 1.000 36.03656 N ? C ? 1 1
   ATOM 2596 CA . ALA D 43 ? -138.58500 -62.73900 -81.33800 1.000 46.20311 C ? C ? 1 1
   ATOM 2597 C . ALA D 43 ? -137.93400 -62.21300 -80.05900 1.000 52.26573 C ? C ? 1 1
   ATOM 2598 O . ALA D 43 ? -138.59400 -61.52400 -79.29400 1.000 51.07390 O ? C ? 1 1
   ATOM 2599 CB . ALA D 43 ? -137.58900 -62.77600 -82.49800 1.000 53.04320 C ? C ? 1 1
   ATOM 2600 N . LEU D 44 ? -136.65400 -62.53300 -79.81600 1.000 59.11081 N ? C ? 2 1
   ATOM 2601 CA . LEU D 44 ? -135.91200 -61.98700 -78.68000 1.000 48.59505 C ? C ? 2 1
   ATOM 2602 C . LEU D 44 ? -135.22100 -60.67600 -79.09300 1.000 41.15760 C ? C ? 2 1
   ATOM 2603 O . LEU D 44 ? -135.25000 -60.26800 -80.26200 1.000 37.60721 O ? C ? 2 1
   ATOM 2604 CB . LEU D 44 ? -134.93100 -63.03600 -78.11800 1.000 42.94048 C ? C ? 2 1
   ATOM 2605 CG . LEU D 44 ? -134.18100 -62.68400 -76.80400 1.000 63.36599 C ? C ? 2 1
   ATOM 2606 CD1 . LEU D 44 ? -135.07500 -61.97800 -75.73000 1.000 51.59368 C ? C ? 2 1
   ATOM 2607 CD2 . LEU D 44 ? -133.48700 -63.89600 -76.17700 1.000 58.44990 C ? C ? 2 1
   ATOM 2608 N . TYR D 45 ? -134.66600 -59.96200 -78.11100 1.000 35.52793 N ? C ? 3 1
   ATOM 2609 CA . TYR D 45 ? -134.08200 -58.64900 -78.33200 1.000 35.29320 C ? C ? 3 1
   ATOM 2610 C . TYR D 45 ? -132.69800 -58.62300 -77.69600 1.000 40.57118 C ? C ? 3 1
   ATOM 2611 O . TYR D 45 ? -132.51600 -59.12500 -76.58200 1.000 40.66122 O ? C ? 3 1
   ATOM 2612 CB . TYR D 45 ? -134.98300 -57.54600 -77.75600 1.000 30.59402 C ? C ? 3 1
   ATOM 2613 CG . TYR D 45 ? -134.39700 -56.14600 -77.80100 1.000 28.19014 C ? C ? 3 1
   ATOM 2614 CD1 . TYR D 45 ? -134.36800 -55.41400 -78.97700 1.000 23.06148 C ? C ? 3 1
   ATOM 2615 CD2 . TYR D 45 ? -133.84800 -55.56500 -76.65200 1.000 31.84592 C ? C ? 3 1
   ATOM 2616 CE1 . TYR D 45 ? -133.82600 -54.12300 -79.00000 1.000 25.03203 C ? C ? 3 1
   ATOM 2617 CE2 . TYR D 45 ? -133.29600 -54.28400 -76.66900 1.000 24.54384 C ? C ? 3 1
   ATOM 2618 CZ . TYR D 45 ? -133.28400 -53.57000 -77.83800 1.000 27.51758 C ? C ? 3 1
   ATOM 2619 OH . TYR D 45 ? -132.73200 -52.30700 -77.84200 1.000 27.15079 O ? C ? 3 1
   ATOM 2620 N . GLU D 46 ? -131.72100 -58.08300 -78.43600 1.000 41.81741 N ? C ? 4 1
   ATOM 2621 CA . GLU D 46 ? -130.34300 -57.90800 -77.99300 1.000 28.52723 C ? C ? 4 1
   ATOM 2622 C . GLU D 46 ? -130.04700 -56.42100 -78.11900 1.000 31.56562 C ? C ? 4 1
   ATOM 2623 O . GLU D 46 ? -129.94900 -55.88900 -79.23100 1.000 34.91029 O ? C ? 4 1
   ATOM 2624 CB . GLU D 46 ? -129.36500 -58.75300 -78.82300 1.000 41.21615 C ? C ? 4 1
   ATOM 2625 CG . GLU D 46 ? -129.80800 -60.22600 -79.09600 1.000 54.46793 C ? C ? 4 1
   ATOM 2626 CD . GLU D 46 ? -130.55400 -60.44900 -80.45400 1.000 65.20409 C ? C ? 4 1
   ATOM 2627 OE1 . GLU D 46 ? -130.57900 -59.54200 -81.33000 1.000 59.70040 O ? C ? 4 1
   ATOM 2628 OE2 . GLU D 46 ? -131.12900 -61.55200 -80.64100 1.000 66.52261 O ? C ? 4 1
   ATOM 2629 N . ASP D 47 ? -129.97300 -55.75200 -76.98000 1.000 29.65034 N ? C ? 5 1
   ATOM 2630 CA . ASP D 47 ? -129.76700 -54.31700 -76.88800 1.000 26.62317 C ? C ? 5 1
   ATOM 2631 C . ASP D 47 ? -128.43100 -53.94300 -77.52000 1.000 33.70425 C ? C ? 5 1
   ATOM 2632 O . ASP D 47 ? -127.37900 -54.38700 -77.02800 1.000 40.89543 O ? C ? 5 1
   ATOM 2633 CB . ASP D 47 ? -129.80300 -53.92900 -75.40700 1.000 28.36029 C ? C ? 5 1
   ATOM 2634 CG . ASP D 47 ? -129.95100 -52.42800 -75.16400 1.000 25.97013 C ? C ? 5 1
   ATOM 2635 OD1 . ASP D 47 ? -130.58200 -51.73700 -75.98100 1.000 23.24486 O ? C ? 5 1
   ATOM 2636 OD2 . ASP D 47 ? -129.44900 -51.96000 -74.11100 1.000 22.94205 O ? C ? 5 1
   ATOM 2637 N . PRO D 48 ? -128.42300 -53.14700 -78.58800 1.000 30.70806 N ? C ? 6 1
   ATOM 2638 CA . PRO D 48 ? -127.15600 -52.67400 -79.20100 1.000 29.28789 C ? C ? 6 1
   ATOM 2639 C . PRO D 48 ? -126.18700 -52.14200 -78.16200 1.000 35.65656 C ? C ? 6 1
   ATOM 2640 O . PRO D 48 ? -126.60400 -51.71500 -77.07500 1.000 36.35286 O ? C ? 6 1
   ATOM 2641 CB . PRO D 48 ? -127.61900 -51.54700 -80.14100 1.000 29.20027 C ? C ? 6 1
   ATOM 2642 CG . PRO D 48 ? -129.02400 -51.23000 -79.70700 1.000 31.70367 C ? C ? 6 1
   ATOM 2643 CD . PRO D 48 ? -129.59500 -52.53400 -79.22500 1.000 33.58736 C ? C ? 6 1
   ATOM 2644 N . PRO D 49 ? -124.89200 -52.12200 -78.47200 1.000 39.32299 N ? C ? 7 1
   ATOM 2645 CA . PRO D 49 ? -123.88000 -51.79600 -77.45300 1.000 34.02450 C ? C ? 7 1
   ATOM 2646 C . PRO D 49 ? -123.85700 -50.31100 -77.10900 1.000 32.75240 C ? C ? 7 1
   ATOM 2647 O . PRO D 49 ? -124.39600 -49.45900 -77.82100 1.000 32.28507 O ? C ? 7 1
   ATOM 2648 CB . PRO D 49 ? -122.56400 -52.23500 -78.10100 1.000 39.16099 C ? C ? 7 1
   ATOM 2649 CG . PRO D 49 ? -122.98000 -53.08500 -79.30400 1.000 35.39089 C ? C ? 7 1
   ATOM 2650 CD . PRO D 49 ? -124.28500 -52.52500 -79.75000 1.000 31.63328 C ? C ? 7 1
   ATOM 2651 N . ASP D 50 ? -123.20000 -50.00700 -75.98500 1.000 32.17494 N ? C ? 8 1
   ATOM 2652 CA . ASP D 50 ? -123.26500 -48.67700 -75.38100 1.000 29.14234 C ? C ? 8 1
   ATOM 2653 C . ASP D 50 ? -122.52500 -47.67500 -76.25500 1.000 34.45506 C ? C ? 8 1
   ATOM 2654 O . ASP D 50 ? -121.29800 -47.75600 -76.38900 1.000 40.65826 O ? C ? 8 1
   ATOM 2655 CB . ASP D 50 ? -122.65500 -48.69200 -73.97900 1.000 32.25343 C ? C ? 8 1
   ATOM 2656 CG . ASP D 50 ? -123.57100 -49.29300 -72.93700 1.000 32.07646 C ? C ? 8 1
   ATOM 2657 OD1 . ASP D 50 ? -123.17500 -49.33200 -71.74400 1.000 30.35662 O ? C ? 8 1
   ATOM 2658 OD2 . ASP D 50 ? -124.67900 -49.73600 -73.31200 1.000 38.24060 O ? C ? 8 1
   ATOM 2659 N . GLN D 51 ? -123.25600 -46.69800 -76.79100 1.000 31.74567 N ? C ? 9 1
   ATOM 2660 CA . GLN D 51 ? -122.62700 -45.58000 -77.52900 1.000 31.19401 C ? C ? 9 1
   ATOM 2661 C . GLN D 51 ? -122.35700 -44.47200 -76.52600 1.000 35.25234 C ? C ? 9 1
   ATOM 2662 O . GLN D 51 ? -123.30600 -43.85700 -76.06100 1.000 32.12439 O ? C ? 9 1
   ATOM 2663 CB . GLN D 51 ? -123.51800 -45.00800 -78.61700 1.000 33.29725 C ? C ? 9 1
   ATOM 2664 CG . GLN D 51 ? -122.87400 -43.93600 -79.48400 1.000 48.64848 C ? C ? 9 1
   ATOM 2665 CD . GLN D 51 ? -121.70500 -44.41700 -80.30500 1.000 47.76826 C ? C ? 9 1
   ATOM 2666 OE1 . GLN D 51 ? -121.82500 -45.31200 -81.13400 1.000 49.54406 O ? C ? 9 1
   ATOM 2667 NE2 . GLN D 51 ? -120.54700 -43.82900 -80.06000 1.000 45.07192 N ? C ? 9 1
   ATOM 2668 N . LYS D 52 ? -121.08600 -44.23700 -76.22600 1.000 39.44444 N ? C ? 10 1
   ATOM 2669 CA . LYS D 52 ? -120.67700 -43.26100 -75.21700 1.000 30.33713 C ? C ? 10 1
   ATOM 2670 C . LYS D 52 ? -120.07600 -42.00600 -75.83000 1.000 28.86154 C ? C ? 10 1
   ATOM 2671 O . LYS D 52 ? -119.31200 -41.28200 -75.16700 1.000 31.84329 O ? C ? 10 1
   ATOM 2672 CB . LYS D 52 ? -119.70500 -43.90200 -74.21700 1.000 25.29287 C ? C ? 10 1
   ATOM 2673 CG . LYS D 52 ? -120.24500 -45.16300 -73.59100 1.000 22.79533 C ? C ? 10 1
   ATOM 2674 CD . LYS D 52 ? -119.26400 -45.81800 -72.65400 1.000 30.06582 C ? C ? 10 1
   ATOM 2675 CE . LYS D 52 ? -119.58000 -47.32200 -72.46100 1.000 35.49901 C ? C ? 10 1
   ATOM 2676 NZ . LYS D 52 ? -118.52700 -48.05300 -71.67000 1.000 32.05833 N ? C ? 10 1
   ATOM 2677 N . THR D 53 ? -120.41700 -41.71700 -77.08600 1.000 32.96409 N ? C ? 11 1
   ATOM 2678 CA . THR D 53 ? -119.97700 -40.50400 -77.75700 1.000 41.93522 C ? C ? 11 1
   ATOM 2679 C . THR D 53 ? -121.16600 -39.85400 -78.44800 1.000 38.53299 C ? C ? 11 1
   ATOM 2680 O . THR D 53 ? -121.92300 -40.52100 -79.16200 1.000 39.47685 O ? C ? 11 1
   ATOM 2681 CB . THR D 53 ? -118.85600 -40.80800 -78.77000 1.000 48.25878 C ? C ? 11 1
   ATOM 2682 OG1 . THR D 53 ? -118.01600 -41.87200 -78.28400 1.000 38.08749 O ? C ? 11 1
   ATOM 2683 CG2 . THR D 53 ? -118.01100 -39.59200 -78.96100 1.000 46.61529 C ? C ? 11 1
   ATOM 2684 N . SER D 54 ? -121.33300 -38.55500 -78.21200 1.000 36.91215 N ? C ? 12 1
   ATOM 2685 CA . SER D 54 ? -122.35700 -37.77500 -78.86500 1.000 41.32275 C ? C ? 12 1
   ATOM 2686 C . SER D 54 ? -122.29700 -38.02600 -80.36700 1.000 45.17358 C ? C ? 12 1
   ATOM 2687 O . SER D 54 ? -121.24100 -38.42000 -80.88000 1.000 42.18878 O ? C ? 12 1
   ATOM 2688 CB . SER D 54 ? -122.12100 -36.30000 -78.54900 1.000 41.78920 C ? C ? 12 1
   ATOM 2689 OG . SER D 54 ? -123.26900 -35.52400 -78.81600 1.000 54.17467 O ? C ? 12 1
   ATOM 2690 N . PRO D 55 ? -123.44200 -37.79600 -81.13700 1.000 54.48035 N ? C ? 13 1
   ATOM 2691 CA . PRO D 55 ? -123.36800 -37.97400 -82.60500 1.000 52.76080 C ? C ? 13 1
   ATOM 2692 C . PRO D 55 ? -122.31100 -37.08400 -83.21700 1.000 50.41461 C ? C ? 13 1
   ATOM 2693 O . PRO D 55 ? -122.05000 -37.07800 -84.42000 1.000 53.03851 O ? C ? 13 1
   ATOM 2694 CB . PRO D 55 ? -124.76400 -37.55400 -83.09100 1.000 35.19650 C ? C ? 13 1
   ATOM 2695 CG . PRO D 55 ? -125.65500 -37.82100 -81.91000 1.000 34.32182 C ? C ? 13 1
   ATOM 2696 CD . PRO D 55 ? -124.79600 -37.34800 -80.74400 1.000 43.64670 C ? C ? 13 1
   ATOM 2697 N . SER D 56 ? -121.64600 -36.35100 -82.35500 1.000 42.56406 N ? C ? 14 1
   ATOM 2698 CA . SER D 56 ? -120.89300 -35.16100 -82.67100 1.000 39.57652 C ? C ? 14 1
   ATOM 2699 C . SER D 56 ? -119.43500 -35.21900 -82.21700 1.000 45.83898 C ? C ? 14 1
   ATOM 2700 O . SER D 56 ? -118.63700 -34.34800 -82.60700 1.000 49.40400 O ? C ? 14 1
   ATOM 2701 CB . SER D 56 ? -121.58800 -33.97100 -82.00300 1.000 39.21750 C ? C ? 14 1
   ATOM 2702 OG . SER D 56 ? -123.01600 -34.04800 -81.96100 1.000 42.91604 O ? C ? 14 1
   ATOM 2703 N . GLY D 57 ? -119.04300 -36.26000 -81.47500 1.000 49.77199 N ? C ? 15 1
   ATOM 2704 CA . GLY D 57 ? -117.66600 -36.48300 -81.06900 1.000 47.98720 C ? C ? 15 1
   ATOM 2705 C . GLY D 57 ? -117.43000 -36.29700 -79.58500 1.000 53.98930 C ? C ? 15 1
   ATOM 2706 O . GLY D 57 ? -116.46100 -36.84800 -79.04700 1.000 51.66846 O ? C ? 15 1
   ATOM 2707 N . LYS D 58 ? -118.27000 -35.50900 -78.92400 1.000 43.39624 N ? C ? 16 1
   ATOM 2708 CA . LYS D 58 ? -118.05800 -35.28100 -77.50400 1.000 43.81824 C ? C ? 16 1
   ATOM 2709 C . LYS D 58 ? -118.39800 -36.54600 -76.72400 1.000 40.25083 C ? C ? 16 1
   ATOM 2710 O . LYS D 58 ? -119.35100 -37.24700 -77.06200 1.000 45.36703 O ? C ? 16 1
   ATOM 2711 CB . LYS D 58 ? -118.89800 -34.10800 -76.99200 1.000 44.83465 C ? C ? 16 1
   ATOM 2712 CG . LYS D 58 ? -118.73800 -32.82700 -77.81200 1.000 45.61540 C ? C ? 16 1
   ATOM 2713 CD . LYS D 58 ? -117.28100 -32.57200 -78.11500 1.000 48.97634 C ? C ? 16 1
   ATOM 2714 CE . LYS D 58 ? -117.09900 -31.45000 -79.10000 1.000 45.73405 C ? C ? 16 1
   ATOM 2715 NZ . LYS D 58 ? -115.64500 -31.16700 -79.21800 1.000 40.75392 N ? C ? 16 1
   ATOM 2716 N . PRO D 59 ? -117.62800 -36.87800 -75.69800 1.000 37.96643 N ? C ? 17 1
   ATOM 2717 CA . PRO D 59 ? -117.88800 -38.09500 -74.93200 1.000 37.32186 C ? C ? 17 1
   ATOM 2718 C . PRO D 59 ? -118.87400 -37.82500 -73.81300 1.000 41.43983 C ? C ? 17 1
   ATOM 2719 O . PRO D 59 ? -118.97400 -36.71400 -73.28300 1.000 44.63005 O ? C ? 17 1
   ATOM 2720 CB . PRO D 59 ? -116.50100 -38.43700 -74.37200 1.000 31.75010 C ? C ? 17 1
   ATOM 2721 CG . PRO D 59 ? -115.89500 -37.07200 -74.13400 1.000 30.25535 C ? C ? 17 1
   ATOM 2722 CD . PRO D 59 ? -116.50600 -36.11100 -75.13200 1.000 37.54416 C ? C ? 17 1
   ATOM 2723 N . ALA D 60 ? -119.59300 -38.87800 -73.44200 1.000 35.80372 N ? C ? 18 1
   ATOM 2724 CA . ALA D 60 ? -120.61600 -38.73800 -72.42000 1.000 29.21995 C ? C ? 18 1
   ATOM 2725 C . ALA D 60 ? -119.99800 -38.40600 -71.05700 1.000 31.41948 C ? C ? 18 1
   ATOM 2726 O . ALA D 60 ? -118.89900 -38.85600 -70.71500 1.000 38.01537 O ? C ? 18 1
   ATOM 2727 CB . ALA D 60 ? -121.44500 -40.02000 -72.34300 1.000 29.51280 C ? C ? 18 1
   ATOM 2728 N . THR D 61 ? -120.72300 -37.58600 -70.28200 1.000 25.38432 N ? C ? 19 1
   ATOM 2729 CA . THR D 61 ? -120.30200 -37.17200 -68.95500 1.000 20.70028 C ? C ? 19 1
   ATOM 2730 C . THR D 61 ? -121.31300 -37.48200 -67.87200 1.000 26.54068 C ? C ? 19 1
   ATOM 2731 O . THR D 61 ? -121.00100 -37.32900 -66.68400 1.000 28.83600 O ? C ? 19 1
   ATOM 2732 CB . THR D 61 ? -119.99900 -35.66300 -68.92500 1.000 21.05158 C ? C ? 19 1
   ATOM 2733 OG1 . THR D 61 ? -121.17000 -34.91500 -69.27400 1.000 24.83542 O ? C ? 19 1
   ATOM 2734 CG2 . THR D 61 ? -118.95800 -35.35100 -69.93100 1.000 23.35229 C ? C ? 19 1
   ATOM 2735 N . LEU D 62 ? -122.51100 -37.90500 -68.22300 1.000 29.10959 N ? C ? 20 1
   ATOM 2736 CA . LEU D 62 ? -123.51500 -38.14100 -67.20500 1.000 21.01504 C ? C ? 20 1
   ATOM 2737 C . LEU D 62 ? -124.28300 -39.37300 -67.61800 1.000 19.44447 C ? C ? 20 1
   ATOM 2738 O . LEU D 62 ? -124.72800 -39.47400 -68.76500 1.000 19.89202 O ? C ? 20 1
   ATOM 2739 CB . LEU D 62 ? -124.43500 -36.93200 -67.04900 1.000 15.36725 C ? C ? 20 1
   ATOM 2740 CG . LEU D 62 ? -125.65200 -37.20200 -66.17500 1.000 20.27071 C ? C ? 20 1
   ATOM 2741 CD1 . LEU D 62 ? -125.97200 -36.06900 -65.20500 1.000 29.45196 C ? C ? 20 1
   ATOM 2742 CD2 . LEU D 62 ? -126.77200 -37.34700 -67.12800 1.000 24.48809 C ? C ? 20 1
   ATOM 2743 N . LYS D 63 ? -124.39100 -40.32400 -66.70300 1.000 21.35739 N ? C ? 21 1
   ATOM 2744 CA . LYS D 63 ? -125.02400 -41.60700 -66.98100 1.000 20.26235 C ? C ? 21 1
   ATOM 2745 C . LYS D 63 ? -126.14300 -41.77100 -65.96800 1.000 22.39614 C ? C ? 21 1
   ATOM 2746 O . LYS D 63 ? -125.87400 -41.95800 -64.77800 1.000 23.49072 O ? C ? 21 1
   ATOM 2747 CB . LYS D 63 ? -123.99900 -42.73900 -66.88900 1.000 15.55186 C ? C ? 21 1
   ATOM 2748 CG . LYS D 63 ? -124.54000 -44.12100 -66.83500 1.000 15.16498 C ? C ? 21 1
   ATOM 2749 CD . LYS D 63 ? -123.39600 -45.09000 -66.72400 1.000 16.28674 C ? C ? 21 1
   ATOM 2750 CE . LYS D 63 ? -123.85400 -46.50400 -67.00600 1.000 22.54322 C ? C ? 21 1
   ATOM 2751 NZ . LYS D 63 ? -122.75900 -47.42300 -67.44100 1.000 27.93185 N ? C ? 21 1
   ATOM 2752 N . ILE D 64 ? -127.39000 -41.64200 -66.42300 1.000 19.91312 N ? C ? 22 1
   ATOM 2753 CA . ILE D 64 ? -128.56300 -41.82300 -65.57300 1.000 17.39357 C ? C ? 22 1
   ATOM 2754 C . ILE D 64 ? -129.15400 -43.19500 -65.82500 1.000 19.87830 C ? C ? 22 1
   ATOM 2755 O . ILE D 64 ? -129.24100 -43.65600 -66.97400 1.000 19.98722 O ? C ? 22 1
   ATOM 2756 CB . ILE D 64 ? -129.63200 -40.74900 -65.81900 1.000 12.59962 C ? C ? 22 1
   ATOM 2757 CG1 . ILE D 64 ? -129.02900 -39.36100 -65.71100 1.000 19.34090 C ? C ? 22 1
   ATOM 2758 CG2 . ILE D 64 ? -130.74400 -40.89000 -64.82500 1.000 13.76360 C ? C ? 22 1
   ATOM 2759 CD1 . ILE D 64 ? -130.04300 -38.25500 -65.99800 1.000 21.42797 C ? C ? 22 1
   ATOM 2760 N . CYS D 65 ? -129.61300 -43.82900 -64.75400 1.000 20.32480 N ? C ? 23 1
   ATOM 2761 CA . CYS D 65 ? -130.27500 -45.11700 -64.84300 1.000 19.56615 C ? C ? 23 1
   ATOM 2762 C . CYS D 65 ? -131.53600 -45.06700 -63.98800 1.000 20.05893 C ? C ? 23 1
   ATOM 2763 O . CYS D 65 ? -131.49500 -44.60400 -62.84000 1.000 21.92225 O ? C ? 23 1
   ATOM 2764 CB . CYS D 65 ? -129.31000 -46.22100 -64.41500 1.000 17.05132 C ? C ? 23 1
   ATOM 2765 SG . CYS D 65 ? -130.09700 -47.75900 -64.02300 1.000 29.37867 S ? C ? 23 1
   ATOM 2766 N . SER D 66 ? -132.66300 -45.47100 -64.57900 1.000 19.41569 N ? C ? 24 1
   ATOM 2767 CA . SER D 66 ? -133.97200 -45.51700 -63.93300 1.000 21.14922 C ? C ? 24 1
   ATOM 2768 C . SER D 66 ? -134.46200 -46.95900 -63.89400 1.000 19.29280 C ? C ? 24 1
   ATOM 2769 O . SER D 66 ? -134.27400 -47.70400 -64.86000 1.000 28.03530 O ? C ? 24 1
   ATOM 2770 CB . SER D 66 ? -135.00100 -44.65700 -64.68400 1.000 18.04653 C ? C ? 24 1
   ATOM 2771 OG . SER D 66 ? -136.31600 -45.16100 -64.47100 1.000 22.22393 O ? C ? 24 1
   ATOM 2772 N . TRP D 67 ? -135.12300 -47.35000 -62.80700 1.000 13.23223 N ? C ? 25 1
   ATOM 2773 CA . TRP D 67 ? -135.53500 -48.74300 -62.68600 1.000 16.23488 C ? C ? 25 1
   ATOM 2774 C . TRP D 67 ? -136.78500 -48.89600 -61.82900 1.000 25.02476 C ? C ? 25 1
   ATOM 2775 O . TRP D 67 ? -136.78400 -48.51400 -60.65400 1.000 25.85785 O ? C ? 25 1
   ATOM 2776 CB . TRP D 67 ? -134.39100 -49.54700 -62.09900 1.000 20.86635 C ? C ? 25 1
   ATOM 2777 CG . TRP D 67 ? -134.56800 -51.02600 -62.23800 1.000 27.92789 C ? C ? 25 1
   ATOM 2778 CD1 . TRP D 67 ? -135.67900 -51.67900 -62.67100 1.000 21.50637 C ? C ? 25 1
   ATOM 2779 CD2 . TRP D 67 ? -133.58600 -52.04000 -61.95800 1.000 24.70578 C ? C ? 25 1
   ATOM 2780 NE1 . TRP D 67 ? -135.45300 -53.03200 -62.66600 1.000 23.50896 N ? C ? 25 1
   ATOM 2781 CE2 . TRP D 67 ? -134.17700 -53.27600 -62.23000 1.000 19.94581 C ? C ? 25 1
   ATOM 2782 CE3 . TRP D 67 ? -132.26500 -52.01500 -61.50200 1.000 22.32584 C ? C ? 25 1
   ATOM 2783 CZ2 . TRP D 67 ? -133.49700 -54.47800 -62.05400 1.000 25.87067 C ? C ? 25 1
   ATOM 2784 CZ3 . TRP D 67 ? -131.59300 -53.20800 -61.33900 1.000 17.71921 C ? C ? 25 1
   ATOM 2785 CH2 . TRP D 67 ? -132.20300 -54.41700 -61.61200 1.000 17.42289 C ? C ? 25 1
   ATOM 2786 N . ASN D 68 ? -137.84500 -49.48300 -62.39500 1.000 26.50708 N ? C ? 26 1
   ATOM 2787 CA . ASN D 68 ? -138.97000 -49.94200 -61.57900 1.000 23.87627 C ? C ? 26 1
   ATOM 2788 C . ASN D 68 ? -138.55300 -51.25500 -60.94300 1.000 30.09178 C ? C ? 26 1
   ATOM 2789 O . ASN D 68 ? -138.36800 -52.25500 -61.64500 1.000 23.32120 O ? C ? 26 1
   ATOM 2790 CB . ASN D 68 ? -140.24000 -50.12400 -62.40400 1.000 23.92852 C ? C ? 26 1
   ATOM 2791 CG . ASN D 68 ? -141.44300 -50.55600 -61.55300 1.000 24.55561 C ? C ? 26 1
   ATOM 2792 OD1 . ASN D 68 ? -141.33000 -51.39000 -60.65500 1.000 25.60510 O ? C ? 26 1
   ATOM 2793 ND2 . ASN D 68 ? -142.60100 -49.97400 -61.83500 1.000 26.74116 N ? C ? 26 1
   ATOM 2794 N . VAL D 69 ? -138.41800 -51.25800 -59.61300 1.000 25.91391 N ? C ? 27 1
   ATOM 2795 CA . VAL D 69 ? -137.79300 -52.37400 -58.91900 1.000 22.50079 C ? C ? 27 1
   ATOM 2796 C . VAL D 69 ? -138.80100 -53.30100 -58.28300 1.000 28.50519 C ? C ? 27 1
   ATOM 2797 O . VAL D 69 ? -138.41300 -54.34800 -57.74400 1.000 27.75818 O ? C ? 27 1
   ATOM 2798 CB . VAL D 69 ? -136.79300 -51.87100 -57.86500 1.000 25.48660 C ? C ? 27 1
   ATOM 2799 CG1 . VAL D 69 ? -135.79900 -50.93000 -58.52200 1.000 19.79449 C ? C ? 27 1
   ATOM 2800 CG2 . VAL D 69 ? -137.52800 -51.20000 -56.71100 1.000 21.13747 C ? C ? 27 1
   ATOM 2801 N . ASP D 70 ? -140.08400 -52.95400 -58.34100 1.000 28.60511 N ? C ? 28 1
   ATOM 2802 CA . ASP D 70 ? -141.16200 -53.80800 -57.87200 1.000 29.35284 C ? C ? 28 1
   ATOM 2803 C . ASP D 70 ? -140.91500 -54.28900 -56.44800 1.000 27.28029 C ? C ? 28 1
   ATOM 2804 O . ASP D 70 ? -140.82200 -55.48300 -56.16200 1.000 26.24283 O ? C ? 28 1
   ATOM 2805 CB . ASP D 70 ? -141.36000 -55.00100 -58.80600 1.000 31.42661 C ? C ? 28 1
   ATOM 2806 CG . ASP D 70 ? -142.56000 -55.81200 -58.41300 1.000 40.10381 C ? C ? 28 1
   ATOM 2807 OD1 . ASP D 70 ? -142.36700 -57.02300 -58.11400 1.000 42.02278 O ? C ? 28 1
   ATOM 2808 OD2 . ASP D 70 ? -143.67100 -55.22700 -58.33100 1.000 39.10912 O ? C ? 28 1
   ATOM 2809 N . GLY D 71 ? -140.79000 -53.31100 -55.55800 1.000 23.87443 N ? C ? 29 1
   ATOM 2810 CA . GLY D 71 ? -140.50600 -53.57200 -54.17600 1.000 20.30277 C ? C ? 29 1
   ATOM 2811 C . GLY D 71 ? -139.03500 -53.39600 -53.90100 1.000 26.71257 C ? C ? 29 1
   ATOM 2812 O . GLY D 71 ? -138.22500 -54.28300 -54.18000 1.000 29.35981 O ? C ? 29 1
   ATOM 2813 N . LEU D 72 ? -138.66700 -52.23700 -53.36000 1.000 29.04270 N ? C ? 30 1
   ATOM 2814 CA . LEU D 72 ? -137.26000 -51.94200 -53.11800 1.000 23.64837 C ? C ? 30 1
   ATOM 2815 C . LEU D 72 ? -136.60100 -53.02300 -52.28100 1.000 26.68915 C ? C ? 30 1
   ATOM 2816 O . LEU D 72 ? -135.48400 -53.46000 -52.58500 1.000 31.93109 O ? C ? 30 1
   ATOM 2817 CB . LEU D 72 ? -137.12400 -50.59100 -52.42900 1.000 24.96772 C ? C ? 30 1
   ATOM 2818 CG . LEU D 72 ? -135.75300 -50.20500 -51.92000 1.000 22.38352 C ? C ? 30 1
   ATOM 2819 CD1 . LEU D 72 ? -135.02000 -49.40200 -52.97100 1.000 25.91239 C ? C ? 30 1
   ATOM 2820 CD2 . LEU D 72 ? -136.04700 -49.36400 -50.75600 1.000 23.45949 C ? C ? 30 1
   ATOM 2821 N . ARG D 73 ? -137.22600 -53.50900 -51.21900 1.000 23.31624 N ? C ? 31 1
   ATOM 2822 CA . ARG D 73 ? -136.54400 -54.46700 -50.31400 1.000 25.28817 C ? C ? 31 1
   ATOM 2823 C . ARG D 73 ? -136.41300 -55.83000 -50.97900 1.000 28.66488 C ? C ? 31 1
   ATOM 2824 O . ARG D 73 ? -135.39300 -56.47700 -50.77500 1.000 33.02924 O ? C ? 31 1
   ATOM 2825 CB . ARG D 73 ? -137.24100 -54.53100 -48.95800 1.000 26.15497 C ? C ? 31 1
   ATOM 2826 CG . ARG D 73 ? -137.02300 -53.30100 -48.09300 1.000 22.61262 C ? C ? 31 1
   ATOM 2827 CD . ARG D 73 ? -137.97200 -53.25000 -46.91900 1.000 23.60395 C ? C ? 31 1
   ATOM 2828 NE . ARG D 73 ? -139.31800 -52.93400 -47.35500 1.000 18.97448 N ? C ? 31 1
   ATOM 2829 CZ . ARG D 73 ? -140.36200 -52.84400 -46.55200 1.000 28.56082 C ? C ? 31 1
   ATOM 2830 NH1 . ARG D 73 ? -140.21200 -53.04600 -45.25700 1.000 36.90930 N ? C ? 31 1
   ATOM 2831 NH2 . ARG D 73 ? -141.55000 -52.55400 -47.04100 1.000 26.85604 N ? C ? 31 1
   ATOM 2832 N . ALA D 74 ? -137.40100 -56.21700 -51.76300 1.000 24.03302 N ? C ? 32 1
   ATOM 2833 CA . ALA D 74 ? -137.32800 -57.45600 -52.54200 1.000 23.72171 C ? C ? 32 1
   ATOM 2834 C . ALA D 74 ? -136.15300 -57.39100 -53.49600 1.000 31.49500 C ? C ? 32 1
   ATOM 2835 O . ALA D 74 ? -135.39300 -58.33100 -53.48700 1.000 38.08482 O ? C ? 32 1
   ATOM 2836 CB . ALA D 74 ? -138.57600 -57.53100 -53.34100 1.000 23.45019 C ? C ? 32 1
   ATOM 2837 N . TRP D 75 ? -136.03000 -56.31700 -54.26400 1.000 28.18862 N ? C ? 33 1
   ATOM 2838 CA . TRP D 75 ? -134.98300 -56.12900 -55.29200 1.000 23.46962 C ? C ? 33 1
   ATOM 2839 C . TRP D 75 ? -133.59100 -56.21000 -54.69100 1.000 27.45991 C ? C ? 33 1
   ATOM 2840 O . TRP D 75 ? -132.74800 -56.79200 -55.32400 1.000 29.70986 O ? C ? 33 1
   ATOM 2841 CB . TRP D 75 ? -135.28000 -54.76500 -55.90300 1.000 26.40609 C ? C ? 33 1
   ATOM 2842 CG . TRP D 75 ? -134.25200 -54.14800 -56.78300 1.000 25.57190 C ? C ? 33 1
   ATOM 2843 CD1 . TRP D 75 ? -133.92100 -54.51300 -58.04900 1.000 28.27841 C ? C ? 33 1
   ATOM 2844 CD2 . TRP D 75 ? -133.49100 -52.97400 -56.47800 1.000 23.17740 C ? C ? 33 1
   ATOM 2845 NE1 . TRP D 75 ? -132.97500 -53.66200 -58.53800 1.000 30.45395 N ? C ? 33 1
   ATOM 2846 CE2 . TRP D 75 ? -132.69100 -52.70900 -57.60100 1.000 26.75759 C ? C ? 33 1
   ATOM 2847 CE3 . TRP D 75 ? -133.41000 -52.12900 -55.37100 1.000 25.76024 C ? C ? 33 1
   ATOM 2848 CZ2 . TRP D 75 ? -131.80600 -51.63900 -57.64200 1.000 24.56421 C ? C ? 33 1
   ATOM 2849 CZ3 . TRP D 75 ? -132.53500 -51.07200 -55.41100 1.000 25.28303 C ? C ? 33 1
   ATOM 2850 CH2 . TRP D 75 ? -131.74900 -50.83200 -56.53400 1.000 28.22713 C ? C ? 33 1
   ATOM 2851 N . ILE D 76 ? -133.39500 -55.63000 -53.51800 1.000 27.19057 N ? C ? 34 1
   ATOM 2852 CA . ILE D 76 ? -132.10000 -55.69300 -52.80600 1.000 26.52236 C ? C ? 34 1
   ATOM 2853 C . ILE D 76 ? -131.86800 -57.13000 -52.33300 1.000 33.00374 C ? C ? 34 1
   ATOM 2854 O . ILE D 76 ? -130.75300 -57.61200 -52.52800 1.000 38.23377 O ? C ? 34 1
   ATOM 2855 CB . ILE D 76 ? -132.06600 -54.63500 -51.69200 1.000 23.80002 C ? C ? 34 1
   ATOM 2856 CG1 . ILE D 76 ? -131.93800 -53.22600 -52.26500 1.000 25.70122 C ? C ? 34 1
   ATOM 2857 CG2 . ILE D 76 ? -130.98000 -54.92600 -50.67600 1.000 32.13765 C ? C ? 34 1
   ATOM 2858 CD1 . ILE D 76 ? -131.86300 -52.15300 -51.22200 1.000 26.06323 C ? C ? 34 1
   ATOM 2859 N . LYS D 77 ? -132.88400 -57.80900 -51.79600 1.000 33.00119 N ? C ? 35 1
   ATOM 2860 CA . LYS D 77 ? -132.71600 -59.21100 -51.43200 1.000 28.26884 C ? C ? 35 1
   ATOM 2861 C . LYS D 77 ? -132.42400 -60.08500 -52.64900 1.000 28.85964 C ? C ? 35 1
   ATOM 2862 O . LYS D 77 ? -131.78600 -61.13700 -52.49400 1.000 39.55271 O ? C ? 35 1
   ATOM 2863 CB . LYS D 77 ? -133.95200 -59.72400 -50.68600 1.000 21.26069 C ? C ? 35 1
   ATOM 2864 CG . LYS D 77 ? -134.06100 -59.21300 -49.24600 1.000 26.73375 C ? C ? 35 1
   ATOM 2865 CD . LYS D 77 ? -135.05100 -60.03900 -48.39800 1.000 36.20286 C ? C ? 35 1
   ATOM 2866 CE . LYS D 77 ? -136.51300 -59.53000 -48.45100 1.000 37.12654 C ? C ? 35 1
   ATOM 2867 NZ . LYS D 77 ? -136.92100 -58.63300 -47.32100 1.000 35.11979 N ? C ? 35 1
   ATOM 2868 N . LYS D 78 ? -132.85600 -59.69200 -53.85400 1.000 24.29378 N ? C ? 36 1
   ATOM 2869 CA . LYS D 78 ? -132.49600 -60.44600 -55.04800 1.000 26.83561 C ? C ? 36 1
   ATOM 2870 C . LYS D 78 ? -131.41500 -59.76000 -55.86000 1.000 30.79814 C ? C ? 36 1
   ATOM 2871 O . LYS D 78 ? -131.37600 -59.90100 -57.09100 1.000 31.09667 O ? C ? 36 1
   ATOM 2872 CB . LYS D 78 ? -133.72700 -60.75700 -55.91600 1.000 26.33338 C ? C ? 36 1
   ATOM 2873 CG . LYS D 78 ? -134.76000 -59.67000 -56.05100 1.000 35.21647 C ? C ? 36 1
   ATOM 2874 CD . LYS D 78 ? -136.00400 -60.12100 -56.85300 1.000 34.85166 C ? C ? 36 1
   ATOM 2875 CE . LYS D 78 ? -136.61600 -61.40300 -56.33300 1.000 35.69223 C ? C ? 36 1
   ATOM 2876 NZ . LYS D 78 ? -138.11100 -61.39100 -56.46600 1.000 46.70029 N ? C ? 36 1
   ATOM 2877 N . LYS D 79 ? -130.52100 -59.02700 -55.18000 1.000 32.99954 N ? C ? 37 1
   ATOM 2878 CA . LYS D 79 ? -129.21400 -58.59200 -55.65900 1.000 32.80312 C ? C ? 37 1
   ATOM 2879 C . LYS D 79 ? -129.27300 -57.39500 -56.60100 1.000 36.76350 C ? C ? 37 1
   ATOM 2880 O . LYS D 79 ? -128.33300 -57.17500 -57.39500 1.000 30.41517 O ? C ? 37 1
   ATOM 2881 CB . LYS D 79 ? -128.45400 -59.74100 -56.32700 1.000 34.59070 C ? C ? 37 1
   ATOM 2882 CG . LYS D 79 ? -128.13600 -60.90300 -55.39600 1.000 31.12398 C ? C ? 37 1
   ATOM 2883 CD . LYS D 79 ? -127.51200 -60.41200 -54.09000 1.000 41.41016 C ? C ? 37 1
   ATOM 2884 CE . LYS D 79 ? -127.28100 -61.56100 -53.10400 1.000 51.61231 C ? C ? 37 1
   ATOM 2885 NZ . LYS D 79 ? -128.48900 -62.43600 -52.92700 1.000 49.20136 N ? C ? 37 1
   ATOM 2886 N . GLY D 80 ? -130.34500 -56.59600 -56.53000 1.000 38.37674 N ? C ? 38 1
   ATOM 2887 CA . GLY D 80 ? -130.46400 -55.45400 -57.42700 1.000 26.94392 C ? C ? 38 1
   ATOM 2888 C . GLY D 80 ? -129.30600 -54.49300 -57.28000 1.000 29.93942 C ? C ? 38 1
   ATOM 2889 O . GLY D 80 ? -128.80800 -53.94300 -58.26600 1.000 28.77177 O ? C ? 38 1
   ATOM 2890 N . LEU D 81 ? -128.83300 -54.30900 -56.04300 1.000 34.89128 N ? C ? 39 1
   ATOM 2891 CA . LEU D 81 ? -127.77600 -53.34000 -55.79300 1.000 29.69644 C ? C ? 39 1
   ATOM 2892 C . LEU D 81 ? -126.47200 -53.76500 -56.42600 1.000 35.64895 C ? C ? 39 1
   ATOM 2893 O . LEU D 81 ? -125.64600 -52.91400 -56.74000 1.000 40.49290 O ? C ? 39 1
   ATOM 2894 CB . LEU D 81 ? -127.59900 -53.11900 -54.29000 1.000 23.36039 C ? C ? 39 1
   ATOM 2895 CG . LEU D 81 ? -128.52900 -52.03700 -53.73300 1.000 25.78477 C ? C ? 39 1
   ATOM 2896 CD1 . LEU D 81 ? -128.01500 -51.52800 -52.39000 1.000 29.93979 C ? C ? 39 1
   ATOM 2897 CD2 . LEU D 81 ? -128.72400 -50.86400 -54.71600 1.000 30.69979 C ? C ? 39 1
   ATOM 2898 N . ASP D 82 ? -126.26500 -55.06200 -56.64500 1.000 35.87792 N ? C ? 40 1
   ATOM 2899 CA . ASP D 82 ? -125.04100 -55.50200 -57.29200 1.000 31.26944 C ? C ? 40 1
   ATOM 2900 C . ASP D 82 ? -125.02800 -55.08100 -58.75400 1.000 35.10685 C ? C ? 40 1
   ATOM 2901 O . ASP D 82 ? -123.99800 -54.62800 -59.26900 1.000 43.61464 O ? C ? 40 1
   ATOM 2902 CB . ASP D 82 ? -124.87900 -57.02000 -57.16300 1.000 38.44834 C ? C ? 40 1
   ATOM 2903 CG . ASP D 82 ? -124.69000 -57.49700 -55.70600 1.000 39.91198 C ? C ? 40 1
   ATOM 2904 OD1 . ASP D 82 ? -124.86500 -58.72600 -55.48600 1.000 36.63650 O ? C ? 40 1
   ATOM 2905 OD2 . ASP D 82 ? -124.36500 -56.67400 -54.79700 1.000 36.50702 O ? C ? 40 1
   ATOM 2906 N . TRP D 83 ? -126.16300 -55.19900 -59.44300 1.000 32.67175 N ? C ? 41 1
   ATOM 2907 CA . TRP D 83 ? -126.19500 -54.70700 -60.81600 1.000 33.60138 C ? C ? 41 1
   ATOM 2908 C . TRP D 83 ? -126.01700 -53.19100 -60.87300 1.000 33.85306 C ? C ? 41 1
   ATOM 2909 O . TRP D 83 ? -125.46500 -52.66500 -61.85000 1.000 35.70421 O ? C ? 41 1
   ATOM 2910 CB . TRP D 83 ? -127.49000 -55.11000 -61.52800 1.000 25.43012 C ? C ? 41 1
   ATOM 2911 CG . TRP D 83 ? -127.46300 -54.69900 -62.98100 1.000 21.81970 C ? C ? 41 1
   ATOM 2912 CD1 . TRP D 83 ? -127.03300 -55.43700 -64.03400 1.000 22.68296 C ? C ? 41 1
   ATOM 2913 CD2 . TRP D 83 ? -127.82100 -53.41300 -63.50900 1.000 20.90001 C ? C ? 41 1
   ATOM 2914 NE1 . TRP D 83 ? -127.12300 -54.70900 -65.18900 1.000 23.56728 N ? C ? 41 1
   ATOM 2915 CE2 . TRP D 83 ? -127.60600 -53.45900 -64.88900 1.000 25.46780 C ? C ? 41 1
   ATOM 2916 CE3 . TRP D 83 ? -128.31700 -52.23000 -62.93900 1.000 25.55753 C ? C ? 41 1
   ATOM 2917 CZ2 . TRP D 83 ? -127.88000 -52.37000 -65.72000 1.000 31.58109 C ? C ? 41 1
   ATOM 2918 CZ3 . TRP D 83 ? -128.57400 -51.15200 -63.75000 1.000 25.63210 C ? C ? 41 1
   ATOM 2919 CH2 . TRP D 83 ? -128.35400 -51.22500 -65.13000 1.000 30.13921 C ? C ? 41 1
   ATOM 2920 N . VAL D 84 ? -126.46300 -52.46600 -59.84400 1.000 29.19969 N ? C ? 42 1
   ATOM 2921 CA . VAL D 84 ? -126.29100 -51.01600 -59.84900 1.000 26.76229 C ? C ? 42 1
   ATOM 2922 C . VAL D 84 ? -124.80900 -50.65200 -59.76200 1.000 30.09212 C ? C ? 42 1
   ATOM 2923 O . VAL D 84 ? -124.31100 -49.81700 -60.53400 1.000 30.07626 O ? C ? 42 1
   ATOM 2924 CB . VAL D 84 ? -127.10400 -50.37700 -58.71600 1.000 27.01320 C ? C ? 42 1
   ATOM 2925 CG1 . VAL D 84 ? -126.76100 -48.90200 -58.60800 1.000 24.58046 C ? C ? 42 1
   ATOM 2926 CG2 . VAL D 84 ? -128.60400 -50.58200 -58.95200 1.000 26.67442 C ? C ? 42 1
   ATOM 2927 N . LYS D 85 ? -124.07800 -51.27600 -58.82900 1.000 32.43714 N ? C ? 43 1
   ATOM 2928 CA . LYS D 85 ? -122.63900 -51.04200 -58.73900 1.000 22.79756 C ? C ? 43 1
   ATOM 2929 C . LYS D 85 ? -121.95100 -51.35600 -60.06600 1.000 24.70384 C ? C ? 43 1
   ATOM 2930 O . LYS D 85 ? -121.10300 -50.59100 -60.53100 1.000 24.69478 O ? C ? 43 1
   ATOM 2931 CB . LYS D 85 ? -122.04700 -51.87300 -57.59900 1.000 28.41080 C ? C ? 43 1
   ATOM 2932 CG . LYS D 85 ? -122.75000 -51.72100 -56.22000 1.000 37.11413 C ? C ? 43 1
   ATOM 2933 CD . LYS D 85 ? -121.75600 -51.57900 -55.04300 1.000 47.37652 C ? C ? 43 1
   ATOM 2934 CE . LYS D 85 ? -122.36200 -52.00500 -53.68100 1.000 59.07958 C ? C ? 43 1
   ATOM 2935 NZ . LYS D 85 ? -121.49200 -51.68900 -52.46700 1.000 40.33440 N ? C ? 43 1
   ATOM 2936 N . GLU D 86 ? -122.33400 -52.46300 -60.70700 1.000 34.14279 N ? C ? 44 1
   ATOM 2937 CA . GLU D 86 ? -121.80900 -52.78700 -62.03200 1.000 28.69671 C ? C ? 44 1
   ATOM 2938 C . GLU D 86 ? -122.06200 -51.65300 -63.01600 1.000 34.98366 C ? C ? 44 1
   ATOM 2939 O . GLU D 86 ? -121.22700 -51.38400 -63.88900 1.000 36.88445 O ? C ? 44 1
   ATOM 2940 CB . GLU D 86 ? -122.45200 -54.07700 -62.55400 1.000 28.58772 C ? C ? 44 1
   ATOM 2941 CG . GLU D 86 ? -121.81200 -55.37400 -62.09100 1.000 39.52734 C ? C ? 44 1
   ATOM 2942 CD . GLU D 86 ? -122.16800 -56.55200 -62.99400 1.000 58.27031 C ? C ? 44 1
   ATOM 2943 OE1 . GLU D 86 ? -121.35400 -56.89500 -63.87900 1.000 75.28862 O ? C ? 44 1
   ATOM 2944 OE2 . GLU D 86 ? -123.26000 -57.14100 -62.82300 1.000 54.83132 O ? C ? 44 1
   ATOM 2945 N . GLU D 87 ? -123.22600 -50.99500 -62.91400 1.000 31.28069 N ? C ? 45 1
   ATOM 2946 CA . GLU D 87 ? -123.62600 -50.01000 -63.91300 1.000 23.86135 C ? C ? 45 1
   ATOM 2947 C . GLU D 87 ? -123.12500 -48.62100 -63.57700 1.000 24.83701 C ? C ? 45 1
   ATOM 2948 O . GLU D 87 ? -122.95700 -47.80500 -64.48700 1.000 26.65341 O ? C ? 45 1
   ATOM 2949 CB . GLU D 87 ? -125.15200 -49.99500 -64.08500 1.000 24.71155 C ? C ? 45 1
   ATOM 2950 CG . GLU D 87 ? -125.67900 -49.00200 -65.14100 1.000 30.33760 C ? C ? 45 1
   ATOM 2951 CD . GLU D 87 ? -125.80100 -49.58800 -66.55500 1.000 27.96473 C ? C ? 45 1
   ATOM 2952 OE1 . GLU D 87 ? -125.12700 -50.59200 -66.88300 1.000 35.01813 O ? C ? 45 1
   ATOM 2953 OE2 . GLU D 87 ? -126.56600 -49.02300 -67.35800 1.000 26.66934 O ? C ? 45 1
   ATOM 2954 N . ALA D 88 ? -122.87300 -48.35100 -62.30300 1.000 21.31696 N ? C ? 46 1
   ATOM 2955 CA . ALA D 88 ? -122.11000 -47.19400 -61.86100 1.000 19.59437 C ? C ? 46 1
   ATOM 2956 C . ALA D 88 ? -122.64900 -45.85000 -62.36800 1.000 24.71887 C ? C ? 46 1
   ATOM 2957 O . ALA D 88 ? -121.88500 -45.03100 -62.88000 1.000 25.49323 O ? C ? 46 1
   ATOM 2958 CB . ALA D 88 ? -120.64900 -47.34600 -62.25900 1.000 17.71286 C ? C ? 46 1
   ATOM 2959 N . PRO D 89 ? -123.97000 -45.56200 -62.14200 1.000 26.75887 N ? C ? 47 1
   ATOM 2960 CA . PRO D 89 ? -124.57500 -44.35200 -62.64400 1.000 22.13634 C ? C ? 47 1
   ATOM 2961 C . PRO D 89 ? -124.30600 -43.11800 -61.79300 1.000 21.73897 C ? C ? 47 1
   ATOM 2962 O . PRO D 89 ? -123.94500 -43.23100 -60.66600 1.000 28.59183 O ? C ? 47 1
   ATOM 2963 CB . PRO D 89 ? -126.06800 -44.66800 -62.66100 1.000 18.98061 C ? C ? 47 1
   ATOM 2964 CG . PRO D 89 ? -126.29300 -45.47800 -61.43700 1.000 24.75932 C ? C ? 47 1
   ATOM 2965 CD . PRO D 89 ? -125.01800 -46.27700 -61.33200 1.000 26.41818 C ? C ? 47 1
   ATOM 2966 N . ASP D 90 ? -124.44600 -41.96700 -62.40900 1.000 22.93784 N ? C ? 48 1
   ATOM 2967 CA . ASP D 90 ? -124.25100 -40.69900 -61.68400 1.000 20.99625 C ? C ? 48 1
   ATOM 2968 C . ASP D 90 ? -125.53900 -40.44500 -60.91000 1.000 19.05448 C ? C ? 48 1
   ATOM 2969 O . ASP D 90 ? -125.46400 -39.89600 -59.84100 1.000 22.93102 O ? C ? 48 1
   ATOM 2970 CB . ASP D 90 ? -123.83700 -39.59300 -62.65800 1.000 16.07330 C ? C ? 48 1
   ATOM 2971 CG . ASP D 90 ? -122.41300 -39.69900 -63.15200 1.000 29.07543 C ? C ? 48 1
   ATOM 2972 OD1 . ASP D 90 ? -121.51300 -39.70600 -62.31000 1.000 34.99373 O ? C ? 48 1
   ATOM 2973 OD2 . ASP D 90 ? -122.22200 -39.76300 -64.37200 1.000 27.31397 O ? C ? 48 1
   ATOM 2974 N . ILE D 91 ? -126.67100 -40.83400 -61.47700 1.000 15.12182 N ? C ? 49 1
   ATOM 2975 CA . ILE D 91 ? -127.98600 -40.67600 -60.81600 1.000 15.39511 C ? C ? 49 1
   ATOM 2976 C . ILE D 91 ? -128.75100 -41.98200 -61.00100 1.000 21.12972 C ? C ? 49 1
   ATOM 2977 O . ILE D 91 ? -128.59100 -42.58800 -62.04900 1.000 24.87536 O ? C ? 49 1
   ATOM 2978 CB . ILE D 91 ? -128.76900 -39.44400 -61.32800 1.000 22.13070 C ? C ? 49 1
   ATOM 2979 CG1 . ILE D 91 ? -127.95300 -38.15100 -61.32000 1.000 17.71754 C ? C ? 49 1
   ATOM 2980 CG2 . ILE D 91 ? -130.08200 -39.27800 -60.58400 1.000 21.71380 C ? C ? 49 1
   ATOM 2981 CD1 . ILE D 91 ? -128.31300 -37.19600 -62.41800 1.000 20.49151 C ? C ? 49 1
   ATOM 2982 N . LEU D 92 ? -129.50000 -42.40900 -59.98200 1.000 22.03602 N ? C ? 50 1
   ATOM 2983 CA . LEU D 92 ? -130.34900 -43.61200 -60.05600 1.000 18.76415 C ? C ? 50 1
   ATOM 2984 C . LEU D 92 ? -131.75400 -43.27200 -59.57600 1.000 23.33847 C ? C ? 50 1
   ATOM 2985 O . LEU D 92 ? -131.89700 -42.80700 -58.46700 1.000 28.15402 O ? C ? 50 1
   ATOM 2986 CB . LEU D 92 ? -129.71600 -44.72900 -59.22600 1.000 19.56352 C ? C ? 50 1
   ATOM 2987 CG . LEU D 92 ? -130.53200 -45.99600 -59.01900 1.000 22.69169 C ? C ? 50 1
   ATOM 2988 CD1 . LEU D 92 ? -130.40300 -46.91500 -60.21600 1.000 20.10783 C ? C ? 50 1
   ATOM 2989 CD2 . LEU D 92 ? -130.06700 -46.70400 -57.76100 1.000 22.42635 C ? C ? 50 1
   ATOM 2990 N . CYS D 93 ? -132.74000 -43.47100 -60.42800 1.000 23.85890 N ? C ? 51 1
   ATOM 2991 CA . CYS D 93 ? -134.13900 -43.26700 -60.08700 1.000 20.37068 C ? C ? 51 1
   ATOM 2992 C . CYS D 93 ? -134.79400 -44.62400 -59.97800 1.000 22.14370 C ? C ? 51 1
   ATOM 2993 O . CYS D 93 ? -134.73000 -45.42600 -60.91800 1.000 25.76578 O ? C ? 51 1
   ATOM 2994 CB . CYS D 93 ? -134.87700 -42.44100 -61.14500 1.000 20.34236 C ? C ? 51 1
   ATOM 2995 SG . CYS D 93 ? -134.04000 -40.91800 -61.60800 1.000 34.51110 S ? C ? 51 1
   ATOM 2996 N . LEU D 94 ? -135.42300 -44.87500 -58.84600 1.000 20.08664 N ? C ? 52 1
   ATOM 2997 CA . LEU D 94 ? -136.15900 -46.10800 -58.65700 1.000 20.54204 C ? C ? 52 1
   ATOM 2998 C . LEU D 94 ? -137.63600 -45.78900 -58.53000 1.000 22.72168 C ? C ? 52 1
   ATOM 2999 O . LEU D 94 ? -138.02400 -44.77600 -57.94000 1.000 23.17722 O ? C ? 52 1
   ATOM 3000 CB . LEU D 94 ? -135.65300 -46.88100 -57.43500 1.000 14.70170 C ? C ? 52 1
   ATOM 3001 CG . LEU D 94 ? -134.11900 -46.97500 -57.40800 1.000 20.31578 C ? C ? 52 1
   ATOM 3002 CD1 . LEU D 94 ? -133.64900 -47.03600 -55.98000 1.000 20.42176 C ? C ? 52 1
   ATOM 3003 CD2 . LEU D 94 ? -133.49300 -48.10600 -58.25300 1.000 18.26011 C ? C ? 52 1
   ATOM 3004 N . GLN D 95 ? -138.45800 -46.64500 -59.12500 1.000 25.23261 N ? C ? 53 1
   ATOM 3005 CA . GLN D 95 ? -139.89700 -46.49700 -59.03600 1.000 24.18362 C ? C ? 53 1
   ATOM 3006 C . GLN D 95 ? -140.47900 -47.70200 -58.32600 1.000 26.30764 C ? C ? 53 1
   ATOM 3007 O . GLN D 95 ? -139.90700 -48.79500 -58.34300 1.000 24.52186 O ? C ? 53 1
   ATOM 3008 CB . GLN D 95 ? -140.51100 -46.31600 -60.40300 1.000 18.49599 C ? C ? 53 1
   ATOM 3009 CG . GLN D 95 ? -140.01600 -45.03300 -61.01400 1.000 17.32599 C ? C ? 53 1
   ATOM 3010 CD . GLN D 95 ? -138.76200 -45.23000 -61.81300 1.000 21.61774 C ? C ? 53 1
   ATOM 3011 OE1 . GLN D 95 ? -138.62300 -46.22600 -62.54900 1.000 23.31568 O ? C ? 53 1
   ATOM 3012 NE2 . GLN D 95 ? -137.81900 -44.29200 -61.66800 1.000 23.75951 N ? C ? 53 1
   ATOM 3013 N . GLU D 96 ? -141.61600 -47.47400 -57.67400 1.000 24.70036 N ? C ? 54 1
   ATOM 3014 CA . GLU D 96 ? -142.30500 -48.48500 -56.88500 1.000 26.44821 C ? C ? 54 1
   ATOM 3015 C . GLU D 96 ? -141.35400 -49.09600 -55.84400 1.000 24.49042 C ? C ? 54 1
   ATOM 3016 O . GLU D 96 ? -141.05700 -50.28800 -55.82800 1.000 24.80163 O ? C ? 54 1
   ATOM 3017 CB . GLU D 96 ? -142.94100 -49.51400 -57.84200 1.000 27.80238 C ? C ? 54 1
   ATOM 3018 CG . GLU D 96 ? -143.95200 -50.49600 -57.26400 1.000 29.91199 C ? C ? 54 1
   ATOM 3019 CD . GLU D 96 ? -144.39800 -51.52400 -58.31700 1.000 37.30497 C ? C ? 54 1
   ATOM 3020 OE1 . GLU D 96 ? -144.50300 -51.12900 -59.50400 1.000 32.65334 O ? C ? 54 1
   ATOM 3021 OE2 . GLU D 96 ? -144.62600 -52.70600 -57.95900 1.000 44.73613 O ? C ? 54 1
   ATOM 3022 N . THR D 97 ? -140.85500 -48.21900 -54.95600 1.000 17.80767 N ? C ? 55 1
   ATOM 3023 CA . THR D 97 ? -140.07500 -48.70800 -53.82900 1.000 16.79152 C ? C ? 55 1
   ATOM 3024 C . THR D 97 ? -140.90400 -49.56500 -52.86900 1.000 28.55552 C ? C ? 55 1
   ATOM 3025 O . THR D 97 ? -140.35700 -50.46500 -52.21000 1.000 29.43277 O ? C ? 55 1
   ATOM 3026 CB . THR D 97 ? -139.43700 -47.52900 -53.07500 1.000 22.65910 C ? C ? 55 1
   ATOM 3027 OG1 . THR D 97 ? -140.43700 -46.69100 -52.48500 1.000 23.63015 O ? C ? 55 1
   ATOM 3028 CG2 . THR D 97 ? -138.61300 -46.68200 -54.01700 1.000 22.63231 C ? C ? 55 1
   ATOM 3029 N . LYS D 98 ? -142.22200 -49.31500 -52.76900 1.000 31.87330 N ? C ? 56 1
   ATOM 3030 CA . LYS D 98 ? -143.09600 -50.00600 -51.81000 1.000 30.58086 C ? C ? 56 1
   ATOM 3031 C . LYS D 98 ? -142.47200 -50.07000 -50.42100 1.000 34.09472 C ? C ? 56 1
   ATOM 3032 O . LYS D 98 ? -142.53100 -51.09400 -49.74300 1.000 34.91969 O ? C ? 56 1
   ATOM 3033 CB . LYS D 98 ? -143.44100 -51.41700 -52.27700 1.000 28.39231 C ? C ? 56 1
   ATOM 3034 CG . LYS D 98 ? -144.34900 -51.50100 -53.47600 1.000 38.61953 C ? C ? 56 1
   ATOM 3035 CD . LYS D 98 ? -144.84500 -52.93000 -53.59500 1.000 41.21767 C ? C ? 56 1
   ATOM 3036 CE . LYS D 98 ? -145.28600 -53.27300 -55.00600 1.000 47.67589 C ? C ? 56 1
   ATOM 3037 NZ . LYS D 98 ? -144.71100 -54.55700 -55.58600 1.000 43.33884 N ? C ? 56 1
   ATOM 3038 N . CYS D 99 ? -141.86100 -48.97000 -49.98800 1.000 38.58322 N ? C ? 57 1
   ATOM 3039 CA . CYS D 99 ? -141.08100 -48.99900 -48.75900 1.000 29.13084 C ? C ? 57 1
   ATOM 3040 C . CYS D 99 ? -140.85300 -47.57500 -48.26300 1.000 30.37596 C ? C ? 57 1
   ATOM 3041 O . CYS D 99 ? -140.57900 -46.67800 -49.06500 1.000 40.63794 O ? C ? 57 1
   ATOM 3042 CB . CYS D 99 ? -139.75900 -49.72800 -49.01500 1.000 32.52246 C ? C ? 57 1
   ATOM 3043 SG . CYS D 99 ? -138.55500 -49.53200 -47.72700 1.000 36.05238 S ? C ? 57 1
   ATOM 3044 N . SER D 100 ? -140.99900 -47.36100 -46.95300 1.000 29.78679 N ? C ? 58 1
   ATOM 3045 CA . SER D 100 ? -140.82700 -46.03500 -46.36800 1.000 30.10675 C ? C ? 58 1
   ATOM 3046 C . SER D 100 ? -139.39200 -45.82800 -45.90500 1.000 31.68895 C ? C ? 58 1
   ATOM 3047 O . SER D 100 ? -138.60800 -46.76800 -45.79800 1.000 41.04735 O ? C ? 58 1
   ATOM 3048 CB . SER D 100 ? -141.78700 -45.81500 -45.20100 1.000 33.55251 C ? C ? 58 1
   ATOM 3049 OG . SER D 100 ? -142.01400 -47.00400 -44.47000 1.000 41.22650 O ? C ? 58 1
   ATOM 3050 N . GLU D 101 ? -139.05600 -44.57300 -45.60700 1.000 29.54214 N ? C ? 59 1
   ATOM 3051 CA . GLU D 101 ? -137.65800 -44.22800 -45.37800 1.000 33.47994 C ? C ? 59 1
   ATOM 3052 C . GLU D 101 ? -137.08100 -44.97300 -44.18100 1.000 40.39024 C ? C ? 59 1
   ATOM 3053 O . GLU D 101 ? -135.92100 -45.40300 -44.21100 1.000 44.23052 O ? C ? 59 1
   ATOM 3054 CB . GLU D 101 ? -137.51000 -42.72200 -45.17900 1.000 33.37994 C ? C ? 59 1
   ATOM 3055 CG . GLU D 101 ? -137.60900 -41.91200 -46.45700 1.000 30.10848 C ? C ? 59 1
   ATOM 3056 CD . GLU D 101 ? -136.75500 -40.66100 -46.38900 1.000 37.70867 C ? C ? 59 1
   ATOM 3057 OE1 . GLU D 101 ? -135.51500 -40.78600 -46.15200 1.000 38.19163 O ? C ? 59 1
   ATOM 3058 OE2 . GLU D 101 ? -137.33100 -39.55800 -46.55700 1.000 39.47902 O ? C ? 59 1
   ATOM 3059 N . ASN D 102 ? -137.85700 -45.12400 -43.10600 1.000 33.06775 N ? C ? 60 1
   ATOM 3060 CA . ASN D 102 ? -137.27200 -45.75600 -41.93000 1.000 39.55584 C ? C ? 60 1
   ATOM 3061 C . ASN D 102 ? -136.89900 -47.20100 -42.22700 1.000 43.49287 C ? C ? 60 1
   ATOM 3062 O . ASN D 102 ? -135.93400 -47.71300 -41.65400 1.000 45.62447 O ? C ? 60 1
   ATOM 3063 CB . ASN D 102 ? -138.19900 -45.64800 -40.70200 1.000 38.41159 C ? C ? 60 1
   ATOM 3064 CG . ASN D 102 ? -139.69800 -45.83000 -41.03400 1.000 48.39353 C ? C ? 60 1
   ATOM 3065 OD1 . ASN D 102 ? -140.22600 -45.22900 -41.97200 1.000 57.43476 O ? C ? 60 1
   ATOM 3066 ND2 . ASN D 102 ? -140.39300 -46.61700 -40.21900 1.000 39.56904 N ? C ? 60 1
   ATOM 3067 N . LYS D 103 ? -137.58300 -47.83700 -43.18400 1.000 42.39465 N ? C ? 61 1
   ATOM 3068 CA . LYS D 103 ? -137.39800 -49.25300 -43.48000 1.000 27.86111 C ? C ? 61 1
   ATOM 3069 C . LYS D 103 ? -136.39500 -49.54400 -44.59000 1.000 29.66030 C ? C ? 61 1
   ATOM 3070 O . LYS D 103 ? -136.19500 -50.72100 -44.90200 1.000 37.51025 O ? C ? 61 1
   ATOM 3071 CB . LYS D 103 ? -138.73400 -49.89500 -43.84500 1.000 24.07446 C ? C ? 61 1
   ATOM 3072 CG . LYS D 103 ? -139.60300 -50.17800 -42.64000 1.000 28.26034 C ? C ? 61 1
   ATOM 3073 CD . LYS D 103 ? -141.07400 -50.01600 -42.96800 1.000 43.85644 C ? C ? 61 1
   ATOM 3074 CE . LYS D 103 ? -141.91700 -51.17800 -42.44800 1.000 44.13890 C ? C ? 61 1
   ATOM 3075 NZ . LYS D 103 ? -143.22200 -50.67700 -41.93000 1.000 43.05912 N ? C ? 61 1
   ATOM 3076 N . LEU D 104 ? -135.76300 -48.53000 -45.18800 1.000 33.48265 N ? C ? 62 1
   ATOM 3077 CA . LEU D 104 ? -134.77400 -48.78000 -46.23800 1.000 32.95977 C ? C ? 62 1
   ATOM 3078 C . LEU D 104 ? -133.65200 -49.66600 -45.70400 1.000 27.58908 C ? C ? 62 1
   ATOM 3079 O . LEU D 104 ? -133.16600 -49.44800 -44.59000 1.000 28.28537 O ? C ? 62 1
   ATOM 3080 CB . LEU D 104 ? -134.15300 -47.47800 -46.75300 1.000 29.27432 C ? C ? 62 1
   ATOM 3081 CG . LEU D 104 ? -135.03700 -46.33200 -47.21500 1.000 28.29767 C ? C ? 62 1
   ATOM 3082 CD1 . LEU D 104 ? -134.23500 -45.03200 -47.26200 1.000 24.70308 C ? C ? 62 1
   ATOM 3083 CD2 . LEU D 104 ? -135.57800 -46.69300 -48.57300 1.000 26.42400 C ? C ? 62 1
   ATOM 3084 N . PRO D 105 ? -133.21800 -50.66200 -46.46200 1.000 26.16108 N ? C ? 63 1
   ATOM 3085 CA . PRO D 105 ? -132.12200 -51.51800 -45.99600 1.000 26.70606 C ? C ? 63 1
   ATOM 3086 C . PRO D 105 ? -130.82900 -50.73900 -45.88100 1.000 37.02552 C ? C ? 63 1
   ATOM 3087 O . PRO D 105 ? -130.57700 -49.80000 -46.64000 1.000 43.43645 O ? C ? 63 1
   ATOM 3088 CB . PRO D 105 ? -132.01600 -52.59100 -47.08100 1.000 30.13199 C ? C ? 63 1
   ATOM 3089 CG . PRO D 105 ? -133.36800 -52.57000 -47.77500 1.000 27.44288 C ? C ? 63 1
   ATOM 3090 CD . PRO D 105 ? -133.84400 -51.15500 -47.69700 1.000 27.19360 C ? C ? 63 1
   ATOM 3091 N . ALA D 106 ? -129.99900 -51.15300 -44.91800 1.000 35.21702 N ? C ? 64 1
   ATOM 3092 CA . ALA D 106 ? -128.71800 -50.49400 -44.69600 1.000 33.72977 C ? C ? 64 1
   ATOM 3093 C . ALA D 106 ? -127.83000 -50.51400 -45.93200 1.000 36.82487 C ? C ? 64 1
   ATOM 3094 O . ALA D 106 ? -126.94000 -49.66700 -46.04800 1.000 39.47834 O ? C ? 64 1
   ATOM 3095 CB . ALA D 106 ? -127.98600 -51.14300 -43.52800 1.000 35.03304 C ? C ? 64 1
   ATOM 3096 N . GLU D 107 ? -128.05300 -51.45900 -46.84700 1.000 37.12338 N ? C ? 65 1
   ATOM 3097 CA . GLU D 107 ? -127.34800 -51.52000 -48.12200 1.000 45.32599 C ? C ? 65 1
   ATOM 3098 C . GLU D 107 ? -127.28800 -50.12300 -48.74300 1.000 50.02998 C ? C ? 65 1
   ATOM 3099 O . GLU D 107 ? -126.22900 -49.69200 -49.21800 1.000 50.56101 O ? C ? 65 1
   ATOM 3100 CB . GLU D 107 ? -128.03600 -52.52900 -49.06500 1.000 45.38678 C ? C ? 65 1
   ATOM 3101 CG . GLU D 107 ? -127.82300 -54.04700 -48.77600 1.000 31.57668 C ? C ? 65 1
   ATOM 3102 CD . GLU D 107 ? -128.52100 -54.55700 -47.49100 1.000 45.72096 C ? C ? 65 1
   ATOM 3103 OE1 . GLU D 107 ? -128.51100 -53.84400 -46.46100 1.000 46.37116 O ? C ? 65 1
   ATOM 3104 OE2 . GLU D 107 ? -129.07200 -55.68700 -47.50500 1.000 38.04414 O ? C ? 65 1
   ATOM 3105 N . LEU D 108 ? -128.38600 -49.38100 -48.70100 1.000 40.57276 N ? C ? 66 1
   ATOM 3106 CA . LEU D 108 ? -128.42400 -48.04500 -49.34800 1.000 42.32866 C ? C ? 66 1
   ATOM 3107 C . LEU D 108 ? -127.47400 -47.03700 -48.68800 1.000 45.11765 C ? C ? 66 1
   ATOM 3108 O . LEU D 108 ? -126.91000 -46.22800 -49.41400 1.000 53.32356 O ? C ? 66 1
   ATOM 3109 CB . LEU D 108 ? -129.87600 -47.57800 -49.37300 1.000 32.55873 C ? C ? 66 1
   ATOM 3110 CG . LEU D 108 ? -130.80600 -48.47900 -50.17600 1.000 32.80481 C ? C ? 66 1
   ATOM 3111 CD1 . LEU D 108 ? -132.24700 -48.26400 -49.76900 1.000 28.60222 C ? C ? 66 1
   ATOM 3112 CD2 . LEU D 108 ? -130.63000 -48.25400 -51.66700 1.000 24.04041 C ? C ? 66 1
   ATOM 3113 N . GLN D 109 ? -127.28100 -47.10600 -47.37800 1.000 49.66926 N ? C ? 67 1
   ATOM 3114 CA . GLN D 109 ? -126.39800 -46.17800 -46.62900 1.000 59.85391 C ? C ? 67 1
   ATOM 3115 C . GLN D 109 ? -124.95900 -46.61800 -46.83500 1.000 62.64529 C ? C ? 67 1
   ATOM 3116 O . GLN D 109 ? -124.09500 -46.22200 -46.03900 1.000 64.58568 O ? C ? 67 1
   ATOM 3117 CB . GLN D 109 ? -126.68300 -46.34800 -45.14000 1.000 64.97712 C ? C ? 67 1
   ATOM 3118 CG . GLN D 109 ? -127.28400 -45.12100 -44.47300 1.000 88.09876 C ? C ? 67 1
   ATOM 3119 CD . GLN D 109 ? -126.85200 -45.01700 -43.03000 1.000 104.34927 C ? C ? 67 1
   ATOM 3120 OE1 . GLN D 109 ? -126.27000 -45.94500 -42.47000 1.000 98.89395 O ? C ? 67 1
   ATOM 3121 NE2 . GLN D 109 ? -127.13100 -43.87900 -42.41400 1.000 92.49495 N ? C ? 67 1
   ATOM 3122 N . GLU D 110 ? -124.72200 -47.40300 -47.85900 1.000 56.16948 N ? C ? 68 1
   ATOM 3123 CA . GLU D 110 ? -123.41800 -47.99200 -48.14000 1.000 56.89378 C ? C ? 68 1
   ATOM 3124 C . GLU D 110 ? -123.07300 -47.91800 -49.62200 1.000 54.98276 C ? C ? 68 1
   ATOM 3125 O . GLU D 110 ? -122.27100 -48.72700 -50.10800 1.000 57.30742 O ? C ? 68 1
   ATOM 3126 CB . GLU D 110 ? -123.37400 -49.45400 -47.67600 1.000 60.51414 C ? C ? 68 1
   ATOM 3127 CG . GLU D 110 ? -122.94000 -49.64400 -46.22400 1.000 60.40787 C ? C ? 68 1
   ATOM 3128 CD . GLU D 110 ? -123.03900 -51.09100 -45.80300 1.000 69.34932 C ? C ? 68 1
   ATOM 3129 OE1 . GLU D 110 ? -123.55000 -51.36600 -44.69100 1.000 63.25350 O ? C ? 68 1
   ATOM 3130 OE2 . GLU D 110 ? -122.62200 -51.95800 -46.60700 1.000 73.06039 O ? C ? 68 1
   ATOM 3131 N . LEU D 111 ? -123.68600 -47.01200 -50.37000 1.000 51.09659 N ? C ? 69 1
   ATOM 3132 CA . LEU D 111 ? -123.22700 -46.78600 -51.72900 1.000 45.64003 C ? C ? 69 1
   ATOM 3133 C . LEU D 111 ? -122.47000 -45.48100 -51.72100 1.000 47.75474 C ? C ? 69 1
   ATOM 3134 O . LEU D 111 ? -123.06100 -44.43000 -51.43000 1.000 49.14436 O ? C ? 69 1
   ATOM 3135 CB . LEU D 111 ? -124.37100 -46.74300 -52.73900 1.000 38.12951 C ? C ? 69 1
   ATOM 3136 CG . LEU D 111 ? -125.15400 -48.05400 -52.81300 1.000 41.56113 C ? C ? 69 1
   ATOM 3137 CD1 . LEU D 111 ? -126.63100 -47.76600 -52.89600 1.000 40.17054 C ? C ? 69 1
   ATOM 3138 CD2 . LEU D 111 ? -124.68600 -48.96300 -53.96600 1.000 33.13517 C ? C ? 69 1
   ATOM 3139 N . PRO D 112 ? -121.17500 -45.49700 -51.96700 1.000 53.37662 N ? C ? 70 1
   ATOM 3140 CA . PRO D 112 ? -120.40200 -44.24700 -51.92500 1.000 47.20898 C ? C ? 70 1
   ATOM 3141 C . PRO D 112 ? -120.75400 -43.34700 -53.10300 1.000 55.41407 C ? C ? 70 1
   ATOM 3142 O . PRO D 112 ? -121.00300 -42.14600 -52.92200 1.000 57.01929 O ? C ? 70 1
   ATOM 3143 CB . PRO D 112 ? -118.93900 -44.72000 -51.98800 1.000 47.86029 C ? C ? 70 1
   ATOM 3144 CG . PRO D 112 ? -118.97600 -46.25100 -51.97700 1.000 47.82952 C ? C ? 70 1
   ATOM 3145 CD . PRO D 112 ? -120.36500 -46.66800 -52.34500 1.000 50.12153 C ? C ? 70 1
   ATOM 3146 N . GLY D 113 ? -120.80400 -43.93700 -54.30700 1.000 42.97738 N ? C ? 71 1
   ATOM 3147 CA . GLY D 113 ? -121.05100 -43.21300 -55.54400 1.000 31.96048 C ? C ? 71 1
   ATOM 3148 C . GLY D 113 ? -122.43000 -42.59500 -55.65900 1.000 33.36025 C ? C ? 71 1
   ATOM 3149 O . GLY D 113 ? -122.64400 -41.78800 -56.57300 1.000 30.57674 O ? C ? 71 1
   ATOM 3150 N . LEU D 114 ? -123.35800 -42.95400 -54.75900 1.000 31.77301 N ? C ? 72 1
   ATOM 3151 CA . LEU D 114 ? -124.74200 -42.46700 -54.75900 1.000 23.60465 C ? C ? 72 1
   ATOM 3152 C . LEU D 114 ? -125.12400 -41.97100 -53.35900 1.000 32.47251 C ? C ? 72 1
   ATOM 3153 O . LEU D 114 ? -126.10700 -42.39100 -52.75000 1.000 30.24411 O ? C ? 72 1
   ATOM 3154 CB . LEU D 114 ? -125.68300 -43.55300 -55.23800 1.000 22.20383 C ? C ? 72 1
   ATOM 3155 CG . LEU D 114 ? -125.35700 -43.87700 -56.70500 1.000 20.87013 C ? C ? 72 1
   ATOM 3156 CD1 . LEU D 114 ? -125.88000 -45.23000 -57.13800 1.000 16.90286 C ? C ? 72 1
   ATOM 3157 CD2 . LEU D 114 ? -125.86700 -42.77800 -57.63600 1.000 23.60603 C ? C ? 72 1
   ATOM 3158 N . SER D 115 ? -124.32600 -41.02100 -52.86900 1.000 34.83050 N ? C ? 73 1
   ATOM 3159 CA . SER D 115 ? -124.44500 -40.53400 -51.49900 1.000 31.11796 C ? C ? 73 1
   ATOM 3160 C . SER D 115 ? -125.74700 -39.77500 -51.24200 1.000 30.64321 C ? C ? 73 1
   ATOM 3161 O . SER D 115 ? -126.27200 -39.80700 -50.11800 1.000 29.56987 O ? C ? 73 1
   ATOM 3162 CB . SER D 115 ? -123.23100 -39.65700 -51.20300 1.000 26.85233 C ? C ? 73 1
   ATOM 3163 OG . SER D 115 ? -123.53600 -38.62300 -50.28100 1.000 49.77202 O ? C ? 73 1
   ATOM 3164 N . HIS D 116 ? -126.21400 -39.03600 -52.23700 1.000 28.14947 N ? C ? 74 1
   ATOM 3165 CA . HIS D 116 ? -127.36800 -38.12500 -52.06700 1.000 29.36834 C ? C ? 74 1
   ATOM 3166 C . HIS D 116 ? -128.67900 -38.84400 -52.36800 1.000 28.58525 C ? C ? 74 1
   ATOM 3167 O . HIS D 116 ? -128.92700 -39.10200 -53.53100 1.000 24.87924 O ? C ? 74 1
   ATOM 3168 CB . HIS D 116 ? -127.04500 -36.84500 -52.83700 1.000 25.70422 C ? C ? 74 1
   ATOM 3169 CG . HIS D 116 ? -125.73700 -36.24400 -52.46600 1.000 29.67562 C ? C ? 74 1
   ATOM 3170 ND1 . HIS D 116 ? -124.57300 -36.54100 -53.13300 1.000 32.80595 N ? C ? 74 1
   ATOM 3171 CD2 . HIS D 116 ? -125.40200 -35.37300 -51.49500 1.000 28.41528 C ? C ? 74 1
   ATOM 3172 CE1 . HIS D 116 ? -123.57700 -35.87800 -52.59300 1.000 28.33412 C ? C ? 74 1
   ATOM 3173 NE2 . HIS D 116 ? -124.05800 -35.15700 -51.59000 1.000 30.13376 N ? C ? 74 1
   ATOM 3174 N . GLN D 117 ? -129.49500 -39.09700 -51.33900 1.000 26.18881 N ? C ? 75 1
   ATOM 3175 CA . GLN D 117 ? -130.69900 -39.95200 -51.49800 1.000 27.16662 C ? C ? 75 1
   ATOM 3176 C . GLN D 117 ? -131.99700 -39.25200 -51.07800 1.000 26.58099 C ? C ? 75 1
   ATOM 3177 O . GLN D 117 ? -132.03100 -38.69300 -49.99900 1.000 30.48712 O ? C ? 75 1
   ATOM 3178 CB . GLN D 117 ? -130.43200 -41.34100 -50.91100 1.000 25.61233 C ? C ? 75 1
   ATOM 3179 CG . GLN D 117 ? -129.04600 -41.89200 -51.20200 1.000 25.39200 C ? C ? 75 1
   ATOM 3180 CD . GLN D 117 ? -128.82600 -43.28500 -50.67600 1.000 32.06523 C ? C ? 75 1
   ATOM 3181 OE1 . GLN D 117 ? -129.74000 -43.93700 -50.19300 1.000 38.77989 O ? C ? 75 1
   ATOM 3182 NE2 . GLN D 117 ? -127.60000 -43.76200 -50.78500 1.000 39.84085 N ? C ? 75 1
   ATOM 3183 N . TYR D 118 ? -133.02200 -39.30600 -51.92700 1.000 22.41339 N ? C ? 76 1
   ATOM 3184 CA . TYR D 118 ? -134.27800 -38.60400 -51.73700 1.000 21.69597 C ? C ? 76 1
   ATOM 3185 C . TYR D 118 ? -135.36900 -39.62000 -51.99700 1.000 24.05443 C ? C ? 76 1
   ATOM 3186 O . TYR D 118 ? -135.23700 -40.45900 -52.88800 1.000 27.00658 O ? C ? 76 1
   ATOM 3187 CB . TYR D 118 ? -134.39900 -37.36200 -52.68100 1.000 25.26128 C ? C ? 76 1
   ATOM 3188 CG . TYR D 118 ? -133.13500 -36.54200 -52.64200 1.000 22.98123 C ? C ? 76 1
   ATOM 3189 CD1 . TYR D 118 ? -132.02900 -36.88400 -53.42900 1.000 24.44456 C ? C ? 76 1
   ATOM 3190 CD2 . TYR D 118 ? -133.00500 -35.48300 -51.75500 1.000 27.50606 C ? C ? 76 1
   ATOM 3191 CE1 . TYR D 118 ? -130.82700 -36.16700 -53.35500 1.000 26.57653 C ? C ? 76 1
   ATOM 3192 CE2 . TYR D 118 ? -131.82000 -34.75700 -51.66500 1.000 32.15515 C ? C ? 76 1
   ATOM 3193 CZ . TYR D 118 ? -130.73300 -35.10500 -52.47300 1.000 35.67215 C ? C ? 76 1
   ATOM 3194 OH . TYR D 118 ? -129.55900 -34.39200 -52.39200 1.000 36.62113 O ? C ? 76 1
   ATOM 3195 N . TRP D 119 ? -136.41700 -39.58300 -51.18400 1.000 27.02860 N ? C ? 77 1
   ATOM 3196 CA . TRP D 119 ? -137.46700 -40.57700 -51.26700 1.000 24.01197 C ? C ? 77 1
   ATOM 3197 C . TRP D 119 ? -138.78200 -39.88200 -50.98500 1.000 26.92384 C ? C ? 77 1
   ATOM 3198 O . TRP D 119 ? -138.81700 -38.84900 -50.31100 1.000 26.29855 O ? C ? 77 1
   ATOM 3199 CB . TRP D 119 ? -137.26800 -41.72400 -50.27200 1.000 19.07490 C ? C ? 77 1
   ATOM 3200 CG . TRP D 119 ? -135.89200 -42.23200 -50.19300 1.000 20.98851 C ? C ? 77 1
   ATOM 3201 CD1 . TRP D 119 ? -134.87100 -41.72400 -49.43900 1.000 24.89125 C ? C ? 77 1
   ATOM 3202 CD2 . TRP D 119 ? -135.36200 -43.36800 -50.87100 1.000 18.34045 C ? C ? 77 1
   ATOM 3203 NE1 . TRP D 119 ? -133.73400 -42.47600 -49.60600 1.000 21.31406 N ? C ? 77 1
   ATOM 3204 CE2 . TRP D 119 ? -134.00800 -43.49100 -50.48700 1.000 22.49397 C ? C ? 77 1
   ATOM 3205 CE3 . TRP D 119 ? -135.89900 -44.30300 -51.75700 1.000 22.62433 C ? C ? 77 1
   ATOM 3206 CZ2 . TRP D 119 ? -133.17900 -44.50700 -50.97600 1.000 23.15228 C ? C ? 77 1
   ATOM 3207 CZ3 . TRP D 119 ? -135.07600 -45.31200 -52.24200 1.000 24.61700 C ? C ? 77 1
   ATOM 3208 CH2 . TRP D 119 ? -133.73000 -45.40300 -51.85100 1.000 23.04998 C ? C ? 77 1
   ATOM 3209 N . SER D 120 ? -139.85700 -40.44900 -51.52500 1.000 26.97051 N ? C ? 78 1
   ATOM 3210 CA . SER D 120 ? -141.20500 -40.11000 -51.09000 1.000 34.18877 C ? C ? 78 1
   ATOM 3211 C . SER D 120 ? -142.10000 -41.32300 -51.33300 1.000 32.15459 C ? C ? 78 1
   ATOM 3212 O . SER D 120 ? -142.04700 -41.94100 -52.40100 1.000 27.18383 O ? C ? 78 1
   ATOM 3213 CB . SER D 120 ? -141.74200 -38.87400 -51.81700 1.000 30.08136 C ? C ? 78 1
   ATOM 3214 OG . SER D 120 ? -141.77900 -39.10400 -53.21300 1.000 35.27726 O ? C ? 78 1
   ATOM 3215 N . ALA D 121 ? -142.89000 -41.63000 -50.32600 1.000 35.01027 N ? C ? 79 1
   ATOM 3216 CA . ALA D 121 ? -143.81300 -42.76200 -50.39700 1.000 37.17236 C ? C ? 79 1
   ATOM 3217 C . ALA D 121 ? -145.20000 -42.18800 -50.15400 1.000 35.56236 C ? C ? 79 1
   ATOM 3218 O . ALA D 121 ? -145.28600 -41.04400 -49.70100 1.000 32.10649 O ? C ? 79 1
   ATOM 3219 CB . ALA D 121 ? -143.42200 -43.72400 -49.31800 1.000 40.73098 C ? C ? 79 1
   ATOM 3220 N . PRO D 122 ? -146.28000 -42.91500 -50.47200 1.000 35.07920 N ? C ? 80 1
   ATOM 3221 CA . PRO D 122 ? -147.60900 -42.43900 -50.17900 1.000 40.21765 C ? C ? 80 1
   ATOM 3222 C . PRO D 122 ? -147.88600 -42.02900 -48.73600 1.000 50.47020 C ? C ? 80 1
   ATOM 3223 O . PRO D 122 ? -147.24400 -42.50300 -47.83100 1.000 45.03875 O ? C ? 80 1
   ATOM 3224 CB . PRO D 122 ? -148.51900 -43.60300 -50.54600 1.000 37.61934 C ? C ? 80 1
   ATOM 3225 CG . PRO D 122 ? -147.74800 -44.36800 -51.56500 1.000 40.20986 C ? C ? 80 1
   ATOM 3226 CD . PRO D 122 ? -146.29500 -44.16800 -51.19700 1.000 37.69907 C ? C ? 80 1
   ATOM 3227 N . SER D 123 ? -148.90400 -41.20100 -48.57700 1.000 55.09170 N ? C ? 81 1
   ATOM 3228 CA . SER D 123 ? -149.29200 -40.71900 -47.23800 1.000 53.46266 C ? C ? 81 1
   ATOM 3229 C . SER D 123 ? -149.96400 -41.83900 -46.42500 1.000 57.15534 C ? C ? 81 1
   ATOM 3230 O . SER D 123 ? -149.54100 -42.03300 -45.27700 1.000 61.55595 O ? C ? 81 1
   ATOM 3231 CB . SER D 123 ? -150.14100 -39.49200 -47.39300 1.000 45.09993 C ? C ? 81 1
   ATOM 3232 OG . SER D 123 ? -149.39100 -38.43700 -47.96200 1.000 48.92916 O ? C ? 81 1
   ATOM 3233 N . ASP D 124 ? -150.96800 -42.53100 -46.96600 1.000 45.15621 N ? C ? 82 1
   ATOM 3234 CA . ASP D 124 ? -151.67600 -43.55600 -46.20900 1.000 49.20000 C ? C ? 82 1
   ATOM 3235 C . ASP D 124 ? -151.47200 -44.96900 -46.72100 1.000 60.99381 C ? C ? 82 1
   ATOM 3236 O . ASP D 124 ? -151.36300 -45.89600 -45.91000 1.000 58.04315 O ? C ? 82 1
   ATOM 3237 CB . ASP D 124 ? -153.17400 -43.26200 -46.15900 1.000 57.40092 C ? C ? 82 1
   ATOM 3238 CG . ASP D 124 ? -153.80700 -43.78700 -44.87500 1.000 81.09941 C ? C ? 82 1
   ATOM 3239 OD1 . ASP D 124 ? -153.03100 -44.22600 -43.99000 1.000 81.84035 O ? C ? 82 1
   ATOM 3240 OD2 . ASP D 124 ? -155.05400 -43.76400 -44.73800 1.000 68.16560 O ? C ? 82 1
   ATOM 3241 N . LYS D 125 ? -151.43300 -45.16900 -48.04200 1.000 64.06479 N ? C ? 83 1
   ATOM 3242 CA . LYS D 125 ? -151.26800 -46.49900 -48.64200 1.000 59.83588 C ? C ? 83 1
   ATOM 3243 C . LYS D 125 ? -149.83200 -46.99000 -48.45600 1.000 52.55722 C ? C ? 83 1
   ATOM 3244 O . LYS D 125 ? -149.00000 -46.93700 -49.36600 1.000 58.18096 O ? C ? 83 1
   ATOM 3245 CB . LYS D 125 ? -151.64400 -46.45900 -50.12300 1.000 54.14707 C ? C ? 83 1
   ATOM 3246 N . GLU D 126 ? -149.53300 -47.48900 -47.25100 1.000 47.91553 N ? C ? 84 1
   ATOM 3247 CA . GLU D 126 ? -148.18900 -47.99300 -46.98200 1.000 48.51148 C ? C ? 84 1
   ATOM 3248 C . GLU D 126 ? -147.93700 -49.29200 -47.73800 1.000 45.49004 C ? C ? 84 1
   ATOM 3249 O . GLU D 126 ? -148.84200 -50.10400 -47.93500 1.000 48.04469 O ? C ? 84 1
   ATOM 3250 CB . GLU D 126 ? -147.96200 -48.22400 -45.48500 1.000 53.84649 C ? C ? 84 1
   ATOM 3251 CG . GLU D 126 ? -146.53600 -48.68600 -45.14100 1.000 61.20325 C ? C ? 84 1
   ATOM 3252 CD . GLU D 126 ? -146.28700 -48.87300 -43.63100 1.000 80.67440 C ? C ? 84 1
   ATOM 3253 OE1 . GLU D 126 ? -147.23000 -48.68400 -42.82700 1.000 89.57647 O ? C ? 84 1
   ATOM 3254 OE2 . GLU D 126 ? -145.14800 -49.22100 -43.24700 1.000 77.34435 O ? C ? 84 1
   ATOM 3255 N . GLY D 127 ? -146.68700 -49.48800 -48.16200 1.000 45.82742 N ? C ? 85 1
   ATOM 3256 CA . GLY D 127 ? -146.34500 -50.62700 -48.99200 1.000 43.83316 C ? C ? 85 1
   ATOM 3257 C . GLY D 127 ? -146.78600 -50.53200 -50.43200 1.000 43.22342 C ? C ? 85 1
   ATOM 3258 O . GLY D 127 ? -146.95900 -51.56600 -51.09600 1.000 34.78634 O ? C ? 85 1
   ATOM 3259 N . TYR D 128 ? -146.96500 -49.30600 -50.94400 1.000 44.18130 N ? C ? 86 1
   ATOM 3260 CA . TYR D 128 ? -147.53800 -49.02000 -52.25100 1.000 37.28090 C ? C ? 86 1
   ATOM 3261 C . TYR D 128 ? -146.71300 -47.92400 -52.89600 1.000 39.58787 C ? C ? 86 1
   ATOM 3262 O . TYR D 128 ? -146.20800 -47.03600 -52.20600 1.000 40.19374 O ? C ? 86 1
   ATOM 3263 CB . TYR D 128 ? -149.00200 -48.57000 -52.11700 1.000 31.36107 C ? C ? 86 1
   ATOM 3264 CG . TYR D 128 ? -149.70600 -48.13100 -53.39300 1.000 32.86726 C ? C ? 86 1
   ATOM 3265 CD1 . TYR D 128 ? -149.94600 -49.03800 -54.43800 1.000 51.48746 C ? C ? 86 1
   ATOM 3266 CD2 . TYR D 128 ? -150.18800 -46.83600 -53.53900 1.000 33.28972 C ? C ? 86 1
   ATOM 3267 CE1 . TYR D 128 ? -150.63100 -48.65600 -55.62500 1.000 44.98523 C ? C ? 86 1
   ATOM 3268 CE2 . TYR D 128 ? -150.87000 -46.44200 -54.72100 1.000 44.41038 C ? C ? 86 1
   ATOM 3269 CZ . TYR D 128 ? -151.09300 -47.36300 -55.75800 1.000 45.83541 C ? C ? 86 1
   ATOM 3270 OH . TYR D 128 ? -151.76400 -47.01100 -56.92000 1.000 41.40300 O ? C ? 86 1
   ATOM 3271 N . SER D 129 ? -146.55700 -48.00300 -54.22800 1.000 37.30423 N ? C ? 87 1
   ATOM 3272 CA . SER D 129 ? -145.96100 -46.92000 -55.00800 1.000 26.67235 C ? C ? 87 1
   ATOM 3273 C . SER D 129 ? -144.59600 -46.50300 -54.47000 1.000 26.57217 C ? C ? 87 1
   ATOM 3274 O . SER D 129 ? -143.81000 -47.35300 -54.03700 1.000 27.38930 O ? C ? 87 1
   ATOM 3275 CB . SER D 129 ? -146.91800 -45.72500 -55.02900 1.000 23.58273 C ? C ? 87 1
   ATOM 3276 OG . SER D 129 ? -146.33800 -44.62300 -55.68500 1.000 23.00628 O ? C ? 87 1
   ATOM 3277 N . GLY D 130 ? -144.31300 -45.20000 -54.46400 1.000 25.15009 N ? C ? 88 1
   ATOM 3278 CA . GLY D 130 ? -143.07500 -44.69000 -53.90100 1.000 24.64550 C ? C ? 88 1
   ATOM 3279 C . GLY D 130 ? -141.91900 -44.67600 -54.88300 1.000 27.39384 C ? C ? 88 1
   ATOM 3280 O . GLY D 130 ? -141.61400 -45.70100 -55.50700 1.000 24.80447 O ? C ? 88 1
   ATOM 3281 N . VAL D 131 ? -141.27200 -43.51200 -55.02600 1.000 22.61740 N ? C ? 89 1
   ATOM 3282 CA . VAL D 131 ? -140.10500 -43.33700 -55.87600 1.000 18.45841 C ? C ? 89 1
   ATOM 3283 C . VAL D 131 ? -138.91900 -42.86300 -55.03900 1.000 17.80974 C ? C ? 89 1
   ATOM 3284 O . VAL D 131 ? -139.06200 -42.36100 -53.92300 1.000 24.13161 O ? C ? 89 1
   ATOM 3285 CB . VAL D 131 ? -140.37900 -42.35000 -57.02600 1.000 15.68455 C ? C ? 89 1
   ATOM 3286 CG1 . VAL D 131 ? -141.49900 -42.84800 -57.87500 1.000 18.75690 C ? C ? 89 1
   ATOM 3287 CG2 . VAL D 131 ? -140.72100 -41.00500 -56.48100 1.000 16.08130 C ? C ? 89 1
   ATOM 3288 N . GLY D 132 ? -137.73500 -43.04100 -55.59300 1.000 17.19392 N ? C ? 90 1
   ATOM 3289 CA . GLY D 132 ? -136.51900 -42.59800 -54.93700 1.000 18.84997 C ? C ? 90 1
   ATOM 3290 C . GLY D 132 ? -135.55000 -42.09700 -55.98000 1.000 25.84790 C ? C ? 90 1
   ATOM 3291 O . GLY D 132 ? -135.55500 -42.55200 -57.13100 1.000 26.84793 O ? C ? 90 1
   ATOM 3292 N . LEU D 133 ? -134.73300 -41.13200 -55.58600 1.000 18.89637 N ? C ? 91 1
   ATOM 3293 CA . LEU D 133 ? -133.68600 -40.59500 -56.43900 1.000 19.28037 C ? C ? 91 1
   ATOM 3294 C . LEU D 133 ? -132.39100 -40.63800 -55.65400 1.000 22.68098 C ? C ? 91 1
   ATOM 3295 O . LEU D 133 ? -132.34600 -40.18100 -54.50900 1.000 28.43487 O ? C ? 91 1
   ATOM 3296 CB . LEU D 133 ? -134.00800 -39.16800 -56.86400 1.000 21.50068 C ? C ? 91 1
   ATOM 3297 CG . LEU D 133 ? -133.16000 -38.48400 -57.93500 1.000 24.20682 C ? C ? 91 1
   ATOM 3298 CD1 . LEU D 133 ? -134.02600 -37.59400 -58.80800 1.000 21.10602 C ? C ? 91 1
   ATOM 3299 CD2 . LEU D 133 ? -132.05500 -37.66000 -57.29200 1.000 26.13620 C ? C ? 91 1
   ATOM 3300 N . LEU D 134 ? -131.34900 -41.18400 -56.27500 1.000 24.32479 N ? C ? 92 1
   ATOM 3301 CA . LEU D 134 ? -130.02100 -41.33300 -55.63500 1.000 25.73255 C ? C ? 92 1
   ATOM 3302 C . LEU D 134 ? -128.98400 -40.74300 -56.58400 1.000 24.11948 C ? C ? 92 1
   ATOM 3303 O . LEU D 134 ? -128.92900 -41.18500 -57.69600 1.000 27.33337 O ? C ? 92 1
   ATOM 3304 CB . LEU D 134 ? -129.73500 -42.81700 -55.39300 1.000 24.86042 C ? C ? 92 1
   ATOM 3305 CG . LEU D 134 ? -130.56100 -43.56300 -54.34900 1.000 23.88587 C ? C ? 92 1
   ATOM 3306 CD1 . LEU D 134 ? -131.88100 -44.03800 -54.92500 1.000 20.56008 C ? C ? 92 1
   ATOM 3307 CD2 . LEU D 134 ? -129.77900 -44.76300 -53.85300 1.000 25.60789 C ? C ? 92 1
   ATOM 3308 N . SER D 135 ? -128.19500 -39.77900 -56.13600 1.000 21.96341 N ? C ? 93 1
   ATOM 3309 CA . SER D 135 ? -127.23600 -39.10400 -57.04000 1.000 20.51826 C ? C ? 93 1
   ATOM 3310 C . SER D 135 ? -125.82300 -39.04900 -56.47900 1.000 23.70459 C ? C ? 93 1
   ATOM 3311 O . SER D 135 ? -125.67700 -39.10800 -55.27400 1.000 29.11862 O ? C ? 93 1
   ATOM 3312 CB . SER D 135 ? -127.70700 -37.73600 -57.43500 1.000 26.86081 C ? C ? 93 1
   ATOM 3313 OG . SER D 135 ? -127.81300 -36.89400 -56.30700 1.000 48.23165 O ? C ? 93 1
   ATOM 3314 N . ARG D 136 ? -124.83500 -38.91000 -57.36400 1.000 27.13123 N ? C ? 94 1
   ATOM 3315 CA . ARG D 136 ? -123.42300 -38.77500 -56.95700 1.000 27.09387 C ? C ? 94 1
   ATOM 3316 C . ARG D 136 ? -123.19500 -37.37200 -56.42900 1.000 29.52097 C ? C ? 94 1
   ATOM 3317 O . ARG D 136 ? -122.57000 -37.24000 -55.38400 1.000 28.90356 O ? C ? 94 1
   ATOM 3318 CB . ARG D 136 ? -122.49000 -38.95200 -58.14900 1.000 28.22275 C ? C ? 94 1
   ATOM 3319 CG . ARG D 136 ? -121.01400 -38.81000 -57.81500 1.000 34.18121 C ? C ? 94 1
   ATOM 3320 CD . ARG D 136 ? -120.08400 -39.06300 -58.98000 1.000 29.97761 C ? C ? 94 1
   ATOM 3321 NE . ARG D 136 ? -120.38100 -38.27700 -60.16400 1.000 35.81724 N ? C ? 94 1
   ATOM 3322 CZ . ARG D 136 ? -119.82900 -37.11000 -60.46600 1.000 35.45077 C ? C ? 94 1
   ATOM 3323 NH1 . ARG D 136 ? -118.94600 -36.55700 -59.65500 1.000 34.33281 N ? C ? 94 1
   ATOM 3324 NH2 . ARG D 136 ? -120.16500 -36.49700 -61.58200 1.000 32.42778 N ? C ? 94 1
   ATOM 3325 N . GLN D 137 ? -123.69600 -36.37600 -57.13900 1.000 23.32498 N ? C ? 95 1
   ATOM 3326 CA . GLN D 137 ? -123.54500 -35.03600 -56.59500 1.000 30.45937 C ? C ? 95 1
   ATOM 3327 C . GLN D 137 ? -124.87200 -34.51000 -56.05000 1.000 33.03858 C ? C ? 95 1
   ATOM 3328 O . GLN D 137 ? -125.95500 -34.90400 -56.47800 1.000 33.57955 O ? C ? 95 1
   ATOM 3329 CB . GLN D 137 ? -123.00700 -34.06900 -57.64400 1.000 30.62214 C ? C ? 95 1
   ATOM 3330 CG . GLN D 137 ? -121.67600 -34.43700 -58.22900 1.000 39.89205 C ? C ? 95 1
   ATOM 3331 CD . GLN D 137 ? -121.32700 -33.53700 -59.40000 1.000 40.92541 C ? C ? 95 1
   ATOM 3332 OE1 . GLN D 137 ? -120.50400 -32.63300 -59.26100 1.000 52.59671 O ? C ? 95 1
   ATOM 3333 NE2 . GLN D 137 ? -121.98400 -33.75300 -60.55000 1.000 24.64447 N ? C ? 95 1
   ATOM 3334 N . ALA D 138 ? -124.77100 -33.60300 -55.10000 1.000 32.19893 N ? C ? 96 1
   ATOM 3335 CA . ALA D 138 ? -125.96300 -33.00800 -54.54400 1.000 30.89891 C ? C ? 96 1
   ATOM 3336 C . ALA D 138 ? -126.70000 -32.24300 -55.63100 1.000 28.88318 C ? C ? 96 1
   ATOM 3337 O . ALA D 138 ? -126.06900 -31.53400 -56.42200 1.000 30.37038 O ? C ? 96 1
   ATOM 3338 CB . ALA D 138 ? -125.61100 -32.07900 -53.38600 1.000 22.54821 C ? C ? 96 1
   ATOM 3339 N . PRO D 139 ? -128.01300 -32.37700 -55.72100 1.000 33.63431 N ? C ? 97 1
   ATOM 3340 CA . PRO D 139 ? -128.80400 -31.47000 -56.56100 1.000 35.11534 C ? C ? 97 1
   ATOM 3341 C . PRO D 139 ? -128.78800 -30.05700 -56.00700 1.000 33.73512 C ? C ? 97 1
   ATOM 3342 O . PRO D 139 ? -128.42600 -29.80000 -54.85900 1.000 39.43130 O ? C ? 97 1
   ATOM 3343 CB . PRO D 139 ? -130.21700 -32.06500 -56.48900 1.000 29.84959 C ? C ? 97 1
   ATOM 3344 CG . PRO D 139 ? -129.97700 -33.50200 -56.14200 1.000 31.29355 C ? C ? 97 1
   ATOM 3345 CD . PRO D 139 ? -128.82400 -33.47800 -55.18900 1.000 27.50414 C ? C ? 97 1
   ATOM 3346 N . LEU D 140 ? -129.22500 -29.11700 -56.83500 1.000 27.93727 N ? C ? 98 1
   ATOM 3347 CA . LEU D 140 ? -129.41400 -27.76600 -56.32600 1.000 21.41199 C ? C ? 98 1
   ATOM 3348 C . LEU D 140 ? -130.77400 -27.56600 -55.67500 1.000 30.93308 C ? C ? 98 1
   ATOM 3349 O . LEU D 140 ? -130.89200 -26.74000 -54.76100 1.000 38.68665 O ? C ? 98 1
   ATOM 3350 CB . LEU D 140 ? -129.23200 -26.74300 -57.44600 1.000 24.78056 C ? C ? 98 1
   ATOM 3351 CG . LEU D 140 ? -127.90100 -26.83900 -58.18900 1.000 32.92130 C ? C ? 98 1
   ATOM 3352 CD1 . LEU D 140 ? -127.87500 -25.90200 -59.38500 1.000 28.73290 C ? C ? 98 1
   ATOM 3353 CD2 . LEU D 140 ? -126.72200 -26.57900 -57.25600 1.000 36.72405 C ? C ? 98 1
   ATOM 3354 N . LYS D 141 ? -131.80800 -28.31200 -56.11400 1.000 34.16517 N ? C ? 99 1
   ATOM 3355 CA . LYS D 141 ? -133.17300 -28.21500 -55.60400 1.000 26.49290 C ? C ? 99 1
   ATOM 3356 C . LYS D 141 ? -133.80100 -29.60200 -55.61900 1.000 23.56184 C ? C ? 99 1
   ATOM 3357 O . LYS D 141 ? -133.55600 -30.38300 -56.54100 1.000 24.00825 O ? C ? 99 1
   ATOM 3358 CB . LYS D 141 ? -134.03200 -27.24300 -56.45500 1.000 32.96248 C ? C ? 99 1
   ATOM 3359 CG . LYS D 141 ? -133.99300 -25.76800 -56.02300 1.000 37.45463 C ? C ? 99 1
   ATOM 3360 CD . LYS D 141 ? -133.81500 -24.82300 -57.22500 1.000 41.52202 C ? C ? 99 1
   ATOM 3361 CE . LYS D 141 ? -134.42600 -23.44200 -56.98000 1.000 45.51002 C ? C ? 99 1
   ATOM 3362 NZ . LYS D 141 ? -134.59300 -22.72300 -58.27600 1.000 43.56595 N ? C ? 99 1
   ATOM 3363 N . VAL D 142 ? -134.62100 -29.91600 -54.61400 1.000 27.48232 N ? C ? 100 1
   ATOM 3364 CA . VAL D 142 ? -135.35100 -31.18200 -54.60000 1.000 24.64472 C ? C ? 100 1
   ATOM 3365 C . VAL D 142 ? -136.76300 -30.94900 -54.08900 1.000 24.80221 C ? C ? 100 1
   ATOM 3366 O . VAL D 142 ? -136.96400 -30.27800 -53.07500 1.000 29.73949 O ? C ? 100 1
   ATOM 3367 CB . VAL D 142 ? -134.65400 -32.25800 -53.75200 1.000 22.61420 C ? C ? 100 1
   ATOM 3368 CG1 . VAL D 142 ? -135.62300 -33.38300 -53.45900 1.000 25.79042 C ? C ? 100 1
   ATOM 3369 CG2 . VAL D 142 ? -133.44400 -32.78900 -54.48700 1.000 23.36843 C ? C ? 100 1
   ATOM 3370 N . SER D 143 ? -137.74000 -31.51700 -54.78600 1.000 27.37748 N ? C ? 101 1
   ATOM 3371 CA . SER D 143 ? -139.14200 -31.32800 -54.45800 1.000 25.56758 C ? C ? 101 1
   ATOM 3372 C . SER D 143 ? -139.91300 -32.57100 -54.87800 1.000 28.73030 C ? C ? 101 1
   ATOM 3373 O . SER D 143 ? -139.38400 -33.45700 -55.56200 1.000 24.73312 O ? C ? 101 1
   ATOM 3374 CB . SER D 143 ? -139.71600 -30.11000 -55.16600 1.000 22.76822 C ? C ? 101 1
   ATOM 3375 OG . SER D 143 ? -139.86000 -30.40700 -56.54600 1.000 25.61536 O ? C ? 101 1
   ATOM 3376 N . TYR D 144 ? -141.19600 -32.59700 -54.50300 1.000 26.83972 N ? C ? 102 1
   ATOM 3377 CA . TYR D 144 ? -142.03800 -33.77400 -54.65700 1.000 21.29046 C ? C ? 102 1
   ATOM 3378 C . TYR D 144 ? -143.38900 -33.38900 -55.22300 1.000 21.15897 C ? C ? 102 1
   ATOM 3379 O . TYR D 144 ? -143.92200 -32.31200 -54.95900 1.000 23.19359 O ? C ? 102 1
   ATOM 3380 CB . TYR D 144 ? -142.21400 -34.50400 -53.33000 1.000 19.41371 C ? C ? 102 1
   ATOM 3381 CG . TYR D 144 ? -140.86700 -34.78600 -52.73300 1.000 23.95992 C ? C ? 102 1
   ATOM 3382 CD1 . TYR D 144 ? -140.30400 -33.93700 -51.78700 1.000 18.77098 C ? C ? 102 1
   ATOM 3383 CD2 . TYR D 144 ? -140.12500 -35.87800 -53.16300 1.000 27.52123 C ? C ? 102 1
   ATOM 3384 CE1 . TYR D 144 ? -139.05700 -34.19300 -51.26800 1.000 21.51285 C ? C ? 102 1
   ATOM 3385 CE2 . TYR D 144 ? -138.87100 -36.14700 -52.64400 1.000 27.12154 C ? C ? 102 1
   ATOM 3386 CZ . TYR D 144 ? -138.33600 -35.30400 -51.70400 1.000 23.33793 C ? C ? 102 1
   ATOM 3387 OH . TYR D 144 ? -137.06500 -35.58400 -51.23600 1.000 18.56501 O ? C ? 102 1
   ATOM 3388 N . GLY D 145 ? -143.92400 -34.27700 -56.02500 1.000 25.67904 N ? C ? 103 1
   ATOM 3389 CA . GLY D 145 ? -145.20500 -34.04300 -56.63100 1.000 29.14313 C ? C ? 103 1
   ATOM 3390 C . GLY D 145 ? -145.17000 -33.00500 -57.73400 1.000 31.17552 C ? C ? 103 1
   ATOM 3391 O . GLY D 145 ? -144.12700 -32.55200 -58.20000 1.000 29.87084 O ? C ? 103 1
   ATOM 3392 N . ILE D 146 ? -146.37100 -32.63900 -58.16500 1.000 36.51315 N ? C ? 104 1
   ATOM 3393 CA . ILE D 146 ? -146.57500 -31.68900 -59.24700 1.000 31.18035 C ? C ? 104 1
   ATOM 3394 C . ILE D 146 ? -147.43000 -30.49200 -58.81000 1.000 39.94862 C ? C ? 104 1
   ATOM 3395 O . ILE D 146 ? -148.00200 -29.82400 -59.65800 1.000 39.29386 O ? C ? 104 1
   ATOM 3396 CB . ILE D 146 ? -147.19400 -32.38400 -60.48000 1.000 30.41663 C ? C ? 104 1
   ATOM 3397 CG1 . ILE D 146 ? -148.62900 -32.85800 -60.21300 1.000 32.64527 C ? C ? 104 1
   ATOM 3398 CG2 . ILE D 146 ? -146.38100 -33.60200 -60.89000 1.000 31.98852 C ? C ? 104 1
   ATOM 3399 CD1 . ILE D 146 ? -149.09900 -33.95400 -61.16800 1.000 28.55664 C ? C ? 104 1
   ATOM 3400 N . GLY D 147 ? -147.50200 -30.17000 -57.53300 1.000 38.96935 N ? C ? 105 1
   ATOM 3401 CA . GLY D 147 ? -148.32900 -29.00900 -57.19000 1.000 35.27886 C ? C ? 105 1
   ATOM 3402 C . GLY D 147 ? -149.78700 -29.29100 -57.43800 1.000 47.33447 C ? C ? 105 1
   ATOM 3403 O . GLY D 147 ? -150.43700 -28.45400 -58.06100 1.000 57.33560 O ? C ? 105 1
   ATOM 3404 N . ASP D 148 ? -150.27400 -30.43700 -56.99000 1.000 50.88341 N ? C ? 106 1
   ATOM 3405 CA . ASP D 148 ? -151.70200 -30.81000 -57.08800 1.000 44.10748 C ? C ? 106 1
   ATOM 3406 C . ASP D 148 ? -151.92600 -31.85600 -56.01100 1.000 42.16749 C ? C ? 106 1
   ATOM 3407 O . ASP D 148 ? -151.49000 -32.97000 -56.21800 1.000 55.76198 O ? C ? 106 1
   ATOM 3408 CB . ASP D 148 ? -152.05100 -31.35700 -58.46500 1.000 42.17446 C ? C ? 106 1
   ATOM 3409 CG . ASP D 148 ? -153.44500 -30.97500 -58.92000 1.000 60.43194 C ? C ? 106 1
   ATOM 3410 OD1 . ASP D 148 ? -153.66500 -30.92300 -60.14000 1.000 60.40455 O ? C ? 106 1
   ATOM 3411 OD2 . ASP D 148 ? -154.29600 -30.73000 -58.04900 1.000 66.94617 O ? C ? 106 1
   ATOM 3412 N . GLU D 149 ? -152.51400 -31.47800 -54.88300 1.000 42.41133 N ? C ? 107 1
   ATOM 3413 CA . GLU D 149 ? -152.73000 -32.42300 -53.75800 1.000 56.33116 C ? C ? 107 1
   ATOM 3414 C . GLU D 149 ? -153.44400 -33.64700 -54.30400 1.000 50.94156 C ? C ? 107 1
   ATOM 3415 O . GLU D 149 ? -153.17200 -34.74400 -53.85800 1.000 52.02480 O ? C ? 107 1
   ATOM 3416 CB . GLU D 149 ? -153.55500 -31.74700 -52.66600 1.000 55.71069 C ? C ? 107 1
   ATOM 3417 CG . GLU D 149 ? -152.75500 -30.76500 -51.82900 1.000 70.24914 C ? C ? 107 1
   ATOM 3418 CD . GLU D 149 ? -151.76500 -31.38200 -50.85500 1.000 84.61598 C ? C ? 107 1
   ATOM 3419 OE1 . GLU D 149 ? -150.66500 -31.76600 -51.29200 1.000 75.86147 O ? C ? 107 1
   ATOM 3420 OE2 . GLU D 149 ? -152.09400 -31.47000 -49.65700 1.000 89.08664 O ? C ? 107 1
   ATOM 3421 N . GLU D 150 ? -154.28700 -33.43200 -55.31100 1.000 47.68564 N ? C ? 108 1
   ATOM 3422 CA . GLU D 150 ? -155.10100 -34.53300 -55.88100 1.000 48.29746 C ? C ? 108 1
   ATOM 3423 C . GLU D 150 ? -154.21900 -35.57900 -56.54000 1.000 48.72501 C ? C ? 108 1
   ATOM 3424 O . GLU D 150 ? -154.61300 -36.74500 -56.57200 1.000 53.73838 O ? C ? 108 1
   ATOM 3425 CB . GLU D 150 ? -156.01400 -33.96100 -56.96200 1.000 44.17653 C ? C ? 108 1
   ATOM 3426 CG . GLU D 150 ? -157.19700 -34.84900 -57.29700 1.000 60.72147 C ? C ? 108 1
   ATOM 3427 CD . GLU D 150 ? -157.59300 -34.86900 -58.76300 1.000 72.90944 C ? C ? 108 1
   ATOM 3428 OE1 . GLU D 150 ? -157.49400 -33.81100 -59.41200 1.000 64.40231 O ? C ? 108 1
   ATOM 3429 OE2 . GLU D 150 ? -158.00400 -35.94000 -59.25100 1.000 65.29715 O ? C ? 108 1
   ATOM 3430 N . HIS D 151 ? -153.05900 -35.18100 -57.02100 1.000 49.36702 N ? C ? 109 1
   ATOM 3431 CA . HIS D 151 ? -152.25100 -36.10700 -57.83900 1.000 45.25657 C ? C ? 109 1
   ATOM 3432 C . HIS D 151 ? -151.00600 -36.60500 -57.11400 1.000 42.04428 C ? C ? 109 1
   ATOM 3433 O . HIS D 151 ? -150.43500 -37.58400 -57.57100 1.000 43.79222 O ? C ? 109 1
   ATOM 3434 CB . HIS D 151 ? -151.99700 -35.41500 -59.17900 1.000 38.37972 C ? C ? 109 1
   ATOM 3435 CG . HIS D 151 ? -153.22600 -35.26700 -60.00100 1.000 39.51903 C ? C ? 109 1
   ATOM 3436 ND1 . HIS D 151 ? -154.00200 -36.34000 -60.35400 1.000 40.55434 N ? C ? 109 1
   ATOM 3437 CD2 . HIS D 151 ? -153.82500 -34.18100 -60.52100 1.000 42.74798 C ? C ? 109 1
   ATOM 3438 CE1 . HIS D 151 ? -155.02000 -35.92700 -61.06900 1.000 45.19257 C ? C ? 109 1
   ATOM 3439 NE2 . HIS D 151 ? -154.93000 -34.60800 -61.19300 1.000 48.86419 N ? C ? 109 1
   ATOM 3440 N . ASP D 152 ? -150.64200 -35.99400 -55.99700 1.000 46.73156 N ? C ? 110 1
   ATOM 3441 CA . ASP D 152 ? -149.37600 -36.41700 -55.35200 1.000 59.08866 C ? C ? 110 1
   ATOM 3442 C . ASP D 152 ? -149.52300 -36.67400 -53.85900 1.000 51.46385 C ? C ? 110 1
   ATOM 3443 O . ASP D 152 ? -148.89600 -35.98400 -53.05900 1.000 47.97463 O ? C ? 110 1
   ATOM 3444 CB . ASP D 152 ? -148.20700 -35.55700 -55.79600 1.000 56.21033 C ? C ? 110 1
   ATOM 3445 CG . ASP D 152 ? -148.66800 -34.14000 -55.78000 1.000 49.55565 C ? C ? 110 1
   ATOM 3446 OD1 . ASP D 152 ? -149.20900 -33.75800 -54.74100 1.000 54.49927 O ? C ? 110 1
   ATOM 3447 OD2 . ASP D 152 ? -148.54300 -33.46700 -56.80100 1.000 42.24121 O ? C ? 110 1
   ATOM 3448 N . GLN D 153 ? -150.27700 -37.70300 -53.52800 1.000 56.84549 N ? C ? 111 1
   ATOM 3449 CA . GLN D 153 ? -150.38600 -38.15800 -52.13400 1.000 55.98227 C ? C ? 111 1
   ATOM 3450 C . GLN D 153 ? -149.92900 -39.59600 -52.23600 1.000 43.82825 C ? C ? 111 1
   ATOM 3451 O . GLN D 153 ? -150.00400 -40.29300 -51.24300 1.000 45.22671 O ? C ? 111 1
   ATOM 3452 CB . GLN D 153 ? -151.86200 -38.20000 -51.74000 1.000 60.18540 C ? C ? 111 1
   ATOM 3453 CG . GLN D 153 ? -152.54700 -36.85000 -51.61400 1.000 49.37094 C ? C ? 111 1
   ATOM 3454 CD . GLN D 153 ? -151.88700 -35.90000 -50.64800 1.000 66.64470 C ? C ? 111 1
   ATOM 3455 OE1 . GLN D 153 ? -151.65900 -34.73700 -50.96000 1.000 66.75531 O ? C ? 111 1
   ATOM 3456 NE2 . GLN D 153 ? -151.58800 -36.38500 -49.45500 1.000 72.12182 N ? C ? 111 1
   ATOM 3457 N . GLU D 154 ? -149.48300 -40.00000 -53.42400 1.000 39.98618 N ? C ? 112 1
   ATOM 3458 CA . GLU D 154 ? -149.15200 -41.42600 -53.65700 1.000 36.44544 C ? C ? 112 1
   ATOM 3459 C . GLU D 154 ? -147.65800 -41.58800 -53.91800 1.000 30.22273 C ? C ? 112 1
   ATOM 3460 O . GLU D 154 ? -147.29200 -42.62400 -54.39500 1.000 31.76105 O ? C ? 112 1
   ATOM 3461 CB . GLU D 154 ? -150.06200 -41.97200 -54.75600 1.000 34.39667 C ? C ? 112 1
   ATOM 3462 CG . GLU D 154 ? -151.42500 -42.41300 -54.28700 1.000 40.32050 C ? C ? 112 1
   ATOM 3463 CD . GLU D 154 ? -152.33600 -42.73400 -55.45500 1.000 54.82931 C ? C ? 112 1
   ATOM 3464 OE1 . GLU D 154 ? -153.53200 -42.96800 -55.22500 1.000 61.48294 O ? C ? 112 1
   ATOM 3465 OE2 . GLU D 154 ? -151.84400 -42.73800 -56.59100 1.000 45.94511 O ? C ? 112 1
   ATOM 3466 N . GLY D 155 ? -146.85200 -40.58800 -53.58500 1.000 27.52875 N ? C ? 113 1
   ATOM 3467 CA . GLY D 155 ? -145.38600 -40.67200 -53.72000 1.000 27.83522 C ? C ? 113 1
   ATOM 3468 C . GLY D 155 ? -144.93200 -41.09000 -55.09000 1.000 28.49322 C ? C ? 113 1
   ATOM 3469 O . GLY D 155 ? -144.16800 -42.03700 -55.18600 1.000 23.73021 O ? C ? 113 1
   ATOM 3470 N . ARG D 156 ? -145.32100 -40.34000 -56.11200 1.000 29.33216 N ? C ? 114 1
   ATOM 3471 CA . ARG D 156 ? -145.02600 -40.80900 -57.45700 1.000 20.01557 C ? C ? 114 1
   ATOM 3472 C . ARG D 156 ? -143.98400 -39.99500 -58.20000 1.000 21.37704 C ? C ? 114 1
   ATOM 3473 O . ARG D 156 ? -143.58800 -40.40600 -59.29600 1.000 21.35816 O ? C ? 114 1
   ATOM 3474 CB . ARG D 156 ? -146.29900 -40.82100 -58.31000 1.000 17.46260 C ? C ? 114 1
   ATOM 3475 CG . ARG D 156 ? -147.48700 -41.48700 -57.65400 1.000 21.82716 C ? C ? 114 1
   ATOM 3476 CD . ARG D 156 ? -148.48800 -41.90700 -58.72000 1.000 26.41797 C ? C ? 114 1
   ATOM 3477 NE . ARG D 156 ? -149.39300 -42.98400 -58.29600 1.000 34.28099 N ? C ? 114 1
   ATOM 3478 CZ . ARG D 156 ? -149.29500 -44.26500 -58.67200 1.000 31.75062 C ? C ? 114 1
   ATOM 3479 NH1 . ARG D 156 ? -148.30800 -44.67300 -59.47800 1.000 28.50012 N ? C ? 114 1
   ATOM 3480 NH2 . ARG D 156 ? -150.19400 -45.14500 -58.23300 1.000 30.21284 N ? C ? 114 1
   ATOM 3481 N . VAL D 157 ? -143.53500 -38.85900 -57.66600 1.000 24.66755 N ? C ? 115 1
   ATOM 3482 CA . VAL D 157 ? -142.75100 -37.92700 -58.47800 1.000 20.06808 C ? C ? 115 1
   ATOM 3483 C . VAL D 157 ? -141.73000 -37.20600 -57.60200 1.000 22.99930 C ? C ? 115 1
   ATOM 3484 O . VAL D 157 ? -142.08700 -36.59300 -56.59200 1.000 24.33843 O ? C ? 115 1
   ATOM 3485 CB . VAL D 157 ? -143.66000 -36.91600 -59.21200 1.000 17.23040 C ? C ? 115 1
   ATOM 3486 CG1 . VAL D 157 ? -142.85200 -35.74100 -59.67000 1.000 28.66367 C ? C ? 115 1
   ATOM 3487 CG2 . VAL D 157 ? -144.32500 -37.54900 -60.43100 1.000 17.11071 C ? C ? 115 1
   ATOM 3488 N . ILE D 158 ? -140.45500 -37.28000 -58.00200 1.000 23.05243 N ? C ? 116 1
   ATOM 3489 CA . ILE D 158 ? -139.36400 -36.49300 -57.43100 1.000 18.48239 C ? C ? 116 1
   ATOM 3490 C . ILE D 158 ? -138.80200 -35.59000 -58.51900 1.000 22.34262 C ? C ? 116 1
   ATOM 3491 O . ILE D 158 ? -138.59800 -36.03900 -59.65500 1.000 26.95216 O ? C ? 116 1
   ATOM 3492 CB . ILE D 158 ? -138.22600 -37.36900 -56.87800 1.000 18.05164 C ? C ? 116 1
   ATOM 3493 CG1 . ILE D 158 ? -138.64400 -38.15400 -55.65600 1.000 18.62036 C ? C ? 116 1
   ATOM 3494 CG2 . ILE D 158 ? -137.07300 -36.51100 -56.47500 1.000 22.14171 C ? C ? 116 1
   ATOM 3495 CD1 . ILE D 158 ? -137.68600 -39.30000 -55.37000 1.000 23.40849 C ? C ? 116 1
   ATOM 3496 N . VAL D 159 ? -138.52400 -34.33100 -58.16500 1.000 29.44096 N ? C ? 117 1
   ATOM 3497 CA . VAL D 159 ? -137.94800 -33.33400 -59.07000 1.000 23.29925 C ? C ? 117 1
   ATOM 3498 C . VAL D 159 ? -136.59400 -32.92200 -58.51900 1.000 21.46879 C ? C ? 117 1
   ATOM 3499 O . VAL D 159 ? -136.48500 -32.61300 -57.32700 1.000 25.23522 O ? C ? 117 1
   ATOM 3500 CB . VAL D 159 ? -138.85000 -32.09600 -59.20700 1.000 22.23177 C ? C ? 117 1
   ATOM 3501 CG1 . VAL D 159 ? -138.32600 -31.19200 -60.30900 1.000 24.78961 C ? C ? 117 1
   ATOM 3502 CG2 . VAL D 159 ? -140.30600 -32.50700 -59.45600 1.000 22.76973 C ? C ? 117 1
   ATOM 3503 N . ALA D 160 ? -135.57100 -32.89800 -59.37800 1.000 20.52208 N ? C ? 118 1
   ATOM 3504 CA . ALA D 160 ? -134.19700 -32.64500 -58.92900 1.000 21.22455 C ? C ? 118 1
   ATOM 3505 C . ALA D 160 ? -133.47900 -31.75400 -59.93700 1.000 23.20761 C ? C ? 118 1
   ATOM 3506 O . ALA D 160 ? -133.21100 -32.18900 -61.06100 1.000 24.07374 O ? C ? 118 1
   ATOM 3507 CB . ALA D 160 ? -133.43200 -33.95400 -58.73400 1.000 17.34370 C ? C ? 118 1
   ATOM 3508 N . GLU D 161 ? -133.15500 -30.51800 -59.54100 1.000 22.29392 N ? C ? 119 1
   ATOM 3509 CA . GLU D 161 ? -132.52200 -29.55600 -60.43800 1.000 24.15486 C ? C ? 119 1
   ATOM 3510 C . GLU D 161 ? -131.02600 -29.59300 -60.21200 1.000 28.68371 C ? C ? 119 1
   ATOM 3511 O . GLU D 161 ? -130.56200 -29.44000 -59.07200 1.000 29.63820 O ? C ? 119 1
   ATOM 3512 CB . GLU D 161 ? -133.03800 -28.13100 -60.22100 1.000 22.64304 C ? C ? 119 1
   ATOM 3513 CG . GLU D 161 ? -132.34300 -27.08500 -61.10800 1.000 29.24836 C ? C ? 119 1
   ATOM 3514 CD . GLU D 161 ? -132.97600 -25.68800 -61.04200 1.000 43.49916 C ? C ? 119 1
   ATOM 3515 OE1 . GLU D 161 ? -132.22900 -24.68300 -61.19300 1.000 43.79067 O ? C ? 119 1
   ATOM 3516 OE2 . GLU D 161 ? -134.21300 -25.59500 -60.84400 1.000 45.80840 O ? C ? 119 1
   ATOM 3517 N . PHE D 162 ? -130.27800 -29.80700 -61.29300 1.000 28.25770 N ? C ? 120 1
   ATOM 3518 CA . PHE D 162 ? -128.82100 -29.76800 -61.28800 1.000 31.79182 C ? C ? 120 1
   ATOM 3519 C . PHE D 162 ? -128.34700 -28.48500 -61.99500 1.000 33.64741 C ? C ? 120 1
   ATOM 3520 O . PHE D 162 ? -129.15600 -27.63300 -62.39700 1.000 34.93990 O ? C ? 120 1
   ATOM 3521 CB . PHE D 162 ? -128.27100 -31.05600 -61.92100 1.000 21.32902 C ? C ? 120 1
   ATOM 3522 CG . PHE D 162 ? -128.64300 -32.33000 -61.16800 1.000 24.04251 C ? C ? 120 1
   ATOM 3523 CD1 . PHE D 162 ? -127.79100 -32.88900 -60.22900 1.000 29.71522 C ? C ? 120 1
   ATOM 3524 CD2 . PHE D 162 ? -129.84600 -32.96600 -61.40100 1.000 25.80578 C ? C ? 120 1
   ATOM 3525 CE1 . PHE D 162 ? -128.13400 -34.07100 -59.53500 1.000 24.48403 C ? C ? 120 1
   ATOM 3526 CE2 . PHE D 162 ? -130.18900 -34.14200 -60.71200 1.000 24.82858 C ? C ? 120 1
   ATOM 3527 CZ . PHE D 162 ? -129.32100 -34.69300 -59.78300 1.000 23.24582 C ? C ? 120 1
   ATOM 3528 N . ASP D 163 ? -127.02300 -28.33200 -62.13400 1.000 41.86112 N ? C ? 121 1
   ATOM 3529 CA . ASP D 163 ? -126.47200 -27.10100 -62.69800 1.000 42.59728 C ? C ? 121 1
   ATOM 3530 C . ASP D 163 ? -126.95400 -26.85400 -64.11800 1.000 39.54166 C ? C ? 121 1
   ATOM 3531 O . ASP D 163 ? -127.13900 -25.70300 -64.52700 1.000 45.52500 O ? C ? 121 1
   ATOM 3532 CB . ASP D 163 ? -124.94400 -27.13200 -62.66800 1.000 36.34591 C ? C ? 121 1
   ATOM 3533 CG . ASP D 163 ? -124.40300 -27.00200 -61.27500 1.000 61.15045 C ? C ? 121 1
   ATOM 3534 OD1 . ASP D 163 ? -125.19100 -26.60500 -60.39000 1.000 74.42500 O ? C ? 121 1
   ATOM 3535 OD2 . ASP D 163 ? -123.18800 -27.24800 -61.08200 1.000 64.16100 O ? C ? 121 1
   ATOM 3536 N . SER D 164 ? -127.15600 -27.91400 -64.88600 1.000 39.00653 N ? C ? 122 1
   ATOM 3537 CA . SER D 164 ? -127.34000 -27.78900 -66.31500 1.000 30.63573 C ? C ? 122 1
   ATOM 3538 C . SER D 164 ? -128.65900 -28.35200 -66.82500 1.000 32.60911 C ? C ? 122 1
   ATOM 3539 O . SER D 164 ? -128.96200 -28.17800 -68.00900 1.000 30.88091 O ? C ? 122 1
   ATOM 3540 CB . SER D 164 ? -126.17700 -28.48000 -67.03800 1.000 29.94514 C ? C ? 122 1
   ATOM 3541 OG . SER D 164 ? -126.48700 -28.70900 -68.39500 1.000 45.68979 O ? C ? 122 1
   ATOM 3542 N . PHE D 165 ? -129.45500 -29.00600 -65.98300 1.000 35.76138 N ? C ? 123 1
   ATOM 3543 CA . PHE D 165 ? -130.72500 -29.55700 -66.44000 1.000 34.74699 C ? C ? 123 1
   ATOM 3544 C . PHE D 165 ? -131.60600 -29.85200 -65.23800 1.000 29.42151 C ? C ? 123 1
   ATOM 3545 O . PHE D 165 ? -131.16300 -29.81400 -64.09100 1.000 32.76298 O ? C ? 123 1
   ATOM 3546 CB . PHE D 165 ? -130.52300 -30.82300 -67.26100 1.000 25.58714 C ? C ? 123 1
   ATOM 3547 CG . PHE D 165 ? -130.04600 -31.97700 -66.45400 1.000 23.26645 C ? C ? 123 1
   ATOM 3548 CD1 . PHE D 165 ? -130.87500 -33.05900 -66.22000 1.000 23.41827 C ? C ? 123 1
   ATOM 3549 CD2 . PHE D 165 ? -128.76900 -31.97700 -65.91300 1.000 28.93613 C ? C ? 123 1
   ATOM 3550 CE1 . PHE D 165 ? -130.43800 -34.14200 -65.46300 1.000 27.41008 C ? C ? 123 1
   ATOM 3551 CE2 . PHE D 165 ? -128.31500 -33.04800 -65.15700 1.000 33.84348 C ? C ? 123 1
   ATOM 3552 CZ . PHE D 165 ? -129.15200 -34.13500 -64.92600 1.000 34.41526 C ? C ? 123 1
   ATOM 3553 N . VAL D 166 ? -132.86600 -30.15700 -65.53000 1.000 28.76639 N ? C ? 124 1
   ATOM 3554 CA . VAL D 166 ? -133.87000 -30.50100 -64.53200 1.000 22.91123 C ? C ? 124 1
   ATOM 3555 C . VAL D 166 ? -134.29500 -31.93400 -64.79300 1.000 22.82739 C ? C ? 124 1
   ATOM 3556 O . VAL D 166 ? -134.73600 -32.26600 -65.90300 1.000 29.20566 O ? C ? 124 1
   ATOM 3557 CB . VAL D 166 ? -135.07800 -29.55700 -64.59200 1.000 19.31089 C ? C ? 124 1
   ATOM 3558 CG1 . VAL D 166 ? -136.21300 -30.10800 -63.74900 1.000 19.98860 C ? C ? 124 1
   ATOM 3559 CG2 . VAL D 166 ? -134.67200 -28.19500 -64.10400 1.000 30.01132 C ? C ? 124 1
   ATOM 3560 N . LEU D 167 ? -134.16900 -32.78000 -63.78200 1.000 21.68042 N ? C ? 125 1
   ATOM 3561 CA . LEU D 167 ? -134.51300 -34.19200 -63.89700 1.000 24.57108 C ? C ? 125 1
   ATOM 3562 C . LEU D 167 ? -135.81300 -34.46700 -63.14900 1.000 21.57920 C ? C ? 125 1
   ATOM 3563 O . LEU D 167 ? -135.99200 -34.02000 -62.00900 1.000 22.65604 O ? C ? 125 1
   ATOM 3564 CB . LEU D 167 ? -133.37400 -35.05500 -63.35600 1.000 20.20648 C ? C ? 125 1
   ATOM 3565 CG . LEU D 167 ? -133.70600 -36.51600 -63.07700 1.000 24.56716 C ? C ? 125 1
   ATOM 3566 CD1 . LEU D 167 ? -134.00900 -37.25400 -64.36800 1.000 17.49799 C ? C ? 125 1
   ATOM 3567 CD2 . LEU D 167 ? -132.54500 -37.17200 -62.32800 1.000 21.57495 C ? C ? 125 1
   ATOM 3568 N . VAL D 168 ? -136.72800 -35.17500 -63.79300 1.000 18.50126 N ? C ? 126 1
   ATOM 3569 CA . VAL D 168 ? -137.97700 -35.58400 -63.16000 1.000 20.37934 C ? C ? 126 1
   ATOM 3570 C . VAL D 168 ? -138.07600 -37.09000 -63.27100 1.000 23.39396 C ? C ? 126 1
   ATOM 3571 O . VAL D 168 ? -137.98400 -37.64400 -64.37300 1.000 21.88750 O ? C ? 126 1
   ATOM 3572 CB . VAL D 168 ? -139.22200 -34.93700 -63.79800 1.000 19.99113 C ? C ? 126 1
   ATOM 3573 CG1 . VAL D 168 ? -140.47600 -35.42300 -63.09100 1.000 18.18843 C ? C ? 126 1
   ATOM 3574 CG2 . VAL D 168 ? -139.14000 -33.43300 -63.73300 1.000 18.98744 C ? C ? 126 1
   ATOM 3575 N . THR D 169 ? -138.28400 -37.75500 -62.14800 1.000 21.71681 N ? C ? 127 1
   ATOM 3576 CA . THR D 169 ? -138.60200 -39.17000 -62.20000 1.000 21.51121 C ? C ? 127 1
   ATOM 3577 C . THR D 169 ? -140.02200 -39.38300 -61.67900 1.000 21.72973 C ? C ? 127 1
   ATOM 3578 O . THR D 169 ? -140.47400 -38.68600 -60.75700 1.000 20.11837 O ? C ? 127 1
   ATOM 3579 CB . THR D 169 ? -137.58900 -39.99500 -61.43100 1.000 18.66703 C ? C ? 127 1
   ATOM 3580 OG1 . THR D 169 ? -137.83600 -41.37600 -61.69600 1.000 26.31667 O ? C ? 127 1
   ATOM 3581 CG2 . THR D 169 ? -137.71200 -39.75000 -59.95000 1.000 17.93125 C ? C ? 127 1
   ATOM 3582 N . ALA D 170 ? -140.73900 -40.31100 -62.31500 1.000 15.86081 N ? C ? 128 1
   ATOM 3583 CA . ALA D 170 ? -142.17100 -40.45900 -62.10300 1.000 17.57980 C ? C ? 128 1
   ATOM 3584 C . ALA D 170 ? -142.56300 -41.93200 -62.11200 1.000 20.85550 C ? C ? 128 1
   ATOM 3585 O . ALA D 170 ? -142.04200 -42.71500 -62.91400 1.000 17.63493 O ? C ? 128 1
   ATOM 3586 CB . ALA D 170 ? -142.95100 -39.70800 -63.17600 1.000 18.99405 C ? C ? 128 1
   ATOM 3587 N . TYR D 171 ? -143.46800 -42.30700 -61.19500 1.000 20.51092 N ? C ? 129 1
   ATOM 3588 CA . TYR D 171 ? -144.16000 -43.59900 -61.22200 1.000 18.61548 C ? C ? 129 1
   ATOM 3589 C . TYR D 171 ? -145.62300 -43.31500 -61.54100 1.000 22.94623 C ? C ? 129 1
   ATOM 3590 O . TYR D 171 ? -146.43800 -43.15700 -60.63100 1.000 28.36054 O ? C ? 129 1
   ATOM 3591 CB . TYR D 171 ? -144.03000 -44.34700 -59.90600 1.000 16.56869 C ? C ? 129 1
   ATOM 3592 CG . TYR D 171 ? -144.81200 -45.64600 -59.86300 1.000 18.51186 C ? C ? 129 1
   ATOM 3593 CD1 . TYR D 171 ? -145.50300 -46.03400 -58.72700 1.000 23.26795 C ? C ? 129 1
   ATOM 3594 CD2 . TYR D 171 ? -144.87800 -46.47400 -60.97000 1.000 23.65540 C ? C ? 129 1
   ATOM 3595 CE1 . TYR D 171 ? -146.22400 -47.23000 -58.69700 1.000 27.57344 C ? C ? 129 1
   ATOM 3596 CE2 . TYR D 171 ? -145.58900 -47.66400 -60.95300 1.000 21.07624 C ? C ? 129 1
   ATOM 3597 CZ . TYR D 171 ? -146.25800 -48.04000 -59.81900 1.000 28.22508 C ? C ? 129 1
   ATOM 3598 OH . TYR D 171 ? -146.96800 -49.22900 -59.80900 1.000 38.85681 O ? C ? 129 1
   ATOM 3599 N . VAL D 172 ? -145.95000 -43.30100 -62.83600 1.000 18.55925 N ? C ? 130 1
   ATOM 3600 CA . VAL D 172 ? -147.23700 -42.81300 -63.36700 1.000 21.13638 C ? C ? 130 1
   ATOM 3601 C . VAL D 172 ? -148.36700 -43.75100 -62.94100 1.000 25.43351 C ? C ? 130 1
   ATOM 3602 O . VAL D 172 ? -148.24800 -44.97700 -63.11900 1.000 29.30703 O ? C ? 130 1
   ATOM 3603 CB . VAL D 172 ? -147.16000 -42.70900 -64.88900 1.000 24.69611 C ? C ? 130 1
   ATOM 3604 CG1 . VAL D 172 ? -148.55500 -42.78600 -65.53000 1.000 23.13626 C ? C ? 130 1
   ATOM 3605 CG2 . VAL D 172 ? -146.42900 -41.45300 -65.28800 1.000 19.38016 C ? C ? 130 1
   ATOM 3606 N . PRO D 173 ? -149.49100 -43.23400 -62.43200 1.000 26.85262 N ? C ? 131 1
   ATOM 3607 CA . PRO D 173 ? -150.57000 -44.11400 -61.93600 1.000 25.20358 C ? C ? 131 1
   ATOM 3608 C . PRO D 173 ? -151.11900 -45.01100 -63.03500 1.000 30.79447 C ? C ? 131 1
   ATOM 3609 O . PRO D 173 ? -151.36000 -44.56200 -64.15700 1.000 33.10343 O ? C ? 131 1
   ATOM 3610 CB . PRO D 173 ? -151.64800 -43.13800 -61.45300 1.000 21.52507 C ? C ? 131 1
   ATOM 3611 CG . PRO D 173 ? -151.02700 -41.78200 -61.46400 1.000 28.46668 C ? C ? 131 1
   ATOM 3612 CD . PRO D 173 ? -149.85300 -41.80900 -62.40100 1.000 29.15816 C ? C ? 131 1
   ATOM 3613 N . ASN D 174 ? -151.33900 -46.28500 -62.69900 1.000 37.33605 N ? C ? 132 1
   ATOM 3614 CA . ASN D 174 ? -151.78300 -47.25800 -63.68800 1.000 29.76035 C ? C ? 132 1
   ATOM 3615 C . ASN D 174 ? -153.30600 -47.28200 -63.80500 1.000 34.90633 C ? C ? 132 1
   ATOM 3616 O . ASN D 174 ? -154.04100 -47.12100 -62.82300 1.000 34.15661 O ? C ? 132 1
   ATOM 3617 CB . ASN D 174 ? -151.27600 -48.66300 -63.35800 1.000 26.22932 C ? C ? 132 1
   ATOM 3618 CG . ASN D 174 ? -151.54900 -49.65800 -64.48300 1.000 38.12607 C ? C ? 132 1
   ATOM 3619 OD1 . ASN D 174 ? -151.86500 -49.26600 -65.61200 1.000 47.30614 O ? C ? 132 1
   ATOM 3620 ND2 . ASN D 174 ? -151.42900 -50.94600 -64.18300 1.000 39.54409 N ? C ? 132 1
   ATOM 3621 N . ALA D 175 ? -153.77200 -47.51000 -65.03600 1.000 33.74453 N ? C ? 133 1
   ATOM 3622 CA . ALA D 175 ? -155.19300 -47.62700 -65.33100 1.000 32.05772 C ? C ? 133 1
   ATOM 3623 C . ALA D 175 ? -155.85100 -48.84800 -64.67400 1.000 33.47582 C ? C ? 133 1
   ATOM 3624 O . ALA D 175 ? -157.08400 -48.93000 -64.64800 1.000 29.90009 O ? C ? 133 1
   ATOM 3625 CB . ALA D 175 ? -155.37900 -47.65100 -66.85400 1.000 28.01282 C ? C ? 133 1
   ATOM 3626 N . GLY D 176 ? -155.07600 -49.78400 -64.13900 1.000 41.42935 N ? C ? 134 1
   ATOM 3627 CA . GLY D 176 ? -155.61500 -50.87000 -63.34500 1.000 31.47857 C ? C ? 134 1
   ATOM 3628 C . GLY D 176 ? -156.31800 -51.92600 -64.18200 1.000 27.30751 C ? C ? 134 1
   ATOM 3629 O . GLY D 176 ? -156.63800 -51.73300 -65.35100 1.000 26.04895 O ? C ? 134 1
   ATOM 3630 N . ARG D 177 ? -156.53800 -53.07900 -63.55300 1.000 35.87019 N ? C ? 135 1
   ATOM 3631 CA . ARG D 177 ? -157.26900 -54.16400 -64.18900 1.000 33.79699 C ? C ? 135 1
   ATOM 3632 C . ARG D 177 ? -158.66000 -53.68900 -64.56300 1.000 35.93380 C ? C ? 135 1
   ATOM 3633 O . ARG D 177 ? -159.32700 -52.98900 -63.79200 1.000 30.35978 O ? C ? 135 1
   ATOM 3634 CB . ARG D 177 ? -157.37400 -55.36800 -63.25400 1.000 35.82678 C ? C ? 135 1
   ATOM 3635 CG . ARG D 177 ? -156.12500 -56.22200 -63.17500 1.000 45.24222 C ? C ? 135 1
   ATOM 3636 CD . ARG D 177 ? -155.86400 -56.98800 -64.46200 1.000 45.23954 C ? C ? 135 1
   ATOM 3637 NE . ARG D 177 ? -154.69600 -57.85300 -64.33200 1.000 48.41632 N ? C ? 135 1
   ATOM 3638 CZ . ARG D 177 ? -154.74000 -59.08700 -63.83800 1.000 56.64659 C ? C ? 135 1
   ATOM 3639 NH1 . ARG D 177 ? -153.62600 -59.80700 -63.74200 1.000 58.36652 N ? C ? 135 1
   ATOM 3640 NH2 . ARG D 177 ? -155.89900 -59.60600 -63.45000 1.000 50.82794 N ? C ? 135 1
   ATOM 3641 N . GLY D 178 ? -159.09200 -54.06500 -65.76100 1.000 36.42372 N ? C ? 136 1
   ATOM 3642 CA . GLY D 178 ? -160.38900 -53.63000 -66.24100 1.000 34.47886 C ? C ? 136 1
   ATOM 3643 C . GLY D 178 ? -160.56900 -52.13200 -66.24300 1.000 29.20133 C ? C ? 136 1
   ATOM 3644 O . GLY D 178 ? -161.68700 -51.65400 -66.05000 1.000 33.70041 O ? C ? 136 1
   ATOM 3645 N . LEU D 179 ? -159.48200 -51.37900 -66.39900 1.000 29.68435 N ? C ? 137 1
   ATOM 3646 CA . LEU D 179 ? -159.48900 -49.94000 -66.66800 1.000 34.69152 C ? C ? 137 1
   ATOM 3647 C . LEU D 179 ? -160.14300 -49.13100 -65.55700 1.000 29.73885 C ? C ? 137 1
   ATOM 3648 O . LEU D 179 ? -160.46400 -47.95200 -65.75500 1.000 26.89548 O ? C ? 137 1
   ATOM 3649 CB . LEU D 179 ? -160.15200 -49.63000 -68.02100 1.000 27.26249 C ? C ? 137 1
   ATOM 3650 CG . LEU D 179 ? -159.47500 -50.28000 -69.24500 1.000 27.43197 C ? C ? 137 1
   ATOM 3651 CD1 . LEU D 179 ? -160.25700 -50.00000 -70.50400 1.000 21.61113 C ? C ? 137 1
   ATOM 3652 CD2 . LEU D 179 ? -158.01100 -49.82700 -69.40900 1.000 22.60390 C ? C ? 137 1
   ATOM 3653 N . VAL D 180 ? -160.30200 -49.73300 -64.37600 1.000 26.02160 N ? C ? 138 1
   ATOM 3654 CA . VAL D 180 ? -161.08100 -49.10900 -63.31400 1.000 31.93653 C ? C ? 138 1
   ATOM 3655 C . VAL D 180 ? -160.53300 -47.74200 -62.92300 1.000 33.06601 C ? C ? 138 1
   ATOM 3656 O . VAL D 180 ? -161.28700 -46.89000 -62.43400 1.000 32.11506 O ? C ? 138 1
   ATOM 3657 CB . VAL D 180 ? -161.15200 -50.06100 -62.09700 1.000 29.88353 C ? C ? 138 1
   ATOM 3658 CG1 . VAL D 180 ? -159.76800 -50.51300 -61.69400 1.000 33.58191 C ? C ? 138 1
   ATOM 3659 CG2 . VAL D 180 ? -161.84900 -49.40400 -60.92200 1.000 32.09334 C ? C ? 138 1
   ATOM 3660 N . ARG D 181 ? -159.24000 -47.48900 -63.14600 1.000 31.11413 N ? C ? 139 1
   ATOM 3661 CA . ARG D 181 ? -158.66500 -46.19600 -62.78500 1.000 37.46619 C ? C ? 139 1
   ATOM 3662 C . ARG D 181 ? -158.20000 -45.40600 -64.00800 1.000 33.84246 C ? C ? 139 1
   ATOM 3663 O . ARG D 181 ? -157.36200 -44.50800 -63.89000 1.000 31.51379 O ? C ? 139 1
   ATOM 3664 CB . ARG D 181 ? -157.52600 -46.36500 -61.76700 1.000 30.62613 C ? C ? 139 1
   ATOM 3665 CG . ARG D 181 ? -157.36300 -45.11700 -60.88000 1.000 42.03648 C ? C ? 139 1
   ATOM 3666 CD . ARG D 181 ? -156.90300 -45.37600 -59.44300 1.000 44.85821 C ? C ? 139 1
   ATOM 3667 NE . ARG D 181 ? -155.45000 -45.41100 -59.30200 1.000 55.15942 N ? C ? 139 1
   ATOM 3668 CZ . ARG D 181 ? -154.74200 -44.51800 -58.61000 1.000 47.53526 C ? C ? 139 1
   ATOM 3669 NH1 . ARG D 181 ? -155.35500 -43.49400 -58.02200 1.000 39.66487 N ? C ? 139 1
   ATOM 3670 NH2 . ARG D 181 ? -153.41900 -44.64300 -58.52200 1.000 42.58509 N ? C ? 139 1
   ATOM 3671 N . LEU D 182 ? -158.75600 -45.68900 -65.18200 1.000 31.71192 N ? C ? 140 1
   ATOM 3672 CA . LEU D 182 ? -158.32000 -44.97700 -66.37800 1.000 29.67139 C ? C ? 140 1
   ATOM 3673 C . LEU D 182 ? -158.62700 -43.48200 -66.30100 1.000 32.70820 C ? C ? 140 1
   ATOM 3674 O . LEU D 182 ? -157.80300 -42.65500 -66.71200 1.000 41.70893 O ? C ? 140 1
   ATOM 3675 CB . LEU D 182 ? -158.96900 -45.58400 -67.62200 1.000 30.84360 C ? C ? 140 1
   ATOM 3676 CG . LEU D 182 ? -158.70300 -44.74400 -68.88000 1.000 37.58967 C ? C ? 140 1
   ATOM 3677 CD1 . LEU D 182 ? -157.31300 -45.03700 -69.46800 1.000 32.36993 C ? C ? 140 1
   ATOM 3678 CD2 . LEU D 182 ? -159.79800 -44.92900 -69.93400 1.000 37.94421 C ? C ? 140 1
   ATOM 3679 N . GLU D 183 ? -159.80700 -43.11200 -65.79800 1.000 31.49502 N ? C ? 141 1
   ATOM 3680 CA . GLU D 183 ? -160.20200 -41.70400 -65.80300 1.000 33.89732 C ? C ? 141 1
   ATOM 3681 C . GLU D 183 ? -159.25300 -40.85300 -64.96300 1.000 37.17403 C ? C ? 141 1
   ATOM 3682 O . GLU D 183 ? -158.75100 -39.81400 -65.42400 1.000 34.35264 O ? C ? 141 1
   ATOM 3683 CB . GLU D 183 ? -161.64400 -41.56300 -65.31300 1.000 29.89874 C ? C ? 141 1
   ATOM 3684 CG . GLU D 183 ? -162.62800 -41.57300 -66.45900 1.000 32.84367 C ? C ? 141 1
   ATOM 3685 CD . GLU D 183 ? -163.98700 -41.07700 -66.06500 1.000 29.95735 C ? C ? 141 1
   ATOM 3686 OE1 . GLU D 183 ? -164.96700 -41.45600 -66.73000 1.000 28.00522 O ? C ? 141 1
   ATOM 3687 OE2 . GLU D 183 ? -164.07000 -40.30400 -65.09400 1.000 36.76524 O ? C ? 141 1
   ATOM 3688 N . TYR D 184 ? -158.99700 -41.28100 -63.72000 1.000 35.30862 N ? C ? 142 1
   ATOM 3689 CA . TYR D 184 ? -158.00000 -40.60600 -62.89900 1.000 32.95833 C ? C ? 142 1
   ATOM 3690 C . TYR D 184 ? -156.69100 -40.45100 -63.65200 1.000 35.33811 C ? C ? 142 1
   ATOM 3691 O . TYR D 184 ? -156.02200 -39.41400 -63.54300 1.000 39.38246 O ? C ? 142 1
   ATOM 3692 CB . TYR D 184 ? -157.75700 -41.38100 -61.60800 1.000 29.89303 C ? C ? 142 1
   ATOM 3693 CG . TYR D 184 ? -156.56200 -40.86700 -60.86800 1.000 35.69704 C ? C ? 142 1
   ATOM 3694 CD1 . TYR D 184 ? -156.58200 -39.60700 -60.26600 1.000 40.48385 C ? C ? 142 1
   ATOM 3695 CD2 . TYR D 184 ? -155.39300 -41.62000 -60.79300 1.000 35.38851 C ? C ? 142 1
   ATOM 3696 CE1 . TYR D 184 ? -155.45900 -39.11300 -59.58800 1.000 46.12607 C ? C ? 142 1
   ATOM 3697 CE2 . TYR D 184 ? -154.27400 -41.14200 -60.12000 1.000 32.56808 C ? C ? 142 1
   ATOM 3698 CZ . TYR D 184 ? -154.30900 -39.88900 -59.52100 1.000 40.63695 C ? C ? 142 1
   ATOM 3699 OH . TYR D 184 ? -153.19900 -39.42100 -58.84700 1.000 51.51050 O ? C ? 142 1
   ATOM 3700 N . ARG D 185 ? -156.30900 -41.47800 -64.42200 1.000 30.17119 N ? C ? 143 1
   ATOM 3701 CA . ARG D 185 ? -155.04600 -41.42800 -65.14700 1.000 29.12300 C ? C ? 143 1
   ATOM 3702 C . ARG D 185 ? -155.06600 -40.30400 -66.16400 1.000 28.98990 C ? C ? 143 1
   ATOM 3703 O . ARG D 185 ? -154.06300 -39.60000 -66.35200 1.000 24.45256 O ? C ? 143 1
   ATOM 3704 CB . ARG D 185 ? -154.77200 -42.77200 -65.82400 1.000 26.39335 C ? C ? 143 1
   ATOM 3705 CG . ARG D 185 ? -153.68800 -42.73000 -66.88000 1.000 23.87036 C ? C ? 143 1
   ATOM 3706 CD . ARG D 185 ? -152.29700 -42.39700 -66.30200 1.000 23.59352 C ? C ? 143 1
   ATOM 3707 NE . ARG D 185 ? -151.33500 -42.31700 -67.39400 1.000 18.92063 N ? C ? 143 1
   ATOM 3708 CZ . ARG D 185 ? -150.80900 -43.37700 -67.98900 1.000 23.15645 C ? C ? 143 1
   ATOM 3709 NH1 . ARG D 185 ? -151.10400 -44.59800 -67.56100 1.000 29.42748 N ? C ? 143 1
   ATOM 3710 NH2 . ARG D 185 ? -149.97700 -43.22000 -68.99900 1.000 30.91831 N ? C ? 143 1
   ATOM 3711 N . GLN D 186 ? -156.22000 -40.10400 -66.80000 1.000 28.48430 N ? C ? 144 1
   ATOM 3712 CA . GLN D 186 ? -156.36500 -39.00700 -67.74000 1.000 26.43070 C ? C ? 144 1
   ATOM 3713 C . GLN D 186 ? -156.25400 -37.67200 -67.02000 1.000 23.85525 C ? C ? 144 1
   ATOM 3714 O . GLN D 186 ? -155.50100 -36.79300 -67.44700 1.000 25.64448 O ? C ? 144 1
   ATOM 3715 CB . GLN D 186 ? -157.69000 -39.15200 -68.49600 1.000 31.18219 C ? C ? 144 1
   ATOM 3716 CG . GLN D 186 ? -157.64900 -40.21000 -69.64900 1.000 32.66087 C ? C ? 144 1
   ATOM 3717 CD . GLN D 186 ? -159.00800 -40.88100 -69.97100 1.000 35.44852 C ? C ? 144 1
   ATOM 3718 OE1 . GLN D 186 ? -159.52500 -41.69600 -69.20100 1.000 37.72785 O ? C ? 144 1
   ATOM 3719 NE2 . GLN D 186 ? -159.55400 -40.56600 -71.13000 1.000 37.02017 N ? C ? 144 1
   ATOM 3720 N . ARG D 187 ? -156.94800 -37.51700 -65.89400 1.000 26.42661 N ? C ? 145 1
   ATOM 3721 CA . ARG D 187 ? -156.78200 -36.30000 -65.09600 1.000 25.73361 C ? C ? 145 1
   ATOM 3722 C . ARG D 187 ? -155.33000 -36.08800 -64.70700 1.000 27.20188 C ? C ? 145 1
   ATOM 3723 O . ARG D 187 ? -154.84600 -34.95100 -64.66900 1.000 27.90735 O ? C ? 145 1
   ATOM 3724 CB . ARG D 187 ? -157.64500 -36.36400 -63.83700 1.000 22.67329 C ? C ? 145 1
   ATOM 3725 CG . ARG D 187 ? -159.12800 -36.34800 -64.11500 1.000 19.42858 C ? C ? 145 1
   ATOM 3726 CD . ARG D 187 ? -159.93300 -36.40800 -62.83000 1.000 28.10942 C ? C ? 145 1
   ATOM 3727 NE . ARG D 187 ? -160.66500 -37.67000 -62.70100 1.000 33.50837 N ? C ? 145 1
   ATOM 3728 CZ . ARG D 187 ? -160.65300 -38.43900 -61.61400 1.000 40.40381 C ? C ? 145 1
   ATOM 3729 NH1 . ARG D 187 ? -159.94600 -38.07800 -60.53800 1.000 38.88289 N ? C ? 145 1
   ATOM 3730 NH2 . ARG D 187 ? -161.34800 -39.57700 -61.60800 1.000 41.38542 N ? C ? 145 1
   ATOM 3731 N . TRP D 188 ? -154.62600 -37.17900 -64.38700 1.000 30.72340 N ? C ? 146 1
   ATOM 3732 CA . TRP D 188 ? -153.22100 -37.08900 -64.00600 1.000 29.30469 C ? C ? 146 1
   ATOM 3733 C . TRP D 188 ? -152.37400 -36.62900 -65.18200 1.000 25.71940 C ? C ? 146 1
   ATOM 3734 O . TRP D 188 ? -151.62200 -35.64800 -65.07500 1.000 25.76042 O ? C ? 146 1
   ATOM 3735 CB . TRP D 188 ? -152.73100 -38.44500 -63.47000 1.000 31.13365 C ? C ? 146 1
   ATOM 3736 CG . TRP D 188 ? -151.47300 -38.33100 -62.62400 1.000 35.68061 C ? C ? 146 1
   ATOM 3737 CD1 . TRP D 188 ? -151.39700 -38.08200 -61.26000 1.000 43.24445 C ? C ? 146 1
   ATOM 3738 CD2 . TRP D 188 ? -150.12400 -38.47100 -63.07500 1.000 29.39529 C ? C ? 146 1
   ATOM 3739 NE1 . TRP D 188 ? -150.07500 -38.04100 -60.84900 1.000 33.83755 N ? C ? 146 1
   ATOM 3740 CE2 . TRP D 188 ? -149.27200 -38.28000 -61.93700 1.000 32.56447 C ? C ? 146 1
   ATOM 3741 CE3 . TRP D 188 ? -149.55100 -38.72600 -64.31700 1.000 19.86421 C ? C ? 146 1
   ATOM 3742 CZ2 . TRP D 188 ? -147.88700 -38.33500 -62.02300 1.000 25.18955 C ? C ? 146 1
   ATOM 3743 CZ3 . TRP D 188 ? -148.18700 -38.77600 -64.40200 1.000 36.94381 C ? C ? 146 1
   ATOM 3744 CH2 . TRP D 188 ? -147.35900 -38.58700 -63.25500 1.000 38.14769 C ? C ? 146 1
   ATOM 3745 N . ASP D 189 ? -152.52500 -37.30300 -66.32600 1.000 29.32286 N ? C ? 147 1
   ATOM 3746 CA . ASP D 189 ? -151.72000 -36.99800 -67.50400 1.000 26.86927 C ? C ? 147 1
   ATOM 3747 C . ASP D 189 ? -151.71800 -35.51300 -67.79800 1.000 30.12152 C ? C ? 147 1
   ATOM 3748 O . ASP D 189 ? -150.67200 -34.94200 -68.11600 1.000 36.90622 O ? C ? 147 1
   ATOM 3749 CB . ASP D 189 ? -152.24400 -37.76800 -68.72100 1.000 27.21839 C ? C ? 147 1
   ATOM 3750 CG . ASP D 189 ? -151.67600 -39.18700 -68.82500 1.000 29.43569 C ? C ? 147 1
   ATOM 3751 OD1 . ASP D 189 ? -151.85300 -39.82900 -69.89200 1.000 34.22724 O ? C ? 147 1
   ATOM 3752 OD2 . ASP D 189 ? -151.04000 -39.65800 -67.85300 1.000 35.63474 O ? C ? 147 1
   ATOM 3753 N . GLU D 190 ? -152.87800 -34.87100 -67.65100 1.000 33.03287 N ? C ? 148 1
   ATOM 3754 CA . GLU D 190 ? -153.00800 -33.45000 -67.95100 1.000 34.08996 C ? C ? 148 1
   ATOM 3755 C . GLU D 190 ? -152.31300 -32.60600 -66.89400 1.000 32.24346 C ? C ? 148 1
   ATOM 3756 O . GLU D 190 ? -151.64000 -31.61800 -67.20000 1.000 36.38499 O ? C ? 148 1
   ATOM 3757 CB . GLU D 190 ? -154.49900 -33.08300 -68.06400 1.000 41.28264 C ? C ? 148 1
   ATOM 3758 CG . GLU D 190 ? -154.76700 -31.60200 -68.24700 1.000 48.92792 C ? C ? 148 1
   ATOM 3759 CD . GLU D 190 ? -156.24700 -31.25600 -68.13200 1.000 58.44477 C ? C ? 148 1
   ATOM 3760 OE1 . GLU D 190 ? -156.98500 -32.08300 -67.56300 1.000 51.27756 O ? C ? 148 1
   ATOM 3761 OE2 . GLU D 190 ? -156.67600 -30.17700 -68.61800 1.000 59.85026 O ? C ? 148 1
   ATOM 3762 N . ALA D 191 ? -152.48400 -32.96600 -65.63500 1.000 27.15461 N ? C ? 149 1
   ATOM 3763 CA . ALA D 191 ? -151.81900 -32.22200 -64.58500 1.000 19.88708 C ? C ? 149 1
   ATOM 3764 C . ALA D 191 ? -150.31800 -32.36900 -64.71300 1.000 23.87558 C ? C ? 149 1
   ATOM 3765 O . ALA D 191 ? -149.57500 -31.40400 -64.50300 1.000 25.72988 O ? C ? 149 1
   ATOM 3766 CB . ALA D 191 ? -152.31600 -32.70600 -63.22000 1.000 30.80357 C ? C ? 149 1
   ATOM 3767 N . PHE D 192 ? -149.86500 -33.57100 -65.07700 1.000 20.60783 N ? C ? 150 1
   ATOM 3768 CA . PHE D 192 ? -148.44000 -33.82100 -65.24600 1.000 23.45271 C ? C ? 150 1
   ATOM 3769 C . PHE D 192 ? -147.89700 -33.06900 -66.44800 1.000 27.48044 C ? C ? 150 1
   ATOM 3770 O . PHE D 192 ? -146.79800 -32.50600 -66.39700 1.000 23.73303 O ? C ? 150 1
   ATOM 3771 CB . PHE D 192 ? -148.19800 -35.32000 -65.41000 1.000 23.51851 C ? C ? 150 1
   ATOM 3772 CG . PHE D 192 ? -146.77500 -35.75100 -65.13700 1.000 28.69469 C ? C ? 150 1
   ATOM 3773 CD1 . PHE D 192 ? -146.09400 -35.30500 -64.01500 1.000 27.92694 C ? C ? 150 1
   ATOM 3774 CD2 . PHE D 192 ? -146.12300 -36.62300 -65.99500 1.000 29.13887 C ? C ? 150 1
   ATOM 3775 CE1 . PHE D 192 ? -144.78700 -35.71900 -63.76000 1.000 27.91887 C ? C ? 150 1
   ATOM 3776 CE2 . PHE D 192 ? -144.80700 -37.02700 -65.74000 1.000 28.85135 C ? C ? 150 1
   ATOM 3777 CZ . PHE D 192 ? -144.14800 -36.58000 -64.62100 1.000 19.86304 C ? C ? 150 1
   ATOM 3778 N . ARG D 193 ? -148.64900 -33.08300 -67.54800 1.000 32.84210 N ? C ? 151 1
   ATOM 3779 CA . ARG D 193 ? -148.31800 -32.30700 -68.73600 1.000 29.88217 C ? C ? 151 1
   ATOM 3780 C . ARG D 193 ? -148.04200 -30.85600 -68.37500 1.000 31.23060 C ? C ? 151 1
   ATOM 3781 O . ARG D 193 ? -146.95500 -30.33200 -68.64100 1.000 36.86967 O ? C ? 151 1
   ATOM 3782 CB . ARG D 193 ? -149.47600 -32.40000 -69.73100 1.000 32.93569 C ? C ? 151 1
   ATOM 3783 CG . ARG D 193 ? -149.08900 -32.44400 -71.18100 1.000 31.32590 C ? C ? 151 1
   ATOM 3784 CD . ARG D 193 ? -150.01600 -33.39800 -71.95300 1.000 46.02320 C ? C ? 151 1
   ATOM 3785 NE . ARG D 193 ? -151.42900 -32.98000 -71.97900 1.000 49.22485 N ? C ? 151 1
   ATOM 3786 CZ . ARG D 193 ? -152.45300 -33.73300 -71.55500 1.000 51.91542 C ? C ? 151 1
   ATOM 3787 NH1 . ARG D 193 ? -152.23500 -34.95700 -71.06200 1.000 47.09832 N ? C ? 151 1
   ATOM 3788 NH2 . ARG D 193 ? -153.70400 -33.26900 -71.62000 1.000 39.89750 N ? C ? 151 1
   ATOM 3789 N . LYS D 194 ? -149.01900 -30.19800 -67.74100 1.000 24.60294 N ? C ? 152 1
   ATOM 3790 CA . LYS D 194 ? -148.91200 -28.76600 -67.48100 1.000 24.45268 C ? C ? 152 1
   ATOM 3791 C . LYS D 194 ? -147.78000 -28.46300 -66.51300 1.000 34.17224 C ? C ? 152 1
   ATOM 3792 O . LYS D 194 ? -146.98500 -27.54400 -66.74500 1.000 42.72008 O ? C ? 152 1
   ATOM 3793 CB . LYS D 194 ? -150.24200 -28.24000 -66.95700 1.000 27.17939 C ? C ? 152 1
   ATOM 3794 CG . LYS D 194 ? -151.38800 -28.63600 -67.88000 1.000 45.13700 C ? C ? 152 1
   ATOM 3795 CD . LYS D 194 ? -152.63800 -27.81400 -67.64600 1.000 54.21992 C ? C ? 152 1
   ATOM 3796 CE . LYS D 194 ? -153.82100 -28.37200 -68.42600 1.000 50.51881 C ? C ? 152 1
   ATOM 3797 NZ . LYS D 194 ? -155.08400 -28.33700 -67.62200 1.000 46.66392 N ? C ? 152 1
   ATOM 3798 N . PHE D 195 ? -147.69400 -29.22200 -65.41800 1.000 35.46980 N ? C ? 153 1
   ATOM 3799 CA . PHE D 195 ? -146.56700 -29.08800 -64.49900 1.000 26.83256 C ? C ? 153 1
   ATOM 3800 C . PHE D 195 ? -145.24500 -29.14200 -65.23800 1.000 28.83509 C ? C ? 153 1
   ATOM 3801 O . PHE D 195 ? -144.32200 -28.37800 -64.93700 1.000 30.88183 O ? C ? 153 1
   ATOM 3802 CB . PHE D 195 ? -146.61100 -30.19600 -63.45500 1.000 25.43103 C ? C ? 153 1
   ATOM 3803 CG . PHE D 195 ? -145.34100 -30.33300 -62.64300 1.000 33.14444 C ? C ? 153 1
   ATOM 3804 CD1 . PHE D 195 ? -145.12200 -29.52500 -61.53300 1.000 37.10094 C ? C ? 153 1
   ATOM 3805 CD2 . PHE D 195 ? -144.39400 -31.30100 -62.95300 1.000 28.50045 C ? C ? 153 1
   ATOM 3806 CE1 . PHE D 195 ? -143.97300 -29.66000 -60.76500 1.000 33.76166 C ? C ? 153 1
   ATOM 3807 CE2 . PHE D 195 ? -143.24800 -31.44000 -62.18400 1.000 29.53286 C ? C ? 153 1
   ATOM 3808 CZ . PHE D 195 ? -143.03900 -30.62200 -61.09600 1.000 35.32935 C ? C ? 153 1
   ATOM 3809 N . LEU D 196 ? -145.14100 -30.03700 -66.21600 1.000 29.04851 N ? C ? 154 1
   ATOM 3810 CA . LEU D 196 ? -143.86800 -30.23600 -66.89300 1.000 35.31913 C ? C ? 154 1
   ATOM 3811 C . LEU D 196 ? -143.53700 -29.07100 -67.82200 1.000 42.11962 C ? C ? 154 1
   ATOM 3812 O . LEU D 196 ? -142.37100 -28.65600 -67.91400 1.000 44.09153 O ? C ? 154 1
   ATOM 3813 CB . LEU D 196 ? -143.89100 -31.56400 -67.64600 1.000 31.24531 C ? C ? 154 1
   ATOM 3814 CG . LEU D 196 ? -143.67500 -32.77300 -66.71900 1.000 31.01457 C ? C ? 154 1
   ATOM 3815 CD1 . LEU D 196 ? -143.72300 -34.06000 -67.51700 1.000 25.80621 C ? C ? 154 1
   ATOM 3816 CD2 . LEU D 196 ? -142.35800 -32.67900 -65.95900 1.000 27.66588 C ? C ? 154 1
   ATOM 3817 N . LYS D 197 ? -144.54000 -28.52700 -68.51700 1.000 35.81865 N ? C ? 155 1
   ATOM 3818 CA . LYS D 197 ? -144.31300 -27.32300 -69.30800 1.000 31.15984 C ? C ? 155 1
   ATOM 3819 C . LYS D 197 ? -143.72100 -26.22800 -68.43800 1.000 39.53685 C ? C ? 155 1
   ATOM 3820 O . LYS D 197 ? -142.58900 -25.78100 -68.65400 1.000 50.48441 O ? C ? 155 1
   ATOM 3821 CB . LYS D 197 ? -145.61500 -26.86100 -69.96200 1.000 34.99384 C ? C ? 155 1
   ATOM 3822 CG . LYS D 197 ? -145.81400 -27.38300 -71.39200 1.000 35.09820 C ? C ? 155 1
   ATOM 3823 CD . LYS D 197 ? -147.05200 -26.78000 -72.09500 1.000 37.48803 C ? C ? 155 1
   ATOM 3824 CE . LYS D 197 ? -146.75400 -25.41200 -72.70000 1.000 44.17649 C ? C ? 155 1
   ATOM 3825 NZ . LYS D 197 ? -146.49100 -25.46100 -74.17500 1.000 33.20188 N ? C ? 155 1
   ATOM 3826 N . GLY D 198 ? -144.44000 -25.84700 -67.39100 1.000 40.94035 N ? C ? 156 1
   ATOM 3827 CA . GLY D 198 ? -143.95500 -24.83600 -66.46600 1.000 45.29288 C ? C ? 156 1
   ATOM 3828 C . GLY D 198 ? -142.49100 -25.02300 -66.12300 1.000 47.00438 C ? C ? 156 1
   ATOM 3829 O . GLY D 198 ? -141.75900 -24.04200 -65.92000 1.000 63.93097 O ? C ? 156 1
   ATOM 3830 N . LEU D 199 ? -142.05700 -26.27200 -66.03700 1.000 48.57467 N ? C ? 157 1
   ATOM 3831 CA . LEU D 199 ? -140.67700 -26.63800 -65.76600 1.000 53.99489 C ? C ? 157 1
   ATOM 3832 C . LEU D 199 ? -139.63300 -26.65800 -66.86500 1.000 53.92355 C ? C ? 157 1
   ATOM 3833 O . LEU D 199 ? -138.52900 -26.11700 -66.68900 1.000 53.69814 O ? C ? 157 1
   ATOM 3834 CB . LEU D 199 ? -140.78300 -28.03200 -65.11900 1.000 45.53318 C ? C ? 157 1
   ATOM 3835 CG . LEU D 199 ? -140.04900 -28.29000 -63.80300 1.000 44.49537 C ? C ? 157 1
   ATOM 3836 CD1 . LEU D 199 ? -140.49000 -27.34100 -62.68100 1.000 36.37829 C ? C ? 157 1
   ATOM 3837 CD2 . LEU D 199 ? -140.28400 -29.72600 -63.42100 1.000 40.84280 C ? C ? 157 1
   ATOM 3838 N . ALA D 200 ? -139.97100 -27.23600 -68.03000 1.000 44.85946 N ? C ? 158 1
   ATOM 3839 CA . ALA D 200 ? -139.07700 -27.21100 -69.17700 1.000 45.08123 C ? C ? 158 1
   ATOM 3840 C . ALA D 200 ? -138.83500 -25.80500 -69.71100 1.000 56.28865 C ? C ? 158 1
   ATOM 3841 O . ALA D 200 ? -138.07000 -25.66600 -70.67600 1.000 58.11715 O ? C ? 158 1
   ATOM 3842 CB . ALA D 200 ? -139.63700 -28.07200 -70.30600 1.000 34.67594 C ? C ? 158 1
   ATOM 3843 N . SER D 201 ? -139.45900 -24.77500 -69.11600 1.000 58.43782 N ? C ? 159 1
   ATOM 3844 CA . SER D 201 ? -139.37600 -23.39500 -69.57000 1.000 52.39999 C ? C ? 159 1
   ATOM 3845 C . SER D 201 ? -138.25100 -22.61000 -68.91800 1.000 57.22526 C ? C ? 159 1
   ATOM 3846 O . SER D 201 ? -138.23600 -21.38600 -69.03200 1.000 61.04539 O ? C ? 159 1
   ATOM 3847 CB . SER D 201 ? -140.70400 -22.68800 -69.30100 1.000 50.14524 C ? C ? 159 1
   ATOM 3848 OG . SER D 201 ? -141.72100 -23.28200 -70.08000 1.000 59.44555 O ? C ? 159 1
   ATOM 3849 N . ARG D 202 ? -137.32300 -23.28400 -68.22000 1.000 55.82065 N ? C ? 160 1
   ATOM 3850 CA . ARG D 202 ? -136.09700 -22.63700 -67.76200 1.000 54.88741 C ? C ? 160 1
   ATOM 3851 C . ARG D 202 ? -134.87100 -23.42000 -68.21700 1.000 57.34480 C ? C ? 160 1
   ATOM 3852 O . ARG D 202 ? -134.25400 -23.11800 -69.24900 1.000 49.15353 O ? C ? 160 1
   ATOM 3853 CB . ARG D 202 ? -136.06300 -22.52600 -66.23800 1.000 53.57378 C ? C ? 160 1
   ATOM 3854 CG . ARG D 202 ? -137.15600 -21.69600 -65.62300 1.000 58.32409 C ? C ? 160 1
   ATOM 3855 CD . ARG D 202 ? -138.19700 -22.60400 -65.03300 1.000 56.96348 C ? C ? 160 1
   ATOM 3856 NE . ARG D 202 ? -139.08700 -21.90000 -64.12400 1.000 51.55681 N ? C ? 160 1
   ATOM 3857 CZ . ARG D 202 ? -139.95800 -22.50200 -63.32200 1.000 54.54661 C ? C ? 160 1
   ATOM 3858 NH1 . ARG D 202 ? -140.05900 -23.82900 -63.30800 1.000 43.80286 N ? C ? 160 1
   ATOM 3859 NH2 . ARG D 202 ? -140.73200 -21.77200 -62.53400 1.000 68.25183 N ? C ? 160 1
   ATOM 3860 N . LYS D 203 ? -134.49200 -24.40500 -67.40600 1.000 57.60859 N ? C ? 161 1
   ATOM 3861 CA . LYS D 203 ? -133.48700 -25.39600 -67.73000 1.000 39.80238 C ? C ? 161 1
   ATOM 3862 C . LYS D 203 ? -134.12500 -26.49900 -68.56700 1.000 29.61277 C ? C ? 161 1
   ATOM 3863 O . LYS D 203 ? -135.34100 -26.72400 -68.49100 1.000 29.60116 O ? C ? 161 1
   ATOM 3864 CB . LYS D 203 ? -132.89300 -25.98800 -66.45300 1.000 39.40408 C ? C ? 161 1
   ATOM 3865 CG . LYS D 203 ? -131.53500 -25.40900 -66.03600 1.000 37.02598 C ? C ? 161 1
   ATOM 3866 CD . LYS D 203 ? -131.48600 -25.21700 -64.53900 1.000 32.87216 C ? C ? 161 1
   ATOM 3867 CE . LYS D 203 ? -130.08900 -24.95700 -64.03600 1.000 37.66245 C ? C ? 161 1
   ATOM 3868 NZ . LYS D 203 ? -130.12100 -25.00700 -62.54000 1.000 44.09069 N ? C ? 161 1
   ATOM 3869 N . PRO D 204 ? -133.33300 -27.18800 -69.38200 1.000 20.39431 N ? C ? 162 1
   ATOM 3870 CA . PRO D 204 ? -133.87100 -28.31800 -70.14300 1.000 27.77442 C ? C ? 162 1
   ATOM 3871 C . PRO D 204 ? -134.27700 -29.45800 -69.22200 1.000 29.63951 C ? C ? 162 1
   ATOM 3872 O . PRO D 204 ? -133.82600 -29.58600 -68.07400 1.000 22.43946 O ? C ? 162 1
   ATOM 3873 CB . PRO D 204 ? -132.70800 -28.72700 -71.05400 1.000 22.89615 C ? C ? 162 1
   ATOM 3874 CG . PRO D 204 ? -131.50400 -28.29100 -70.31400 1.000 25.43164 C ? C ? 162 1
   ATOM 3875 CD . PRO D 204 ? -131.89000 -27.00900 -69.61600 1.000 23.86110 C ? C ? 162 1
   ATOM 3876 N . LEU D 205 ? -135.14200 -30.30800 -69.75700 1.000 23.85423 N ? C ? 163 1
   ATOM 3877 CA . LEU D 205 ? -135.80700 -31.31900 -68.95800 1.000 23.90550 C ? C ? 163 1
   ATOM 3878 C . LEU D 205 ? -135.42100 -32.70600 -69.43700 1.000 27.32327 C ? C ? 163 1
   ATOM 3879 O . LEU D 205 ? -135.37200 -32.98000 -70.64600 1.000 29.99502 O ? C ? 163 1
   ATOM 3880 CB . LEU D 205 ? -137.33400 -31.14800 -69.00900 1.000 21.27223 C ? C ? 163 1
   ATOM 3881 CG . LEU D 205 ? -138.11600 -32.18600 -68.22000 1.000 21.52936 C ? C ? 163 1
   ATOM 3882 CD1 . LEU D 205 ? -137.96400 -31.84100 -66.79900 1.000 31.18232 C ? C ? 163 1
   ATOM 3883 CD2 . LEU D 205 ? -139.57500 -32.13500 -68.55500 1.000 29.87313 C ? C ? 163 1
   ATOM 3884 N . VAL D 206 ? -135.13200 -33.57500 -68.48000 1.000 22.60487 N ? C ? 164 1
   ATOM 3885 CA . VAL D 206 ? -135.09900 -35.00700 -68.72200 1.000 22.38757 C ? C ? 164 1
   ATOM 3886 C . VAL D 206 ? -136.14300 -35.61500 -67.80300 1.000 27.07745 C ? C ? 164 1
   ATOM 3887 O . VAL D 206 ? -136.21400 -35.27300 -66.61000 1.000 25.35859 O ? C ? 164 1
   ATOM 3888 CB . VAL D 206 ? -133.70400 -35.62100 -68.48500 1.000 21.62604 C ? C ? 164 1
   ATOM 3889 CG1 . VAL D 206 ? -132.69000 -34.97600 -69.36800 1.000 24.59821 C ? C ? 164 1
   ATOM 3890 CG2 . VAL D 206 ? -133.26100 -35.41300 -67.08300 1.000 28.83344 C ? C ? 164 1
   ATOM 3891 N . LEU D 207 ? -136.98600 -36.46500 -68.37700 1.000 22.85823 N ? C ? 165 1
   ATOM 3892 CA . LEU D 207 ? -138.03900 -37.15400 -67.65300 1.000 15.23827 C ? C ? 165 1
   ATOM 3893 C . LEU D 207 ? -137.78100 -38.63500 -67.81700 1.000 18.97946 C ? C ? 165 1
   ATOM 3894 O . LEU D 207 ? -137.66100 -39.11400 -68.95000 1.000 20.52311 O ? C ? 165 1
   ATOM 3895 CB . LEU D 207 ? -139.41800 -36.76600 -68.18600 1.000 20.10514 C ? C ? 165 1
   ATOM 3896 CG . LEU D 207 ? -140.60500 -37.57500 -67.67700 1.000 21.21983 C ? C ? 165 1
   ATOM 3897 CD1 . LEU D 207 ? -140.78600 -37.37500 -66.19800 1.000 18.26044 C ? C ? 165 1
   ATOM 3898 CD2 . LEU D 207 ? -141.86600 -37.15700 -68.42600 1.000 17.31424 C ? C ? 165 1
   ATOM 3899 N . CYS D 208 ? -137.64500 -39.34000 -66.69300 1.000 15.73969 N ? C ? 166 1
   ATOM 3900 CA . CYS D 208 ? -137.38900 -40.76600 -66.69000 1.000 13.50341 C ? C ? 166 1
   ATOM 3901 C . CYS D 208 ? -138.30200 -41.42700 -65.67500 1.000 19.99956 C ? C ? 166 1
   ATOM 3902 O . CYS D 208 ? -138.71200 -40.81800 -64.67700 1.000 17.57890 O ? C ? 166 1
   ATOM 3903 CB . CYS D 208 ? -135.94400 -41.08900 -66.33100 1.000 16.62796 C ? C ? 166 1
   ATOM 3904 SG . CYS D 208 ? -135.58000 -40.87100 -64.57200 1.000 27.14972 S ? C ? 166 1
   ATOM 3905 N . GLY D 209 ? -138.58800 -42.69100 -65.91800 1.000 16.31177 N ? C ? 167 1
   ATOM 3906 CA . GLY D 209 ? -139.31900 -43.47100 -64.95400 1.000 19.43320 C ? C ? 167 1
   ATOM 3907 C . GLY D 209 ? -140.33300 -44.33400 -65.64900 1.000 19.86454 C ? C ? 167 1
   ATOM 3908 O . GLY D 209 ? -140.30400 -44.49700 -66.87100 1.000 18.09005 O ? C ? 167 1
   ATOM 3909 N . ASP D 210 ? -141.23100 -44.90900 -64.84500 1.000 21.74324 N ? C ? 168 1
   ATOM 3910 CA . ASP D 210 ? -142.32900 -45.70400 -65.37800 1.000 20.04823 C ? C ? 168 1
   ATOM 3911 C . ASP D 210 ? -143.45800 -44.79500 -65.81000 1.000 21.82808 C ? C ? 168 1
   ATOM 3912 O . ASP D 210 ? -144.06600 -44.12100 -64.97700 1.000 24.98450 O ? C ? 168 1
   ATOM 3913 CB . ASP D 210 ? -142.85200 -46.69200 -64.35200 1.000 20.08250 C ? C ? 168 1
   ATOM 3914 CG . ASP D 210 ? -143.73600 -47.71700 -64.98300 1.000 22.27418 C ? C ? 168 1
   ATOM 3915 OD1 . ASP D 210 ? -144.03900 -48.75000 -64.34900 1.000 25.06672 O ? C ? 168 1
   ATOM 3916 OD2 . ASP D 210 ? -144.10800 -47.48600 -66.15100 1.000 26.77759 O ? C ? 168 1
   ATOM 3917 N . LEU D 211 ? -143.76300 -44.79300 -67.10200 1.000 22.93134 N ? C ? 169 1
   ATOM 3918 CA . LEU D 211 ? -144.79200 -43.90800 -67.61200 1.000 18.32980 C ? C ? 169 1
   ATOM 3919 C . LEU D 211 ? -146.07200 -44.65500 -67.92700 1.000 19.64311 C ? C ? 169 1
   ATOM 3920 O . LEU D 211 ? -147.05600 -44.03300 -68.32100 1.000 24.94160 O ? C ? 169 1
   ATOM 3921 CB . LEU D 211 ? -144.26600 -43.15700 -68.83800 1.000 20.62289 C ? C ? 169 1
   ATOM 3922 CG . LEU D 211 ? -142.95100 -42.40400 -68.54900 1.000 25.18455 C ? C ? 169 1
   ATOM 3923 CD1 . LEU D 211 ? -142.52900 -41.48000 -69.68900 1.000 14.88607 C ? C ? 169 1
   ATOM 3924 CD2 . LEU D 211 ? -143.05600 -41.62700 -67.22800 1.000 20.19612 C ? C ? 169 1
   ATOM 3925 N . ASN D 212 ? -146.07700 -45.97100 -67.75100 1.000 24.73654 N ? C ? 170 1
   ATOM 3926 CA . ASN D 212 ? -147.28300 -46.79700 -67.78800 1.000 26.08462 C ? C ? 170 1
   ATOM 3927 C . ASN D 212 ? -148.10300 -46.52400 -69.04400 1.000 28.04174 C ? C ? 170 1
   ATOM 3928 O . ASN D 212 ? -149.33000 -46.39900 -69.01400 1.000 30.70047 O ? C ? 170 1
   ATOM 3929 CB . ASN D 212 ? -148.10900 -46.61400 -66.51400 1.000 21.20483 C ? C ? 170 1
   ATOM 3930 CG . ASN D 212 ? -147.83100 -47.70400 -65.48600 1.000 27.86247 C ? C ? 170 1
   ATOM 3931 OD1 . ASN D 212 ? -147.97400 -48.88900 -65.78300 1.000 34.78013 O ? C ? 170 1
   ATOM 3932 ND2 . ASN D 212 ? -147.42300 -47.31100 -64.28000 1.000 26.09465 N ? C ? 170 1
   ATOM 3933 N . VAL D 213 ? -147.39400 -46.43500 -70.16500 1.000 25.62281 N ? C ? 171 1
   ATOM 3934 CA . VAL D 213 ? -148.01500 -46.30900 -71.47800 1.000 29.95187 C ? C ? 171 1
   ATOM 3935 C . VAL D 213 ? -147.07100 -46.85900 -72.54200 1.000 30.03686 C ? C ? 171 1
   ATOM 3936 O . VAL D 213 ? -145.88600 -46.51100 -72.58100 1.000 31.48184 O ? C ? 171 1
   ATOM 3937 CB . VAL D 213 ? -148.40200 -44.84600 -71.77400 1.000 27.37091 C ? C ? 171 1
   ATOM 3938 CG1 . VAL D 213 ? -147.19400 -43.91800 -71.63100 1.000 27.04820 C ? C ? 171 1
   ATOM 3939 CG2 . VAL D 213 ? -148.98100 -44.73900 -73.17600 1.000 28.49410 C ? C ? 171 1
   ATOM 3940 N . ALA D 214 ? -147.56800 -47.73900 -73.39900 1.000 30.79474 N ? C ? 172 1
   ATOM 3941 CA . ALA D 214 ? -146.82400 -48.13200 -74.58500 1.000 23.42010 C ? C ? 172 1
   ATOM 3942 C . ALA D 214 ? -147.21400 -47.17400 -75.69700 1.000 24.78547 C ? C ? 172 1
   ATOM 3943 O . ALA D 214 ? -148.37600 -47.14300 -76.10200 1.000 32.16980 O ? C ? 172 1
   ATOM 3944 CB . ALA D 214 ? -147.13100 -49.57300 -74.97000 1.000 22.11619 C ? C ? 172 1
   ATOM 3945 N . HIS D 215 ? -146.26500 -46.37000 -76.16300 1.000 22.91966 N ? C ? 173 1
   ATOM 3946 CA . HIS D 215 ? -146.63400 -45.33200 -77.11300 1.000 27.90515 C ? C ? 173 1
   ATOM 3947 C . HIS D 215 ? -147.33600 -45.91100 -78.32800 1.000 36.26027 C ? C ? 173 1
   ATOM 3948 O . HIS D 215 ? -148.54000 -45.69900 -78.50800 1.000 43.26423 O ? C ? 173 1
   ATOM 3949 CB . HIS D 215 ? -145.42400 -44.52200 -77.57100 1.000 35.89327 C ? C ? 173 1
   ATOM 3950 CG . HIS D 215 ? -145.79500 -43.20100 -78.17100 1.000 39.73709 C ? C ? 173 1
   ATOM 3951 ND1 . HIS D 215 ? -144.86100 -42.29800 -78.63600 1.000 44.98517 N ? C ? 173 1
   ATOM 3952 CD2 . HIS D 215 ? -147.00600 -42.62600 -78.37200 1.000 33.66326 C ? C ? 173 1
   ATOM 3953 CE1 . HIS D 215 ? -145.48200 -41.22300 -79.09300 1.000 38.16488 C ? C ? 173 1
   ATOM 3954 NE2 . HIS D 215 ? -146.78300 -41.39900 -78.95100 1.000 29.65563 N ? C ? 173 1
   ATOM 3955 N . GLU D 216 ? -146.61200 -46.62300 -79.18000 1.000 32.58163 N ? C ? 174 1
   ATOM 3956 CA . GLU D 216 ? -147.22900 -47.17800 -80.37900 1.000 32.93596 C ? C ? 174 1
   ATOM 3957 C . GLU D 216 ? -147.09200 -48.69600 -80.37600 1.000 37.79346 C ? C ? 174 1
   ATOM 3958 O . GLU D 216 ? -146.64900 -49.31900 -79.39400 1.000 30.28284 O ? C ? 174 1
   ATOM 3959 CB . GLU D 216 ? -146.63000 -46.56300 -81.65100 1.000 31.68430 C ? C ? 174 1
   ATOM 3960 CG . GLU D 216 ? -146.42500 -45.04900 -81.58800 1.000 32.98497 C ? C ? 174 1
   ATOM 3961 CD . GLU D 216 ? -147.63600 -44.24800 -82.04900 1.000 37.47468 C ? C ? 174 1
   ATOM 3962 OE1 . GLU D 216 ? -148.60300 -44.84600 -82.58900 1.000 40.35797 O ? C ? 174 1
   ATOM 3963 OE2 . GLU D 216 ? -147.61500 -43.01200 -81.85500 1.000 36.56605 O ? C ? 174 1
   ATOM 3964 N . GLU D 217 ? -147.49200 -49.30200 -81.49300 1.000 40.48311 N ? C ? 175 1
   ATOM 3965 CA . GLU D 217 ? -147.61400 -50.75100 -81.52500 1.000 39.21431 C ? C ? 175 1
   ATOM 3966 C . GLU D 217 ? -146.25500 -51.43900 -81.57100 1.000 39.58678 C ? C ? 175 1
   ATOM 3967 O . GLU D 217 ? -146.15300 -52.63200 -81.23600 1.000 41.50855 O ? C ? 175 1
   ATOM 3968 CB . GLU D 217 ? -148.48100 -51.16700 -82.71500 1.000 40.60469 C ? C ? 175 1
   ATOM 3969 CG . GLU D 217 ? -149.48300 -50.08400 -83.14900 1.000 45.13098 C ? C ? 175 1
   ATOM 3970 CD . GLU D 217 ? -150.66600 -50.62900 -83.99500 1.000 61.44162 C ? C ? 175 1
   ATOM 3971 OE1 . GLU D 217 ? -150.74100 -51.87700 -84.20700 1.000 44.64686 O ? C ? 175 1
   ATOM 3972 OE2 . GLU D 217 ? -151.54000 -49.80400 -84.40100 1.000 47.05714 O ? C ? 175 1
   ATOM 3973 N . ILE D 218 ? -145.20500 -50.71800 -81.96800 1.000 35.57161 N ? C ? 176 1
   ATOM 3974 CA . ILE D 218 ? -143.85300 -51.25300 -81.86300 1.000 37.84162 C ? C ? 176 1
   ATOM 3975 C . ILE D 218 ? -143.41600 -51.44500 -80.41400 1.000 38.22295 C ? C ? 176 1
   ATOM 3976 O . ILE D 218 ? -142.47700 -52.21000 -80.14000 1.000 37.29829 O ? C ? 176 1
   ATOM 3977 CB . ILE D 218 ? -142.90500 -50.31900 -82.64800 1.000 38.12873 C ? C ? 176 1
   ATOM 3978 CG1 . ILE D 218 ? -141.55100 -50.98100 -82.90000 1.000 33.54994 C ? C ? 176 1
   ATOM 3979 CG2 . ILE D 218 ? -142.76500 -49.00300 -81.92600 1.000 33.99491 C ? C ? 176 1
   ATOM 3980 CD1 . ILE D 218 ? -141.02400 -50.73400 -84.28300 1.000 36.00976 C ? C ? 176 1
   ATOM 3981 N . ASP D 219 ? -144.12700 -50.81300 -79.46700 1.000 35.02052 N ? C ? 177 1
   ATOM 3982 CA . ASP D 219 ? -143.76300 -50.77500 -78.05700 1.000 33.23307 C ? C ? 177 1
   ATOM 3983 C . ASP D 219 ? -144.36800 -51.91600 -77.23700 1.000 34.33312 C ? C ? 177 1
   ATOM 3984 O . ASP D 219 ? -144.18100 -51.96100 -76.01400 1.000 26.71135 O ? C ? 177 1
   ATOM 3985 CB . ASP D 219 ? -144.15400 -49.41400 -77.47900 1.000 25.14494 C ? C ? 177 1
   ATOM 3986 CG . ASP D 219 ? -143.32900 -48.28900 -78.08400 1.000 31.17294 C ? C ? 177 1
   ATOM 3987 OD1 . ASP D 219 ? -142.07700 -48.42600 -78.07400 1.000 26.13226 O ? C ? 177 1
   ATOM 3988 OD2 . ASP D 219 ? -143.91800 -47.29800 -78.59300 1.000 32.42669 O ? C ? 177 1
   ATOM 3989 N . LEU D 220 ? -145.03200 -52.87700 -77.87300 1.000 40.46651 N ? C ? 178 1
   ATOM 3990 CA . LEU D 220 ? -145.49600 -54.04500 -77.14200 1.000 34.24358 C ? C ? 178 1
   ATOM 3991 C . LEU D 220 ? -145.56300 -55.22800 -78.10000 1.000 38.75363 C ? C ? 178 1
   ATOM 3992 O . LEU D 220 ? -145.58700 -55.06500 -79.32700 1.000 39.44780 O ? C ? 178 1
   ATOM 3993 CB . LEU D 220 ? -146.84300 -53.75100 -76.45500 1.000 32.63224 C ? C ? 178 1
   ATOM 3994 CG . LEU D 220 ? -148.15100 -53.54200 -77.23000 1.000 33.40384 C ? C ? 178 1
   ATOM 3995 CD1 . LEU D 220 ? -149.33000 -53.72700 -76.30900 1.000 36.50701 C ? C ? 178 1
   ATOM 3996 CD2 . LEU D 220 ? -148.21700 -52.16000 -77.85700 1.000 33.33719 C ? C ? 178 1
   ATOM 3997 N . ARG D 221 ? -145.56700 -56.43400 -77.52200 1.000 34.20638 N ? C ? 179 1
   ATOM 3998 CA . ARG D 221 ? -145.63500 -57.62300 -78.35800 1.000 34.37830 C ? C ? 179 1
   ATOM 3999 C . ARG D 221 ? -147.03200 -57.85100 -78.92200 1.000 38.21216 C ? C ? 179 1
   ATOM 4000 O . ARG D 221 ? -147.17800 -58.13800 -80.11200 1.000 49.25610 O ? C ? 179 1
   ATOM 4001 CB . ARG D 221 ? -145.14300 -58.84000 -77.57900 1.000 32.96107 C ? C ? 179 1
   ATOM 4002 CG . ARG D 221 ? -145.19200 -60.15400 -78.35100 1.000 38.28792 C ? C ? 179 1
   ATOM 4003 CD . ARG D 221 ? -144.34400 -60.12300 -79.60500 1.000 36.55325 C ? C ? 179 1
   ATOM 4004 NE . ARG D 221 ? -144.38400 -61.41700 -80.28500 1.000 52.09339 N ? C ? 179 1
   ATOM 4005 CZ . ARG D 221 ? -144.02000 -61.61600 -81.55300 1.000 67.97013 C ? C ? 179 1
   ATOM 4006 NH1 . ARG D 221 ? -143.58700 -60.59100 -82.29400 1.000 74.70643 N ? C ? 179 1
   ATOM 4007 NH2 . ARG D 221 ? -144.09500 -62.84300 -82.07900 1.000 66.14733 N ? C ? 179 1
   ATOM 4008 N . ASN D 222 ? -148.07800 -57.72400 -78.10600 1.000 36.83133 N ? C ? 180 1
   ATOM 4009 CA . ASN D 222 ? -149.43100 -58.00200 -78.59300 1.000 44.85712 C ? C ? 180 1
   ATOM 4010 C . ASN D 222 ? -150.26200 -56.72400 -78.61200 1.000 44.50426 C ? C ? 180 1
   ATOM 4011 O . ASN D 222 ? -151.10200 -56.52700 -77.72800 1.000 39.71288 O ? C ? 180 1
   ATOM 4012 CB . ASN D 222 ? -150.12500 -59.08600 -77.74800 1.000 36.14813 C ? C ? 180 1
   ATOM 4013 CG . ASN D 222 ? -149.27300 -60.36100 -77.58700 1.000 45.93984 C ? C ? 180 1
   ATOM 4014 OD1 . ASN D 222 ? -148.71000 -60.87900 -78.56400 1.000 46.77553 O ? C ? 180 1
   ATOM 4015 ND2 . ASN D 222 ? -149.17200 -60.86100 -76.35800 1.000 49.58688 N ? C ? 180 1
   ATOM 4016 N . PRO D 223 ? -150.05500 -55.83800 -79.60000 1.000 39.36514 N ? C ? 181 1
   ATOM 4017 CA . PRO D 223 ? -150.82100 -54.57900 -79.62000 1.000 42.25101 C ? C ? 181 1
   ATOM 4018 C . PRO D 223 ? -152.33600 -54.74100 -79.71000 1.000 48.35536 C ? C ? 181 1
   ATOM 4019 O . PRO D 223 ? -153.06000 -53.99900 -79.02300 1.000 50.25237 O ? C ? 181 1
   ATOM 4020 CB . PRO D 223 ? -150.27800 -53.84300 -80.85800 1.000 36.14209 C ? C ? 181 1
   ATOM 4021 CG . PRO D 223 ? -149.11400 -54.56800 -81.29700 1.000 37.69735 C ? C ? 181 1
   ATOM 4022 CD . PRO D 223 ? -149.14400 -55.95400 -80.75000 1.000 35.27096 C ? C ? 181 1
   ATOM 4023 N . LYS D 224 ? -152.83900 -55.66400 -80.54100 1.000 50.21176 N ? C ? 182 1
   ATOM 4024 CA . LYS D 224 ? -154.27500 -55.68800 -80.81900 1.000 50.74882 C ? C ? 182 1
   ATOM 4025 C . LYS D 224 ? -155.05700 -56.35200 -79.68800 1.000 47.76077 C ? C ? 182 1
   ATOM 4026 O . LYS D 224 ? -156.07600 -55.82300 -79.22700 1.000 43.42955 O ? C ? 182 1
   ATOM 4027 CB . LYS D 224 ? -154.56100 -56.35400 -82.16800 1.000 49.55226 C ? C ? 182 1
   ATOM 4028 CG . LYS D 224 ? -153.74500 -55.74800 -83.31700 1.000 54.91731 C ? C ? 182 1
   ATOM 4029 CD . LYS D 224 ? -153.40300 -56.75900 -84.40100 1.000 61.82978 C ? C ? 182 1
   ATOM 4030 CE . LYS D 224 ? -152.16500 -56.35000 -85.20800 1.000 64.86976 C ? C ? 182 1
   ATOM 4031 NZ . LYS D 224 ? -151.68300 -57.54200 -85.98000 1.000 62.13450 N ? C ? 182 1
   ATOM 4032 N . GLY D 225 ? -154.59700 -57.49600 -79.21200 1.000 43.78042 N ? C ? 183 1
   ATOM 4033 CA . GLY D 225 ? -155.21800 -58.11200 -78.04600 1.000 41.98409 C ? C ? 183 1
   ATOM 4034 C . GLY D 225 ? -155.07400 -57.31600 -76.75800 1.000 41.17444 C ? C ? 183 1
   ATOM 4035 O . GLY D 225 ? -155.34500 -57.84400 -75.67400 1.000 44.05984 O ? C ? 183 1
   ATOM 4036 N . ASN D 226 ? -154.65100 -56.03900 -76.86600 1.000 38.61821 N ? C ? 184 1
   ATOM 4037 CA . ASN D 226 ? -154.28600 -55.21100 -75.71700 1.000 38.16682 C ? C ? 184 1
   ATOM 4038 C . ASN D 226 ? -154.74000 -53.76700 -75.83700 1.000 37.52393 C ? C ? 184 1
   ATOM 4039 O . ASN D 226 ? -154.36900 -52.95600 -74.97900 1.000 36.80050 O ? C ? 184 1
   ATOM 4040 CB . ASN D 226 ? -152.76100 -55.18700 -75.51200 1.000 35.44132 C ? C ? 184 1
   ATOM 4041 CG . ASN D 226 ? -152.28200 -56.17400 -74.48500 1.000 31.28124 C ? C ? 184 1
   ATOM 4042 OD1 . ASN D 226 ? -152.85800 -56.30500 -73.40300 1.000 40.67552 O ? C ? 184 1
   ATOM 4043 ND2 . ASN D 226 ? -151.21100 -56.88800 -74.81900 1.000 31.35165 N ? C ? 184 1
   ATOM 4044 N . LYS D 227 ? -155.48400 -53.40300 -76.88100 1.000 38.97431 N ? C ? 185 1
   ATOM 4045 CA . LYS D 227 ? -155.90400 -52.02100 -77.05400 1.000 32.49237 C ? C ? 185 1
   ATOM 4046 C . LYS D 227 ? -157.02700 -51.61900 -76.09300 1.000 32.22278 C ? C ? 185 1
   ATOM 4047 O . LYS D 227 ? -157.46100 -50.45800 -76.11600 1.000 35.22776 O ? C ? 185 1
   ATOM 4048 CB . LYS D 227 ? -156.30600 -51.78600 -78.52000 1.000 30.58389 C ? C ? 185 1
   ATOM 4049 CG . LYS D 227 ? -156.05800 -50.34000 -78.96500 1.000 53.59007 C ? C ? 185 1
   ATOM 4050 CD . LYS D 227 ? -156.63900 -50.00100 -80.35100 1.000 57.25363 C ? C ? 185 1
   ATOM 4051 CE . LYS D 227 ? -157.34300 -48.61600 -80.34900 1.000 45.29029 C ? C ? 185 1
   ATOM 4052 NZ . LYS D 227 ? -156.49600 -47.48100 -80.86600 1.000 52.19363 N ? C ? 185 1
   ATOM 4053 N . LYS D 228 ? -157.49900 -52.53600 -75.22600 1.000 26.64745 N ? C ? 186 1
   ATOM 4054 CA . LYS D 228 ? -158.42300 -52.20300 -74.14300 1.000 25.72997 C ? C ? 186 1
   ATOM 4055 C . LYS D 228 ? -157.88500 -52.59300 -72.76500 1.000 35.51159 C ? C ? 186 1
   ATOM 4056 O . LYS D 228 ? -158.62100 -52.52100 -71.76300 1.000 26.79752 O ? C ? 186 1
   ATOM 4057 CB . LYS D 228 ? -159.79500 -52.84600 -74.40500 1.000 28.11622 C ? C ? 186 1
   ATOM 4058 CG . LYS D 228 ? -160.16900 -52.82800 -75.89100 1.000 33.67080 C ? C ? 186 1
   ATOM 4059 CD . LYS D 228 ? -161.47500 -53.52900 -76.20600 1.000 37.56768 C ? C ? 186 1
   ATOM 4060 CE . LYS D 228 ? -162.22700 -52.80700 -77.33800 1.000 43.52713 C ? C ? 186 1
   ATOM 4061 NZ . LYS D 228 ? -163.12600 -53.76100 -78.07500 1.000 46.69333 N ? C ? 186 1
   ATOM 4062 N . ASN D 229 ? -156.61800 -53.01000 -72.68500 1.000 39.65500 N ? C ? 187 1
   ATOM 4063 CA . ASN D 229 ? -155.95300 -53.33900 -71.43600 1.000 36.78878 C ? C ? 187 1
   ATOM 4064 C . ASN D 229 ? -155.05300 -52.18200 -71.04000 1.000 38.38985 C ? C ? 187 1
   ATOM 4065 O . ASN D 229 ? -154.66200 -51.36100 -71.87400 1.000 37.16186 O ? C ? 187 1
   ATOM 4066 CB . ASN D 229 ? -155.12700 -54.61700 -71.56600 1.000 40.64376 C ? C ? 187 1
   ATOM 4067 CG . ASN D 229 ? -155.96400 -55.86700 -71.42100 1.000 48.87187 C ? C ? 187 1
   ATOM 4068 OD1 . ASN D 229 ? -157.15900 -55.79500 -71.10900 1.000 66.44876 O ? C ? 187 1
   ATOM 4069 ND2 . ASN D 229 ? -155.35200 -57.02500 -71.66900 1.000 50.17305 N ? C ? 187 1
   ATOM 4070 N . ALA D 230 ? -154.72200 -52.12700 -69.75200 1.000 32.05552 N ? C ? 188 1
   ATOM 4071 CA . ALA D 230 ? -154.07000 -50.93200 -69.23600 1.000 37.45433 C ? C ? 188 1
   ATOM 4072 C . ALA D 230 ? -152.71300 -50.71900 -69.90400 1.000 41.13264 C ? C ? 188 1
   ATOM 4073 O . ALA D 230 ? -151.97400 -51.66600 -70.19100 1.000 45.81110 O ? C ? 188 1
   ATOM 4074 CB . ALA D 230 ? -153.91700 -51.01900 -67.71700 1.000 31.26440 C ? C ? 188 1
   ATOM 4075 N . GLY D 231 ? -152.38900 -49.46300 -70.18300 1.000 30.93238 N ? C ? 189 1
   ATOM 4076 CA . GLY D 231 ? -151.13200 -49.12800 -70.79600 1.000 36.77400 C ? C ? 189 1
   ATOM 4077 C . GLY D 231 ? -151.20000 -48.91700 -72.29700 1.000 41.06030 C ? C ? 189 1
   ATOM 4078 O . GLY D 231 ? -150.35700 -48.19600 -72.84500 1.000 36.65095 O ? C ? 189 1
   ATOM 4079 N . PHE D 232 ? -152.17400 -49.52900 -72.98100 1.000 35.71419 N ? C ? 190 1
   ATOM 4080 CA . PHE D 232 ? -152.29100 -49.37500 -74.42500 1.000 29.54647 C ? C ? 190 1
   ATOM 4081 C . PHE D 232 ? -153.65900 -48.85500 -74.85200 1.000 32.68075 C ? C ? 190 1
   ATOM 4082 O . PHE D 232 ? -154.07200 -49.06500 -75.99900 1.000 36.51805 O ? C ? 190 1
   ATOM 4083 CB . PHE D 232 ? -151.97700 -50.69400 -75.12700 1.000 31.40538 C ? C ? 190 1
   ATOM 4084 CG . PHE D 232 ? -151.58100 -50.51900 -76.56200 1.000 35.25593 C ? C ? 190 1
   ATOM 4085 CD1 . PHE D 232 ? -150.65300 -49.55500 -76.91900 1.000 31.96146 C ? C ? 190 1
   ATOM 4086 CD2 . PHE D 232 ? -152.16200 -51.28900 -77.56200 1.000 35.13086 C ? C ? 190 1
   ATOM 4087 CE1 . PHE D 232 ? -150.29600 -49.37400 -78.25400 1.000 35.25352 C ? C ? 190 1
   ATOM 4088 CE2 . PHE D 232 ? -151.81300 -51.11200 -78.89600 1.000 36.18092 C ? C ? 190 1
   ATOM 4089 CZ . PHE D 232 ? -150.88200 -50.15500 -79.24000 1.000 37.08986 C ? C ? 190 1
   ATOM 4090 N . THR D 233 ? -154.36900 -48.17700 -73.96200 1.000 31.21925 N ? C ? 191 1
   ATOM 4091 CA . THR D 233 ? -155.62700 -47.57500 -74.35400 1.000 28.53943 C ? C ? 191 1
   ATOM 4092 C . THR D 233 ? -155.36800 -46.41400 -75.30600 1.000 33.62045 C ? C ? 191 1
   ATOM 4093 O . THR D 233 ? -154.29900 -45.79300 -75.26900 1.000 31.38776 O ? C ? 191 1
   ATOM 4094 CB . THR D 233 ? -156.38900 -47.06300 -73.14000 1.000 30.03037 C ? C ? 191 1
   ATOM 4095 OG1 . THR D 233 ? -155.67000 -45.96300 -72.56900 1.000 41.96153 O ? C ? 191 1
   ATOM 4096 CG2 . THR D 233 ? -156.52800 -48.16200 -72.10000 1.000 28.73568 C ? C ? 191 1
   ATOM 4097 N . PRO D 234 ? -156.33200 -46.10400 -76.17200 1.000 42.12043 N ? C ? 192 1
   ATOM 4098 CA . PRO D 234 ? -156.20300 -44.89900 -77.00100 1.000 36.97995 C ? C ? 192 1
   ATOM 4099 C . PRO D 234 ? -155.99600 -43.66200 -76.16400 1.000 30.88475 C ? C ? 192 1
   ATOM 4100 O . PRO D 234 ? -155.32900 -42.72300 -76.60500 1.000 32.65858 O ? C ? 192 1
   ATOM 4101 CB . PRO D 234 ? -157.53900 -44.84600 -77.74400 1.000 36.56701 C ? C ? 192 1
   ATOM 4102 CG . PRO D 234 ? -157.94800 -46.30900 -77.84000 1.000 35.60598 C ? C ? 192 1
   ATOM 4103 CD . PRO D 234 ? -157.52800 -46.89800 -76.51100 1.000 36.70748 C ? C ? 192 1
   ATOM 4104 N . GLN D 235 ? -156.51600 -43.65000 -74.93900 1.000 34.48843 N ? C ? 193 1
   ATOM 4105 CA . GLN D 235 ? -156.50400 -42.47300 -74.08900 1.000 38.66201 C ? C ? 193 1
   ATOM 4106 C . GLN D 235 ? -155.15200 -42.29300 -73.41900 1.000 34.56105 C ? C ? 193 1
   ATOM 4107 O . GLN D 235 ? -154.65500 -41.16400 -73.31100 1.000 33.03324 O ? C ? 193 1
   ATOM 4108 CB . GLN D 235 ? -157.64800 -42.59200 -73.06800 1.000 36.43318 C ? C ? 193 1
   ATOM 4109 CG . GLN D 235 ? -159.07700 -42.55000 -73.70900 1.000 30.89104 C ? C ? 193 1
   ATOM 4110 CD . GLN D 235 ? -159.56900 -43.91900 -74.25500 1.000 34.50635 C ? C ? 193 1
   ATOM 4111 OE1 . GLN D 235 ? -159.07200 -44.98800 -73.88200 1.000 37.12895 O ? C ? 193 1
   ATOM 4112 NE2 . GLN D 235 ? -160.54100 -43.87200 -75.15400 1.000 39.69680 N ? C ? 193 1
   ATOM 4113 N . GLU D 236 ? -154.54000 -43.39300 -72.96600 1.000 37.38421 N ? C ? 194 1
   ATOM 4114 CA . GLU D 236 ? -153.17300 -43.31200 -72.46200 1.000 32.99036 C ? C ? 194 1
   ATOM 4115 C . GLU D 236 ? -152.21700 -42.95800 -73.59100 1.000 27.28520 C ? C ? 194 1
   ATOM 4116 O . GLU D 236 ? -151.37500 -42.06600 -73.44400 1.000 28.95626 O ? C ? 194 1
   ATOM 4117 CB . GLU D 236 ? -152.76900 -44.63000 -71.79300 1.000 30.67677 C ? C ? 194 1
   ATOM 4118 CG . GLU D 236 ? -153.29300 -44.82400 -70.35800 1.000 28.46206 C ? C ? 194 1
   ATOM 4119 CD . GLU D 236 ? -153.30000 -46.28500 -69.92300 1.000 34.88949 C ? C ? 194 1
   ATOM 4120 OE1 . GLU D 236 ? -153.77500 -47.12600 -70.71700 1.000 30.56206 O ? C ? 194 1
   ATOM 4121 OE2 . GLU D 236 ? -152.83000 -46.59400 -68.79300 1.000 32.26269 O ? C ? 194 1
   ATOM 4122 N . ARG D 237 ? -152.39000 -43.60000 -74.75000 1.000 30.32534 N ? C ? 195 1
   ATOM 4123 CA . ARG D 237 ? -151.54100 -43.34400 -75.90900 1.000 27.74218 C ? C ? 195 1
   ATOM 4124 C . ARG D 237 ? -151.58100 -41.87500 -76.33000 1.000 30.52933 C ? C ? 195 1
   ATOM 4125 O . ARG D 237 ? -150.54200 -41.20800 -76.38100 1.000 36.30700 O ? C ? 195 1
   ATOM 4126 CB . ARG D 237 ? -151.95800 -44.24800 -77.05700 1.000 22.76857 C ? C ? 195 1
   ATOM 4127 CG . ARG D 237 ? -151.26800 -45.57100 -77.04700 1.000 25.06849 C ? C ? 195 1
   ATOM 4128 CD . ARG D 237 ? -151.89100 -46.51000 -78.03900 1.000 27.15672 C ? C ? 195 1
   ATOM 4129 NE . ARG D 237 ? -151.18700 -46.49200 -79.32300 1.000 37.48631 N ? C ? 195 1
   ATOM 4130 CZ . ARG D 237 ? -151.60000 -47.12900 -80.42200 1.000 43.58665 C ? C ? 195 1
   ATOM 4131 NH1 . ARG D 237 ? -152.71500 -47.86100 -80.39800 1.000 41.48403 N ? C ? 195 1
   ATOM 4132 NH2 . ARG D 237 ? -150.89700 -47.03600 -81.55000 1.000 38.16577 N ? C ? 195 1
   ATOM 4133 N . GLN D 238 ? -152.77400 -41.34600 -76.64300 1.000 32.46335 N ? C ? 196 1
   ATOM 4134 CA . GLN D 238 ? -152.85600 -39.94300 -77.05800 1.000 34.35502 C ? C ? 196 1
   ATOM 4135 C . GLN D 238 ? -152.29300 -39.02000 -75.98200 1.000 34.99911 C ? C ? 196 1
   ATOM 4136 O . GLN D 238 ? -151.68100 -37.99100 -76.29600 1.000 33.34028 O ? C ? 196 1
   ATOM 4137 CB . GLN D 238 ? -154.30400 -39.55300 -77.42900 1.000 30.91191 C ? C ? 196 1
   ATOM 4138 CG . GLN D 238 ? -154.46200 -38.10500 -78.03100 1.000 47.34399 C ? C ? 196 1
   ATOM 4139 CD . GLN D 238 ? -153.68300 -37.88000 -79.37300 1.000 69.15629 C ? C ? 196 1
   ATOM 4140 OE1 . GLN D 238 ? -153.78800 -38.68300 -80.31800 1.000 73.30631 O ? C ? 196 1
   ATOM 4141 NE2 . GLN D 238 ? -152.89900 -36.78200 -79.44300 1.000 50.39739 N ? C ? 196 1
   ATOM 4142 N . GLY D 239 ? -152.43900 -39.39500 -74.71000 1.000 31.45910 N ? C ? 197 1
   ATOM 4143 CA . GLY D 239 ? -151.87900 -38.57700 -73.65400 1.000 32.00424 C ? C ? 197 1
   ATOM 4144 C . GLY D 239 ? -150.37000 -38.49800 -73.72600 1.000 36.57103 C ? C ? 197 1
   ATOM 4145 O . GLY D 239 ? -149.77500 -37.44100 -73.47500 1.000 38.47542 O ? C ? 197 1
   ATOM 4146 N . PHE D 240 ? -149.72700 -39.62100 -74.04700 1.000 29.91768 N ? C ? 198 1
   ATOM 4147 CA . PHE D 240 ? -148.28700 -39.61200 -74.25300 1.000 24.93537 C ? C ? 198 1
   ATOM 4148 C . PHE D 240 ? -147.94300 -38.70000 -75.41300 1.000 28.60622 C ? C ? 198 1
   ATOM 4149 O . PHE D 240 ? -147.08900 -37.80900 -75.28900 1.000 32.25736 O ? C ? 198 1
   ATOM 4150 CB . PHE D 240 ? -147.80000 -41.03800 -74.50100 1.000 29.26445 C ? C ? 198 1
   ATOM 4151 CG . PHE D 240 ? -146.30600 -41.19400 -74.50600 1.000 31.97226 C ? C ? 198 1
   ATOM 4152 CD1 . PHE D 240 ? -145.61200 -41.41200 -73.33000 1.000 24.21221 C ? C ? 198 1
   ATOM 4153 CD2 . PHE D 240 ? -145.59700 -41.16000 -75.69700 1.000 33.61733 C ? C ? 198 1
   ATOM 4154 CE1 . PHE D 240 ? -144.23900 -41.56600 -73.34100 1.000 21.87526 C ? C ? 198 1
   ATOM 4155 CE2 . PHE D 240 ? -144.21300 -41.32800 -75.70600 1.000 29.54332 C ? C ? 198 1
   ATOM 4156 CZ . PHE D 240 ? -143.54000 -41.52800 -74.52800 1.000 25.30731 C ? C ? 198 1
   ATOM 4157 N . GLY D 241 ? -148.64400 -38.88200 -76.54000 1.000 26.60959 N ? C ? 199 1
   ATOM 4158 CA . GLY D 241 ? -148.45000 -38.00200 -77.67300 1.000 26.97888 C ? C ? 199 1
   ATOM 4159 C . GLY D 241 ? -148.58000 -36.54400 -77.29600 1.000 28.89133 C ? C ? 199 1
   ATOM 4160 O . GLY D 241 ? -147.73800 -35.72100 -77.65300 1.000 32.49593 O ? C ? 199 1
   ATOM 4161 N . GLU D 242 ? -149.62600 -36.20100 -76.55700 1.000 31.74812 N ? C ? 200 1
   ATOM 4162 CA . GLU D 242 ? -149.79700 -34.80000 -76.19700 1.000 36.45918 C ? C ? 200 1
   ATOM 4163 C . GLU D 242 ? -148.64000 -34.31800 -75.33300 1.000 35.09133 C ? C ? 200 1
   ATOM 4164 O . GLU D 242 ? -148.23600 -33.15700 -75.43800 1.000 36.85042 O ? C ? 200 1
   ATOM 4165 CB . GLU D 242 ? -151.15700 -34.59700 -75.50500 1.000 46.86633 C ? C ? 200 1
   ATOM 4166 CG . GLU D 242 ? -152.18300 -33.80600 -76.35400 1.000 51.56082 C ? C ? 200 1
   ATOM 4167 CD . GLU D 242 ? -151.71000 -32.38300 -76.69400 1.000 63.85358 C ? C ? 200 1
   ATOM 4168 OE1 . GLU D 242 ? -151.30600 -32.14800 -77.86400 1.000 55.79234 O ? C ? 200 1
   ATOM 4169 OE2 . GLU D 242 ? -151.75600 -31.50400 -75.79100 1.000 59.70855 O ? C ? 200 1
   ATOM 4170 N . LEU D 243 ? -148.04700 -35.20700 -74.52400 1.000 34.57641 N ? C ? 201 1
   ATOM 4171 CA . LEU D 243 ? -146.95300 -34.79400 -73.64900 1.000 31.27358 C ? C ? 201 1
   ATOM 4172 C . LEU D 243 ? -145.70200 -34.43000 -74.44600 1.000 30.57573 C ? C ? 201 1
   ATOM 4173 O . LEU D 243 ? -145.04700 -33.41700 -74.15300 1.000 28.21697 O ? C ? 201 1
   ATOM 4174 CB . LEU D 243 ? -146.64700 -35.89800 -72.63400 1.000 26.71376 C ? C ? 201 1
   ATOM 4175 CG . LEU D 243 ? -145.39000 -35.79400 -71.76100 1.000 23.48979 C ? C ? 201 1
   ATOM 4176 CD1 . LEU D 243 ? -145.59500 -34.82300 -70.62300 1.000 20.18361 C ? C ? 201 1
   ATOM 4177 CD2 . LEU D 243 ? -145.00400 -37.16900 -71.22200 1.000 20.78492 C ? C ? 201 1
   ATOM 4178 N . LEU D 244 ? -145.35800 -35.22900 -75.46300 1.000 26.93249 N ? C ? 202 1
   ATOM 4179 CA . LEU D 244 ? -144.21300 -34.88800 -76.30400 1.000 27.12837 C ? C ? 202 1
   ATOM 4180 C . LEU D 244 ? -144.46200 -33.61800 -77.09800 1.000 31.53249 C ? C ? 202 1
   ATOM 4181 O . LEU D 244 ? -143.54000 -32.82300 -77.32200 1.000 31.17106 O ? C ? 202 1
   ATOM 4182 CB . LEU D 244 ? -143.91100 -36.03600 -77.24900 1.000 27.44194 C ? C ? 202 1
   ATOM 4183 CG . LEU D 244 ? -143.83100 -37.37200 -76.53800 1.000 28.98663 C ? C ? 202 1
   ATOM 4184 CD1 . LEU D 244 ? -144.06500 -38.48600 -77.54800 1.000 25.09239 C ? C ? 202 1
   ATOM 4185 CD2 . LEU D 244 ? -142.46900 -37.48200 -75.89000 1.000 25.52439 C ? C ? 202 1
   ATOM 4186 N . GLN D 245 ? -145.69900 -33.41900 -77.54300 1.000 34.48793 N ? C ? 203 1
   ATOM 4187 CA . GLN D 245 ? -146.04100 -32.21600 -78.28600 1.000 36.73033 C ? C ? 203 1
   ATOM 4188 C . GLN D 245 ? -146.04300 -30.99900 -77.38300 1.000 31.89581 C ? C ? 203 1
   ATOM 4189 O . GLN D 245 ? -145.52100 -29.94100 -77.74400 1.000 40.41381 O ? C ? 203 1
   ATOM 4190 CB . GLN D 245 ? -147.40800 -32.38400 -78.93900 1.000 43.08579 C ? C ? 203 1
   ATOM 4191 CG . GLN D 245 ? -147.52400 -31.83700 -80.33400 1.000 44.82887 C ? C ? 203 1
   ATOM 4192 CD . GLN D 245 ? -148.72900 -32.44400 -81.02400 1.000 60.18640 C ? C ? 203 1
   ATOM 4193 OE1 . GLN D 245 ? -149.36600 -33.37000 -80.49100 1.000 55.25562 O ? C ? 203 1
   ATOM 4194 NE2 . GLN D 245 ? -149.05800 -31.93200 -82.20300 1.000 63.61055 N ? C ? 203 1
   ATOM 4195 N . ALA D 246 ? -146.63400 -31.12800 -76.19900 1.000 32.90730 N ? C ? 204 1
   ATOM 4196 CA . ALA D 246 ? -146.91200 -29.94900 -75.39900 1.000 35.55740 C ? C ? 204 1
   ATOM 4197 C . ALA D 246 ? -145.67000 -29.40100 -74.70300 1.000 34.50054 C ? C ? 204 1
   ATOM 4198 O . ALA D 246 ? -145.54500 -28.18100 -74.55200 1.000 41.64463 O ? C ? 204 1
   ATOM 4199 CB . ALA D 246 ? -147.99800 -30.27000 -74.37300 1.000 28.66860 C ? C ? 204 1
   ATOM 4200 N . VAL D 247 ? -144.75400 -30.25600 -74.25100 1.000 31.70971 N ? C ? 205 1
   ATOM 4201 CA . VAL D 247 ? -143.75200 -29.78800 -73.28500 1.000 39.20077 C ? C ? 205 1
   ATOM 4202 C . VAL D 247 ? -142.69100 -28.89000 -73.92400 1.000 37.43445 C ? C ? 205 1
   ATOM 4203 O . VAL D 247 ? -142.40600 -27.81600 -73.37000 1.000 36.27238 O ? C ? 205 1
   ATOM 4204 CB . VAL D 247 ? -143.09500 -30.95300 -72.52400 1.000 35.45343 C ? C ? 205 1
   ATOM 4205 CG1 . VAL D 247 ? -141.93000 -30.42900 -71.72300 1.000 29.37970 C ? C ? 205 1
   ATOM 4206 CG2 . VAL D 247 ? -144.09900 -31.63800 -71.59100 1.000 27.42801 C ? C ? 205 1
   ATOM 4207 N . PRO D 248 ? -142.04200 -29.27200 -75.04400 1.000 31.16749 N ? C ? 206 1
   ATOM 4208 CA . PRO D 248 ? -142.05000 -30.54300 -75.76200 1.000 32.39747 C ? C ? 206 1
   ATOM 4209 C . PRO D 248 ? -140.91700 -31.43200 -75.26800 1.000 34.30931 C ? C ? 206 1
   ATOM 4210 O . PRO D 248 ? -139.99000 -30.97100 -74.57500 1.000 28.47116 O ? C ? 206 1
   ATOM 4211 CB . PRO D 248 ? -141.81700 -30.12500 -77.20100 1.000 31.72686 C ? C ? 206 1
   ATOM 4212 CG . PRO D 248 ? -140.80900 -28.97900 -77.02600 1.000 35.01499 C ? C ? 206 1
   ATOM 4213 CD . PRO D 248 ? -141.10600 -28.32600 -75.67800 1.000 30.74682 C ? C ? 206 1
   ATOM 4214 N . LEU D 249 ? -141.01200 -32.70700 -75.63900 1.000 34.10964 N ? C ? 207 1
   ATOM 4215 CA . LEU D 249 ? -140.05600 -33.72900 -75.25400 1.000 25.79782 C ? C ? 207 1
   ATOM 4216 C . LEU D 249 ? -139.94400 -34.73700 -76.38900 1.000 28.65716 C ? C ? 207 1
   ATOM 4217 O . LEU D 249 ? -140.90400 -34.97800 -77.13000 1.000 31.59934 O ? C ? 207 1
   ATOM 4218 CB . LEU D 249 ? -140.45700 -34.43600 -73.94600 1.000 22.20310 C ? C ? 207 1
   ATOM 4219 CG . LEU D 249 ? -140.71700 -33.54500 -72.72700 1.000 20.23401 C ? C ? 207 1
   ATOM 4220 CD1 . LEU D 249 ? -141.66400 -34.20500 -71.74800 1.000 18.15100 C ? C ? 207 1
   ATOM 4221 CD2 . LEU D 249 ? -139.43200 -33.13400 -72.03200 1.000 19.29003 C ? C ? 207 1
   ATOM 4222 N . ALA D 250 ? -138.75500 -35.31000 -76.52500 1.000 24.85096 N ? C ? 208 1
   ATOM 4223 CA . ALA D 250 ? -138.49300 -36.37900 -77.47100 1.000 21.48984 C ? C ? 208 1
   ATOM 4224 C . ALA D 250 ? -138.28800 -37.68700 -76.70800 1.000 25.47816 C ? C ? 208 1
   ATOM 4225 O . ALA D 250 ? -137.83800 -37.68300 -75.55900 1.000 28.16355 O ? C ? 208 1
   ATOM 4226 CB . ALA D 250 ? -137.26700 -36.03400 -78.31200 1.000 18.82102 C ? C ? 208 1
   ATOM 4227 N . ASP D 251 ? -138.63000 -38.80600 -77.34400 1.000 22.38834 N ? C ? 209 1
   ATOM 4228 CA . ASP D 251 ? -138.50100 -40.14500 -76.75600 1.000 17.19983 C ? C ? 209 1
   ATOM 4229 C . ASP D 251 ? -137.11500 -40.66500 -77.14700 1.000 26.76371 C ? C ? 209 1
   ATOM 4230 O . ASP D 251 ? -136.91700 -41.24400 -78.22300 1.000 29.84262 O ? C ? 209 1
   ATOM 4231 CB . ASP D 251 ? -139.66200 -41.02500 -77.23200 1.000 19.04803 C ? C ? 209 1
   ATOM 4232 CG . ASP D 251 ? -139.56500 -42.52100 -76.80600 1.000 26.55127 C ? C ? 209 1
   ATOM 4233 OD1 . ASP D 251 ? -138.49500 -43.02600 -76.38500 1.000 26.34452 O ? C ? 209 1
   ATOM 4234 OD2 . ASP D 251 ? -140.61100 -43.21800 -76.92100 1.000 29.59968 O ? C ? 209 1
   ATOM 4235 N . SER D 252 ? -136.14700 -40.46000 -76.23600 1.000 26.30615 N ? C ? 210 1
   ATOM 4236 CA . SER D 252 ? -134.73100 -40.78200 -76.45300 1.000 21.61821 C ? C ? 210 1
   ATOM 4237 C . SER D 252 ? -134.49800 -42.11000 -77.16500 1.000 23.55984 C ? C ? 210 1
   ATOM 4238 O . SER D 252 ? -133.73800 -42.18400 -78.13500 1.000 24.66077 O ? C ? 210 1
   ATOM 4239 CB . SER D 252 ? -133.98800 -40.77500 -75.10600 1.000 23.15807 C ? C ? 210 1
   ATOM 4240 OG . SER D 252 ? -134.12600 -42.01100 -74.39800 1.000 23.39142 O ? C ? 210 1
   ATOM 4241 N . PHE D 253 ? -135.12900 -43.17800 -76.69700 1.000 24.48869 N ? C ? 211 1
   ATOM 4242 CA . PHE D 253 ? -134.90800 -44.45700 -77.34800 1.000 25.44787 C ? C ? 211 1
   ATOM 4243 C . PHE D 253 ? -135.38200 -44.42300 -78.79000 1.000 34.16206 C ? C ? 211 1
   ATOM 4244 O . PHE D 253 ? -134.67700 -44.89100 -79.69200 1.000 38.64379 O ? C ? 211 1
   ATOM 4245 CB . PHE D 253 ? -135.60700 -45.57700 -76.60100 1.000 23.78741 C ? C ? 211 1
   ATOM 4246 CG . PHE D 253 ? -135.25900 -46.92600 -77.12600 1.000 27.19125 C ? C ? 211 1
   ATOM 4247 CD1 . PHE D 253 ? -134.03200 -47.49700 -76.83300 1.000 24.65910 C ? C ? 211 1
   ATOM 4248 CD2 . PHE D 253 ? -136.14900 -47.62200 -77.93200 1.000 30.03415 C ? C ? 211 1
   ATOM 4249 CE1 . PHE D 253 ? -133.70000 -48.73900 -77.32200 1.000 28.22525 C ? C ? 211 1
   ATOM 4250 CE2 . PHE D 253 ? -135.83100 -48.87300 -78.42100 1.000 22.94687 C ? C ? 211 1
   ATOM 4251 CZ . PHE D 253 ? -134.59600 -49.42900 -78.11500 1.000 30.53237 C ? C ? 211 1
   ATOM 4252 N . ARG D 254 ? -136.57900 -43.87200 -79.03000 1.000 27.56265 N ? C ? 212 1
   ATOM 4253 CA . ARG D 254 ? -137.12500 -43.89400 -80.38400 1.000 26.53497 C ? C ? 212 1
   ATOM 4254 C . ARG D 254 ? -136.35400 -42.96200 -81.30300 1.000 30.83839 C ? C ? 212 1
   ATOM 4255 O . ARG D 254 ? -136.16000 -43.26500 -82.48400 1.000 40.26411 O ? C ? 212 1
   ATOM 4256 CB . ARG D 254 ? -138.59200 -43.50800 -80.37600 1.000 26.16369 C ? C ? 212 1
   ATOM 4257 CG . ARG D 254 ? -139.53700 -44.65700 -80.23200 1.000 29.57122 C ? C ? 212 1
   ATOM 4258 CD . ARG D 254 ? -139.12200 -45.90700 -80.96400 1.000 22.47527 C ? C ? 212 1
   ATOM 4259 NE . ARG D 254 ? -139.69100 -47.03000 -80.23100 1.000 25.83303 N ? C ? 212 1
   ATOM 4260 CZ . ARG D 254 ? -139.40100 -48.30800 -80.44100 1.000 31.01996 C ? C ? 212 1
   ATOM 4261 NH1 . ARG D 254 ? -138.54600 -48.65700 -81.39200 1.000 28.38968 N ? C ? 212 1
   ATOM 4262 NH2 . ARG D 254 ? -139.98500 -49.24500 -79.69800 1.000 40.78244 N ? C ? 212 1
   ATOM 4263 N . HIS D 255 ? -135.90700 -41.82400 -80.78100 1.000 33.85403 N ? C ? 213 1
   ATOM 4264 CA . HIS D 255 ? -135.09900 -40.91300 -81.58400 1.000 33.96284 C ? C ? 213 1
   ATOM 4265 C . HIS D 255 ? -133.81700 -41.57000 -82.07300 1.000 39.40576 C ? C ? 213 1
   ATOM 4266 O . HIS D 255 ? -133.27600 -41.16500 -83.10800 1.000 45.54162 O ? C ? 213 1
   ATOM 4267 CB . HIS D 255 ? -134.76800 -39.67000 -80.77500 1.000 30.50748 C ? C ? 213 1
   ATOM 4268 CG . HIS D 255 ? -134.27700 -38.53200 -81.60000 1.000 38.04768 C ? C ? 213 1
   ATOM 4269 ND1 . HIS D 255 ? -132.93700 -38.31600 -81.84200 1.000 43.55088 N ? C ? 213 1
   ATOM 4270 CD2 . HIS D 255 ? -134.94300 -37.53300 -82.22700 1.000 40.42910 C ? C ? 213 1
   ATOM 4271 CE1 . HIS D 255 ? -132.79800 -37.23300 -82.58700 1.000 45.37207 C ? C ? 213 1
   ATOM 4272 NE2 . HIS D 255 ? -134.00000 -36.73800 -82.83400 1.000 38.30513 N ? C ? 213 1
   ATOM 4273 N . LEU D 256 ? -133.30300 -42.56600 -81.34400 1.000 34.47152 N ? C ? 214 1
   ATOM 4274 CA . LEU D 256 ? -132.14900 -43.31400 -81.81900 1.000 35.52604 C ? C ? 214 1
   ATOM 4275 C . LEU D 256 ? -132.50300 -44.64100 -82.47000 1.000 32.85106 C ? C ? 214 1
   ATOM 4276 O . LEU D 256 ? -131.71500 -45.13700 -83.27900 1.000 34.66806 O ? C ? 214 1
   ATOM 4277 CB . LEU D 256 ? -131.16000 -43.60800 -80.68600 1.000 32.68932 C ? C ? 214 1
   ATOM 4278 CG . LEU D 256 ? -130.66800 -42.54300 -79.72100 1.000 37.91380 C ? C ? 214 1
   ATOM 4279 CD1 . LEU D 256 ? -130.50800 -43.23000 -78.37700 1.000 34.81446 C ? C ? 214 1
   ATOM 4280 CD2 . LEU D 256 ? -129.34500 -41.93000 -80.17500 1.000 32.21021 C ? C ? 214 1
   ATOM 4281 N . TYR D 257 ? -133.62800 -45.25000 -82.12800 1.000 29.40392 N ? C ? 215 1
   ATOM 4282 CA . TYR D 257 ? -133.96000 -46.59400 -82.60900 1.000 32.72427 C ? C ? 215 1
   ATOM 4283 C . TYR D 257 ? -135.37800 -46.60500 -83.17000 1.000 38.80444 C ? C ? 215 1
   ATOM 4284 O . TYR D 257 ? -136.23900 -47.38200 -82.73800 1.000 36.55651 O ? C ? 215 1
   ATOM 4285 CB . TYR D 257 ? -133.78100 -47.61400 -81.48500 1.000 32.20248 C ? C ? 215 1
   ATOM 4286 CG . TYR D 257 ? -132.36900 -47.62200 -80.93800 1.000 36.32853 C ? C ? 215 1
   ATOM 4287 CD1 . TYR D 257 ? -131.99300 -46.77400 -79.90600 1.000 37.63262 C ? C ? 215 1
   ATOM 4288 CD2 . TYR D 257 ? -131.40200 -48.45400 -81.47300 1.000 37.93293 C ? C ? 215 1
   ATOM 4289 CE1 . TYR D 257 ? -130.68900 -46.75900 -79.42000 1.000 37.07530 C ? C ? 215 1
   ATOM 4290 CE2 . TYR D 257 ? -130.10500 -48.44100 -80.99300 1.000 36.54460 C ? C ? 215 1
   ATOM 4291 CZ . TYR D 257 ? -129.76000 -47.60000 -79.96400 1.000 34.66633 C ? C ? 215 1
   ATOM 4292 OH . TYR D 257 ? -128.48100 -47.59600 -79.48400 1.000 27.61028 O ? C ? 215 1
   ATOM 4293 N . PRO D 258 ? -135.64400 -45.77200 -84.18200 1.000 38.64516 N ? C ? 216 1
   ATOM 4294 CA . PRO D 258 ? -137.03700 -45.44600 -84.52600 1.000 32.58695 C ? C ? 216 1
   ATOM 4295 C . PRO D 258 ? -137.82300 -46.59900 -85.11300 1.000 32.12218 C ? C ? 216 1
   ATOM 4296 O . PRO D 258 ? -139.05500 -46.50400 -85.14100 1.000 44.72510 O ? C ? 216 1
   ATOM 4297 CB . PRO D 258 ? -136.88400 -44.31100 -85.54000 1.000 26.95288 C ? C ? 216 1
   ATOM 4298 CG . PRO D 258 ? -135.58500 -44.60500 -86.19100 1.000 30.45105 C ? C ? 216 1
   ATOM 4299 CD . PRO D 258 ? -134.68900 -45.20500 -85.14900 1.000 31.55671 C ? C ? 216 1
   ATOM 4300 N . ASN D 259 ? -137.17600 -47.67500 -85.58100 1.000 31.08330 N ? C ? 217 1
   ATOM 4301 CA . ASN D 259 ? -137.89700 -48.81300 -86.14400 1.000 33.16441 C ? C ? 217 1
   ATOM 4302 C . ASN D 259 ? -137.39000 -50.13500 -85.60000 1.000 34.21196 C ? C ? 217 1
   ATOM 4303 O . ASN D 259 ? -137.56700 -51.18000 -86.23900 1.000 34.42758 O ? C ? 217 1
   ATOM 4304 CB . ASN D 259 ? -137.82900 -48.80800 -87.66900 1.000 32.74673 C ? C ? 217 1
   ATOM 4305 CG . ASN D 259 ? -138.43700 -47.56500 -88.26100 1.000 40.94684 C ? C ? 217 1
   ATOM 4306 OD1 . ASN D 259 ? -139.61900 -47.25700 -88.03000 1.000 52.57587 O ? C ? 217 1
   ATOM 4307 ND2 . ASN D 259 ? -137.61500 -46.79600 -88.97100 1.000 38.89225 N ? C ? 217 1
   ATOM 4308 N . THR D 260 ? -136.77600 -50.11300 -84.43500 1.000 34.06809 N ? C ? 218 1
   ATOM 4309 CA . THR D 260 ? -136.37300 -51.34300 -83.80500 1.000 33.40417 C ? C ? 218 1
   ATOM 4310 C . THR D 260 ? -137.57000 -51.92100 -83.06700 1.000 34.21976 C ? C ? 218 1
   ATOM 4311 O . THR D 260 ? -138.18500 -51.21700 -82.25700 1.000 34.16510 O ? C ? 218 1
   ATOM 4312 CB . THR D 260 ? -135.21100 -51.08900 -82.87200 1.000 33.98522 C ? C ? 218 1
   ATOM 4313 OG1 . THR D 260 ? -134.32400 -50.16900 -83.51900 1.000 38.09115 O ? C ? 218 1
   ATOM 4314 CG2 . THR D 260 ? -134.46000 -52.38700 -82.59100 1.000 27.95899 C ? C ? 218 1
   ATOM 4315 N . PRO D 261 ? -137.96800 -53.15100 -83.35600 1.000 37.86007 N ? C ? 219 1
   ATOM 4316 CA . PRO D 261 ? -139.05400 -53.78600 -82.61500 1.000 37.86382 C ? C ? 219 1
   ATOM 4317 C . PRO D 261 ? -138.52000 -54.67200 -81.49200 1.000 37.24667 C ? C ? 219 1
   ATOM 4318 O . PRO D 261 ? -137.31600 -54.92600 -81.36800 1.000 35.68540 O ? C ? 219 1
   ATOM 4319 CB . PRO D 261 ? -139.73500 -54.62700 -83.69800 1.000 33.29442 C ? C ? 219 1
   ATOM 4320 CG . PRO D 261 ? -138.57000 -55.08100 -84.54500 1.000 36.63542 C ? C ? 219 1
   ATOM 4321 CD . PRO D 261 ? -137.52700 -53.97900 -84.49300 1.000 31.71123 C ? C ? 219 1
   ATOM 4322 N . TYR D 262 ? -139.45800 -55.15400 -80.68000 1.000 38.84657 N ? C ? 220 1
   ATOM 4323 CA . TYR D 262 ? -139.23000 -56.14400 -79.63300 1.000 38.70056 C ? C ? 220 1
   ATOM 4324 C . TYR D 262 ? -138.41400 -55.58300 -78.48000 1.000 33.83706 C ? C ? 220 1
   ATOM 4325 O . TYR D 262 ? -137.95200 -56.36100 -77.62000 1.000 32.10302 O ? C ? 220 1
   ATOM 4326 CB . TYR D 262 ? -138.56900 -57.41900 -80.18400 1.000 35.35680 C ? C ? 220 1
   ATOM 4327 CG . TYR D 262 ? -139.27700 -57.95200 -81.41000 1.000 38.22406 C ? C ? 220 1
   ATOM 4328 CD1 . TYR D 262 ? -140.66000 -57.88300 -81.51400 1.000 39.44764 C ? C ? 220 1
   ATOM 4329 CD2 . TYR D 262 ? -138.57000 -58.49900 -82.46700 1.000 47.44268 C ? C ? 220 1
   ATOM 4330 CE1 . TYR D 262 ? -141.32100 -58.34800 -82.63100 1.000 47.99348 C ? C ? 220 1
   ATOM 4331 CE2 . TYR D 262 ? -139.22600 -58.97100 -83.59800 1.000 53.09541 C ? C ? 220 1
   ATOM 4332 CZ . TYR D 262 ? -140.60200 -58.89100 -83.67600 1.000 54.61442 C ? C ? 220 1
   ATOM 4333 OH . TYR D 262 ? -141.26000 -59.36200 -84.79500 1.000 42.34889 O ? C ? 220 1
   ATOM 4334 N . ALA D 263 ? -138.23800 -54.25400 -78.42700 1.000 26.66592 N ? C ? 221 1
   ATOM 4335 CA . ALA D 263 ? -137.53900 -53.59800 -77.32400 1.000 30.83364 C ? C ? 221 1
   ATOM 4336 C . ALA D 263 ? -138.55400 -53.22100 -76.25100 1.000 31.41272 C ? C ? 221 1
   ATOM 4337 O . ALA D 263 ? -139.31500 -52.26100 -76.41900 1.000 37.63882 O ? C ? 221 1
   ATOM 4338 CB . ALA D 263 ? -136.78300 -52.36500 -77.81100 1.000 30.93782 C ? C ? 221 1
   ATOM 4339 N . TYR D 264 ? -138.56400 -53.97700 -75.14700 1.000 26.24618 N ? C ? 222 1
   ATOM 4340 CA . TYR D 264 ? -139.52100 -53.79800 -74.06100 1.000 29.83215 C ? C ? 222 1
   ATOM 4341 C . TYR D 264 ? -138.77300 -53.66100 -72.73800 1.000 22.10291 C ? C ? 222 1
   ATOM 4342 O . TYR D 264 ? -137.65700 -54.16800 -72.58300 1.000 26.39566 O ? C ? 222 1
   ATOM 4343 CB . TYR D 264 ? -140.51500 -54.98600 -73.98800 1.000 27.58440 C ? C ? 222 1
   ATOM 4344 CG . TYR D 264 ? -141.05500 -55.43700 -75.33600 1.000 27.87490 C ? C ? 222 1
   ATOM 4345 CD1 . TYR D 264 ? -141.02100 -56.77900 -75.71300 1.000 33.54241 C ? C ? 222 1
   ATOM 4346 CD2 . TYR D 264 ? -141.60800 -54.52400 -76.22700 1.000 30.40440 C ? C ? 222 1
   ATOM 4347 CE1 . TYR D 264 ? -141.51600 -57.19500 -76.95100 1.000 30.88670 C ? C ? 222 1
   ATOM 4348 CE2 . TYR D 264 ? -142.10000 -54.92600 -77.46000 1.000 33.70661 C ? C ? 222 1
   ATOM 4349 CZ . TYR D 264 ? -142.05600 -56.25700 -77.81500 1.000 34.06038 C ? C ? 222 1
   ATOM 4350 OH . TYR D 264 ? -142.54500 -56.63400 -79.04500 1.000 41.33256 O ? C ? 222 1
   ATOM 4351 N . THR D 265 ? -139.39300 -52.96800 -71.78300 1.000 23.40374 N ? C ? 223 1
   ATOM 4352 CA . THR D 265 ? -138.82800 -52.81200 -70.44600 1.000 18.42147 C ? C ? 223 1
   ATOM 4353 C . THR D 265 ? -139.65700 -53.50400 -69.37300 1.000 15.35284 C ? C ? 223 1
   ATOM 4354 O . THR D 265 ? -139.28300 -53.44300 -68.20500 1.000 23.88788 O ? C ? 223 1
   ATOM 4355 CB . THR D 265 ? -138.64700 -51.31900 -70.08400 1.000 17.54442 C ? C ? 223 1
   ATOM 4356 OG1 . THR D 265 ? -139.91200 -50.66400 -69.89400 1.000 15.86460 O ? C ? 223 1
   ATOM 4357 CG2 . THR D 265 ? -137.90900 -50.58000 -71.17000 1.000 17.50964 C ? C ? 223 1
   ATOM 4358 N . PHE D 266 ? -140.74800 -54.17900 -69.73100 1.000 17.85947 N ? C ? 224 1
   ATOM 4359 CA . PHE D 266 ? -141.61700 -54.83400 -68.75700 1.000 19.72816 C ? C ? 224 1
   ATOM 4360 C . PHE D 266 ? -142.15600 -56.15300 -69.28800 1.000 26.33460 C ? C ? 224 1
   ATOM 4361 O . PHE D 266 ? -142.57000 -56.23300 -70.44700 1.000 29.65217 O ? C ? 224 1
   ATOM 4362 CB . PHE D 266 ? -142.81400 -53.96800 -68.39600 1.000 20.88359 C ? C ? 224 1
   ATOM 4363 CG . PHE D 266 ? -144.00900 -54.75600 -67.92600 1.000 25.37677 C ? C ? 224 1
   ATOM 4364 CD1 . PHE D 266 ? -144.08100 -55.21600 -66.62900 1.000 29.85960 C ? C ? 224 1
   ATOM 4365 CD2 . PHE D 266 ? -145.07500 -55.01700 -68.77600 1.000 30.17111 C ? C ? 224 1
   ATOM 4366 CE1 . PHE D 266 ? -145.19200 -55.93100 -66.19200 1.000 34.01036 C ? C ? 224 1
   ATOM 4367 CE2 . PHE D 266 ? -146.17400 -55.73300 -68.34200 1.000 28.45651 C ? C ? 224 1
   ATOM 4368 CZ . PHE D 266 ? -146.23400 -56.18500 -67.05300 1.000 32.27886 C ? C ? 224 1
   ATOM 4369 N . TRP D 267 ? -142.18900 -57.17500 -68.42900 1.000 24.63493 N ? C ? 225 1
   ATOM 4370 CA . TRP D 267 ? -142.80500 -58.45700 -68.77100 1.000 28.11338 C ? C ? 225 1
   ATOM 4371 C . TRP D 267 ? -143.55100 -58.98000 -67.55900 1.000 30.45798 C ? C ? 225 1
   ATOM 4372 O . TRP D 267 ? -142.94600 -59.16500 -66.49800 1.000 34.91076 O ? C ? 225 1
   ATOM 4373 CB . TRP D 267 ? -141.77800 -59.50300 -69.20600 1.000 32.86099 C ? C ? 225 1
   ATOM 4374 CG . TRP D 267 ? -140.75800 -59.03800 -70.16800 1.000 26.24304 C ? C ? 225 1
   ATOM 4375 CD1 . TRP D 267 ? -140.71100 -59.30400 -71.49300 1.000 29.09231 C ? C ? 225 1
   ATOM 4376 CD2 . TRP D 267 ? -139.60800 -58.24500 -69.87200 1.000 25.53646 C ? C ? 225 1
   ATOM 4377 NE1 . TRP D 267 ? -139.60500 -58.71000 -72.05600 1.000 27.97395 N ? C ? 225 1
   ATOM 4378 CE2 . TRP D 267 ? -138.91300 -58.05200 -71.07700 1.000 25.56972 C ? C ? 225 1
   ATOM 4379 CE3 . TRP D 267 ? -139.10700 -57.66200 -68.70500 1.000 29.03151 C ? C ? 225 1
   ATOM 4380 CZ2 . TRP D 267 ? -137.74100 -57.29800 -71.15200 1.000 28.94577 C ? C ? 225 1
   ATOM 4381 CZ3 . TRP D 267 ? -137.94200 -56.91400 -68.77900 1.000 26.94463 C ? C ? 225 1
   ATOM 4382 CH2 . TRP D 267 ? -137.27100 -56.74200 -69.99200 1.000 25.53794 C ? C ? 225 1
   ATOM 4383 N . THR D 268 ? -144.84700 -59.23900 -67.71400 1.000 30.43427 N ? C ? 226 1
   ATOM 4384 CA . THR D 268 ? -145.61400 -59.76900 -66.59700 1.000 37.32872 C ? C ? 226 1
   ATOM 4385 C . THR D 268 ? -144.95700 -61.03500 -66.07000 1.000 34.68580 C ? C ? 226 1
   ATOM 4386 O . THR D 268 ? -144.46300 -61.86700 -66.83500 1.000 32.46430 O ? C ? 226 1
   ATOM 4387 CB . THR D 268 ? -147.07100 -60.04200 -67.00200 1.000 39.13184 C ? C ? 226 1
   ATOM 4388 OG1 . THR D 268 ? -147.85600 -60.31600 -65.82800 1.000 43.07464 O ? C ? 226 1
   ATOM 4389 CG2 . THR D 268 ? -147.17600 -61.19600 -67.99000 1.000 31.71347 C ? C ? 226 1
   ATOM 4390 N . TYR D 269 ? -144.90700 -61.15200 -64.74400 1.000 39.18744 N ? C ? 227 1
   ATOM 4391 CA . TYR D 269 ? -144.33200 -62.34800 -64.15400 1.000 33.42610 C ? C ? 227 1
   ATOM 4392 C . TYR D 269 ? -144.99400 -63.59600 -64.70300 1.000 38.76529 C ? C ? 227 1
   ATOM 4393 O . TYR D 269 ? -144.36500 -64.66000 -64.77100 1.000 48.14933 O ? C ? 227 1
   ATOM 4394 CB . TYR D 269 ? -144.45900 -62.28600 -62.63500 1.000 36.58067 C ? C ? 227 1
   ATOM 4395 CG . TYR D 269 ? -143.39700 -61.43600 -61.95600 1.000 38.99094 C ? C ? 227 1
   ATOM 4396 CD1 . TYR D 269 ? -142.04200 -61.65200 -62.19500 1.000 33.88017 C ? C ? 227 1
   ATOM 4397 CD2 . TYR D 269 ? -143.74900 -60.41900 -61.07600 1.000 39.84326 C ? C ? 227 1
   ATOM 4398 CE1 . TYR D 269 ? -141.07000 -60.88000 -61.58100 1.000 32.34573 C ? C ? 227 1
   ATOM 4399 CE2 . TYR D 269 ? -142.78300 -59.64200 -60.45700 1.000 37.30406 C ? C ? 227 1
   ATOM 4400 CZ . TYR D 269 ? -141.44400 -59.87600 -60.71400 1.000 38.30226 C ? C ? 227 1
   ATOM 4401 OH . TYR D 269 ? -140.48300 -59.10300 -60.09300 1.000 35.56467 O ? C ? 227 1
   ATOM 4402 N . MET D 270 ? -146.23600 -63.47800 -65.16300 1.000 42.74318 N ? C ? 228 1
   ATOM 4403 CA . MET D 270 ? -147.04700 -64.65100 -65.42000 1.000 54.86272 C ? C ? 228 1
   ATOM 4404 C . MET D 270 ? -146.79000 -65.22800 -66.81300 1.000 49.20715 C ? C ? 228 1
   ATOM 4405 O . MET D 270 ? -146.30000 -64.55100 -67.72100 1.000 47.70543 O ? C ? 228 1
   ATOM 4406 CB . MET D 270 ? -148.52800 -64.30700 -65.27100 1.000 61.85455 C ? C ? 228 1
   ATOM 4407 CG . MET D 270 ? -148.87700 -63.51900 -64.03100 1.000 63.73359 C ? C ? 228 1
   ATOM 4408 SD . MET D 270 ? -150.55000 -62.83900 -64.11100 1.000 78.62185 S ? C ? 228 1
   ATOM 4409 CE . MET D 270 ? -151.00000 -63.27700 -62.46000 1.000 76.54001 C ? C ? 228 1
   ATOM 4410 N A MET D 271 ? -147.11300 -66.51800 -66.93800 0.547 52.28588 N ? C ? 229 1
   ATOM 4411 CA A MET D 271 ? -147.08600 -67.26300 -68.20400 0.547 49.70947 C ? C ? 229 1
[truncated: 100,880 more chars]
